# Supplementary material for: Comparative Morphology, Transcription, and Proteomics Study Revealing the Key Molecular Mechanism of Camphor on the Potato Tuber Sprouting Effect
Source: Int J Mol Sci. 2017 Oct 30;18(11):2280. doi: 10.3390/ijms18112280 (PMC5713250; doi:10.3390/ijms18112280)
Supplement: Supplementary file 1 [file ijms-18-02280-s001.zip]

Archive with 14 entries (14 files):
- Figure S1.jpg
- Figure S2.jpg
- Figure S3.jpg
- Figure S4.jpg
- Figure S5.jpg
- Table S1 D-VS-S.xlsx
- Table S2 S-VS-C.xlsx
- Table S3 D-VS-C.xls
- Table S4 C-VS-R.xlsx
- Table S5 S-VS-R.xlsx
- Table S6.pdf
- Table S7.xlsx
- Table S8.xlsx
- Table S9.pdf
