# Supplementary material for: Comparative Morphology, Transcription, and Proteomics Study Revealing the Key Molecular Mechanism of Camphor on the Potato Tuber Sprouting Effect
Source: Int J Mol Sci. 2017 Oct 30;18(11):2280. doi: 10.3390/ijms18112280 (PMC5713250; doi:10.3390/ijms18112280)
Supplement: Supplementary file 1 [file ijms-18-02280-s001.zip › Table S1 D-VS-S.xlsx]

## Sheet: Table S2   D-VS-S.
GeneID	Gene_length	log2 Ratio(Sprout/Dormant)	Up-Down-Regulation(Sprout/Dormant)	P-value	FDR	KEGG Orthology	Blast nr
PGSC0003DMT400016546	1355	12.2977	Up	9e-155	7.1e-153	K00514|1|3e-65|247|rcu:RCOM_1428040|zeta-carotene desaturase [EC:1.3.5.6];K01206|2|1e-35|149|ath:AT1G67830|alpha-L-fucosidase [EC:3.2.1.51]	gi|297728401|ref|NP_001176564.1|/9.70918e-87/Os11g0521000 [Oryza sativa Japonica Group]
PGSC0003DMT400068269	497	11.5944	Up	2.05e-35	3.61e-34	-	gi|224105013|ref|XP_002313655.1|/1.13716e-24/predicted protein [Populus trichocarpa]
PGSC0003DMT400030708	1172	11.266	Up	6.88e-66	2.2e-64	-	gi|37572447|dbj|BAC98493.1|/1.3723e-70/AG-motif binding protein-3 [Nicotiana tabacum]
PGSC0003DMT400055828	1605	11.2086	Up	1.73e-86	7.47e-85	K10666|1|3e-25|114|rcu:RCOM_1593560|E3 ubiquitin-protein ligase RNF5 [EC:6.3.2.19]	gi|75291821|sp|Q6R567.1|RMA1_CAPAN/5.51528e-47/RecName: Full=E3 ubiquitin-protein ligase RMA1H1; AltName: Full=Protein RING membrane-anchor 1 homolog 1
PGSC0003DMT400021604	486	11.1271	Up	2.95e-25	3.74e-24	-	-
PGSC0003DMT400001726	396	11.1089	Up	1.85e-20	1.95e-19	K01183|1|3e-07|52.0|osa:4338718|chitinase [EC:3.2.1.14]	gi|269935957|dbj|BAI49996.1|/1.38204e-08/42KDa chitin-binding protein [Solanum lycopersicum var. cerasiforme]
PGSC0003DMT400083789	624	10.9818	Up	3.31e-29	4.91e-28	-	-
PGSC0003DMT400023187	1531	10.9476	Up	5.42e-69	1.82e-67	K00924|1|1e-08|59.7|ath:AT5G22850|[EC:2.7.1.-]	gi|316927704|gb|ADU58605.1|/5.76012e-139/xyloglucan-specific endoglucanase inhibitor 4 [Solanum tuberosum]
PGSC0003DMT400058340	565	10.9098	Up	2.95e-25	3.75e-24	-	gi|4586878|dbj|BAA76516.1|/6.92421e-20/HR7 [Hyoscyamus niger]
PGSC0003DMT400080256	857	10.6987	Up	7.1e-33	1.17e-31	K06688|1|8e-85|311|rcu:RCOM_1578930|ubiquitin-conjugating enzyme E2 C [EC:6.3.2.19]	gi|255544950|ref|XP_002513536.1|/8.80339e-84/ubiquitin-conjugating enzyme E2 C, putative [Ricinus communis]
PGSC0003DMT400042062	711	10.611	Up	8.05e-26	1.04e-24	K13448|1|8e-72|268|pop:POPTR_657221|calcium-binding protein CML	gi|14625425|dbj|BAB61919.1|/1.0436e-78/calmodulin NtCaM13 [Nicotiana tabacum]
PGSC0003DMT400088323	1308	10.5957	Up	2.03e-46	4.58e-45	K00924|1|1e-21|102|ath:AT5G22850|[EC:2.7.1.-]	gi|359492937|ref|XP_002283889.2|/9.0474e-167/PREDICTED: aspartic proteinase nepenthesin-1-like [Vitis vinifera]
PGSC0003DMT400022651	701	10.4411	Up	1.02e-22	1.17e-21	K13464|1|3e-07|53.5|rcu:RCOM_1437820|jasmonate ZIM domain-containing protein	gi|389986107|gb|AFL46171.1|/9.32366e-32/jasmonate ZIM domain protein f [Nicotiana attenuata]
PGSC0003DMT400038925	1243	10.4169	Up	4.4e-39	8.46e-38	-	gi|350540638|ref|NP_001234521.1|/2.14212e-61/BURP domain-containing protein precursor [Solanum lycopersicum]
PGSC0003DMT400069953	1052	10.4156	Up	3.71e-33	6.15e-32	K13495|1|2e-48|191|vvi:100262460|cis-zeatin O-glucosyltransferase [EC:2.4.1.215]	gi|6226510|sp|Q9ZSK5.1|ZOG_PHALU/1.7643e-50/RecName: Full=Zeatin O-glucosyltransferase; AltName: Full=Trans-zeatin O-beta-D-glucosyltransferase
PGSC0003DMT400057388	911	10.3476	Up	1.63e-27	2.27e-26	-	-
PGSC0003DMT400064995	450	10.2871	Up	2.1e-13	1.57e-12	K11253|1|3e-45|178|ota:Ot05g03850|histone H3	gi|308804339|ref|XP_003079482.1|/2.82339e-44/Histones H3 and H4 (ISS) [Ostreococcus tauri]
PGSC0003DMT400020180	1323	10.2394	Up	7.96e-37	1.45e-35	K15400|1|3e-21|101|aly:ARALYDRAFT_493874|omega-hydroxypalmitate O-feruloyl transferase [EC:2.3.1.188];K13065|4|3e-19|94.7|aly:ARALYDRAFT_892660|shikimate O-hydroxycinnamoyltransferase [EC:2.3.1.133]	gi|357528933|gb|AET80687.1|/2.7875e-139/putative spermidine hydroxycinnamoyl transferase [Nicotiana attenuata]
PGSC0003DMT400081312	1931	10.2096	Up	2.41e-52	6.16e-51	K01051|1|0.0|692|rcu:RCOM_1179070|pectinesterase [EC:3.1.1.11]	gi|255564232|ref|XP_002523113.1|/0/Pectinesterase-3 precursor, putative [Ricinus communis]
PGSC0003DMT400076466	439	10.1529	Up	5.4e-12	3.68e-11	-	-
PGSC0003DMT400042271	359	10.1212	Up	9.76e-10	5.73e-09	-	-
PGSC0003DMT400005265	378	10.0912	Up	5.1e-10	3.05e-09	K12669|1|4e-46|180|aly:ARALYDRAFT_334448|oligosaccharyltransferase complex subunit gamma	gi|255554973|ref|XP_002518524.1|/3.67002e-54/nuclear transport factor, putative [Ricinus communis]
PGSC0003DMT400002599	1386	10.0427	Up	1.01e-33	1.7e-32	K01206|1|4e-21|100|ath:AT1G67830|alpha-L-fucosidase [EC:3.2.1.51];K00514|3|3e-18|91.3|rcu:RCOM_1428040|zeta-carotene desaturase [EC:1.3.5.6]	gi|339717983|gb|AEJ88779.1|/0/cutin-deficient 1 protein [Solanum lycopersicum]
PGSC0003DMT400054383	2341	10.0382	Up	2.7e-56	7.46e-55	-	gi|297740886|emb|CBI31068.3|/2.19919e-159/unnamed protein product [Vitis vinifera]
PGSC0003DMT400002870	656	10.0328	Up	3.16e-16	2.75e-15	K11253|1|4e-60|229|ath:AT4G40030|histone H3	gi|357502337|ref|XP_003621457.1|/2.70516e-59/Histone H3 [Medicago truncatula]
PGSC0003DMT400060472	532	10.0132	Up	4.01e-13	2.95e-12	K11254|1|6e-40|161|mtr:MTR_2g096100|histone H4	gi|350539093|ref|NP_001234118.1|/2.58473e-39/histone H4 [Solanum lycopersicum]
PGSC0003DMT400052381	1382	9.86297	Up	9.02e-30	1.36e-28	K15227|1|4e-108|390|rcu:RCOM_0003340|arogenate dehydrogenase (NADP+), plant [EC:1.3.1.78]	gi|325516254|gb|ADZ24705.1|/0/arogenate dehydrogenase 2 [Solanum pennellii]
PGSC0003DMT400050271	942	9.85871	Up	1.85e-20	1.95e-19	K13448|1|2e-17|87.8|ath:AT3G47480|calcium-binding protein CML	gi|224141003|ref|XP_002323865.1|/5.92891e-23/predicted protein [Populus trichocarpa]
PGSC0003DMT400051879	870	9.84414	Up	9.12e-19	8.99e-18	-	gi|388510816|gb|AFK43474.1|/2.41238e-28/unknown [Lotus japonicus]
PGSC0003DMT400000356	1240	9.82474	Up	4.2e-26	5.5e-25	K07976|1|6e-86|316|aly:ARALYDRAFT_470156|Rab family, other	gi|356559913|ref|XP_003548240.1|/3.05755e-100/PREDICTED: ras-related protein RABA3-like [Glycine max]
PGSC0003DMT400022189	351	9.73864	Up	1.77e-07	8.6e-07	K11253|1|3e-57|217|aly:ARALYDRAFT_471009|histone H3	gi|195606482|gb|ACG25071.1|/3.91419e-56/histone H3 [Zea mays]
PGSC0003DMT400023961	613	9.70682	Up	2.82e-12	1.96e-11	-	gi|76446066|gb|ABA42904.1|/8.43103e-41/trypsin proteinase inhibitor precursor [Nicotiana acuminata]
PGSC0003DMT400012093	689	9.70421	Up	1.09e-13	8.34e-13	-	gi|58578282|emb|CAI48077.1|/7.22083e-29/extensin-like protein [Capsicum chinense]
PGSC0003DMT400074709	1388	9.69378	Up	1.15e-26	1.54e-25	K01590|1|3e-155|546|rcu:RCOM_1170790|histidine decarboxylase [EC:4.1.1.22]	gi|350538887|ref|NP_001233852.1|/0/aromatic amino acid decarboxylase 1B [Solanum lycopersicum]
PGSC0003DMT400063714	1106	9.6877	Up	2.63e-21	2.86e-20	K15382|1|1e-72|271|pop:POPTR_596138|solute carrier family 50 (sugar transporter)	gi|224130420|ref|XP_002328604.1|/1.48647e-71/predicted protein [Populus trichocarpa]
PGSC0003DMT400045797	327	9.64818	Up	1.24e-06	5.53e-06	K09264|1|4e-17|84.3|gmx:100785322|MADS-box transcription factor, plant	gi|34452115|gb|AAQ72514.1|/3.55994e-20/MADS-box protein 17 [Petunia x hybrida]
PGSC0003DMT400042648	712	9.62513	Up	2.1e-13	1.57e-12	-	gi|225442677|ref|XP_002284798.1|/2.54635e-24/PREDICTED: uncharacterized protein LOC100256715 [Vitis vinifera]
PGSC0003DMT400051938	1383	9.61837	Up	2.95e-25	3.75e-24	K01728|1|0.0|663|vvi:100232902|pectate lyase [EC:4.2.2.2]	gi|297741911|emb|CBI33346.3|/0/unnamed protein product [Vitis vinifera]
PGSC0003DMT400033524	1574	9.61815	Up	1.21e-28	1.76e-27	-	gi|147805938|emb|CAN67759.1|/1.12091e-153/hypothetical protein VITISV_002575 [Vitis vinifera]
PGSC0003DMT400011782	902	9.59938	Up	1.65e-16	1.46e-15	-	gi|359477151|ref|XP_002274108.2|/1.3377e-61/PREDICTED: major allergen Pru ar 1 [Vitis vinifera]
PGSC0003DMT400067018	681	9.55505	Up	2.82e-12	1.96e-11	K09286|1|2e-23|107|ath:AT4G17500|EREBP-like factor	gi|296278604|gb|ADH04266.1|/1.20091e-52/ERF1 [Nicotiana benthamiana]
PGSC0003DMT400038362	1035	9.54779	Up	3.34e-18	3.2e-17	K00924|1|3e-11|67.8|ath:AT5G22850|[EC:2.7.1.-]	gi|225436984|ref|XP_002272235.1|/8.36533e-79/PREDICTED: basic 7S globulin [Vitis vinifera]
PGSC0003DMT400074510	2002	9.51215	Up	1.01e-33	1.7e-32	K00423|1|4e-159|560|aly:ARALYDRAFT_892557|L-ascorbate oxidase [EC:1.10.3.3]	gi|225447041|ref|XP_002269614.1|/0/PREDICTED: L-ascorbate oxidase homolog [Vitis vinifera]
PGSC0003DMT400064504	965	9.50198	Up	1.65e-16	1.46e-15	K01183|1|2e-105|380|vvi:100256098|chitinase [EC:3.2.1.14]	gi|121663827|dbj|BAF44533.1|/3.26479e-133/class IV chitinase [Nicotiana tabacum]
PGSC0003DMT400057936	701	9.47767	Up	5.4e-12	3.68e-11	K01520|1|1e-60|230|pop:POPTR_816992|dUTP pyrophosphatase [EC:3.6.1.23]	gi|224070184|ref|XP_002303134.1|/1.38037e-59/predicted protein [Populus trichocarpa]
PGSC0003DMT400009869	1281	9.47578	Up	2.63e-21	2.86e-20	K01728|1|2e-167|586|rcu:RCOM_1353560|pectate lyase [EC:4.2.2.2]	gi|255556854|ref|XP_002519460.1|/2.57502e-166/Pectate lyase precursor, putative [Ricinus communis]
PGSC0003DMT400032048	1757	9.43002	Up	4.45e-28	6.33e-27	K09273|1|1e-37|156|ppp:PHYPADRAFT_210318|upstream-binding transcription factor;K15223|2|4e-08|58.2|ota:Ot17g00830|upstream activation factor subunit UAF30;K09272|3|7e-08|57.4|mtr:MTR_5g082570|structure-specific recognition protein 1	gi|3551257|dbj|BAA32827.1|/8.78274e-86/98b [Daucus carota]
PGSC0003DMT400055847	563	9.42621	Up	1.87e-09	1.07e-08	-	gi|312271200|gb|ADQ57297.1|/1.96375e-59/xylem sap protein 10 kDa [Solanum lycopersicum]
PGSC0003DMT400010401	619	9.42268	Up	2.66e-10	1.63e-09	-	gi|357457017|ref|XP_003598789.1|/3.16112e-11/Subtilisin inhibitor [Medicago truncatula]
PGSC0003DMT400059243	913	9.41839	Up	8.14e-15	6.59e-14	-	gi|225455533|ref|XP_002266318.1|/3.57993e-62/PREDICTED: uncharacterized protein LOC100265251 [Vitis vinifera]
PGSC0003DMT400061218	342	9.36108	Up	8.71e-06	3.53e-05	K10256|1|2e-50|194|pop:POPTR_667376|omega-6 fatty acid desaturase (delta-12 desaturase) [EC:1.14.19.-]	gi|157087398|gb|ABV21586.1|/1.45273e-58/fatty acid desaturase [Capsicum annuum]
PGSC0003DMT400048685	1988	9.34353	Up	1.62e-198	1.76e-196	K00422|1|1e-95|348|vvi:100256583|polyphenol oxidase [EC:1.10.3.1]	gi|1346774|sp|Q08303.2|PPOA_SOLLC/0/RecName: Full=Polyphenol oxidase A, chloroplastic; Short=PPO; AltName: Full=Catechol oxidase; Flags: Precursor
PGSC0003DMT400010344	1059	9.34188	Up	3.16e-16	2.75e-15	K10863|1|7e-08|56.6|ath:AT5G01310|aprataxin [EC:3.-.-.-]	gi|255565212|ref|XP_002523598.1|/4.71546e-43/DNA binding protein, putative [Ricinus communis]
PGSC0003DMT400076055	1791	9.34162	Up	5.98e-27	8.15e-26	K00422|1|4e-104|377|vvi:100256583|polyphenol oxidase [EC:1.10.3.1]	gi|1146426|gb|AAA85122.1|/0/polyphenol oxidase [Solanum tuberosum]
PGSC0003DMT400033837	874	9.32937	Up	2.1e-13	1.57e-12	-	gi|225444740|ref|XP_002278959.1|/2.94985e-66/PREDICTED: uncharacterized protein LOC100256155 [Vitis vinifera]
PGSC0003DMT400038473	741	9.32361	Up	1.98e-11	1.31e-10	-	gi|60459393|gb|AAX20042.1|/2.32903e-39/proline-rich protein [Capsicum annuum]
PGSC0003DMT400079236	864	9.31355	Up	4.01e-13	2.95e-12	-	gi|224066999|ref|XP_002302319.1|/1.70022e-42/predicted protein [Populus trichocarpa]
PGSC0003DMT400034385	1362	9.30602	Up	3.54e-20	3.68e-19	K15400|1|2e-17|88.6|ppp:PHYPADRAFT_138784|omega-hydroxypalmitate O-feruloyl transferase [EC:2.3.1.188];K13065|2|8e-17|86.7|pop:POPTR_554899|shikimate O-hydroxycinnamoyltransferase [EC:2.3.1.133]	gi|357528929|gb|AET80686.1|/6.77036e-96/spermidine hydroxycinnamoyl transferase [Nicotiana attenuata]
PGSC0003DMT400053289	423	9.27681	Up	1.24e-06	5.53e-06	-	gi|148537206|dbj|BAF63494.1|/4.00595e-16/nodule protein Dg93-like protein [Potamogeton distinctus]
PGSC0003DMT400043402	455	9.23872	Up	6.47e-07	2.97e-06	-	gi|16303746|gb|AAL16783.1|AF313766_1/1.00288e-20/SAR8.2 protein precursor [Capsicum annuum]
PGSC0003DMT400081769	713	9.17564	Up	5.1e-10	3.05e-09	K11253|1|7e-60|228|mtr:MTR_1g105310|histone H3	gi|357502337|ref|XP_003621457.1|/1.6883e-60/Histone H3 [Medicago truncatula]
PGSC0003DMT400024372	411	9.17394	Up	4.55e-06	1.91e-05	-	-
PGSC0003DMT400031865	1240	9.11424	Up	3.16e-16	2.75e-15	K01507|1|8e-98|355|vvi:100245405|inorganic pyrophosphatase [EC:3.6.1.1]	gi|2500047|sp|Q43187.1|IPYR_SOLTU/1.2846e-98/RecName: Full=Soluble inorganic pyrophosphatase; AltName: Full=Pyrophosphate phospho-hydrolase; Short=PPase
PGSC0003DMT400027065	1653	9.10796	Up	2.63e-21	2.86e-20	-	gi|356572112|ref|XP_003554214.1|/3.24081e-26/PREDICTED: uncharacterized protein LOC100810028 [Glycine max]
PGSC0003DMT400075214	591	9.10243	Up	4.81e-08	2.47e-07	K07512|1|1e-68|257|mtr:MTR_2g095840|mitochondrial trans-2-enoyl-CoA reductase [EC:1.3.1.38]	gi|239909313|gb|ACS32302.1|/7.55674e-68/trans-2-enoyl CoA reductase [Jatropha curcas]
PGSC0003DMT400014824	660	9.10067	Up	6.85e-09	3.78e-08	-	gi|388517277|gb|AFK46700.1|/2.00553e-09/unknown [Lotus japonicus]
PGSC0003DMT400073746	663	9.0435	Up	1.31e-08	7.07e-08	-	gi|351723415|ref|NP_001237022.1|/1.5329e-49/uncharacterized protein LOC100305555 precursor [Glycine max]
PGSC0003DMT400031070	1116	9.03948	Up	5.71e-14	4.43e-13	K06911|1|4e-130|462|vvi:100254895|	gi|350537409|ref|NP_001234292.1|/5.95561e-161/pirin-like protein [Solanum lycopersicum]
PGSC0003DMT400027955	1537	9.00039	Up	1.75e-18	1.69e-17	K01728|1|0.0|667|rcu:RCOM_1083020|pectate lyase [EC:4.2.2.2]	gi|255547960|ref|XP_002515037.1|/0/Pectate lyase precursor, putative [Ricinus communis]
PGSC0003DMT400005342	1139	8.97902	Up	1.09e-13	8.34e-13	K08235|1|4e-125|446|gmx:100793766|xyloglucan:xyloglucosyl transferase [EC:2.4.1.207]	gi|356575805|ref|XP_003556027.1|/4.60291e-124/PREDICTED: probable xyloglucan endotransglucosylase/hydrolase protein 8-like [Glycine max]
PGSC0003DMT400012066	496	8.97674	Up	2.37e-06	1.03e-05	-	-
PGSC0003DMT400001679	1166	8.97625	Up	5.71e-14	4.43e-13	K10436|1|4e-108|389|pop:POPTR_661879|microtubule-associated protein, RP/EB family	gi|229890016|dbj|BAH58381.1|/3.52635e-127/AtEB1b-like protein [Nicotiana tabacum]
PGSC0003DMT400057781	2123	8.96651	Up	1.08e-24	1.35e-23	K00422|1|1e-146|518|vvi:100256583|polyphenol oxidase [EC:1.10.3.1]	gi|222093457|gb|ACM43505.1|/0/polyphenoloxidase [Camellia nitidissima]
PGSC0003DMT400097242	1464	8.95129	Up	4.5e-17	4.1e-16	K15398|1|0.0|832|vvi:100249915|cytochrome P450, family 86, subfamily A, polypeptide 2/4/7/8 (fatty acid omega-hydroxylase) [EC:1.14.-.-]	gi|225454268|ref|XP_002275115.1|/0/PREDICTED: cytochrome P450 86A2 [Vitis vinifera]
PGSC0003DMT400074503	1389	8.95054	Up	3.16e-16	2.75e-15	-	-
PGSC0003DMT400079980	910	8.94921	Up	7.26e-11	4.62e-10	K13424|1|3e-10|64.3|rcu:RCOM_0849600|WRKY transcription factor 33;K13423|2|3e-10|63.9|ath:AT2G30250|WRKY transcription factor 25	gi|92429381|gb|ABE77148.1|/4.81154e-59/putative WRKY transcription factor [Nicotiana tabacum]
PGSC0003DMT400016102	1137	8.91742	Up	4.01e-13	2.95e-12	K11592|1|5e-39|160|smo:SELMODRAFT_448444|endoribonuclease Dicer [EC:3.1.26.-]	gi|359477401|ref|XP_003631973.1|/5.81324e-111/PREDICTED: protein FAM179B-like [Vitis vinifera]
PGSC0003DMT400048062	1681	8.91627	Up	4.76e-19	4.73e-18	K05868|1|4e-167|586|rcu:RCOM_0873690|cyclin B	gi|350537521|ref|NP_001233786.1|/2.43647e-170/cyclin B2 [Solanum lycopersicum]
PGSC0003DMT400026121	1797	8.90616	Up	3.54e-20	3.68e-19	K00517|1|1e-108|392|osa:4348172|[EC:1.14.-.-];K16084|3|1e-91|335|osa:4329723|cytochrome P450, family 76, subfamily M, polypeptide 7 (ent-cassa-12,15-diene 11-hydroxylase) [EC:1.14.13.145];K13083|4|4e-84|310|mtr:MTR_144s0009|cytochrome P450, family 75, subfamily A (flavonoid 3',5'-hydroxylase) [EC:1.14.13.88]	gi|403399733|sp|D1MI46.1|C76BA_SWEMU/0/RecName: Full=Geraniol 8-hydroxylase; AltName: Full=Cytochrome P450 76B10; AltName: Full=Geraniol 10-hydroxylase; Short=SmG10H
PGSC0003DMT400058204	1674	8.8772	Up	1.75e-18	1.69e-17	K12126|1|3e-14|78.6|ath:AT1G09530|phytochrome-interacting factor 3;K13422|3|2e-06|52.4|osa:4349484|transcription factor MYC2	gi|33339703|gb|AAQ14331.1|AF283506_1/3.24164e-82/MYC1 [Catharanthus roseus]
PGSC0003DMT400043595	745	8.87527	Up	1.31e-08	7.07e-08	-	gi|224059746|ref|XP_002299983.1|/1.95797e-62/predicted protein [Populus trichocarpa]
PGSC0003DMT400021751	564	8.87467	Up	4.55e-143	3.27e-141	-	-
PGSC0003DMT400073435	761	8.84461	Up	1.31e-08	7.07e-08	-	gi|224134899|ref|XP_002327517.1|/5.9106e-54/predicted protein [Populus trichocarpa]
PGSC0003DMT400045208	1359	8.81539	Up	1.56e-14	1.25e-13	-	gi|255554749|ref|XP_002518412.1|/1.70453e-123/conserved hypothetical protein [Ricinus communis]
PGSC0003DMT400038291	946	8.81077	Up	2.66e-10	1.63e-09	-	gi|24745596|dbj|BAC23029.1|/9.84136e-135/tyramine hydroxycinnamoyl transferase [Solanum tuberosum]
PGSC0003DMT400018480	1825	8.7977	Up	4.76e-19	4.73e-18	K05868|1|5e-134|476|vvi:100261859|cyclin B	gi|849074|dbj|BAA09368.1|/4.74954e-167/B-type cyclin [Nicotiana tabacum]
PGSC0003DMT400047076	1589	8.78246	Up	1.65e-16	1.46e-15	K09422|1|7e-85|313|vvi:100240910|myb proto-oncogene protein, plant	gi|225450423|ref|XP_002276091.1|/7.25956e-84/PREDICTED: uncharacterized protein LOC100240910 [Vitis vinifera]
PGSC0003DMT400060659	1166	8.77921	Up	2.82e-12	1.96e-11	K09286|1|5e-22|103|ath:AT1G43160|EREBP-like factor	gi|255584052|ref|XP_002532770.1|/5.97659e-34/DNA binding protein, putative [Ricinus communis]
PGSC0003DMT400078699	972	8.77166	Up	2.66e-10	1.63e-09	K13422|1|2e-15|81.6|pop:POPTR_836925|transcription factor MYC2	gi|359480528|ref|XP_002270448.2|/9.80225e-45/PREDICTED: transcription factor bHLH25-like [Vitis vinifera]
PGSC0003DMT400010343	858	8.77107	Up	3.58e-09	2.01e-08	-	gi|37695575|gb|AAR00327.1|/1.15779e-59/rapid alkalinization factor 3 [Solanum chacoense]
PGSC0003DMT400009195	1201	8.73654	Up	2.82e-12	1.96e-11	K04371|1|1e-39|162|vvi:100254083|extracellular signal-regulated kinase 1/2 [EC:2.7.11.24];K09060|2|2e-09|62.0|pop:POPTR_826637|plant G-box-binding factor	gi|357467373|ref|XP_003603971.1|/4.5893e-45/BZIP transcription factor ATB2 [Medicago truncatula]
PGSC0003DMT400081244	1329	8.72474	Up	2.1e-13	1.57e-12	K01058|1|2e-49|195|gmx:100817287|phospholipase A1 [EC:3.1.1.32]	gi|148611499|gb|ABQ95989.1|/0/phospholipase A1 [Capsicum annuum]
PGSC0003DMT400049875	473	8.72331	Up	3.19e-05	0.000121015	-	gi|224130474|ref|XP_002320846.1|/5.8014e-09/hypothetical protein POPTRDRAFT_572354 [Populus trichocarpa]
PGSC0003DMT400034384	1106	8.70733	Up	3.79e-11	2.45e-10	K13065|1|2e-09|61.6|osa:4329959|shikimate O-hydroxycinnamoyltransferase [EC:2.3.1.133]	gi|357528929|gb|AET80686.1|/7.88751e-79/spermidine hydroxycinnamoyl transferase [Nicotiana attenuata]
PGSC0003DMT400023193	1592	8.7003	Up	1.16e-15	9.79e-15	K00924|1|8e-11|67.0|ath:AT5G22850|[EC:2.7.1.-]	gi|316927700|gb|ADU58603.1|/0/xyloglucan-specific endoglucanase inhibitor 1 [Solanum tuberosum]
PGSC0003DMT400001664	783	8.69658	Up	4.81e-08	2.47e-07	-	gi|10798754|dbj|BAB16429.1|/5.64248e-47/NtEIG-A1 [Nicotiana tabacum]
PGSC0003DMT400023497	1417	8.66395	Up	1.09e-13	8.33e-13	K13422|1|1e-07|56.6|pop:POPTR_836925|transcription factor MYC2	gi|255545056|ref|XP_002513589.1|/3.93774e-78/DNA binding protein, putative [Ricinus communis]
PGSC0003DMT400082458	493	8.66356	Up	3.19e-05	0.000121155	-	gi|224145694|ref|XP_002325734.1|/1.84191e-19/predicted protein [Populus trichocarpa]
PGSC0003DMT400069238	2383	8.65723	Up	1.96e-22	2.22e-21	-	gi|255557961|ref|XP_002520009.1|/2.40171e-44/conserved hypothetical protein [Ricinus communis]
PGSC0003DMT400035757	1252	8.64092	Up	5.4e-12	3.68e-11	K13430|1|9e-44|176|zma:100283091|serine/threonine-protein kinase PBS1 [EC:2.7.11.1];K00924|5|3e-41|167|aly:ARALYDRAFT_486409|[EC:2.7.1.-]	gi|224117692|ref|XP_002317644.1|/7.16365e-89/predicted protein [Populus trichocarpa]
PGSC0003DMT400020220	975	8.63395	Up	1.87e-09	1.07e-08	-	gi|356498991|ref|XP_003518328.1|/5.568e-56/PREDICTED: GDSL esterase/lipase At2g30310-like [Glycine max]
PGSC0003DMT400013090	765	8.61466	Up	1.77e-07	8.6e-07	K13449|1|7e-51|198|vvi:100258414|pathogenesis-related protein 1	gi|688429|dbj|BAA05473.1|/3.37383e-57/tumor-related protein [Nicotiana glauca x Nicotiana langsdorffii]
PGSC0003DMT400065027	1002	8.59454	Up	1.87e-09	1.07e-08	K11253|1|4e-60|229|ota:Ot11g02340|histone H3	gi|308809453|ref|XP_003082036.1|/4.28371e-59/Histones H3 and H4 (ISS) [Ostreococcus tauri]
PGSC0003DMT400054692	586	8.58418	Up	8.71e-06	3.54e-05	-	gi|356501737|ref|XP_003519680.1|/9.15397e-10/PREDICTED: uncharacterized protein LOC100803585 [Glycine max]
PGSC0003DMT400097175	822	8.56987	Up	9.22e-08	4.61e-07	K12356|1|1e-86|317|vvi:100265092|coniferyl-alcohol glucosyltransferase [EC:2.4.1.111]	gi|297735203|emb|CBI17565.3|/1.49609e-85/unnamed protein product [Vitis vinifera]
PGSC0003DMT400005467	1059	8.56052	Up	9.76e-10	5.72e-09	-	gi|225459168|ref|XP_002285717.1|/1.39692e-95/PREDICTED: purine permease 3 [Vitis vinifera]
PGSC0003DMT400035283	763	8.55703	Up	3.38e-07	1.6e-06	-	gi|225464740|ref|XP_002264361.1|/3.0871e-18/PREDICTED: uncharacterized protein LOC100265579 [Vitis vinifera]
PGSC0003DMT400055813	2061	8.55408	Up	3.34e-18	3.2e-17	K04345|1|9e-29|127|aly:ARALYDRAFT_480465|protein kinase A [EC:2.7.11.11]	gi|225447223|ref|XP_002277857.1|/0/PREDICTED: probable protein phosphatase 2C 52 [Vitis vinifera]
PGSC0003DMT400020381	1729	8.52571	Up	4.25e-15	3.5e-14	K15406|1|7e-29|127|aly:ARALYDRAFT_330267|wax-ester synthase / diacylglycerol O-acyltransferase [EC:2.3.1.75 2.3.1.20]	gi|225446392|ref|XP_002274522.1|/2.06715e-172/PREDICTED: O-acyltransferase WSD1 [Vitis vinifera]
PGSC0003DMT400082008	1235	8.50864	Up	7.26e-11	4.62e-10	K00430|1|3e-130|463|vvi:100265513|peroxidase [EC:1.11.1.7]	gi|6723685|emb|CAB67121.1|/2.27675e-172/peroxidase [Solanum lycopersicum]
PGSC0003DMT400069218	1409	8.5061	Up	2.82e-12	1.96e-11	K06892|1|4e-110|396|pop:POPTR_550478|;K00475|3|8e-57|219|vvi:100233079|naringenin 3-dioxygenase [EC:1.14.11.9]	gi|350540006|ref|NP_001233840.1|/3.56153e-164/flavonoid biosynthesis oxidoreductase protein [Solanum lycopersicum]
PGSC0003DMT400080601	1659	8.4675	Up	5.71e-14	4.43e-13	-	gi|356572858|ref|XP_003554582.1|/2.65008e-169/PREDICTED: uncharacterized protein LOC100785270 [Glycine max]
PGSC0003DMT400009495	812	8.46723	Up	3.38e-07	1.6e-06	-	gi|225458175|ref|XP_002281067.1|/3.7448e-89/PREDICTED: transmembrane protein 136 [Vitis vinifera]
PGSC0003DMT400069848	495	8.46508	Up	0.000117079	0.000412092	K13495|1|9e-19|90.9|vvi:100262460|cis-zeatin O-glucosyltransferase [EC:2.4.1.215]	gi|225441890|ref|XP_002284381.1|/7.89336e-18/PREDICTED: zeatin O-glucosyltransferase-like [Vitis vinifera]
PGSC0003DMT400010576	648	8.43908	Up	8.71e-06	3.54e-05	K14496|1|2e-07|53.9|pop:POPTR_419501|abscisic acid receptor PYR/PYL family	gi|211906510|gb|ACJ11748.1|/1.12071e-49/major latex-like protein [Gossypium hirsutum]
PGSC0003DMT400032624	1015	8.4291	Up	1.31e-08	7.07e-08	K09286|1|2e-19|95.1|ath:AT4G25480|EREBP-like factor	gi|225426771|ref|XP_002276184.1|/1.97336e-35/PREDICTED: ethylene-responsive transcription factor ERF024-like [Vitis vinifera]
PGSC0003DMT400058457	2627	8.41973	Up	5.04e-21	5.4e-20	K05868|1|2e-133|475|vvi:100261859|cyclin B	gi|6093215|emb|CAB58998.1|/8.59782e-168/CYCB1-1 protein [Petunia x hybrida]
PGSC0003DMT400033260	1064	8.41171	Up	6.85e-09	3.79e-08	-	gi|356505805|ref|XP_003521680.1|/2.03538e-78/PREDICTED: uncharacterized protein LOC100527010 [Glycine max]
PGSC0003DMT400078609	597	8.40713	Up	3.85e-103	2.02e-101	-	gi|310694911|gb|ADP05504.1|/1.65095e-62/serine proteinase inhibitor 2a [Solanum nigrum]
PGSC0003DMT400045325	555	8.39956	Up	6.11e-05	0.000223588	-	gi|218290|dbj|BAA02823.1|/1.18627e-37/genetic tumor-related proteinase inhibitor I precursor [Nicotiana glauca x Nicotiana langsdorffii]
PGSC0003DMT400028042	857	8.39541	Up	2.69e-102	1.38e-100	K01051|1|3e-18|90.5|pop:POPTR_553829|pectinesterase [EC:3.1.1.11];K02355|2|5e-18|89.7|vvi:100257414|elongation factor G	gi|225466057|ref|XP_002263715.1|/7.76599e-56/PREDICTED: 21 kDa protein [Vitis vinifera]
PGSC0003DMT400005250	1449	8.39357	Up	1.03e-11	6.93e-11	K06892|1|3e-39|161|aly:ARALYDRAFT_479418|;K05282|4|4e-38|157|pop:POPTR_824891|gibberellin 20-oxidase [EC:1.14.11.12]	gi|29825611|gb|AAO92303.1|/5.29128e-179/gibberellin 2-oxidase 1 [Nicotiana sylvestris]
PGSC0003DMT400078961	483	8.39357	Up	0.000224208	0.000752703	-	gi|224142469|ref|XP_002324580.1|/8.24598e-46/predicted protein [Populus trichocarpa]
PGSC0003DMT400069851	564	8.37635	Up	6.11e-05	0.00022341	K13495|1|2e-58|223|vvi:100262460|cis-zeatin O-glucosyltransferase [EC:2.4.1.215]	gi|356570448|ref|XP_003553399.1|/1.68583e-58/PREDICTED: zeatin O-glucosyltransferase-like [Glycine max]
PGSC0003DMT400035271	642	8.37004	Up	1.67e-05	6.55e-05	K03564|1|4e-90|328|rcu:RCOM_0709690|peroxiredoxin Q/BCP [EC:1.11.1.15]	gi|255550347|ref|XP_002516224.1|/4.1662e-89/bacterioferritin comigratory protein, putative [Ricinus communis]
PGSC0003DMT400073050	1287	8.36668	Up	2.66e-10	1.63e-09	K15731|1|2e-42|171|ppp:PHYPADRAFT_152342|carboxy-terminal domain RNA polymerase II polypeptide A small phosphatase [EC:3.1.3.16]	gi|225443704|ref|XP_002264996.1|/1.95836e-97/PREDICTED: CTD small phosphatase-like protein-like [Vitis vinifera]
PGSC0003DMT400045025	1413	8.35392	Up	3.79e-11	2.45e-10	K02537|1|3e-105|380|gmx:100808950|mitotic spindle assembly checkpoint protein MAD2	gi|356540181|ref|XP_003538568.1|/3.1804e-104/PREDICTED: mitotic spindle checkpoint protein MAD2-like [Glycine max]
PGSC0003DMT400000827	1686	8.34905	Up	4.01e-13	2.95e-12	-	gi|297738806|emb|CBI28051.3|/1.53048e-55/unnamed protein product [Vitis vinifera]
PGSC0003DMT400061259	1155	8.34222	Up	3.58e-09	2.01e-08	K10256|1|8e-169|591|rcu:RCOM_0503360|omega-6 fatty acid desaturase (delta-12 desaturase) [EC:1.14.19.-]	gi|157087398|gb|ABV21586.1|/0/fatty acid desaturase [Capsicum annuum]
PGSC0003DMT400091474	543	8.33156	Up	0.000117079	0.000411588	K09286|1|2e-31|133|ath:AT4G17500|EREBP-like factor;K14517|2|5e-30|128|ath:AT5G47220|ethylene-responsive transcription factor 2	gi|296278604|gb|ADH04266.1|/7.58837e-42/ERF1 [Nicotiana benthamiana]
PGSC0003DMT400027148	2106	8.32361	Up	6.05e-16	5.19e-15	K08653|1|6e-07|54.7|olu:OSTLU_40456|membrane-bound transcription factor site-1 protease [EC:3.4.21.112]	gi|350536739|ref|NP_001234774.1|/0/subtilisin-like protease precursor [Solanum lycopersicum]
PGSC0003DMT400022352	1022	8.31227	Up	4.81e-08	2.47e-07	K01183|1|1e-111|401|vvi:100232985|chitinase [EC:3.2.1.14]	gi|21495|emb|CAA47921.1|/3.53044e-149/chitinase [Solanum tuberosum]
PGSC0003DMT400028257	2129	8.28097	Up	1.16e-15	9.79e-15	K10727|1|4e-78|291|pop:POPTR_816093|chromatin licensing and DNA replication factor 1	gi|225437846|ref|XP_002263743.1|/1.20633e-124/PREDICTED: CDT1-like protein a, chloroplastic-like [Vitis vinifera]
PGSC0003DMT400049931	804	8.27988	Up	2.37e-06	1.03e-05	K05283|1|3e-14|77.0|aly:ARALYDRAFT_354960|phosphatidylinositol glycan, class W [EC:2.3.-.-];K15692|2|3e-11|67.0|sbi:SORBI_06g034040|E3 ubiquitin-protein ligase RNF13 [EC:6.3.2.19];K13148|4|2e-09|60.8|rcu:RCOM_0598050|integrator complex subunit 11 [EC:3.1.27.-]	gi|297745339|emb|CBI40419.3|/1.7886e-35/unnamed protein product [Vitis vinifera]
PGSC0003DMT400041573	966	8.27809	Up	1.77e-07	8.6e-07	K00083|1|9e-89|325|pop:POPTR_667694|cinnamyl-alcohol dehydrogenase [EC:1.1.1.195]	gi|291165312|gb|ADD81207.1|/4.04847e-99/sinapyl alcohol dehydrogenase 4 [Nicotiana tabacum]
PGSC0003DMT400005484	809	8.27094	Up	2.37e-06	1.03e-05	-	gi|329025168|gb|AEB71567.1|/1.30237e-25/RTL5-like protein [Solanum chacoense]
PGSC0003DMT400032091	1064	8.25417	Up	4.81e-08	2.47e-07	K13426|1|3e-35|147|vvi:100251862|WRKY transcription factor 29;K13425|2|4e-31|133|pop:POPTR_755334|WRKY transcription factor 22	gi|297742244|emb|CBI34393.3|/1.05753e-34/unnamed protein product [Vitis vinifera]
PGSC0003DMT400072202	1533	8.23632	Up	3.79e-11	2.45e-10	K00517|1|3e-115|413|ath:AT5G52320|[EC:1.14.-.-];K15405|3|6e-114|409|aly:ARALYDRAFT_474859|cytochrome P450, family 96, subfamily A, polypeptide 15 (midchain alkane hydroxylase);K15402|4|3e-99|360|rcu:RCOM_1376710|cytochrome P450, family 86, subfamily B, polypeptide 1 (fatty acid omega-hydroxylase) [EC:1.14.-.-]	gi|124484371|dbj|BAF46296.1|/2.10111e-173/cytochrome P450 [Ipomoea nil]
PGSC0003DMT400067292	912	8.23555	Up	6.47e-07	2.98e-06	-	-
PGSC0003DMT400078675	1162	8.23397	Up	1.31e-08	7.07e-08	K13422|1|4e-10|64.3|rcu:RCOM_0864470|transcription factor MYC2	gi|255575991|ref|XP_002528891.1|/1.95463e-77/DNA binding protein, putative [Ricinus communis]
PGSC0003DMT400021258	666	8.22963	Up	3.19e-05	0.000120915	-	gi|356521203|ref|XP_003529246.1|/2.23521e-48/PREDICTED: uncharacterized protein LOC100785335 [Glycine max]
PGSC0003DMT400054949	1390	8.21253	Up	5.1e-10	3.05e-09	-	gi|76884939|gb|ABA59556.1|/0/U-box protein [Capsicum annuum]
PGSC0003DMT400005268	1474	8.2117	Up	6.16e-90	2.79e-88	K01051|1|2e-79|244|rcu:RCOM_0905530|pectinesterase [EC:3.1.1.11]	gi|255554971|ref|XP_002518523.1|/1.75061e-78/Pectinesterase precursor, putative [Ricinus communis]
PGSC0003DMT400079144	1434	8.21064	Up	2.66e-10	1.63e-09	K14411|1|5e-14|77.4|sbi:SORBI_02g005670|RNA-binding protein Musashi	gi|302141969|emb|CBI19172.3|/3.37578e-93/unnamed protein product [Vitis vinifera]
PGSC0003DMT400027944	593	8.20448	Up	0.000117079	0.000411399	-	-
PGSC0003DMT400075780	979	8.19741	Up	3.38e-07	1.6e-06	-	gi|297737601|emb|CBI26802.3|/3.4968e-66/unnamed protein product [Vitis vinifera]
PGSC0003DMT400050538	810	8.19516	Up	4.55e-06	1.91e-05	-	gi|297815530|ref|XP_002875648.1|/1.34121e-62/harpin-induced family protein [Arabidopsis lyrata subsp. lyrata]
PGSC0003DMT400078233	1114	8.18791	Up	4.81e-08	2.47e-07	K11778|1|4e-77|286|gmx:100789922|ditrans,polycis-polyprenyl diphosphate synthase [EC:2.5.1.87]	gi|356553066|ref|XP_003544879.1|/4.5204e-76/PREDICTED: dehydrodolichyl diphosphate synthase 2-like [Glycine max]
PGSC0003DMT400056203	557	8.18791	Up	0.000224208	0.000751714	-	-
PGSC0003DMT400004317	1115	8.18662	Up	4.81e-08	2.47e-07	-	gi|225432147|ref|XP_002265735.1|/3.42125e-116/PREDICTED: uncharacterized protein LOC100254448 [Vitis vinifera]
PGSC0003DMT400065103	732	8.18077	Up	1.67e-05	6.54e-05	K10802|1|4e-12|69.7|mtr:MTR_7g068280|high mobility group protein B1	gi|359484115|ref|XP_002267697.2|/8.94227e-36/PREDICTED: high mobility group B protein 7-like [Vitis vinifera]
PGSC0003DMT400074502	1255	8.17352	Up	6.85e-09	3.78e-08	-	-
PGSC0003DMT400020834	953	8.17211	Up	6.47e-07	2.97e-06	-	gi|225435279|ref|XP_002285068.1|/3.15634e-64/PREDICTED: fasciclin-like arabinogalactan protein 11-like [Vitis vinifera]
PGSC0003DMT400057119	3908	8.16865	Up	4.2e-26	5.5e-25	K10400|1|6e-80|298|gmx:100809655|kinesin family member 15	gi|350535000|ref|NP_001234426.1|/0/kinesin related protein [Solanum lycopersicum]
PGSC0003DMT400041563	747	8.15151	Up	1.67e-05	6.55e-05	K00083|1|2e-68|256|pop:POPTR_667694|cinnamyl-alcohol dehydrogenase [EC:1.1.1.195]	gi|25815120|emb|CAD29291.1|/4.12771e-76/alcohol NADP+ oxidoreductase [Solanum tuberosum]
PGSC0003DMT400061254	1364	8.14958	Up	1.87e-09	1.07e-08	K10256|1|1e-174|611|vvi:100252129|omega-6 fatty acid desaturase (delta-12 desaturase) [EC:1.14.19.-]	gi|157087398|gb|ABV21586.1|/0/fatty acid desaturase [Capsicum annuum]
PGSC0003DMT400079728	1017	8.14247	Up	3.38e-07	1.6e-06	K00695|1|3e-110|396|rcu:RCOM_1123530|sucrose synthase [EC:2.4.1.13]	gi|313770769|gb|ADR82001.1|/2.07449e-109/sucrose synthase 6 [Populus trichocarpa]
PGSC0003DMT400081337	3823	8.13478	Up	5.65e-25	7.1e-24	K00770|1|0.0|1697|vvi:100243459|1,4-beta-D-xylan synthase [EC:2.4.2.24]	gi|225437481|ref|XP_002274010.1|/0/PREDICTED: cellulose synthase-like protein D5-like [Vitis vinifera]
PGSC0003DMT400032087	625	8.12865	Up	0.000117079	0.000411714	-	gi|147843842|emb|CAN79447.1|/6.16719e-10/hypothetical protein VITISV_037464 [Vitis vinifera]
PGSC0003DMT400076367	1105	8.11026	Up	9.27e-84	3.81e-82	-	gi|312836|emb|CAA49895.1|/1.877e-58/proline-rich protein [Nicotiana alata]
PGSC0003DMT400039298	950	8.10954	Up	1.24e-06	5.53e-06	-	gi|224133858|ref|XP_002321678.1|/7.84265e-15/predicted protein [Populus trichocarpa]
PGSC0003DMT400072211	1629	8.10916	Up	7.26e-11	4.62e-10	K05868|1|4e-137|486|vvi:100261859|cyclin B	gi|2196453|dbj|BAA20425.1|/2.84739e-176/B-type cyclin [Nicotiana tabacum]
PGSC0003DMT400004254	1041	8.10882	Up	3.38e-07	1.6e-06	K04392|1|5e-87|319|smo:SELMODRAFT_229811|Ras-related C3 botulinum toxin substrate 1;K07975|5|1e-85|314|ath:AT4G35020|Rho family, other	gi|225453321|ref|XP_002269907.1|/1.07785e-92/PREDICTED: rac-like GTP-binding protein 7 [Vitis vinifera]
PGSC0003DMT400018580	634	8.10802	Up	0.000117079	0.000411777	K13993|1|1e-06|51.2|rcu:RCOM_0297680|HSP20 family protein	gi|240254267|ref|NP_175842.4|/2.7643e-13/alpha-crystallin domain of heat shock protein-containing protein [Arabidopsis thaliana]
PGSC0003DMT400068047	1055	8.08954	Up	3.38e-07	1.6e-06	K09873|1|2e-97|354|ath:AT3G16240|aquaporin TIP;K09866|2|6e-92|335|sbi:SORBI_10g019360|aquaporin-4	gi|292653543|gb|ADE34289.1|/3.51318e-107/aquaporin TIP2;3 [Gossypium hirsutum]
PGSC0003DMT400031704	646	8.08097	Up	0.000117079	0.000411336	-	gi|224075070|ref|XP_002304545.1|/1.05628e-23/predicted protein [Populus trichocarpa]
PGSC0003DMT400067020	609	8.05915	Up	0.000224208	0.000752483	K14517|1|5e-27|119|ath:AT5G47220|ethylene-responsive transcription factor 2;K09286|2|5e-26|115|ath:AT4G17500|EREBP-like factor	gi|296278604|gb|ADH04266.1|/5.77078e-42/ERF1 [Nicotiana benthamiana]
PGSC0003DMT400048706	1990	8.04277	Up	1.47e-12	1.05e-11	K00422|1|7e-73|217|vvi:100256583|polyphenol oxidase [EC:1.10.3.1]	gi|1146426|gb|AAA85122.1|/8.35371e-135/polyphenol oxidase [Solanum tuberosum]
PGSC0003DMT400044708	711	8.04219	Up	6.11e-05	0.000223445	-	gi|224062748|ref|XP_002300883.1|/1.13587e-16/predicted protein [Populus trichocarpa]
PGSC0003DMT400001709	1759	8.03792	Up	3.79e-11	2.45e-10	K00507|1|5e-139|493|gmx:100786391|stearoyl-CoA desaturase (delta-9 desaturase) [EC:1.14.19.1]	gi|357468181|ref|XP_003604375.1|/4.44777e-138/Palmitoyl-monogalactosyldiacylglycerol delta-7 desaturase [Medicago truncatula]
PGSC0003DMT400009458	2149	8.03141	Up	2.1e-13	1.57e-12	-	gi|255538680|ref|XP_002510405.1|/2.50618e-61/oxidoreductase, putative [Ricinus communis]
PGSC0003DMT400075398	2010	8.02835	Up	1.47e-12	1.05e-11	K00423|1|6e-166|582|aly:ARALYDRAFT_892557|L-ascorbate oxidase [EC:1.10.3.3]	gi|1255951|emb|CAA65634.1|/0/PS60 [Nicotiana tabacum]
PGSC0003DMT400082004	721	8.02204	Up	6.11e-05	0.000223232	-	gi|76161006|gb|ABA40466.1|/3.90258e-20/unknown [Solanum tuberosum]
PGSC0003DMT400030855	965	8.01655	Up	2.37e-06	1.03e-05	-	gi|224102031|ref|XP_002312517.1|/3.5949e-31/predicted protein [Populus trichocarpa]
PGSC0003DMT400012217	2077	8.01499	Up	7.68e-13	5.56e-12	K01193|1|0.0|857|pop:POPTR_817289|beta-fructofuranosidase [EC:3.2.1.26]	gi|350538065|ref|NP_001234069.1|/0/invertase [Solanum lycopersicum]
PGSC0003DMT400005343	2099	8.01174	Up	0	0	K01051|1|0.0|691|pop:POPTR_822767|pectinesterase [EC:3.1.1.11]	gi|224116094|ref|XP_002317208.1|/0/predicted protein [Populus trichocarpa]
PGSC0003DMT400014873	1758	7.99921	Up	7.26e-11	4.61e-10	K13535|1|6e-07|54.3|gmx:100789925|cardiolipin-specific phospholipase [EC:3.1.1.-]	gi|225426578|ref|XP_002279898.1|/0/PREDICTED: putative aminoacrylate hydrolase RutD [Vitis vinifera]
PGSC0003DMT400075938	743	7.97868	Up	6.11e-05	0.000223659	-	gi|290578583|gb|ADD51186.1|/1.08187e-36/tumor-related protein [Vitis cinerea var. helleri x Vitis riparia]
PGSC0003DMT400037714	1637	7.97656	Up	5.1e-10	3.05e-09	K15397|1|0.0|790|gmx:100815887|3-ketoacyl-CoA synthase [EC:2.3.1.-]	gi|269854053|gb|ACZ51240.1|/0/3-ketoacyl-CoA synthase [Arachis hypogaea]
PGSC0003DMT400049193	649	7.96737	Up	0.000224208	0.000753143	K06892|1|2e-37|153|pop:POPTR_550478|;K05933|2|1e-33|141|zma:100191321|aminocyclopropanecarboxylate oxidase [EC:1.14.17.4];K05278|5|3e-33|139|sbi:SORBI_04g034240|flavonol synthase [EC:1.14.11.23]	gi|268638403|gb|ACZ17543.1|/2.8122e-85/oxidoreductase [Capsicum annuum]
PGSC0003DMT400014442	2472	7.96461	Up	1.28e-75	4.67e-74	-	gi|359491467|ref|XP_002277225.2|/8.94509e-151/PREDICTED: uncharacterized protein LOC100264517 [Vitis vinifera]
PGSC0003DMT400076326	2485	7.94469	Up	1.56e-14	1.25e-13	K03364|1|0.0|635|zma:100193750|cell division cycle 20-like protein 1, cofactor of APC complex	gi|283837095|emb|CBH19892.1|/0/cell cycle switch 52B [Solanum lycopersicum var. cerasiforme]
PGSC0003DMT400048684	2000	7.93686	Up	0	0	K00422|1|1e-99|362|vvi:100256583|polyphenol oxidase [EC:1.10.3.1]	gi|1146424|gb|AAA85121.1|/0/polyphenol oxidase [Solanum tuberosum]
PGSC0003DMT400021687	2766	7.93031	Up	6.05e-16	5.19e-15	K01179|1|6e-169|593|osa:4335944|endoglucanase [EC:3.2.1.4]	gi|350538027|ref|NP_001234323.1|/0/endo-1,4-beta-D-glucanase precursor [Solanum lycopersicum]
PGSC0003DMT400040868	1549	7.91878	Up	3.58e-09	2.01e-08	K00430|1|5e-116|416|bdi:100826951|peroxidase [EC:1.11.1.7]	gi|5453379|gb|AAD43561.1|AF155124_1/3.31361e-134/bacterial-induced peroxidase precursor [Gossypium hirsutum]
PGSC0003DMT400020175	1341	7.91077	Up	8.17e-73	2.91e-71	K15400|1|2e-22|105|aly:ARALYDRAFT_493874|omega-hydroxypalmitate O-feruloyl transferase [EC:2.3.1.188];K13065|4|1e-17|89.7|pop:POPTR_784746|shikimate O-hydroxycinnamoyltransferase [EC:2.3.1.133]	gi|357528933|gb|AET80687.1|/9.76358e-140/putative spermidine hydroxycinnamoyl transferase [Nicotiana attenuata]
PGSC0003DMT400055049	1248	7.90857	Up	1.77e-07	8.6e-07	-	gi|76884939|gb|ABA59556.1|/0/U-box protein [Capsicum annuum]
PGSC0003DMT400048240	1254	7.90165	Up	1.77e-07	8.61e-07	K08235|1|1e-101|368|vvi:100246166|xyloglucan:xyloglucosyl transferase [EC:2.4.1.207];K14504|2|5e-101|366|vvi:100256520|xyloglucan:xyloglucosyl transferase TCH4 [EC:2.4.1.207]	gi|359485091|ref|XP_003633213.1|/2.80398e-101/PREDICTED: probable xyloglucan endotransglucosylase/hydrolase protein 23-like [Vitis vinifera]
PGSC0003DMT400063296	3353	7.89777	Up	9.12e-19	8.98e-18	K11274|1|0.0|1228|mtr:MTR_2g059200|chromosome transmission fidelity protein 4	gi|359491386|ref|XP_002273412.2|/0/PREDICTED: LOW QUALITY PROTEIN: WD repeat and HMG-box DNA-binding protein 1-like [Vitis vinifera]
PGSC0003DMT400073980	843	7.88962	Up	3.19e-05	0.000121055	-	gi|356556220|ref|XP_003546424.1|/2.68984e-37/PREDICTED: uncharacterized protein LOC100810460 [Glycine max]
PGSC0003DMT400052829	1383	7.87586	Up	4.81e-08	2.47e-07	K02698|1|3e-50|197|ath:AT1G30380|photosystem I subunit X	gi|30013661|gb|AAP03873.1|/4.69262e-52/photosystem I reaction center subunit X psaK [Nicotiana tabacum]
PGSC0003DMT400034541	1174	7.87122	Up	6.47e-07	2.98e-06	-	gi|359497770|ref|XP_002272250.2|/1.2863e-76/PREDICTED: acyl-CoA--sterol O-acyltransferase 1-like [Vitis vinifera]
PGSC0003DMT400037204	859	7.86249	Up	3.19e-05	0.000121075	K07213|1|1e-08|58.9|smo:SELMODRAFT_169899|copper chaperone	gi|224137006|ref|XP_002322470.1|/3.07262e-52/predicted protein [Populus trichocarpa]
PGSC0003DMT400079814	1941	7.85635	Up	7.26e-11	4.62e-10	-	gi|225448934|ref|XP_002272074.1|/0/PREDICTED: uncharacterized protein LOC100266758 [Vitis vinifera]
PGSC0003DMT400001093	1244	7.8518	Up	3.38e-07	1.6e-06	-	gi|255565447|ref|XP_002523714.1|/3.66663e-61/Shugoshin-1, putative [Ricinus communis]
PGSC0003DMT400042550	1086	7.84613	Up	2.37e-06	1.03e-05	K11273|1|6e-15|80.1|mtr:MTR_4g012900|chromosome transmission fidelity protein 1 [EC:3.6.4.13]	gi|224059072|ref|XP_002299702.1|/2.68535e-17/predicted protein [Populus trichocarpa]
PGSC0003DMT400048245	706	7.84592	Up	0.000224208	0.000751824	-	gi|225446090|ref|XP_002273403.1|/7.74425e-42/PREDICTED: CASP-like protein VIT_11s0052g01140-like [Vitis vinifera]
PGSC0003DMT400010276	1032	7.84571	Up	4.55e-06	1.9e-05	-	gi|296082415|emb|CBI21420.3|/4.29715e-110/unnamed protein product [Vitis vinifera]
PGSC0003DMT400015267	2519	7.83394	Up	1.09e-13	8.33e-13	K13947|1|0.0|899|pop:POPTR_803601|auxin efflux carrier family	gi|298286394|dbj|BAJ09456.1|/0/auxin efflux carrier [Solanum lycopersicum]
PGSC0003DMT400069269	713	7.83169	Up	0.000224208	0.000753805	-	gi|341940410|sp|A7PHN8.2|CSPL4_VITVI/1.59493e-26/RecName: Full=CASP-like protein VIT_17s0000g00560
PGSC0003DMT400088761	2286	7.82022	Up	2.51e-68	8.34e-67	-	gi|350536739|ref|NP_001234774.1|/0/subtilisin-like protease precursor [Solanum lycopersicum]
PGSC0003DMT400039270	1673	7.80768	Up	3.58e-09	2.01e-08	K00517|1|2e-112|259|ath:AT3G56630|[EC:1.14.-.-];K13407|5|3e-104|222|vvi:100259592|cytochrome P450, family 94, subfamily A, polypeptide 1 (fatty acid omega-hydroxylase) [EC:1.14.-.-]	gi|308229874|gb|ADO24345.1|/0/cytochrome P450 A [Capsicum annuum]
PGSC0003DMT400074652	969	7.77612	Up	1.67e-05	6.54e-05	-	gi|359492803|ref|XP_002284394.2|/1.17033e-106/PREDICTED: uncharacterized protein LOC100257501 [Vitis vinifera]
PGSC0003DMT400005078	979	7.76131	Up	1.67e-05	6.54e-05	K13993|1|3e-17|87.4|ath:AT5G20970|HSP20 family protein	gi|15209175|gb|AAK91893.1|AC091627_6/4.99116e-105/Hsp20/alpha crystallin family protein [Solanum demissum]
PGSC0003DMT400075600	1232	7.73454	Up	1.24e-06	5.53e-06	K01365|1|2e-157|553|mtr:MTR_3g116080|cathepsin L [EC:3.4.22.15];K15272|2|3e-151|533|vvi:100248746|solute carrier family 35 (UDP-sugar transporter), member A1/2/3;K01376|3|2e-147|520|ath:AT4G35350|[EC:3.4.22.-]	gi|357467173|ref|XP_003603871.1|/2.27931e-156/Cysteine proteinase [Medicago truncatula]
PGSC0003DMT400022037	939	7.73403	Up	3.19e-05	0.000120995	-	gi|255538182|ref|XP_002510156.1|/1.3316e-91/conserved hypothetical protein [Ricinus communis]
PGSC0003DMT400063159	1084	7.69678	Up	8.71e-06	3.54e-05	-	gi|224084958|ref|XP_002307455.1|/7.99855e-22/predicted protein [Populus trichocarpa]
PGSC0003DMT400015933	1084	7.69678	Up	8.71e-06	3.54e-05	-	gi|255563290|ref|XP_002522648.1|/8.62198e-08/Gamma-gliadin precursor, putative [Ricinus communis]
PGSC0003DMT400028172	1701	7.6842	Up	1.31e-08	7.08e-08	K13946|1|5e-11|67.8|smo:SELMODRAFT_176094|auxin influx carrier (AUX1 LAX family);K15015|2|5e-11|67.8|ath:AT5G02170|solute carrier family 32 (vesicular inhibitory amino acid transporter)	gi|359474803|ref|XP_003631535.1|/2.40389e-149/PREDICTED: lysine histidine transporter-like 8-like [Vitis vinifera]
PGSC0003DMT400045826	790	7.68374	Up	0.000224208	0.000753254	-	-
PGSC0003DMT400037209	1037	7.67827	Up	1.67e-05	6.54e-05	-	gi|871489|emb|CAA58732.1|/6.29138e-77/PAR-1c [Nicotiana tabacum]
PGSC0003DMT400026473	1170	7.66464	Up	4.55e-06	1.91e-05	K01058|1|5e-46|183|gmx:100817287|phospholipase A1 [EC:3.1.1.32]	gi|148611499|gb|ABQ95989.1|/0/phospholipase A1 [Capsicum annuum]
PGSC0003DMT400074531	1048	7.66305	Up	1.67e-05	6.54e-05	-	gi|359487465|ref|XP_003633597.1|/3.67102e-40/PREDICTED: uncharacterized protein LOC100853056 [Vitis vinifera]
PGSC0003DMT400009153	804	7.6584	Up	0.000224208	0.000754468	-	-
PGSC0003DMT400015245	1613	7.65392	Up	4.81e-08	2.47e-07	K05868|1|2e-139|494|vvi:100261859|cyclin B	gi|5420280|emb|CAB46644.1|/0/cyclin B1 [Solanum lycopersicum]
PGSC0003DMT400025109	941	7.63785	Up	6.11e-05	0.000223517	-	gi|147864063|emb|CAN83225.1|/1.76349e-43/hypothetical protein VITISV_031369 [Vitis vinifera]
PGSC0003DMT400059626	2602	7.62116	Up	2.82e-12	1.96e-11	K00276|1|0.0|1277|vvi:100267280|primary-amine oxidase [EC:1.4.3.21]	gi|115315698|gb|ABI93948.1|/0/methylputrescine oxidase [Nicotiana tabacum]
PGSC0003DMT400007468	1465	7.60656	Up	8.52e-59	2.45e-57	-	gi|48375046|gb|AAT42190.1|/8.58723e-44/putative proline-rich protein [Nicotiana tabacum]
PGSC0003DMT400074101	1158	7.60151	Up	8.71e-06	3.54e-05	K13464|1|1e-31|135|pop:POPTR_666332|jasmonate ZIM domain-containing protein	gi|389986109|gb|AFL46172.1|/1.00936e-41/jasmonate ZIM domain protein g [Nicotiana attenuata]
PGSC0003DMT400063080	2190	7.59976	Up	2.66e-10	1.63e-09	K07466|1|1e-11|49.3|rcu:RCOM_1469680|replication factor A1	gi|255552241|ref|XP_002517165.1|/1.97876e-146/basic 7S globulin 2 precursor small subunit, putative [Ricinus communis]
PGSC0003DMT400083142	1679	7.59606	Up	4.81e-08	2.47e-07	-	gi|255540949|ref|XP_002511539.1|/3.49575e-68/conserved hypothetical protein [Ricinus communis]
PGSC0003DMT400000816	1038	7.58942	Up	3.19e-05	0.000121095	K04392|1|1e-105|380|vvi:100266265|Ras-related C3 botulinum toxin substrate 1	gi|225445190|ref|XP_002284205.1|/1.5888e-104/PREDICTED: rac-like GTP-binding protein ARAC7 isoform 1 [Vitis vinifera]
PGSC0003DMT400066943	1380	7.57087	Up	1.24e-06	5.53e-06	-	gi|297824547|ref|XP_002880156.1|/5.78272e-127/F1E22.6 [Arabidopsis lyrata subsp. lyrata]
PGSC0003DMT400043130	882	7.52481	Up	0.000224208	0.000751933	K03248|1|4e-128|455|pop:POPTR_720139|translation initiation factor 3 subunit G	gi|224101041|ref|XP_002312117.1|/3.98302e-127/predicted protein [Populus trichocarpa]
PGSC0003DMT400029034	1428	7.52155	Up	1.24e-06	5.53e-06	-	gi|147781705|emb|CAN67054.1|/3.01316e-110/hypothetical protein VITISV_035706 [Vitis vinifera]
PGSC0003DMT400025571	2115	7.51676	Up	1.87e-09	1.07e-08	K01206|1|3e-14|79.0|ath:AT1G67830|alpha-L-fucosidase [EC:3.2.1.51];K00514|4|3e-08|55.1|rcu:RCOM_1428040|zeta-carotene desaturase [EC:1.3.5.6]	gi|297839473|ref|XP_002887618.1|/2.23992e-147/T4O12.12 [Arabidopsis lyrata subsp. lyrata]
PGSC0003DMT400016590	1365	7.51625	Up	2.37e-06	1.03e-05	K14329|1|4e-43|174|ath:AT5G61160|agmatine coumaroyltransferase [EC:2.3.1.64 2.3.1.-];K13065|3|1e-13|75.9|rcu:RCOM_1442250|shikimate O-hydroxycinnamoyltransferase [EC:2.3.1.133]	gi|62241069|dbj|BAD93691.1|/0/malonyltransferase [Nicotiana tabacum]
PGSC0003DMT400002219	1229	7.51566	Up	8.71e-06	3.54e-05	K01115|1|1e-13|75.9|vcn:VOLCADRAFT_99471|phospholipase D [EC:3.1.4.4];K14709|3|2e-12|71.6|vcn:VOLCADRAFT_104214|solute carrier family 39 (zinc transporter), member 1/2/3;K12825|5|4e-09|60.8|ppp:PHYPADRAFT_174116|splicing factor 3A subunit 1	gi|15451136|gb|AAK96839.1|/1.28444e-50/periaxin-like protein [Arabidopsis thaliana]
PGSC0003DMT400049601	1789	7.50451	Up	4.81e-08	2.47e-07	K08202|1|2e-61|235|cre:CHLREDRAFT_103526|MFS transporter, OCT family, solute carrier family 22 (organic cation transporter), member 4/5;K08150|3|8e-15|80.5|ath:AT4G16480|MFS transporter, SP family, solute carrier family 2 (myo-inositol transporter), member 13	gi|225461181|ref|XP_002280309.1|/0/PREDICTED: organic cation transporter protein-like [Vitis vinifera]
PGSC0003DMT400061862	1586	7.50139	Up	3.38e-07	1.6e-06	-	gi|302143589|emb|CBI22342.3|/4.94826e-16/unnamed protein product [Vitis vinifera]
PGSC0003DMT400066572	1531	7.48818	Up	6.47e-07	2.97e-06	K13496|1|3e-118|423|ath:AT2G36780|UDP-glucosyl transferase 73C [EC:2.4.1.-]	gi|209954719|dbj|BAG80550.1|/0/UDP-glucose:glucosyltransferase [Lycium barbarum]
PGSC0003DMT400078979	1898	7.47363	Up	2.51e-08	1.32e-07	-	gi|225463024|ref|XP_002265610.1|/6.74149e-164/PREDICTED: uncharacterized protein LOC100263642 [Vitis vinifera]
PGSC0003DMT400062969	2406	7.46405	Up	2.66e-10	1.63e-09	K10401|1|0.0|875|mtr:MTR_4g112350|kinesin family member 18/19	gi|225455818|ref|XP_002272451.1|/0/PREDICTED: uncharacterized protein LOC100259414 [Vitis vinifera]
PGSC0003DMT400035264	2698	7.45926	Up	1.98e-11	1.31e-10	K00695|1|0.0|1167|vvi:100249279|sucrose synthase [EC:2.4.1.13]	gi|157042755|gb|ABV02029.1|/0/sucrose sythase [Nicotiana langsdorffii x Nicotiana sanderae]
PGSC0003DMT400058778	675	7.45681	Up	6.48e-53	1.68e-51	K11253|1|6e-60|228|mtr:MTR_1g105310|histone H3	gi|388503164|gb|AFK39648.1|/6.45259e-59/unknown [Medicago truncatula]
PGSC0003DMT400013115	2218	7.44816	Up	1.87e-09	1.07e-08	-	gi|224060963|ref|XP_002300297.1|/4.56587e-82/predicted protein [Populus trichocarpa]
PGSC0003DMT400066486	1008	7.43908	Up	0.000117079	0.000412282	-	gi|225429027|ref|XP_002267686.1|/1.04629e-20/PREDICTED: uncharacterized protein LOC100241214 [Vitis vinifera]
PGSC0003DMT400060046	2105	7.42739	Up	6.85e-09	3.79e-08	K00297|1|0.0|1051|pop:POPTR_828552|methylenetetrahydrofolate reductase (NADPH) [EC:1.5.1.20]	gi|342722655|gb|AEL33268.1|/0/methylenetetrahydrofolate reductase [Nicotiana tabacum]
PGSC0003DMT400038916	1089	7.42711	Up	6.11e-05	0.000223623	-	gi|188474277|gb|ACD49738.1|/4.5468e-57/BURP domain-containing protein [Solanum tuberosum]
PGSC0003DMT400039272	1762	7.41875	Up	1.63e-51	4.09e-50	K00517|1|6e-121|432|ath:AT3G56630|[EC:1.14.-.-];K13407|3|2e-117|421|vvi:100259592|cytochrome P450, family 94, subfamily A, polypeptide 1 (fatty acid omega-hydroxylase) [EC:1.14.-.-]	gi|308229874|gb|ADO24345.1|/0/cytochrome P450 A [Capsicum annuum]
PGSC0003DMT400063656	1686	7.41318	Up	3.38e-07	1.6e-06	-	gi|224123202|ref|XP_002319019.1|/2.25538e-107/predicted protein [Populus trichocarpa]
PGSC0003DMT400066399	2053	7.41285	Up	1.31e-08	7.07e-08	K00366|1|0.0|934|gmx:732631|ferredoxin-nitrite reductase [EC:1.7.7.1]	gi|327198781|emb|CBL43265.1|/0/nitrite reductase [Solanum tuberosum]
PGSC0003DMT400025026	1184	7.39956	Up	3.19e-05	0.000121135	-	gi|224112361|ref|XP_002316163.1|/1.32319e-105/NAC domain protein, IPR003441 [Populus trichocarpa]
PGSC0003DMT400024338	1272	7.39149	Up	4.55e-100	2.31e-98	K13691|1|4e-44|177|vvi:100242294|pathogen-inducible salicylic acid glucosyltransferase [EC:2.4.1.-]	gi|359478621|ref|XP_002274420.2|/4.55253e-123/PREDICTED: UDP-glycosyltransferase 87A2-like [Vitis vinifera]
PGSC0003DMT400036218	1686	7.34905	Up	6.47e-07	2.98e-06	-	gi|255572648|ref|XP_002527257.1|/0/fimbrin, putative [Ricinus communis]
PGSC0003DMT400009575	1172	7.32114	Up	6.11e-05	0.000223303	-	gi|85376265|gb|ABC70328.1|/2.05539e-58/agglutinin isoform [Castanea crenata]
PGSC0003DMT400014383	1018	7.31793	Up	0.000224208	0.000752593	K09422|1|2e-65|247|rcu:RCOM_0212060|myb proto-oncogene protein, plant	gi|255588387|ref|XP_002534590.1|/2.66725e-64/DNA binding protein, putative [Ricinus communis]
PGSC0003DMT400015761	1488	7.31778	Up	4.55e-06	1.91e-05	-	gi|224131728|ref|XP_002321163.1|/1.22762e-162/predicted protein [Populus trichocarpa]
PGSC0003DMT400049192	1513	7.29374	Up	4.55e-06	1.91e-05	K05277|1|1e-67|255|pop:POPTR_646527|leucoanthocyanidin dioxygenase [EC:1.14.11.19]	gi|268638403|gb|ACZ17543.1|/3.90819e-156/oxidoreductase [Capsicum annuum]
PGSC0003DMT400040774	1437	7.29009	Up	8.71e-06	3.54e-05	K09422|1|2e-116|417|vvi:100240910|myb proto-oncogene protein, plant	gi|225450423|ref|XP_002276091.1|/2.40247e-115/PREDICTED: uncharacterized protein LOC100240910 [Vitis vinifera]
PGSC0003DMT400038095	1041	7.28569	Up	0.000224208	0.000754136	-	-
PGSC0003DMT400082388	1983	7.28124	Up	9.28e-47	2.12e-45	K00423|1|0.0|917|vvi:100251280|L-ascorbate oxidase [EC:1.10.3.3]	gi|2493321|sp|Q40588.1|ASO_TOBAC/0/RecName: Full=L-ascorbate oxidase; Short=ASO; Short=Ascorbase; Flags: Precursor
PGSC0003DMT400012227	829	7.28124	Up	9.28e-47	2.12e-45	-	gi|224125176|ref|XP_002329912.1|/3.54339e-34/predicted protein [Populus trichocarpa]
PGSC0003DMT400017708	1131	7.27298	Up	0.000117079	0.000411462	-	gi|225450131|ref|XP_002275403.1|/4.31696e-74/PREDICTED: uncharacterized protein LOC100261971 [Vitis vinifera]
PGSC0003DMT400022119	3087	7.26495	Up	1.98e-11	1.3e-10	K00924|1|0.0|683|ath:AT1G75820|[EC:2.7.1.-];K08286|5|0.0|636|ath:AT4G28490|protein-serine/threonine kinase [EC:2.7.11.-]	gi|255590183|ref|XP_002535195.1|/0/Receptor protein kinase CLAVATA1 precursor, putative [Ricinus communis]
PGSC0003DMT400030269	1555	7.25424	Up	4.55e-06	1.91e-05	-	gi|359477835|ref|XP_002282954.2|/2.03058e-123/PREDICTED: serine incorporator 3-like [Vitis vinifera]
PGSC0003DMT400067707	1071	7.24471	Up	0.000224208	0.000753695	-	gi|4996349|dbj|BAA78417.1|/5.0126e-93/NAC-domain protein [Nicotiana tabacum]
PGSC0003DMT400035590	2239	7.23526	Up	2.51e-08	1.33e-07	K00487|1|0.0|757|vvi:100251539|trans-cinnamate 4-monooxygenase [EC:1.14.13.11]	gi|14423323|gb|AAK62344.1|/0/elicitor-inducible cytochrome P450 [Nicotiana tabacum]
PGSC0003DMT400016143	1246	7.23281	Up	6.11e-05	0.000223126	-	gi|157679148|dbj|BAF80453.1|/8.97891e-92/DC1 domain containing protein [Nicotiana tabacum]
PGSC0003DMT400064740	2177	7.22132	Up	4.81e-08	2.47e-07	-	gi|296082994|emb|CBI22295.3|/8.35426e-105/unnamed protein product [Vitis vinifera]
PGSC0003DMT400030650	1725	7.20277	Up	0	0	K13496|1|7e-78|290|ath:AT2G36790|UDP-glucosyl transferase 73C [EC:2.4.1.-]	gi|300294858|gb|ADJ96636.1|/0/SGA [Solanum tuberosum]
PGSC0003DMT400018494	1530	7.19962	Up	8.71e-06	3.54e-05	K09754|1|0.0|666|rcu:RCOM_1106600|coumaroylquinate(coumaroylshikimate) 3'-monooxygenase [EC:1.14.13.36]	gi|85068608|gb|ABC69384.1|/0/CYP98A33v1 [Nicotiana tabacum]
PGSC0003DMT400068048	1362	7.1975	Up	3.19e-05	0.000121035	K14963|1|7e-14|77.0|ppp:PHYPADRAFT_167543|COMPASS component SWD3;K14018|3|2e-13|75.1|aly:ARALYDRAFT_479402|phospholipase A-2-activating protein	gi|225442555|ref|XP_002279039.1|/5.99704e-169/PREDICTED: uncharacterized WD repeat-containing protein alr3466 [Vitis vinifera]
PGSC0003DMT400051730	1194	7.19478	Up	0.000117079	0.000411084	K01206|1|5e-18|90.5|ath:AT1G67830|alpha-L-fucosidase [EC:3.2.1.51];K00514|2|1e-17|89.4|rcu:RCOM_1428040|zeta-carotene desaturase [EC:1.3.5.6]	gi|225437893|ref|XP_002265999.1|/2.25074e-153/PREDICTED: GDSL esterase/lipase At4g28780 [Vitis vinifera]
PGSC0003DMT400018478	1287	7.1861	Up	6.11e-05	0.000223481	K13065|1|1e-18|92.8|sbi:SORBI_06g021640|shikimate O-hydroxycinnamoyltransferase [EC:2.3.1.133];K15400|2|1e-18|92.8|pop:POPTR_797957|omega-hydroxypalmitate O-feruloyl transferase [EC:2.3.1.188]	gi|224107681|ref|XP_002314561.1|/2.05023e-54/predicted protein [Populus trichocarpa]
PGSC0003DMT400044185	1152	7.18474	Up	1.1e-43	2.34e-42	K02866|1|8e-18|89.7|osa:4332737|large subunit ribosomal protein L10e	gi|224110630|ref|XP_002315584.1|/4.42367e-98/predicted protein [Populus trichocarpa]
PGSC0003DMT400046570	1719	7.18358	Up	2.37e-06	1.03e-05	K13424|1|2e-20|99.4|osa:4327518|WRKY transcription factor 33	gi|350537361|ref|NP_001234802.1|/0/transcription factor WRKY72 [Solanum lycopersicum]
PGSC0003DMT400016545	1382	7.17563	Up	4.13e-255	6.2e-253	K00514|1|7e-61|218|rcu:RCOM_1428040|zeta-carotene desaturase [EC:1.3.5.6];K01206|3|1e-30|115|ath:AT1G67830|alpha-L-fucosidase [EC:3.2.1.51]	gi|297728401|ref|NP_001176564.1|/3.93011e-83/Os11g0521000 [Oryza sativa Japonica Group]
PGSC0003DMT400029032	1403	7.15471	Up	3.19e-05	0.000120935	-	gi|225445722|ref|XP_002270621.1|/3.21907e-32/PREDICTED: uncharacterized protein LOC100258663 [Vitis vinifera]
PGSC0003DMT400009471	1170	7.14098	Up	2.7e-166	2.32e-164	K00224|1|3e-120|429|aly:ARALYDRAFT_476671|[EC:1.3.1.-];K13081|5|1e-63|242|vvi:100233112|leucoanthocyanidin reductase [EC:1.17.1.3]	gi|213385143|dbj|BAG84267.1|/2.0656e-143/phenylcoumaran benzylic ether reductase [Nicotiana tabacum]
PGSC0003DMT400030678	2269	7.13489	Up	0	0	K10999|1|4e-89|327|sbi:SORBI_03g034680|cellulose synthase A [EC:2.4.1.12]	gi|356515422|ref|XP_003526399.1|/1.79631e-166/PREDICTED: cellulose synthase-like protein G1-like [Glycine max]
PGSC0003DMT400020678	1695	7.12987	Up	4.55e-06	1.91e-05	K00750|1|0.0|717|rcu:RCOM_1590700|glycogenin glucosyltransferase [EC:2.4.1.186]	gi|225458601|ref|XP_002282762.1|/0/PREDICTED: uncharacterized protein LOC100266116 [Vitis vinifera]
PGSC0003DMT400077068	1695	7.12987	Up	4.55e-06	1.91e-05	K01188|1|2e-174|610|sbi:SORBI_06g019840|beta-glucosidase [EC:3.2.1.21]	gi|224121022|ref|XP_002330884.1|/0/predicted protein [Populus trichocarpa]
PGSC0003DMT400079203	1971	7.11661	Up	7.53e-123	4.69e-121	K13030|1|4e-112|404|sbi:SORBI_01g001220|cyanohydrin beta-glucosyltransferase [EC:2.4.1.85];K13692|2|2e-64|245|vvi:100252177|UDP-glucose:(indol-3-yl)acetate beta-D-glucosyltransferase [EC:2.4.1.121];K13068|3|8e-62|236|aly:ARALYDRAFT_479675|sinapate 1-glucosyltransferase [EC:2.4.1.120];K13493|4|1e-61|236|ath:AT5G05870|cytokinin-N-glucosyltransferase [EC:2.4.1.-];K13228|5|1e-61|236|zma:100274317|UDP…	gi|209954713|dbj|BAG80547.1|/0/glycosyltransferase [Lycium barbarum]
PGSC0003DMT400042870	1443	7.11415	Up	3.19e-05	0.000120975	-	gi|225433650|ref|XP_002264734.1|/8.57362e-121/PREDICTED: uncharacterized protein LOC100261667 [Vitis vinifera]
PGSC0003DMT400042471	1190	7.0927	Up	0.000224208	0.000754026	K14009|1|2e-64|244|gmx:100798727|B-cell receptor-associated protein 31	gi|225444283|ref|XP_002262807.1|/3.20248e-75/PREDICTED: uncharacterized protein LOC100265893 [Vitis vinifera]
PGSC0003DMT400032411	1386	7.07919	Up	6.11e-05	0.000223695	K10418|1|9e-11|66.6|vvi:100267077|dynein light chain LC8-type	gi|225461427|ref|XP_002282291.1|/1.79564e-27/PREDICTED: dynein light chain, cytoplasmic-like [Vitis vinifera]
PGSC0003DMT400064751	4158	7.07919	Up	2.1e-13	1.57e-12	-	gi|225452909|ref|XP_002278808.1|/9.87784e-177/PREDICTED: uncharacterized protein LOC100245770 [Vitis vinifera]
PGSC0003DMT400016230	1294	7.07874	Up	0.000117079	0.000412219	K13508|1|5e-180|628|vvi:100261491|glycerol-3-phosphate acyltransferase [EC:2.3.1.15]	gi|225449442|ref|XP_002283087.1|/5.98745e-179/PREDICTED: glycerol-3-phosphate acyltransferase 5 [Vitis vinifera]
PGSC0003DMT400050790	4198	7.06538	Up	2.1e-13	1.57e-12	-	gi|255579427|ref|XP_002530557.1|/2.36584e-77/hypothetical protein RCOM_0303940 [Ricinus communis]
PGSC0003DMT400079013	1587	7.06438	Up	1.67e-05	6.55e-05	K13947|1|0.0|738|vvi:100250503|auxin efflux carrier family	gi|350539579|ref|NP_001234199.1|/0/auxin efflux facilitator SlPIN6 [Solanum lycopersicum]
PGSC0003DMT400023120	1443	7.02104	Up	6.11e-05	0.000223197	-	gi|225440868|ref|XP_002276568.1|/1.05293e-102/PREDICTED: uncharacterized protein At5g39865-like [Vitis vinifera]
PGSC0003DMT400032521	2504	7.01943	Up	4.81e-08	2.47e-07	K08653|1|4e-06|52.4|ath:AT5G19660|membrane-bound transcription factor site-1 protease [EC:3.4.21.112]	gi|124358348|gb|ABG37022.1|/0/serine protease [Nicotiana tabacum]
PGSC0003DMT400026489	1446	7.01805	Up	6.11e-05	0.000223374	K01058|1|1e-45|182|gmx:100817287|phospholipase A1 [EC:3.1.1.32]	gi|148611499|gb|ABQ95989.1|/0/phospholipase A1 [Capsicum annuum]
PGSC0003DMT400076957	2126	7.01451	Up	6.47e-07	2.97e-06	K13076|1|0.0|761|rcu:RCOM_0797300|delta8-fatty-acid desaturase [EC:1.14.19.4]	gi|129593742|gb|ABO31111.1|/0/sphingolipid delta-8 desaturase [Nicotiana tabacum]
PGSC0003DMT400015043	1282	6.98527	Up	0.000224208	0.000751494	K00430|1|3e-97|353|pop:POPTR_1081949|peroxidase [EC:1.11.1.7]	gi|322422116|gb|ADX01227.1|/4.18808e-100/putative peroxidase [Cinnamomum micranthum f. kanehirae]
PGSC0003DMT400061221	1288	6.97853	Up	0.000224208	0.000753364	K10256|1|9e-175|611|vvi:100252129|omega-6 fatty acid desaturase (delta-12 desaturase) [EC:1.14.19.-]	gi|157087398|gb|ABV21586.1|/0/fatty acid desaturase [Capsicum annuum]
PGSC0003DMT400060272	2098	6.96653	Up	1.24e-06	5.54e-06	K09561|1|6e-07|54.7|vcn:VOLCADRAFT_67840|STIP1 homology and U-box containing protein 1 [EC:6.3.2.19]	gi|255571387|ref|XP_002526642.1|/5.35844e-101/Spotted leaf protein, putative [Ricinus communis]
PGSC0003DMT400031897	1802	6.96355	Up	8.71e-06	3.54e-05	K01179|1|2e-159|561|vvi:100260645|endoglucanase [EC:3.2.1.4]	gi|350538505|ref|NP_001234090.1|/0/endo-1,4-beta-glucanase precursor [Solanum lycopersicum]
PGSC0003DMT400063047	2326	6.94894	Up	3.38e-07	1.6e-06	-	gi|297724675|ref|NP_001174701.1|/6.12934e-45/Os06g0258800 [Oryza sativa Japonica Group]
PGSC0003DMT400028769	1728	6.94158	Up	1.67e-05	6.54e-05	K13493|1|7e-85|313|ath:AT5G05860|cytokinin-N-glucosyltransferase [EC:2.4.1.-];K13228|3|8e-66|249|zma:100274317|UDP-glucosyltransferase BX9 [EC:2.4.1.202];K13227|4|1e-54|212|zma:100277344|UDP-glucosyltransferase BX8 [EC:2.4.1.202];K13692|5|1e-45|182|pop:POPTR_587034|UDP-glucose:(indol-3-yl)acetate beta-D-glucosyltransferase [EC:2.4.1.121]	gi|629669|pir||S39507/0/glucuronosyl transferase homolog, ripening-related - tomato (fragment)
PGSC0003DMT400002037	1431	6.93356	Up	0.000117079	0.00041184	-	gi|147857446|emb|CAN78649.1|/4.31976e-16/hypothetical protein VITISV_036363 [Vitis vinifera]
PGSC0003DMT400028799	911	6.92713	Up	2.01e-36	3.64e-35	-	gi|10798750|dbj|BAB16427.1|/4.22884e-63/NtEIG-E80 [Nicotiana tabacum]
PGSC0003DMT400013351	1440	6.92451	Up	0.000117079	0.000411147	K01051|1|1e-145|514|vvi:100265859|pectinesterase [EC:3.1.1.11]	gi|359479965|ref|XP_003632380.1|/1.4523e-144/PREDICTED: LOW QUALITY PROTEIN: probable pectinesterase 53-like [Vitis vinifera]
PGSC0003DMT400033415	627	6.9126	Up	4.21e-106	2.25e-104	-	gi|328925268|dbj|BAK19151.1|/9.44864e-35/lipid transfer protein [Nicotiana tabacum]
PGSC0003DMT400034998	2600	6.90857	Up	9.22e-08	4.61e-07	K10406|1|3e-32|139|vvi:100249019|kinesin family member C2/C3;K10398|2|3e-32|139|vvi:100255345|kinesin family member 11	gi|225433189|ref|XP_002281630.1|/0/PREDICTED: kinesin-like protein KIF11-like [Vitis vinifera]
PGSC0003DMT400002019	1363	6.89688	Up	0.000224208	0.000752153	-	gi|9794870|gb|AAF98369.1|AF158253_1/2.88948e-155/patatin-like protein 3 [Nicotiana tabacum]
PGSC0003DMT400037757	1483	6.88206	Up	0.000117079	0.000411966	K15397|1|0.0|802|gmx:100816997|3-ketoacyl-CoA synthase [EC:2.3.1.-]	gi|269854053|gb|ACZ51240.1|/0/3-ketoacyl-CoA synthase [Arachis hypogaea]
PGSC0003DMT400014360	1397	6.86133	Up	0.000224208	0.000754578	K13473|1|2e-23|108|osa:4331523|chitin elicitor-binding protein;K13429|3|3e-08|58.2|vvi:100255092|chitin elicitor receptor kinase 1	gi|255585434|ref|XP_002533411.1|/3.70212e-105/LysM domain GPI-anchored protein 1 precursor, putative [Ricinus communis]
PGSC0003DMT400042483	2016	6.86054	Up	3.38e-102	1.73e-100	K00423|1|7e-169|592|aly:ARALYDRAFT_892557|L-ascorbate oxidase [EC:1.10.3.3]	gi|255554849|ref|XP_002518462.1|/0/multicopper oxidase, putative [Ricinus communis]
PGSC0003DMT400017948	1398	6.8603	Up	0.000224208	0.000753915	K10638|1|1e-07|56.2|ppp:PHYPADRAFT_152968|E3 ubiquitin-protein ligase UHRF1 [EC:6.3.2.19];K15505|5|2e-06|52.0|gmx:100806677|DNA repair protein RAD5 [EC:3.6.4.-]	gi|255571976|ref|XP_002526929.1|/2.18554e-81/conserved hypothetical protein [Ricinus communis]
PGSC0003DMT400096782	1947	6.8519	Up	8.71e-06	3.54e-05	K01537|1|0.0|731|aly:ARALYDRAFT_898774|Ca2+-transporting ATPase [EC:3.6.3.8]	gi|225432830|ref|XP_002279629.1|/0/PREDICTED: putative calcium-transporting ATPase 13, plasma membrane-type-like [Vitis vinifera]
PGSC0003DMT400001233	1468	6.78981	Up	0.000224208	0.000752923	K01206|1|2e-24|112|ath:AT1G67830|alpha-L-fucosidase [EC:3.2.1.51];K00514|3|4e-16|84.3|rcu:RCOM_1428040|zeta-carotene desaturase [EC:1.3.5.6]	gi|297734865|emb|CBI17099.3|/6.00179e-138/unnamed protein product [Vitis vinifera]
PGSC0003DMT400033367	3276	6.78927	Up	6.85e-09	3.79e-08	K00924|1|0.0|1241|aly:ARALYDRAFT_473063|[EC:2.7.1.-];K08286|3|0.0|1026|aly:ARALYDRAFT_491919|protein-serine/threonine kinase [EC:2.7.11.-]	gi|225443594|ref|XP_002278698.1|/0/PREDICTED: receptor-like protein kinase HSL1-like [Vitis vinifera]
PGSC0003DMT400016547	1032	6.77874	Up	8.47e-33	1.39e-31	K00514|1|6e-56|216|rcu:RCOM_1428040|zeta-carotene desaturase [EC:1.3.5.6];K01206|2|2e-28|124|ath:AT1G67830|alpha-L-fucosidase [EC:3.2.1.51]	gi|297728401|ref|NP_001176564.1|/1.70555e-74/Os11g0521000 [Oryza sativa Japonica Group]
PGSC0003DMT400030676	1374	6.77705	Up	0	0	K06892|1|6e-50|196|pop:POPTR_550478|;K05933|4|3e-37|154|gmx:100790622|aminocyclopropanecarboxylate oxidase [EC:1.14.17.4]	gi|4008037|gb|AAC95363.1|/0/2-oxoglutarate-dependent dioxygenase [Solanum chacoense]
PGSC0003DMT400049230	2625	6.77447	Up	3.38e-07	1.6e-06	-	gi|359482068|ref|XP_002272910.2|/0/PREDICTED: rop guanine nucleotide exchange factor 1-like [Vitis vinifera]
PGSC0003DMT400023325	2522	6.76809	Up	6.47e-07	2.98e-06	K05349|1|0.0|1182|rcu:RCOM_1347430|beta-glucosidase [EC:3.2.1.21]	gi|371917282|dbj|BAL44717.1|/0/SlArf/Xyl2 [Solanum lycopersicum]
PGSC0003DMT400064789	629	6.7545	Up	3.06e-32	4.94e-31	K02605|1|3e-08|56.6|smo:SELMODRAFT_418877|origin recognition complex subunit 3	gi|328685101|gb|AEB33950.1|/2.86985e-39/defective in induced resistance 2 protein [Nicotiana tabacum]
PGSC0003DMT400054476	2997	6.74837	Up	0	0	K09828|1|0.0|924|rcu:RCOM_1386000|delta24-sterol reductase [EC:1.3.1.72]	gi|302127800|emb|CBP07441.1|/0/sterol reductase [Solanum tuberosum]
PGSC0003DMT400048681	1887	6.74067	Up	6.45e-248	9.08e-246	K00422|1|5e-106|383|vvi:100256583|polyphenol oxidase [EC:1.10.3.1]	gi|1146426|gb|AAA85122.1|/0/polyphenol oxidase [Solanum tuberosum]
PGSC0003DMT400049305	1530	6.73013	Up	0.000224208	0.000754357	K09840|1|0.0|682|vvi:100244362|9-cis-epoxycarotenoid dioxygenase [EC:1.13.11.51]	gi|225433416|ref|XP_002283185.1|/0/PREDICTED: 9-cis-epoxycarotenoid dioxygenase NCED6, chloroplastic [Vitis vinifera]
PGSC0003DMT400013504	1233	6.72983	Up	1.1e-31	1.75e-30	K00430|1|8e-128|455|pop:POPTR_718485|peroxidase [EC:1.11.1.7]	gi|678547|gb|AAA65637.1|/1.38924e-137/peroxidase [Solanum lycopersicum]
PGSC0003DMT400063688	2710	6.72849	Up	3.38e-07	1.6e-06	K13447|1|0.0|1434|rcu:RCOM_1433130|respiratory burst oxidase [EC:1.6.3.- 1.11.1.-]	gi|75164734|sp|Q948T9.1|RBOHB_SOLTU/0/RecName: Full=Respiratory burst oxidase homolog protein B; AltName: Full=NADPH oxidase RBOHB; AltName: Full=StRBOHB
PGSC0003DMT400066657	6489	6.70012	Up	6.05e-16	5.19e-15	K10400|1|0.0|1395|rcu:RCOM_0773970|kinesin family member 15	gi|359475390|ref|XP_002281738.2|/0/PREDICTED: uncharacterized protein LOC100255624 [Vitis vinifera]
PGSC0003DMT400050718	1328	6.69203	Up	7.55e-31	1.17e-29	K09286|1|9e-16|83.2|ath:AT1G43160|EREBP-like factor	gi|225438481|ref|XP_002278226.1|/3.29741e-31/PREDICTED: ethylene-responsive transcription factor ABR1 [Vitis vinifera]
PGSC0003DMT400087226	1701	6.6842	Up	0.000117079	0.000411273	-	gi|169674674|gb|ACA64703.1|/0/subtilase [Nicotiana tabacum]
PGSC0003DMT400048309	2067	6.68315	Up	1.67e-05	6.55e-05	-	gi|224079910|ref|XP_002305969.1|/2.02835e-161/hypothetical protein POPTRDRAFT_1076074 [Populus trichocarpa]
PGSC0003DMT400080203	3203	6.66424	Up	4.81e-08	2.47e-07	K08286|1|2e-32|140|ath:AT3G08730|protein-serine/threonine kinase [EC:2.7.11.-];K04688|3|5e-32|138|rcu:RCOM_1058560|p70 ribosomal S6 kinase [EC:2.7.11.1]	gi|297735525|emb|CBI18019.3|/0/unnamed protein product [Vitis vinifera]
PGSC0003DMT400054393	1605	6.66109	Up	0.000224208	0.000751604	-	gi|255564331|ref|XP_002523162.1|/0/Reticuline oxidase precursor, putative [Ricinus communis]
PGSC0003DMT400079848	3486	6.64901	Up	1.31e-08	7.06e-08	-	gi|225447444|ref|XP_002266311.1|/0/PREDICTED: uncharacterized protein LOC100254633 [Vitis vinifera]
PGSC0003DMT400005519	1023	6.64664	Up	1.71e-231	2.17e-229	K14424|1|1e-132|470|rcu:RCOM_0732630|4-alpha-methyl-delta7-sterol-4alpha-methyl oxidase [EC:1.14.13.72]	gi|350540120|ref|NP_001233880.1|/5.84634e-136/C-4 methyl sterol oxidase [Solanum lycopersicum]
PGSC0003DMT400009496	1626	6.64234	Up	0.000224208	0.000752813	K12309|1|0.0|681|ath:AT3G52840|beta-galactosidase [EC:3.2.1.23];K01190|3|3e-34|144|cme:CMP078C|beta-galactosidase [EC:3.2.1.23]	gi|225458151|ref|XP_002280715.1|/0/PREDICTED: beta-galactosidase 3 [Vitis vinifera]
PGSC0003DMT400029372	1430	6.64004	Up	9.8e-30	1.48e-28	K01246|1|2e-102|370|vvi:100256507|DNA-3-methyladenine glycosylase I [EC:3.2.2.20]	gi|224072406|ref|XP_002303720.1|/6.74753e-102/predicted protein [Populus trichocarpa]
PGSC0003DMT400049648	1495	6.6334	Up	2.9e-115	1.66e-113	-	gi|225461324|ref|XP_002284551.1|/1.35595e-68/PREDICTED: uncharacterized protein LOC100267532 [Vitis vinifera]
PGSC0003DMT400071321	1888	6.63326	Up	6.11e-05	0.000223339	K00517|1|4e-115|413|osa:4349111|[EC:1.14.-.-]	gi|71897452|gb|AAZ52550.1|/1.88908e-150/cytochrome P450 [Capsicum annuum]
PGSC0003DMT400041718	852	6.62674	Up	1.86e-29	2.78e-28	-	gi|255547444|ref|XP_002514779.1|/5.14128e-76/conserved hypothetical protein [Ricinus communis]
PGSC0003DMT400064961	1574	6.62228	Up	6.9e-171	6.1e-169	K00819|1|4e-41|167|osa:4333554|ornithine--oxo-acid transaminase [EC:2.6.1.13];K00818|5|1e-38|159|gmx:100797501|acetylornithine aminotransferase [EC:2.6.1.11]	gi|19171207|emb|CAD12664.1|/0/viroid RNA-binding protein [Solanum lycopersicum]
PGSC0003DMT400056288	2923	6.61934	Up	3.38e-07	1.6e-06	-	gi|296089567|emb|CBI39386.3|/1.97375e-35/unnamed protein product [Vitis vinifera]
PGSC0003DMT400012338	2161	6.61899	Up	1.67e-05	6.54e-05	K12125|1|7e-40|164|aly:ARALYDRAFT_481449|protein EARLY FLOWERING 3	gi|224070734|ref|XP_002303218.1|/1.47246e-77/predicted protein [Populus trichocarpa]
PGSC0003DMT400083994	2299	6.61214	Up	8.71e-06	3.54e-05	-	gi|255579402|ref|XP_002530545.1|/1.10055e-54/protein binding protein, putative [Ricinus communis]
PGSC0003DMT400054465	3332	6.60728	Up	4.81e-08	2.47e-07	-	gi|225444169|ref|XP_002268607.1|/0/PREDICTED: protein CHUP1, chloroplastic-like [Vitis vinifera]
PGSC0003DMT400024841	1862	6.55373	Up	0.000117079	0.000411903	-	gi|255547996|ref|XP_002515055.1|/0/hydrolase, hydrolyzing O-glycosyl compounds, putative [Ricinus communis]
PGSC0003DMT400002053	2019	6.54898	Up	1.35e-81	5.41e-80	-	gi|147857446|emb|CAN78649.1|/1.91854e-51/hypothetical protein VITISV_036363 [Vitis vinifera]
PGSC0003DMT400025805	1971	6.54801	Up	0	0	K00423|1|1e-170|598|aly:ARALYDRAFT_892557|L-ascorbate oxidase [EC:1.10.3.3]	gi|1944575|emb|CAB08077.1|/0/pectinesterase [Solanum lycopersicum]
PGSC0003DMT400067577	728	6.54428	Up	8.68e-28	1.22e-26	-	gi|115393868|gb|ABI96983.1|/2.01422e-56/phytocyanin-like arabinogalactan-protein [Gossypium hirsutum]
PGSC0003DMT400002869	2009	6.54364	Up	6.11e-05	0.000223552	K14423|1|2e-07|55.8|aly:ARALYDRAFT_329352|4,4-dimethyl-9beta,19-cyclopropylsterol-4alpha-methyl oxidase [EC:1.14.13.72]	gi|225437769|ref|XP_002281242.1|/2.50517e-140/PREDICTED: probable S-acyltransferase At4g01730 [Vitis vinifera]
PGSC0003DMT400028037	1654	6.5229	Up	9.59e-54	2.53e-52	K13030|1|5e-57|220|sbi:SORBI_01g001220|cyanohydrin beta-glucosyltransferase [EC:2.4.1.85];K13493|2|8e-57|219|ath:AT5G05860|cytokinin-N-glucosyltransferase [EC:2.4.1.-];K13228|4|1e-44|179|zma:100274317|UDP-glucosyltransferase BX9 [EC:2.4.1.202];K13691|5|6e-44|177|mtr:MTR_8g088560|pathogen-inducible salicylic acid glucosyltransferase [EC:2.4.1.-]	gi|225449258|ref|XP_002280528.1|/2.32677e-141/PREDICTED: UDP-glycosyltransferase 85A1 [Vitis vinifera]
PGSC0003DMT400021762	1767	6.52236	Up	0.000224208	0.000753474	-	gi|225424512|ref|XP_002285238.1|/0/PREDICTED: putative phagocytic receptor 1b [Vitis vinifera]
PGSC0003DMT400048307	2451	6.51978	Up	8.71e-06	3.53e-05	K01057|1|4e-15|82.0|gmx:100804571|6-phosphogluconolactonase [EC:3.1.1.31]	gi|225451939|ref|XP_002282971.1|/0/PREDICTED: putative endo-1,3(4)-beta-glucanase 2-like [Vitis vinifera]
PGSC0003DMT400025776	1230	6.50993	Up	2.11e-131	1.4e-129	-	gi|350536957|ref|NP_001234017.1|/1.09181e-150/expansin11 precursor [Solanum lycopersicum]
PGSC0003DMT400061841	1084	6.4939	Up	1.24e-52	3.19e-51	K08235|1|4e-148|522|rcu:RCOM_0905690|xyloglucan:xyloglucosyl transferase [EC:2.4.1.207]	gi|255554981|ref|XP_002518528.1|/4.69568e-147/Xyloglucan endotransglucosylase/hydrolase protein A precursor, putative [Ricinus communis]
PGSC0003DMT400083077	580	6.47177	Up	2.13e-26	2.83e-25	-	gi|16516823|emb|CAD10105.1|/9.77032e-41/Gip1-like protein [Petunia x hybrida]
PGSC0003DMT400038296	1656	6.45681	Up	4.03e-26	5.28e-25	K01590|1|7e-156|548|rcu:RCOM_1170790|histidine decarboxylase [EC:4.1.1.22]	gi|350538737|ref|NP_001233845.1|/0/aromatic amino acid decarboxylase 1A [Solanum lycopersicum]
PGSC0003DMT400025000	2001	6.44986	Up	0.000117079	0.00041121	K14489|1|3e-17|88.6|vvi:100263145|arabidopsis histidine kinase 2/3/4 (cytokinin receptor) [EC:2.7.13.3]	gi|224101317|ref|XP_002312230.1|/1.1921e-41/predicted protein [Populus trichocarpa]
PGSC0003DMT400056995	3766	6.43063	Up	4.81e-08	2.47e-07	K10406|1|1e-90|333|vvi:100249019|kinesin family member C2/C3	gi|224122336|ref|XP_002330598.1|/0/predicted protein [Populus trichocarpa]
PGSC0003DMT400069195	958	6.42644	Up	3.92e-50	9.61e-49	K13448|1|9e-59|225|pop:POPTR_562236|calcium-binding protein CML	gi|270309004|dbj|BAI52955.1|/1.38645e-59/calcium-binding EF-hand protein [Citrullus lanatus subsp. vulgaris]
PGSC0003DMT400036431	843	6.41875	Up	7.43e-50	1.81e-48	-	gi|224054073|ref|XP_002298091.1|/6.80417e-81/predicted protein [Populus trichocarpa]
PGSC0003DMT400034983	3544	6.40281	Up	1.77e-07	8.61e-07	K15505|1|0.0|1408|vvi:100264745|DNA repair protein RAD5 [EC:3.6.4.-]	gi|225432997|ref|XP_002280814.1|/0/PREDICTED: putative SWI/SNF-related matrix-associated actin-dependent regulator of chromatin subfamily A member 3-like 3-like [Vitis vinifera]
PGSC0003DMT400017733	1447	6.40167	Up	2.09e-121	1.29e-119	K13420|1|5e-37|154|ath:AT5G46330|LRR receptor-like serine/threonine-protein kinase FLS2 [EC:2.7.11.1]	gi|224059652|ref|XP_002299953.1|/2.84896e-132/predicted protein [Populus trichocarpa]
PGSC0003DMT400060048	1404	6.39541	Up	5.21e-25	6.55e-24	K08070|1|3e-141|499|aly:ARALYDRAFT_894134|2-alkenal reductase [EC:1.3.1.74];K07119|3|4e-131|466|vvi:100256090|	gi|363814360|ref|NP_001242819.1|/5.47521e-157/uncharacterized protein LOC100813036 [Glycine max]
PGSC0003DMT400013529	1932	6.39357	Up	0.000224208	0.000753033	K13832|1|0.0|676|pop:POPTR_742170|3-dehydroquinate dehydratase / shikimate dehydrogenase [EC:4.2.1.10 1.1.1.25]	gi|57920902|gb|AAS90324.2|/0/3-dehydroquinate dehydratase / shikimate dehydrogenase isoform 2 [Nicotiana tabacum]
PGSC0003DMT400020314	1084	6.37965	Up	8.17e-96	3.93e-94	K08235|1|2e-103|373|pop:POPTR_711461|xyloglucan:xyloglucosyl transferase [EC:2.4.1.207]	gi|350535953|ref|NP_001234478.1|/5.52334e-148/xyloglucan endotransglucosylase-hydrolase XTH9 precursor [Solanum lycopersicum]
PGSC0003DMT400015424	1419	6.36371	Up	1.87e-24	2.31e-23	K06627|1|6e-154|542|vvi:100250590|cyclin A	gi|350539787|ref|NP_001233762.1|/0/cyclin A1 [Solanum lycopersicum]
PGSC0003DMT400060963	2030	6.32218	Up	0.000224208	0.000753584	-	gi|224120216|ref|XP_002330993.1|/2.0627e-49/predicted protein [Populus trichocarpa]
PGSC0003DMT400060056	992	6.3148	Up	1.27e-23	1.51e-22	-	gi|255547444|ref|XP_002514779.1|/4.21244e-67/conserved hypothetical protein [Ricinus communis]
PGSC0003DMT400040878	654	6.29812	Up	2.41e-23	2.82e-22	-	-
PGSC0003DMT400047443	2075	6.29055	Up	0.000224208	0.000754247	K09553|1|4e-06|52.0|cme:CMR299C|stress-induced-phosphoprotein 1;K11426|2|4e-06|52.0|zma:100192749|SET and MYND domain-containing protein	gi|113205454|gb|AAW28574.2|/0/TPR domain containing protein, putative [Solanum demissum]
PGSC0003DMT400052774	714	6.2897	Up	2.04e-45	4.51e-44	-	gi|118488240|gb|ABK95939.1|/2.169e-31/unknown [Populus trichocarpa]
PGSC0003DMT400018331	1470	6.28124	Up	4.56e-23	5.28e-22	K00517|1|1e-104|378|ath:AT3G56630|[EC:1.14.-.-];K13407|3|6e-104|376|pop:POPTR_588365|cytochrome P450, family 94, subfamily A, polypeptide 1 (fatty acid omega-hydroxylase) [EC:1.14.-.-]	gi|225436277|ref|XP_002264897.1|/0/PREDICTED: cytochrome P450 94A1 [Vitis vinifera]
PGSC0003DMT400080249	357	6.28124	Up	4.56e-23	5.28e-22	-	gi|21952514|gb|AAM82606.1|/5.63845e-42/putative non-specific lipid transfer protein StnsLTP [Solanum tuberosum]
PGSC0003DMT400038216	2573	6.27977	Up	3.19e-05	0.000120955	K13420|1|8e-49|194|vvi:100253808|LRR receptor-like serine/threonine-protein kinase FLS2 [EC:2.7.11.1];K13415|2|5e-46|184|aly:ARALYDRAFT_912402|protein brassinosteroid insensitive 1 [EC:2.7.10.1 2.7.11.1]	gi|255543977|ref|XP_002513051.1|/2.84143e-123/serine/threonine-protein kinase bri1, putative [Ricinus communis]
PGSC0003DMT400082027	865	6.26988	Up	1.32e-66	4.27e-65	-	gi|356526169|ref|XP_003531692.1|/2.2444e-26/PREDICTED: LOW QUALITY PROTEIN: gibberellin 20 oxidase 1-like [Glycine max]
PGSC0003DMT400020122	1043	6.26417	Up	1.38e-44	2.99e-43	K08235|1|2e-102|370|pop:POPTR_711461|xyloglucan:xyloglucosyl transferase [EC:2.4.1.207]	gi|350535953|ref|NP_001234478.1|/6.21718e-149/xyloglucan endotransglucosylase-hydrolase XTH9 precursor [Solanum lycopersicum]
PGSC0003DMT400000380	2755	6.26417	Up	8.63e-23	9.91e-22	-	gi|224127486|ref|XP_002320086.1|/0/predicted protein [Populus trichocarpa]
PGSC0003DMT400064270	1367	6.25556	Up	1.7e-87	7.37e-86	K00430|1|4e-143|506|rcu:RCOM_0578390|peroxidase [EC:1.11.1.7]	gi|14485511|emb|CAC42086.1|/1.26011e-150/putative peroxidase [Solanum tuberosum]
PGSC0003DMT400027838	1332	6.24689	Up	1.63e-22	1.86e-21	K00514|1|2e-26|118|rcu:RCOM_1428040|zeta-carotene desaturase [EC:1.3.5.6];K01206|2|2e-21|102|ath:AT1G67830|alpha-L-fucosidase [EC:3.2.1.51]	gi|225443543|ref|XP_002277279.1|/3.94174e-117/PREDICTED: GDSL esterase/lipase At5g45950-like isoform 1 [Vitis vinifera]
PGSC0003DMT400000594	441	6.24689	Up	1.63e-22	1.86e-21	-	gi|224130486|ref|XP_002320849.1|/3.8957e-27/predicted protein [Populus trichocarpa]
PGSC0003DMT400027150	2439	6.24689	Up	1.63e-22	1.86e-21	K08653|1|3e-07|55.8|bdi:100822086|membrane-bound transcription factor site-1 protease [EC:3.4.21.112]	gi|169674674|gb|ACA64703.1|/0/subtilase [Nicotiana tabacum]
PGSC0003DMT400058378	825	6.24689	Up	1.63e-22	1.86e-21	-	gi|226713609|sp|A7NW78.1|CSPL5_VITVI/2.05906e-42/RecName: Full=CASP-like protein VIT_05s0020g01820
PGSC0003DMT400037469	1606	6.24689	Up	1.63e-22	1.86e-21	K14489|1|2e-13|75.5|vvi:100263145|arabidopsis histidine kinase 2/3/4 (cytokinin receptor) [EC:2.7.13.3]	gi|255539278|ref|XP_002510704.1|/0/Glucan endo-1,3-beta-glucosidase precursor, putative [Ricinus communis]
PGSC0003DMT400061058	2803	6.24372	Up	1.67e-05	6.54e-05	-	gi|225448028|ref|XP_002273123.1|/3.92183e-142/PREDICTED: F-box protein At1g10780 [Vitis vinifera]
PGSC0003DMT400045755	2477	6.24152	Up	6.11e-05	0.000223268	-	gi|255569839|ref|XP_002525883.1|/0/oligopeptide transporter, putative [Ricinus communis]
PGSC0003DMT400012809	1623	6.2338	Up	4.12e-86	1.77e-84	K01179|1|2e-94|345|gmx:100799911|endoglucanase [EC:3.2.1.4]	gi|16903353|gb|AAL30454.1|AF362949_1/0/endo-beta-1,4-glucanase precursor [Nicotiana tabacum]
PGSC0003DMT400042944	1158	6.2294	Up	3.09e-22	3.48e-21	-	gi|350534896|ref|NP_001234165.1|/4.58481e-103/expansin precursor [Solanum lycopersicum]
PGSC0003DMT400062163	3848	6.22268	Up	3.38e-07	1.6e-06	-	gi|296087273|emb|CBI33647.3|/1.52774e-99/unnamed protein product [Vitis vinifera]
PGSC0003DMT400073084	3353	6.2197	Up	2.37e-06	1.03e-05	K10999|1|0.0|1570|vvi:100261696|cellulose synthase A [EC:2.4.1.12]	gi|359483534|ref|XP_002269610.2|/0/PREDICTED: cellulose synthase A catalytic subunit 8 [UDP-forming] [Vitis vinifera]
PGSC0003DMT400040886	3390	6.20387	Up	2.37e-06	1.03e-05	K00924|1|1e-156|552|aly:ARALYDRAFT_473063|[EC:2.7.1.-];K08286|5|6e-148|523|ath:AT4G28490|protein-serine/threonine kinase [EC:2.7.11.-]	gi|255560235|ref|XP_002521135.1|/0/Receptor protein kinase CLAVATA1 precursor, putative [Ricinus communis]
PGSC0003DMT400063316	1341	6.18474	Up	7.09e-165	6.01e-163	K13379|1|0.0|705|rcu:RCOM_1468610|reversibly glycosylated polypeptide / UDP-arabinopyranose mutase [EC:2.4.1.- 5.4.99.30]	gi|110559491|gb|ABG76000.1|/0/GRP-like protein 2 [Gossypium hirsutum]
PGSC0003DMT400061604	639	6.17563	Up	2.09e-21	2.29e-20	-	-
PGSC0003DMT400076054	1946	6.17516	Up	0	0	K00422|1|1e-115|415|vvi:100256583|polyphenol oxidase [EC:1.10.3.1]	gi|1172579|sp|Q06355.1|PPOB_SOLTU/0/RecName: Full=Catechol oxidase B, chloroplastic; AltName: Full=Polyphenol oxidase; Short=PPO; Flags: Precursor
PGSC0003DMT400057419	546	6.16435	Up	4.79e-263	7.63e-261	K02605|1|4e-10|62.4|smo:SELMODRAFT_418877|origin recognition complex subunit 3	gi|225460809|ref|XP_002275805.1|/7.01764e-19/PREDICTED: putative lipid-transfer protein DIR1-like [Vitis vinifera]
PGSC0003DMT400041982	1249	6.15725	Up	3.96e-21	4.27e-20	K08486|1|8e-109|392|aly:ARALYDRAFT_470918|syntaxin 1B/2/3	gi|5912543|emb|CAB56195.1|/1.78621e-148/Knolle [Capsicum annuum]
PGSC0003DMT400061974	2130	6.12924	Up	1.97e-40	3.88e-39	K14638|1|3e-132|471|smo:SELMODRAFT_97812|solute carrier family 15 (peptide/histidine transporter), member 3/4	gi|359489331|ref|XP_002265725.2|/0/PREDICTED: nitrate transporter 1.5-like [Vitis vinifera]
PGSC0003DMT400017632	2688	6.12358	Up	6.11e-05	0.000223161	-	gi|169674674|gb|ACA64703.1|/0/subtilase [Nicotiana tabacum]
PGSC0003DMT400035162	1796	6.12249	Up	6.26e-138	4.35e-136	K01184|1|2e-145|514|rcu:RCOM_1063390|polygalacturonase [EC:3.2.1.15]	gi|225425577|ref|XP_002266600.1|/0/PREDICTED: polygalacturonase At1g48100 [Vitis vinifera]
PGSC0003DMT400011867	1771	6.12231	Up	5.96e-294	1.1e-291	K08679|1|0.0|674|vvi:100241904|UDP-glucuronate 4-epimerase [EC:5.1.3.6]	gi|225433491|ref|XP_002265088.1|/0/PREDICTED: UDP-glucuronate 4-epimerase 6 [Vitis vinifera]
PGSC0003DMT400044706	1072	6.11978	Up	1.42e-20	1.5e-19	-	gi|225446871|ref|XP_002283883.1|/3.2946e-44/PREDICTED: uncharacterized protein LOC100259123 [Vitis vinifera]
PGSC0003DMT400030670	1694	6.10067	Up	7.06e-251	1.03e-248	K13496|1|6e-89|326|ath:AT2G36800|UDP-glucosyl transferase 73C [EC:2.4.1.-]	gi|375004894|gb|AFA28184.1|/0/UDP-glucose:solanidine glucosyltransferase [Solanum tuberosum]
PGSC0003DMT400025719	2134	6.10067	Up	2.68e-20	2.8e-19	-	gi|255539368|ref|XP_002510749.1|/0/conserved hypothetical protein [Ricinus communis]
PGSC0003DMT400002036	1946	6.09424	Up	1.4e-58	4.02e-57	K03514|1|6e-06|51.2|cre:CHLREDRAFT_17066|DNA polymerase sigma subunit [EC:2.7.7.7]	gi|1076557|pir||S54157/1.61578e-19/extensin-like protein - cowpea (fragment)
PGSC0003DMT400065015	3348	6.06985	Up	8.71e-06	3.53e-05	-	gi|255544258|ref|XP_002513191.1|/0/synaptotagmin, putative [Ricinus communis]
PGSC0003DMT400080248	351	6.04178	Up	2.28e-56	6.3e-55	-	gi|21952514|gb|AAM82606.1|/3.22437e-34/putative non-specific lipid transfer protein StnsLTP [Solanum tuberosum]
PGSC0003DMT400069972	1627	6.03172	Up	1.14e-37	2.13e-36	K13495|1|1e-103|256|vvi:100262460|cis-zeatin O-glucosyltransferase [EC:2.4.1.215]	gi|225441890|ref|XP_002284381.1|/1.47847e-102/PREDICTED: zeatin O-glucosyltransferase-like [Vitis vinifera]
PGSC0003DMT400070780	2324	6.0216	Up	3.42e-19	3.41e-18	K01188|1|0.0|738|vvi:100255282|beta-glucosidase [EC:3.2.1.21]	gi|225463713|ref|XP_002262992.1|/0/PREDICTED: lysosomal beta glucosidase-like [Vitis vinifera]
PGSC0003DMT400005186	1493	6.0216	Up	3.42e-19	3.41e-18	K13065|1|9e-15|80.1|pop:POPTR_784746|shikimate O-hydroxycinnamoyltransferase [EC:2.3.1.133]	gi|225459075|ref|XP_002283781.1|/2.20329e-111/PREDICTED: hydroxycinnamoyl-Coenzyme A shikimate/quinate hydroxycinnamoyltransferase [Vitis vinifera]
PGSC0003DMT400025955	1471	6.01578	Up	1.73e-253	2.56e-251	-	gi|9794870|gb|AAF98369.1|AF158253_1/0/patatin-like protein 3 [Nicotiana tabacum]
PGSC0003DMT400055319	2523	6.00852	Up	0.000224208	0.000752043	-	gi|225466169|ref|XP_002263918.1|/6.32666e-43/PREDICTED: uncharacterized protein LOC100261489 [Vitis vinifera]
PGSC0003DMT400057672	2544	5.99657	Up	0.000224208	0.000754689	K04733|1|3e-59|228|smo:SELMODRAFT_159261|interleukin-1 receptor-associated kinase 4 [EC:2.7.11.1];K13430|3|6e-57|221|sbi:SORBI_04g020990|serine/threonine-protein kinase PBS1 [EC:2.7.11.1]	gi|303305632|gb|ADM13586.1|/0/S-domain receptor-like kinase [Nicotiana tabacum]
PGSC0003DMT400002040	1521	5.96637	Up	2.48e-53	6.5e-52	K14306|1|2e-07|55.5|rcu:RCOM_1609340|nuclear pore complex protein Nup62	gi|147857446|emb|CAN78649.1|/1.82208e-14/hypothetical protein VITISV_036363 [Vitis vinifera]
PGSC0003DMT400012863	1711	5.95932	Up	2.3e-18	2.22e-17	-	gi|225426178|ref|XP_002279187.1|/0/PREDICTED: uncharacterized protein LOC100267372 [Vitis vinifera]
PGSC0003DMT400011868	1696	5.95932	Up	2.3e-18	2.22e-17	K00600|1|0.0|862|rcu:RCOM_0523510|glycine hydroxymethyltransferase [EC:2.1.2.1]	gi|211906466|gb|ACJ11726.1|/0/serine hydroxymethyltransferase [Gossypium hirsutum]
PGSC0003DMT400080247	587	5.95932	Up	2.3e-18	2.22e-17	-	gi|156118338|gb|ABU49727.1|/7.67774e-41/non-specific lipid transfer protein a7 [Solanum tuberosum]
PGSC0003DMT400016201	650	5.94867	Up	1.85e-35	3.26e-34	K11253|1|2e-60|229|ota:Ot11g02340|histone H3	gi|308809453|ref|XP_003082036.1|/2.02943e-59/Histones H3 and H4 (ISS) [Ostreococcus tauri]
PGSC0003DMT400027943	604	5.93794	Up	2.99e-69	1.02e-67	-	-
PGSC0003DMT400061545	2856	5.93658	Up	0.000117079	0.000411525	K13415|1|1e-79|296|pop:POPTR_650846|protein brassinosteroid insensitive 1 [EC:2.7.10.1 2.7.11.1]	gi|224109228|ref|XP_002315129.1|/0/predicted protein [Populus trichocarpa]
PGSC0003DMT400095425	471	5.91625	Up	8.21e-18	7.75e-17	-	gi|225426477|ref|XP_002277018.1|/1.41574e-39/PREDICTED: uncharacterized protein LOC100254752 [Vitis vinifera]
PGSC0003DMT400004768	1304	5.91625	Up	1.24e-34	2.15e-33	-	gi|225459322|ref|XP_002285797.1|/5.90804e-118/PREDICTED: uncharacterized protein LOC100260886 isoform 2 [Vitis vinifera]
PGSC0003DMT400017939	2693	5.91445	Up	0.000224208	0.000752373	-	gi|224055665|ref|XP_002298592.1|/2.38433e-88/predicted protein [Populus trichocarpa]
PGSC0003DMT400038514	1342	5.90748	Up	2.5e-84	1.04e-82	K00430|1|3e-144|509|vvi:100266458|peroxidase [EC:1.11.1.7]	gi|14485511|emb|CAC42086.1|/0/putative peroxidase [Solanum tuberosum]
PGSC0003DMT400066846	754	5.88308	Up	8.35e-34	1.41e-32	K09286|1|3e-16|83.6|sbi:SORBI_06g024380|EREBP-like factor	gi|296278604|gb|ADH04266.1|/1.33784e-34/ERF1 [Nicotiana benthamiana]
PGSC0003DMT400036347	788	5.8756	Up	1.42e-98	7.1e-97	-	gi|350537023|ref|NP_001234532.1|/4.62827e-89/wound/stress protein precursor [Solanum lycopersicum]
PGSC0003DMT400032907	3221	5.86261	Up	6.11e-05	0.00022373	K01206|1|1e-47|190|ath:AT1G67830|alpha-L-fucosidase [EC:3.2.1.51];K11364|3|7e-15|81.6|gmx:100807100|SAGA-associated factor 29	gi|356558821|ref|XP_003547701.1|/9.07037e-90/PREDICTED: GDSL esterase/lipase At5g14450-like isoform 1 [Glycine max]
PGSC0003DMT400056393	1862	5.85199	Up	1.05e-128	6.88e-127	-	gi|6691125|gb|AAF24497.1|AF213696_1/0/FH protein NFH2 [Nicotiana tabacum]
PGSC0003DMT400007802	3750	5.83533	Up	6.38e-80	2.48e-78	K01188|1|0.0|681|vvi:100255282|beta-glucosidase [EC:3.2.1.21]	gi|3582436|dbj|BAA33065.1|/0/beta-D-glucan exohydrolase [Nicotiana tabacum]
PGSC0003DMT400056723	1797	5.80259	Up	1.96e-16	1.73e-15	K08245|1|0.0|795|rcu:RCOM_1303660|phytepsin [EC:3.4.23.40]	gi|359483345|ref|XP_003632941.1|/0/PREDICTED: aspartic proteinase isoform 2 [Vitis vinifera]
PGSC0003DMT400032381	1299	5.80259	Up	1.96e-16	1.73e-15	K04371|1|4e-06|51.2|vvi:100254083|extracellular signal-regulated kinase 1/2 [EC:2.7.11.24]	gi|359493805|ref|XP_002285311.2|/8.08564e-75/PREDICTED: uncharacterized protein LOC100258873 [Vitis vinifera]
PGSC0003DMT400004117	1249	5.79072	Up	1.33e-31	2.11e-30	-	gi|255574712|ref|XP_002528264.1|/9.28071e-105/conserved hypothetical protein [Ricinus communis]
PGSC0003DMT400021420	3031	5.79072	Up	4.35e-62	1.31e-60	K02541|1|0.0|1073|vvi:100253704|minichromosome maintenance protein 3	gi|225463458|ref|XP_002276065.1|/0/PREDICTED: DNA replication licensing factor MCM3 homolog 1-like [Vitis vinifera]
PGSC0003DMT400004043	2081	5.77874	Up	3.7e-16	3.21e-15	-	gi|225427896|ref|XP_002276670.1|/0/PREDICTED: uncharacterized protein LOC100253759 [Vitis vinifera]
PGSC0003DMT400003511	1090	5.77874	Up	1.54e-61	4.62e-60	-	gi|121689|sp|P27057.1|GAST1_SOLLC/6.36199e-35/RecName: Full=Protein GAST1; Flags: Precursor
PGSC0003DMT400079797	1513	5.7606	Up	1.03e-60	3.07e-59	-	gi|296085975|emb|CBI31416.3|/1.21514e-32/unnamed protein product [Vitis vinifera]
PGSC0003DMT400062367	1614	5.74884	Up	1.06e-192	1.09e-190	K04123|1|3e-105|380|pop:POPTR_688380|ent-kaurenoic acid hydroxylase [EC:1.14.13.79]	gi|71726952|gb|AAZ39647.1|/2.12458e-131/cytochrome P450 monooxygenase [Petunia x hybrida]
PGSC0003DMT400070107	3255	5.74792	Up	0.000117079	0.000412029	K10406|1|4e-82|305|pop:POPTR_569144|kinesin family member C2/C3	gi|255585490|ref|XP_002533437.1|/0/kinesin heavy chain, putative [Ricinus communis]
PGSC0003DMT400009520	3776	5.72637	Up	3.19e-05	0.000120895	K13420|1|9e-131|466|ath:AT5G46330|LRR receptor-like serine/threonine-protein kinase FLS2 [EC:2.7.11.1]	gi|225458087|ref|XP_002280668.1|/0/PREDICTED: probable LRR receptor-like serine/threonine-protein kinase At4g36180 [Vitis vinifera]
PGSC0003DMT400025910	1283	5.70474	Up	5.72e-44	1.22e-42	K00924|1|2e-150|530|ath:AT1G20930|[EC:2.7.1.-];K07760|4|4e-116|416|ath:AT3G54180|cyclin-dependent kinase [EC:2.7.11.22];K02206|5|4e-98|356|osa:4331415|cyclin-dependent kinase 2 [EC:2.7.11.22]	gi|350534814|ref|NP_001233905.1|/0/B2-type cyclin dependent kinase [Solanum lycopersicum]
PGSC0003DMT400003509	591	5.70474	Up	2.47e-15	2.06e-14	-	gi|121689|sp|P27057.1|GAST1_SOLLC/9.47375e-38/RecName: Full=Protein GAST1; Flags: Precursor
PGSC0003DMT400007678	696	5.70474	Up	2.47e-15	2.06e-14	K13071|1|4e-21|99.8|ppp:PHYPADRAFT_150204|pheophorbide a oxygenase [EC:1.14.12.20]	gi|357518871|ref|XP_003629724.1|/4.56511e-47/Pheophorbide a oxygenase [Medicago truncatula]
PGSC0003DMT400004791	718	5.69458	Up	1.35e-142	9.67e-141	-	gi|2497757|sp|Q42952.1|NLTP1_TOBAC/9.46619e-43/RecName: Full=Non-specific lipid-transfer protein 1; Short=LTP 1; AltName: Full=Pathogenesis-related protein 14; Short=PR-14; Flags: Precursor
PGSC0003DMT400075723	5899	5.64444	Up	4.78e-42	9.81e-41	K01184|1|7e-102|371|rcu:RCOM_1063390|polygalacturonase [EC:3.2.1.15]	gi|225432118|ref|XP_002263668.1|/0/PREDICTED: polygalacturonase At1g48100-like [Vitis vinifera]
PGSC0003DMT400055769	4906	5.63562	Up	8.99e-42	1.83e-40	K04371|1|1e-55|218|vvi:100852927|extracellular signal-regulated kinase 1/2 [EC:2.7.11.24]	gi|359489656|ref|XP_003633958.1|/0/PREDICTED: probable polygalacturonase-like [Vitis vinifera]
PGSC0003DMT400006459	1405	5.62674	Up	4.4e-189	4.39e-187	K01206|1|4e-28|124|ath:AT1G67830|alpha-L-fucosidase [EC:3.2.1.51];K00514|3|2e-21|102|rcu:RCOM_1428040|zeta-carotene desaturase [EC:1.3.5.6]	gi|356526067|ref|XP_003531641.1|/1.70597e-150/PREDICTED: GDSL esterase/lipase APG-like [Glycine max]
PGSC0003DMT400026177	1504	5.62674	Up	1.65e-14	1.32e-13	K13648|1|2e-15|82.0|ppp:PHYPADRAFT_211664|alpha-1,4-galacturonosyltransferase [EC:2.4.1.43]	gi|225430862|ref|XP_002269182.1|/2.13154e-138/PREDICTED: probable galacturonosyltransferase-like 2-like [Vitis vinifera]
PGSC0003DMT400058587	1046	5.62228	Up	1.57e-81	6.26e-80	K09286|1|6e-16|83.2|ath:AT4G25490|EREBP-like factor	gi|224053975|ref|XP_002298066.1|/2.90252e-29/AP2/ERF domain-containing transcription factor [Populus trichocarpa]
PGSC0003DMT400064142	697	5.62005	Up	1.14e-54	3.05e-53	K08234|1|7e-07|52.4|cre:CHLREDRAFT_143257|glyoxylase I family protein	gi|225448138|ref|XP_002263444.1|/1.72671e-62/PREDICTED: uncharacterized protein LOC100266411 [Vitis vinifera]
PGSC0003DMT400012359	3320	5.61781	Up	3.18e-41	6.39e-40	K12309|1|0.0|1035|ath:AT3G52840|beta-galactosidase [EC:3.2.1.23];K01190|3|7e-63|241|cme:CMP078C|beta-galactosidase [EC:3.2.1.23]	gi|183238710|gb|ACC60981.1|/0/beta-galactosidase 1 precursor [Petunia x hybrida]
PGSC0003DMT400076251	2073	5.61332	Up	9.37e-28	1.32e-26	K01728|1|0.0|681|pop:POPTR_547984|pectate lyase [EC:4.2.2.2]	gi|290782380|gb|ADD62392.1|/0/pectase lyase [Prunus persica]
PGSC0003DMT400032910	1551	5.59977	Up	3.1e-14	2.45e-13	K01728|1|0.0|645|pop:POPTR_815540|pectate lyase [EC:4.2.2.2]	gi|350537231|ref|NP_001234029.1|/0/probable pectate lyase P18 precursor [Solanum lycopersicum]
PGSC0003DMT400015763	1747	5.59067	Up	1.3e-79	5.01e-78	-	gi|92429505|gb|ABD93499.2|/3.66569e-84/cell adhesion protein [Solanum melongena]
PGSC0003DMT400006218	1085	5.5861	Up	3.31e-27	4.55e-26	K10249|1|5e-09|60.5|olu:OSTLU_33532|elongation of very long chain fatty acids protein 4;K10244|3|1e-06|52.8|ppp:PHYPADRAFT_195959|elongation of very long chain fatty acids protein 5 [EC:2.3.1.-]	gi|225448055|ref|XP_002275577.1|/4.0684e-66/PREDICTED: putative elongation of fatty acids protein DDB_G0272012-like [Vitis vinifera]
PGSC0003DMT400013055	4196	5.57421	Up	3.19e-05	0.000121115	K10599|1|4e-07|56.2|ppp:PHYPADRAFT_203375|pre-mRNA-processing factor 19 [EC:6.3.2.19];K03070|3|2e-06|53.9|rcu:RCOM_0562390|preprotein translocase subunit SecA	gi|147852653|emb|CAN83797.1|/0/hypothetical protein VITISV_002973 [Vitis vinifera]
PGSC0003DMT400039412	1611	5.57229	Up	5.84e-14	4.51e-13	K00517|1|6e-121|432|ath:AT3G56630|[EC:1.14.-.-];K13407|3|3e-114|410|vvi:100259592|cytochrome P450, family 94, subfamily A, polypeptide 1 (fatty acid omega-hydroxylase) [EC:1.14.-.-]	gi|308229874|gb|ADO24345.1|/0/cytochrome P450 A [Capsicum annuum]
PGSC0003DMT400055223	1963	5.57229	Up	9.43e-53	2.44e-51	K08238|1|3e-86|317|bdi:100843905|xyloglucan 6-xylosyltransferase [EC:2.4.2.39]	gi|189909333|gb|ACE60602.1|/0/putative galactomannan galactosyl transferase [Coffea arabica]
PGSC0003DMT400061270	891	5.57229	Up	5.84e-14	4.52e-13	K00065|1|3e-26|117|rcu:RCOM_2018270|2-deoxy-D-gluconate 3-dehydrogenase [EC:1.1.1.125];K00059|2|1e-22|105|vvi:100257887|3-oxoacyl-[acyl-carrier protein] reductase [EC:1.1.1.100]	gi|255552543|ref|XP_002517315.1|/1.34515e-98/2,4-dienoyl-CoA reductase, putative [Ricinus communis]
PGSC0003DMT400056617	722	5.56673	Up	1.93e-193	2.02e-191	K13449|1|3e-28|123|rcu:RCOM_1381930|pathogenesis-related protein 1	gi|2500717|sp|Q41495.1|ST14_SOLTU/6.98143e-86/RecName: Full=STS14 protein; Flags: Precursor
PGSC0003DMT400021703	3719	5.55566	Up	0.000117079	0.000412155	K01179|1|3e-59|229|osa:4335944|endoglucanase [EC:3.2.1.4]	gi|297744631|emb|CBI37893.3|/0/unnamed protein product [Vitis vinifera]
PGSC0003DMT400063329	2254	5.54428	Up	1.1e-13	8.36e-13	K07466|1|0.0|967|vvi:100255412|replication factor A1	gi|225457192|ref|XP_002283959.1|/0/PREDICTED: replication protein A 70 kDa DNA-binding subunit isoform 1 [Vitis vinifera]
PGSC0003DMT400033236	1284	5.51845	Up	2.03e-260	3.17e-258	K14423|1|6e-118|422|pop:POPTR_854922|4,4-dimethyl-9beta,19-cyclopropylsterol-4alpha-methyl oxidase [EC:1.14.13.72]	gi|357477023|ref|XP_003608797.1|/3.78296e-117/Sterol-4-methyl-oxidase [Medicago truncatula]
PGSC0003DMT400050285	675	5.4939	Up	9.69e-50	2.36e-48	-	gi|16516825|emb|CAD10106.1|/1.056e-53/Gip1-like protein [Petunia x hybrida]
PGSC0003DMT400022542	1342	5.48656	Up	3.88e-13	2.85e-12	K06883|1|9e-72|269|ath:AT5G54840|;K07890|4|3e-14|78.2|osa:4338469|Ras-related protein Rab-21	gi|297739292|emb|CBI28943.3|/1.58062e-89/unnamed protein product [Vitis vinifera]
PGSC0003DMT400063261	712	5.48656	Up	3.88e-13	2.85e-12	K13448|1|4e-63|239|vvi:100247540|calcium-binding protein CML	gi|224130252|ref|XP_002328691.1|/8.09688e-63/predicted protein [Populus trichocarpa]
PGSC0003DMT400003443	690	5.48656	Up	3.88e-13	2.86e-12	-	gi|225451743|ref|XP_002280026.1|/3.14673e-16/PREDICTED: uncharacterized protein LOC100244709 isoform 1 [Vitis vinifera]
PGSC0003DMT400031665	963	5.4668	Up	7.66e-37	1.4e-35	-	gi|225426306|ref|XP_002268138.1|/4.19756e-72/PREDICTED: uncharacterized protein LOC100244412 [Vitis vinifera]
PGSC0003DMT400078187	2371	5.46281	Up	1.39e-119	8.36e-118	K07025|1|4e-98|357|rcu:RCOM_0300260|putative hydrolase of the HAD superfamily	gi|297746049|emb|CBI16105.3|/2.43058e-97/unnamed protein product [Vitis vinifera]
PGSC0003DMT400043708	1041	5.45681	Up	7.28e-13	5.27e-12	-	gi|255580361|ref|XP_002531008.1|/1.51473e-54/diphosphoinositol polyphosphate phosphohydrolase, putative [Ricinus communis]
PGSC0003DMT400025691	1268	5.45681	Up	9.65e-25	1.2e-23	K01365|1|1e-160|564|mtr:MTR_3g116080|cathepsin L [EC:3.4.22.15];K15272|2|8e-155|545|vvi:100248746|solute carrier family 35 (UDP-sugar transporter), member A1/2/3;K01376|3|6e-150|528|ath:AT4G35350|[EC:3.4.22.-]	gi|37780041|gb|AAP32193.1|/5.46401e-161/cysteine protease 14 [Trifolium repens]
PGSC0003DMT400065643	568	5.45681	Up	7.28e-13	5.27e-12	-	gi|162949340|gb|ABY21307.1|/3.84329e-26/pollen allergen Pla o 3 [Platanus orientalis]
PGSC0003DMT400057384	1758	5.45681	Up	7.28e-13	5.27e-12	-	gi|225461924|ref|XP_002267825.1|/3.30619e-125/PREDICTED: fasciclin-like arabinogalactan protein 1-like [Vitis vinifera]
PGSC0003DMT400008936	1159	5.44474	Up	1.13e-292	2.07e-290	K06892|1|3e-13|74.7|pop:POPTR_550478|;K05933|2|8e-13|73.2|vvi:100252394|aminocyclopropanecarboxylate oxidase [EC:1.14.17.4]	gi|225442747|ref|XP_002284968.1|/1.76255e-62/PREDICTED: gibberellin 20 oxidase 3 [Vitis vinifera]
PGSC0003DMT400061265	2268	5.44002	Up	6.67e-106	3.55e-104	K10256|1|3e-168|590|rcu:RCOM_0503360|omega-6 fatty acid desaturase (delta-12 desaturase) [EC:1.14.19.-]	gi|51556906|gb|AAT72296.2|/0/microsomal omega-6-desaturase [Nicotiana tabacum]
PGSC0003DMT400068270	648	5.43867	Up	2.41e-59	6.97e-58	-	gi|225436329|ref|XP_002268144.1|/7.26843e-33/PREDICTED: uncharacterized protein At5g22580 [Vitis vinifera]
PGSC0003DMT400080959	590	5.42644	Up	9.5e-36	1.69e-34	-	-
PGSC0003DMT400089805	432	5.42644	Up	2.8e-47	6.5e-46	-	gi|388512713|gb|AFK44418.1|/1.22515e-33/unknown [Lotus japonicus]
PGSC0003DMT400046204	1955	5.41875	Up	5.24e-47	1.21e-45	K01051|1|0.0|716|vvi:100245304|pectinesterase [EC:3.1.1.11]	gi|359479995|ref|XP_002271665.2|/0/PREDICTED: probable pectinesterase/pectinesterase inhibitor 40-like [Vitis vinifera]
PGSC0003DMT400000798	2164	5.39541	Up	2.57e-12	1.79e-11	-	gi|225445090|ref|XP_002280419.1|/0/PREDICTED: uncharacterized protein LOC100264719 [Vitis vinifera]
PGSC0003DMT400055809	1936	5.39541	Up	2.57e-12	1.79e-11	K14487|1|0.0|929|rcu:RCOM_1176020|auxin responsive GH3 gene family	gi|255553847|ref|XP_002517964.1|/0/Indole-3-acetic acid-amido synthetase GH3.5, putative [Ricinus communis]
PGSC0003DMT400001781	1838	5.39541	Up	1.2e-23	1.42e-22	K01179|1|5e-118|423|mtr:MTR_3g117500|endoglucanase [EC:3.2.1.4]	gi|224131672|ref|XP_002321149.1|/0/glycosyl hydrolase family 9 [Populus trichocarpa]
PGSC0003DMT400021883	1188	5.38816	Up	2.08e-146	1.57e-144	K00924|1|1e-23|109|osa:4341290|[EC:2.7.1.-]	gi|296245403|gb|ADH03020.1|/5.00027e-137/polygalacturonase inhibiting protein [Capsicum annuum]
PGSC0003DMT400031576	1830	5.37647	Up	1.29e-56	3.61e-55	-	gi|225453606|ref|XP_002265121.1|/5.94078e-93/PREDICTED: protein IQ-DOMAIN 14 [Vitis vinifera]
PGSC0003DMT400024318	1180	5.37435	Up	2.2e-34	3.78e-33	-	gi|388506782|gb|AFK41457.1|/1.43814e-35/unknown [Medicago truncatula]
PGSC0003DMT400062385	1214	5.36447	Up	0	0	K00819|1|3e-31|134|gmx:732572|ornithine--oxo-acid transaminase [EC:2.6.1.13]	gi|350538379|ref|NP_001234340.1|/2.29287e-177/gamma aminobutyrate transaminase 2 [Solanum lycopersicum]
PGSC0003DMT400001467	2019	5.36371	Up	4.81e-12	3.3e-11	K03363|1|0.0|807|vvi:100250079|cell division cycle 20, cofactor of APC complex	gi|283837097|emb|CBH19893.1|/0/cell division control 20 [Solanum lycopersicum var. cerasiforme]
PGSC0003DMT400038377	1321	5.36371	Up	4.2e-23	4.88e-22	-	gi|118485672|gb|ABK94686.1|/2.14237e-115/unknown [Populus trichocarpa]
PGSC0003DMT400044673	2718	5.36371	Up	4.81e-12	3.3e-11	K04733|1|2e-61|235|smo:SELMODRAFT_159261|interleukin-1 receptor-associated kinase 4 [EC:2.7.11.1];K13416|3|8e-57|220|ath:AT4G33430|brassinosteroid insensitive 1-associated receptor kinase 1 [EC:2.7.10.1 2.7.11.1];K13417|5|2e-56|219|ath:AT2G13790|somatic embryogenesis receptor kinase 4 [EC:2.7.10.1 2.7.11.1]	gi|338190111|gb|AEI84329.1|/0/lectin-domain receptor-like kinase [Nicotiana attenuata]
PGSC0003DMT400054936	3278	5.36371	Up	4.81e-12	3.3e-11	-	gi|255569420|ref|XP_002525677.1|/0/conserved hypothetical protein [Ricinus communis]
PGSC0003DMT400039385	1640	5.33596	Up	2.34e-76	8.65e-75	K01728|1|0.0|667|mtr:MTR_4g104320|pectate lyase [EC:4.2.2.2]	gi|82568702|dbj|BAE48664.1|/0/Pectate lyase [Prunus mume]
PGSC0003DMT400015281	1544	5.33401	Up	9.71e-130	6.37e-128	K13495|1|2e-87|321|pop:POPTR_560466|cis-zeatin O-glucosyltransferase [EC:2.4.1.215]	gi|317106704|dbj|BAJ53204.1|/5.902e-91/JHL06B08.5 [Jatropha curcas]
PGSC0003DMT400055203	1912	5.33128	Up	9.03e-12	6.08e-11	K01762|1|0.0|742|vvi:100258512|1-aminocyclopropane-1-carboxylate synthase [EC:4.4.1.14]	gi|38604717|sp|Q42881.1|1A13_SOLLC/0/RecName: Full=1-aminocyclopropane-1-carboxylate synthase 3; Short=ACC synthase 3; AltName: Full=Le-ACS3; Short=ACS-3; AltName: Full=S-adenosyl-L-methionine methylthioadenosine-lyase 3
PGSC0003DMT400043699	3120	5.32031	Up	5.08e-33	8.4e-32	-	gi|307101692|gb|ADN32811.1|/0/sieve element occlusion b [Solanum phureja]
PGSC0003DMT400063599	1311	5.29812	Up	1.78e-32	2.89e-31	K01520|1|6e-70|263|vvi:100242070|dUTP pyrophosphatase [EC:3.6.1.23]	gi|350539233|ref|NP_001233870.1|/7.08989e-87/deoxyuridine 5'-triphosphate nucleotidohydrolase [Solanum lycopersicum]
PGSC0003DMT400060617	644	5.29812	Up	1.69e-11	1.12e-10	-	gi|224140739|ref|XP_002323736.1|/8.02284e-16/predicted protein [Populus trichocarpa]
PGSC0003DMT400081468	770	5.29812	Up	1.69e-11	1.12e-10	-	gi|224103869|ref|XP_002334007.1|/7.24072e-07/predicted protein [Populus trichocarpa]
PGSC0003DMT400003690	1920	5.28124	Up	9.7e-22	1.07e-20	K13289|1|4e-155|546|ath:AT2G24010|cathepsin A (carboxypeptidase C) [EC:3.4.16.5];K08249|2|1e-151|535|pop:POPTR_1084309|hydroxymandelonitrile lyase [EC:4.1.2.11]	gi|224080111|ref|XP_002306020.1|/0/predicted protein [Populus trichocarpa]
PGSC0003DMT400029446	661	5.26988	Up	2.11e-62	6.41e-61	-	gi|328685099|gb|AEB33949.1|/8.00583e-35/defective in induced resistance 1 protein [Nicotiana tabacum]
PGSC0003DMT400062402	1190	5.26417	Up	3.17e-11	2.06e-10	K00430|1|1e-105|381|rcu:RCOM_1320850|peroxidase [EC:1.11.1.7]	gi|255569410|ref|XP_002525672.1|/1.47387e-104/Peroxidase 44 precursor, putative [Ricinus communis]
PGSC0003DMT400046598	1422	5.26417	Up	3.17e-11	2.06e-10	-	gi|224119358|ref|XP_002318052.1|/5.55221e-64/f-box family protein [Populus trichocarpa]
PGSC0003DMT400029468	4248	5.25688	Up	0.000224208	0.000752263	K10895|1|0.0|1197|vvi:100260122|fanconi anemia group I protein	gi|359477252|ref|XP_003631953.1|/0/PREDICTED: LOW QUALITY PROTEIN: Fanconi anemia group I protein-like [Vitis vinifera]
PGSC0003DMT400065067	845	5.25556	Up	1.48e-41	3.01e-40	K09286|1|1e-21|101|ath:AT4G25490|EREBP-like factor	gi|225455475|ref|XP_002280043.1|/4.32158e-35/PREDICTED: ethylene-responsive transcription factor ERF025-like [Vitis vinifera]
PGSC0003DMT400053148	881	5.23481	Up	4.55e-130	3.01e-128	-	gi|40287496|gb|AAR83862.1|/6.2236e-64/elicitor-inducible protein EIG-J7 [Capsicum annuum]
PGSC0003DMT400058709	1044	5.2294	Up	5.94e-11	3.8e-10	-	gi|393715850|dbj|BAM28759.1|/2.37992e-23/ROX1 homologue [Nicotiana tabacum]
PGSC0003DMT400032104	2848	5.2294	Up	5.94e-11	3.8e-10	K04371|1|9e-49|194|vvi:100260441|extracellular signal-regulated kinase 1/2 [EC:2.7.11.24]	gi|225426168|ref|XP_002278930.1|/0/PREDICTED: probable polygalacturonase [Vitis vinifera]
PGSC0003DMT400003642	926	5.21763	Up	1.43e-30	2.21e-29	-	gi|225452918|ref|XP_002284104.1|/5.68964e-55/PREDICTED: lamin-like protein [Vitis vinifera]
PGSC0003DMT400069533	2171	5.2117	Up	1.19e-20	1.26e-19	K03363|1|0.0|762|pop:POPTR_571123|cell division cycle 20, cofactor of APC complex	gi|283837097|emb|CBH19893.1|/0/cell division control 20 [Solanum lycopersicum var. cerasiforme]
PGSC0003DMT400034324	2999	5.20575	Up	2.68e-30	4.09e-29	K00924|1|2e-89|329|osa:4341290|[EC:2.7.1.-];K13415|4|4e-89|328|rcu:RCOM_0478150|protein brassinosteroid insensitive 1 [EC:2.7.10.1 2.7.11.1]	gi|255571471|ref|XP_002526683.1|/0/Systemin receptor SR160 precursor, putative [Ricinus communis]
PGSC0003DMT400035809	1330	5.19378	Up	1.11e-10	6.98e-10	K10739|1|5e-89|326|vvi:100254758|replication factor A2	gi|359485014|ref|XP_002268721.2|/4.54143e-89/PREDICTED: replication protein A 32 kDa subunit [Vitis vinifera]
PGSC0003DMT400022277	1985	5.19378	Up	1.11e-10	6.98e-10	-	gi|225441635|ref|XP_002276958.1|/0/PREDICTED: uncharacterized protein LOC100262437 [Vitis vinifera]
PGSC0003DMT400016288	6978	5.19378	Up	1.11e-10	6.98e-10	-	gi|224062874|ref|XP_002300913.1|/4.51888e-20/predicted protein [Populus trichocarpa]
PGSC0003DMT400001860	432	5.19378	Up	1.11e-10	6.97e-10	-	-
PGSC0003DMT400078243	2208	5.19378	Up	1.11e-10	6.98e-10	K04424|1|2e-23|109|ath:AT5G11850|sterile alpha motif and leucine zipper containing kinase AZK [EC:2.7.11.25];K00870|3|2e-21|103|cme:CMD015C|protein kinase [EC:2.7.1.37];K14510|4|2e-21|103|sbi:SORBI_02g011690|serine/threonine-protein kinase CTR1 [EC:2.7.11.1]	gi|225434500|ref|XP_002275567.1|/0/PREDICTED: cell surface receptor daf-1 [Vitis vinifera]
PGSC0003DMT400049453	3144	5.19378	Up	1.11e-10	6.98e-10	K10398|1|0.0|1103|gmx:100796881|kinesin family member 11	gi|225439866|ref|XP_002274736.1|/0/PREDICTED: 125 kDa kinesin-related protein [Vitis vinifera]
PGSC0003DMT400006367	614	5.18019	Up	3.02e-77	1.12e-75	-	gi|328685103|gb|AEB33951.1|/5.64212e-45/defective in induced resistance 3 protein [Nicotiana tabacum]
PGSC0003DMT400079498	2732	5.17928	Up	1.01e-48	2.42e-47	K12309|1|0.0|946|aly:ARALYDRAFT_485655|beta-galactosidase [EC:3.2.1.23];K01190|3|2e-67|256|cme:CMP078C|beta-galactosidase [EC:3.2.1.23]	gi|359474925|ref|XP_002263382.2|/0/PREDICTED: beta-galactosidase 3-like [Vitis vinifera]
PGSC0003DMT400014403	3440	5.17563	Up	4.16e-20	4.3e-19	K11498|1|3e-19|96.3|ppp:PHYPADRAFT_115683|centromeric protein E	gi|19570247|dbj|BAB86283.1|/0/kinesin-like protein NACK1 [Nicotiana tabacum]
PGSC0003DMT400069817	436	5.16953	Up	1.75e-29	2.62e-28	-	gi|356548013|ref|XP_003542398.1|/1.36086e-16/PREDICTED: uncharacterized protein LOC100305862 [Glycine max]
PGSC0003DMT400000591	1450	5.15725	Up	3.27e-29	4.85e-28	K01206|1|2e-73|275|ath:AT1G67830|alpha-L-fucosidase [EC:3.2.1.51];K00514|3|2e-29|129|rcu:RCOM_1428040|zeta-carotene desaturase [EC:1.3.5.6]	gi|358249128|ref|NP_001240253.1|/9.40519e-152/uncharacterized protein LOC100780915 precursor [Glycine max]
PGSC0003DMT400012752	1914	5.15725	Up	2.08e-10	1.28e-09	K13418|1|3e-53|208|pop:POPTR_913861|somatic embryogenesis receptor kinase 1 [EC:2.7.10.1 2.7.11.1]	gi|225426379|ref|XP_002271860.1|/0/PREDICTED: probable LRR receptor-like serine/threonine-protein kinase At1g63430 isoform 2 [Vitis vinifera]
PGSC0003DMT400003608	1379	5.15725	Up	7.77e-20	7.96e-19	-	gi|350538399|ref|NP_001234085.1|/1.01768e-123/expansin precursor [Solanum lycopersicum]
PGSC0003DMT400033036	1025	5.15725	Up	3.27e-29	4.85e-28	K09338|1|2e-53|207|aly:ARALYDRAFT_490960|homeobox-leucine zipper protein	gi|224096942|ref|XP_002310795.1|/3.29847e-54/predicted protein [Populus trichocarpa]
PGSC0003DMT400018919	1660	5.15725	Up	6.59e-48	1.55e-46	K14641|1|1e-127|455|rcu:RCOM_1122480|apyrase [EC:3.6.1.5]	gi|307645736|gb|ADN83844.1|/2.57875e-148/putative apyrase AP5 [Solanum tuberosum]
PGSC0003DMT400070356	1244	5.15314	Up	6.14e-85	2.6e-83	-	gi|225449647|ref|XP_002262699.1|/7.76631e-120/PREDICTED: bark storage protein A [Vitis vinifera]
PGSC0003DMT400002004	2674	5.13974	Up	1.56e-157	1.26e-155	K00423|1|5e-170|596|ath:AT1G55570|L-ascorbate oxidase [EC:1.10.3.3]	gi|225468506|ref|XP_002270831.1|/0/PREDICTED: L-ascorbate oxidase homolog [Vitis vinifera]
PGSC0003DMT400037835	1569	5.13864	Up	1.45e-19	1.47e-18	K09285|1|2e-86|318|vvi:100854470|AP2-like factor, ANT lineage	gi|359497499|ref|XP_003635541.1|/2.22294e-85/PREDICTED: AP2-like ethylene-responsive transcription factor AIL6-like [Vitis vinifera]
PGSC0003DMT400042492	1882	5.12609	Up	6.95e-56	1.9e-54	K05359|1|9e-158|555|pop:POPTR_568031|arogenate/prephenate dehydratase [EC:4.2.1.91 4.2.1.51]	gi|224113661|ref|XP_002316535.1|/1.0321e-156/arogenate/prephenate dehydratase [Populus trichocarpa]
PGSC0003DMT400096083	936	5.11978	Up	2.71e-19	2.72e-18	K01537|1|5e-144|508|ath:AT3G22910|Ca2+-transporting ATPase [EC:3.6.3.8]	gi|224107941|ref|XP_002314662.1|/9.64275e-151/autoinhibited calcium ATPase [Populus trichocarpa]
PGSC0003DMT400028044	1117	5.11978	Up	2.71e-19	2.72e-18	-	-
PGSC0003DMT400079598	2402	5.11978	Up	3.89e-10	2.35e-09	-	gi|225424667|ref|XP_002264073.1|/0/PREDICTED: uncharacterized protein LOC100260333 [Vitis vinifera]
PGSC0003DMT400043117	2967	5.11978	Up	3.89e-10	2.34e-09	K00695|1|0.0|1303|vvi:100266759|sucrose synthase [EC:2.4.1.13]	gi|297738137|emb|CBI27338.3|/0/unnamed protein product [Vitis vinifera]
PGSC0003DMT400081388	1836	5.10707	Up	3.97e-28	5.67e-27	K01051|1|0.0|723|gmx:100800971|pectinesterase [EC:3.1.1.11]	gi|255564230|ref|XP_002523112.1|/0/Pectinesterase-2 precursor, putative [Ricinus communis]
PGSC0003DMT400066840	2986	5.10067	Up	5.06e-19	5.02e-18	-	gi|224137182|ref|XP_002327059.1|/1.3011e-42/predicted protein [Populus trichocarpa]
PGSC0003DMT400013830	1645	5.09087	Up	0	0	K00924|1|1e-21|103|ath:AT5G22850|[EC:2.7.1.-]	gi|225465837|ref|XP_002264626.1|/7.14832e-159/PREDICTED: aspartic proteinase nepenthesin-1-like isoform 1 [Vitis vinifera]
PGSC0003DMT400040461	958	5.08131	Up	7.26e-10	4.31e-09	-	gi|350536715|ref|NP_001234261.1|/7.76394e-103/Pto-responsive gene 1 protein [Solanum lycopersicum]
PGSC0003DMT400041881	1539	5.08131	Up	7.26e-10	4.31e-09	K09285|1|2e-149|527|vvi:100241060|AP2-like factor, ANT lineage	gi|147774753|emb|CAN63760.1|/3.28123e-150/hypothetical protein VITISV_008633 [Vitis vinifera]
PGSC0003DMT400075234	492	5.08131	Up	9.45e-19	9.3e-18	-	gi|357528933|gb|AET80687.1|/1.21841e-63/putative spermidine hydroxycinnamoyl transferase [Nicotiana attenuata]
PGSC0003DMT400020895	2488	5.08131	Up	7.26e-10	4.31e-09	K04733|1|1e-65|249|smo:SELMODRAFT_159261|interleukin-1 receptor-associated kinase 4 [EC:2.7.11.1];K13430|4|3e-57|221|osa:4329463|serine/threonine-protein kinase PBS1 [EC:2.7.11.1]	gi|297746278|emb|CBI16334.3|/0/unnamed protein product [Vitis vinifera]
PGSC0003DMT400044571	1796	5.08131	Up	1.38e-27	1.93e-26	K13508|1|0.0|719|vvi:100260818|glycerol-3-phosphate acyltransferase [EC:2.3.1.15]	gi|359485160|ref|XP_003633222.1|/0/PREDICTED: LOW QUALITY PROTEIN: glycerol-3-phosphate acyltransferase 1-like [Vitis vinifera]
PGSC0003DMT400038012	3687	5.08131	Up	7.26e-10	4.31e-09	K05387|1|0.0|954|ath:AT2G17260|glutamate receptor, ionotropic, other eukaryote	gi|255559169|ref|XP_002520606.1|/0/glutamate receptor 3 plant, putative [Ricinus communis]
PGSC0003DMT400046955	1229	5.07012	Up	3.12e-62	9.43e-61	-	gi|224137652|ref|XP_002327179.1|/1.31692e-79/predicted protein [Populus trichocarpa]
PGSC0003DMT400021018	1890	5.06562	Up	1.18e-44	2.55e-43	K13495|1|4e-141|500|pop:POPTR_560466|cis-zeatin O-glucosyltransferase [EC:2.4.1.215]	gi|19743740|gb|AAL92461.1|/3.31807e-171/putative glucosyltransferase [Solanum lycopersicum]
PGSC0003DMT400043688	2754	5.06168	Up	7.42e-36	1.32e-34	-	gi|307101694|gb|ADN32812.1|/0/sieve element occlusion c [Solanum phureja]
PGSC0003DMT400076470	2167	5.04749	Up	6.06e-121	3.73e-119	K15920|1|0.0|929|rcu:RCOM_1752040|beta-D-xylosidase 4 [EC:3.2.1.37]	gi|37359708|dbj|BAC98299.1|/0/LEXYL2 [Solanum lycopersicum]
PGSC0003DMT400005181	1586	5.04749	Up	6.06e-121	3.72e-119	K00924|1|7e-21|100|ath:AT5G22850|[EC:2.7.1.-]	gi|359492937|ref|XP_002283889.2|/2.12542e-168/PREDICTED: aspartic proteinase nepenthesin-1-like [Vitis vinifera]
PGSC0003DMT400042369	2350	5.04178	Up	1.36e-09	7.86e-09	K13429|1|0.0|744|vvi:100255092|chitin elicitor receptor kinase 1	gi|350539591|ref|NP_001234719.1|/0/Lyk11 precursor [Solanum lycopersicum]
PGSC0003DMT400082054	410	5.04178	Up	2.11e-86	9.07e-85	-	gi|365222912|gb|AEW69808.1|/5.69296e-23/Hop-interacting protein THI101 [Solanum lycopersicum]
PGSC0003DMT400028530	2127	5.04178	Up	3.29e-18	3.15e-17	K13424|1|3e-58|224|ath:AT2G38470|WRKY transcription factor 33	gi|225439779|ref|XP_002275978.1|/6.38544e-126/PREDICTED: WRKY transcription factor 44-like [Vitis vinifera]
PGSC0003DMT400025973	2010	5.03949	Up	3.45e-298	6.66e-296	K00423|1|4e-166|583|ath:AT1G55570|L-ascorbate oxidase [EC:1.10.3.3]	gi|356496848|ref|XP_003517277.1|/0/PREDICTED: L-ascorbate oxidase homolog [Glycine max]
PGSC0003DMT400012216	2363	5.03081	Up	9.75e-187	9.57e-185	K00423|1|6e-135|479|ath:AT1G55570|L-ascorbate oxidase [EC:1.10.3.3]	gi|255583640|ref|XP_002532575.1|/0/multicopper oxidase, putative [Ricinus communis]
PGSC0003DMT400070621	962	5.0216	Up	6.14e-18	5.82e-17	K01166|1|3e-13|73.9|pop:POPTR_820480|ribonuclease T2 [EC:3.1.27.1]	gi|255543735|ref|XP_002512930.1|/3.83919e-17/ribonuclease t2, putative [Ricinus communis]
PGSC0003DMT400074023	5433	5.00883	Up	0.000117079	0.000411651	K09291|1|1e-22|108|sbi:SORBI_04g028320|nucleoprotein TPR	gi|359477550|ref|XP_003631994.1|/0/PREDICTED: uncharacterized protein LOC100254535 [Vitis vinifera]
PGSC0003DMT400034766	1545	5.00114	Up	2.53e-09	1.44e-08	-	gi|225467985|ref|XP_002269165.1|/4.65479e-104/PREDICTED: uncharacterized protein LOC100256556 [Vitis vinifera]
PGSC0003DMT400040144	618	5.00114	Up	2.53e-09	1.44e-08	-	gi|2346976|dbj|BAA21922.1|/2.756e-63/ZPT2-13 [Petunia x hybrida]
PGSC0003DMT400055111	775	5.00114	Up	2.53e-09	1.44e-08	K06892|1|3e-16|69.7|pop:POPTR_550478|	gi|356571969|ref|XP_003554143.1|/3.95081e-35/PREDICTED: 2'-deoxymugineic-acid 2'-dioxygenase-like [Glycine max]
PGSC0003DMT400031889	4161	5.00114	Up	2.53e-09	1.44e-08	-	gi|365222868|gb|AEW69786.1|/7.63369e-145/Hop-interacting protein THI143 [Solanum lycopersicum]
PGSC0003DMT400016038	1812	5.00114	Up	2.53e-09	1.44e-08	K01568|1|0.0|1023|rcu:RCOM_0489390|pyruvate decarboxylase [EC:4.1.1.1]	gi|24745919|dbj|BAC23043.1|/0/pyruvate decarboxylase [Solanum tuberosum]
PGSC0003DMT400032789	1225	4.99287	Up	3.19e-42	6.57e-41	K00430|1|4e-133|473|rcu:RCOM_1182920|peroxidase [EC:1.11.1.7]	gi|83318804|emb|CAG25463.1|/1.32377e-164/cationic peroxidase [Solanum lycopersicum]
PGSC0003DMT400071670	530	4.95932	Up	3.75e-25	4.74e-24	-	-
PGSC0003DMT400069680	1284	4.95932	Up	3.97e-17	3.63e-16	-	gi|225457042|ref|XP_002279622.1|/1.40393e-71/PREDICTED: dof zinc finger protein DOF5.6 [Vitis vinifera]
PGSC0003DMT400035064	4255	4.95592	Up	8.53e-200	9.41e-198	K01648|1|0.0|761|rcu:RCOM_0529250|ATP citrate (pro-S)-lyase [EC:2.3.3.8]	gi|255568854|ref|XP_002525398.1|/0/ATP-citrate synthase, putative [Ricinus communis]
PGSC0003DMT400067117	4915	4.9451	Up	6.99e-25	8.75e-24	K06627|1|8e-135|477|pop:POPTR_548650|cyclin A	gi|350537079|ref|NP_001233768.1|/0/cyclin A2 [Solanum lycopersicum]
PGSC0003DMT400013837	1200	4.9429	Up	1.37e-205	1.59e-203	-	gi|2894118|emb|CAA05999.1|/1.46026e-59/hypothetical protein [Solanum tuberosum]
PGSC0003DMT400057515	1044	4.93794	Up	7.39e-17	6.65e-16	-	-
PGSC0003DMT400052347	1959	4.93794	Up	7.39e-17	6.65e-16	K08193|1|3e-113|407|olu:OSTLU_2927|MFS transporter, ACS family, solute carrier family 17 (sodium-dependent inorganic phosphate cotransporter), other;K12303|3|4e-77|287|cre:CHLREDRAFT_78631|MFS transporter, ACS family, solute carrier family 17 (sodium-dependent inorganic phosphate cotransporter), member 9	gi|255573881|ref|XP_002527859.1|/0/Sialin, putative [Ricinus communis]
PGSC0003DMT400038779	3072	4.91625	Up	8.79e-09	4.81e-08	-	gi|147817663|emb|CAN64499.1|/0/hypothetical protein VITISV_043672 [Vitis vinifera]
PGSC0003DMT400006471	1071	4.91625	Up	4.48e-32	7.21e-31	K02866|1|4e-23|107|osa:4332737|large subunit ribosomal protein L10e	gi|255549796|ref|XP_002515949.1|/2.56925e-81/Stem 28 kDa glycoprotein precursor, putative [Ricinus communis]
PGSC0003DMT400011990	586	4.91625	Up	8.79e-09	4.81e-08	-	gi|225431723|ref|XP_002268447.1|/2.07845e-14/PREDICTED: uncharacterized protein LOC100253295 [Vitis vinifera]
PGSC0003DMT400067881	1206	4.91342	Up	0	0	K00227|1|1e-134|477|vvi:100265283|lathosterol oxidase [EC:1.14.21.6]	gi|33301670|sp|Q9ZT29.1|SC5D_TOBAC/1.99622e-157/RecName: Full=Delta(7)-sterol-C5(6)-desaturase; AltName: Full=Delta(7)-sterol-C5-desaturase; AltName: Full=Delta-7-C-5 sterol desaturase
PGSC0003DMT400032028	2613	4.91214	Up	1.48e-246	2.06e-244	K01179|1|6e-131|466|vvi:100260645|endoglucanase [EC:3.2.1.4]	gi|350535030|ref|NP_001234172.1|/0/endo-beta-1,4-D-glucanase precursor [Solanum lycopersicum]
PGSC0003DMT400040121	798	4.89865	Up	2.95e-39	5.7e-38	K11254|1|8e-37|152|mtr:MTR_2g096100|histone H4	gi|350539093|ref|NP_001234118.1|/3.55454e-36/histone H4 [Solanum lycopersicum]
PGSC0003DMT400066885	821	4.89422	Up	2.56e-16	2.24e-15	-	gi|319433441|gb|ADV57638.1|/2.74653e-39/copper binding protein 3 [Gossypium hirsutum]
PGSC0003DMT400035576	1354	4.89422	Up	1.55e-31	2.44e-30	K01051|1|1e-37|155|rcu:RCOM_1179070|pectinesterase [EC:3.1.1.11]	gi|226490392|dbj|BAH56489.1|/4.08868e-77/pectin methylesterase 1 [Prunus persica]
PGSC0003DMT400017631	3063	4.89422	Up	1.55e-31	2.44e-30	-	gi|3970757|emb|CAA07062.1|/0/SBT4E protein [Solanum lycopersicum]
PGSC0003DMT400074804	1286	4.89137	Up	3.39e-295	6.32e-293	-	gi|225429975|ref|XP_002283985.1|/1.17324e-126/PREDICTED: bark storage protein A [Vitis vinifera]
PGSC0003DMT400052957	975	4.87185	Up	1.64e-08	8.74e-08	-	gi|224145523|ref|XP_002325673.1|/6.36839e-36/predicted protein [Populus trichocarpa]
PGSC0003DMT400047825	3063	4.87185	Up	1.64e-08	8.75e-08	K09422|1|2e-69|263|rcu:RCOM_0915890|myb proto-oncogene protein, plant	gi|16326133|dbj|BAB70510.1|/0/Myb [Nicotiana tabacum]
PGSC0003DMT400015090	867	4.87185	Up	1.64e-08	8.74e-08	-	gi|224138358|ref|XP_002322794.1|/9.62326e-70/predicted protein [Populus trichocarpa]
PGSC0003DMT400043253	623	4.87185	Up	1.64e-08	8.75e-08	-	gi|12003402|gb|AAG43558.1|AF211540_1/3.67428e-31/Avr9/Cf-9 rapidly elicited protein 75 [Nicotiana tabacum]
PGSC0003DMT400048839	1371	4.87185	Up	1.64e-08	8.75e-08	K08472|1|5e-61|233|ath:AT1G11000|mlo protein	gi|62734078|gb|AAX96187.1|/1.92548e-90/Similar to seven transmembrane protein Mlo4 [Oryza sativa Japonica Group]
PGSC0003DMT400002692	949	4.84913	Up	1.85e-30	2.83e-29	-	gi|225461070|ref|XP_002279020.1|/5.96327e-39/PREDICTED: early nodulin-like protein 1 [Vitis vinifera]
PGSC0003DMT400059989	3673	4.82771	Up	7.42e-202	8.32e-200	-	gi|37572443|dbj|BAC98491.1|/3.92141e-137/AG-motif binding protein-1 [Nicotiana tabacum]
PGSC0003DMT400044595	1621	4.82605	Up	3.04e-08	1.59e-07	-	gi|225447456|ref|XP_002266728.1|/0/PREDICTED: subtilisin-like protease [Vitis vinifera]
PGSC0003DMT400037089	1710	4.82605	Up	3.04e-08	1.59e-07	K13667|1|2e-153|541|gmx:100797600|protein glucosyltransferase [EC:2.4.1.-]	gi|332071136|gb|AED99886.1|/0/glycosyltransferase [Panax notoginseng]
PGSC0003DMT400066744	1291	4.82605	Up	3.04e-08	1.59e-07	K13420|1|7e-28|123|pop:POPTR_1075175|LRR receptor-like serine/threonine-protein kinase FLS2 [EC:2.7.11.1]	gi|356519731|ref|XP_003528523.1|/3.42826e-134/PREDICTED: uncharacterized protein At4g06744-like [Glycine max]
PGSC0003DMT400081975	883	4.82605	Up	9.97e-23	1.14e-21	-	gi|225435694|ref|XP_002283442.1|/3.34251e-41/PREDICTED: non-specific lipid-transfer protein-like protein At2g13820-like [Vitis vinifera]
PGSC0003DMT400063331	3860	4.82605	Up	3.04e-08	1.59e-07	-	gi|297733863|emb|CBI15110.3|/6.5769e-26/unnamed protein product [Vitis vinifera]
PGSC0003DMT400037788	1093	4.82246	Up	4.02e-94	1.9e-92	-	gi|147809620|emb|CAN66643.1|/1.93706e-07/hypothetical protein VITISV_034771 [Vitis vinifera]
PGSC0003DMT400021555	1777	4.79267	Up	0	0	-	gi|224136640|ref|XP_002322379.1|/7.68636e-138/predicted protein [Populus trichocarpa]
PGSC0003DMT400035730	2628	4.77874	Up	5.66e-08	2.89e-07	-	gi|224132916|ref|XP_002327911.1|/0/predicted protein [Populus trichocarpa]
PGSC0003DMT400078357	637	4.77874	Up	5.66e-08	2.89e-07	-	gi|225424172|ref|XP_002284089.1|/2.56937e-35/PREDICTED: uncharacterized protein LOC100242324 [Vitis vinifera]
PGSC0003DMT400073432	2319	4.77874	Up	5.66e-15	4.63e-14	-	gi|224105765|ref|XP_002313925.1|/0/predicted protein [Populus trichocarpa]
PGSC0003DMT400055428	1697	4.77874	Up	5.66e-08	2.89e-07	K06627|1|4e-136|483|vvi:100250548|cyclin A	gi|1064931|emb|CAA63541.1|/1.26585e-166/cyclin A-like protein [Nicotiana tabacum]
PGSC0003DMT400075475	852	4.77874	Up	5.66e-08	2.89e-07	K07512|1|6e-89|325|vvi:100257075|mitochondrial trans-2-enoyl-CoA reductase [EC:1.3.1.38]	gi|359479028|ref|XP_002284705.2|/5.85516e-88/PREDICTED: probable trans-2-enoyl-CoA reductase, mitochondrial [Vitis vinifera]
PGSC0003DMT400020648	1569	4.77874	Up	7.54e-29	1.1e-27	K14505|1|4e-84|310|vvi:100267897|cyclin D3, plant	gi|162956917|gb|ABY25837.1|/1.40427e-164/D-type cyclin family 3 subgroup 3 [Solanum tuberosum]
PGSC0003DMT400043424	1002	4.76262	Up	1.18e-21	1.3e-20	-	-
PGSC0003DMT400007216	748	4.75835	Up	4.8e-130	3.16e-128	-	gi|330318610|gb|AEC10970.1|/3.28579e-57/hypothetical protein [Camellia sinensis]
PGSC0003DMT400001026	2266	4.7545	Up	1.05e-14	8.46e-14	-	gi|225445332|ref|XP_002281524.1|/0/PREDICTED: uncharacterized protein LOC100245597 [Vitis vinifera]
PGSC0003DMT400049683	1338	4.7545	Up	1.05e-14	8.47e-14	K15397|1|6e-134|475|vvi:100245920|3-ketoacyl-CoA synthase [EC:2.3.1.-]	gi|359479573|ref|XP_002275034.2|/6.75602e-133/PREDICTED: 3-ketoacyl-CoA synthase 17-like [Vitis vinifera]
PGSC0003DMT400074028	1772	4.74632	Up	5.45e-102	2.79e-100	K01188|1|2e-174|610|rcu:RCOM_0827440|beta-glucosidase [EC:3.2.1.21]	gi|224121022|ref|XP_002330884.1|/0/predicted protein [Populus trichocarpa]
PGSC0003DMT400002035	1493	4.74483	Up	0	0	K03006|1|2e-10|65.5|sbi:SORBI_07g003680|DNA-directed RNA polymerase II subunit RPB1 [EC:2.7.7.6]	gi|1076557|pir||S54157/1.11914e-30/extensin-like protein - cowpea (fragment)
PGSC0003DMT400009609	1809	4.72983	Up	1.05e-07	5.23e-07	-	gi|31323445|gb|AAP47024.1|AF375965_1/0/bell-like homeodomain protein 1, partial [Solanum lycopersicum]
PGSC0003DMT400040835	1842	4.72983	Up	1.05e-07	5.23e-07	K10403|1|2e-82|305|vvi:100261269|kinesin family member 22	gi|302143839|emb|CBI22700.3|/4.24244e-139/unnamed protein product [Vitis vinifera]
PGSC0003DMT400024218	2394	4.72983	Up	1.05e-07	5.23e-07	-	gi|225459073|ref|XP_002283776.1|/3.83185e-175/PREDICTED: protein VERNALIZATION INSENSITIVE 3-like [Vitis vinifera]
PGSC0003DMT400070473	1343	4.72983	Up	1.05e-07	5.23e-07	K00514|1|1e-15|82.8|rcu:RCOM_1428040|zeta-carotene desaturase [EC:1.3.5.6];K01206|2|5e-13|73.9|ath:AT1G67830|alpha-L-fucosidase [EC:3.2.1.51]	gi|296083959|emb|CBI24347.3|/1.46916e-111/unnamed protein product [Vitis vinifera]
PGSC0003DMT400051886	2251	4.72983	Up	4.63e-41	9.26e-40	-	gi|359479669|ref|XP_003632327.1|/0/PREDICTED: sulfate transporter 3.1-like [Vitis vinifera]
PGSC0003DMT400013372	2694	4.71985	Up	4.94e-67	1.61e-65	K13862|1|8e-20|97.8|ota:Ot04g03190|solute carrier family 4 (sodium borate transporter), member 11	gi|297744033|emb|CBI37003.3|/0/unnamed protein product [Vitis vinifera]
PGSC0003DMT400046121	3107	4.70804	Up	7.24e-151	5.6e-149	K13862|1|2e-22|107|ota:Ot04g03190|solute carrier family 4 (sodium borate transporter), member 11	gi|297744033|emb|CBI37003.3|/0/unnamed protein product [Vitis vinifera]
PGSC0003DMT400072824	1872	4.70474	Up	5.44e-144	3.98e-142	K13495|1|1e-99|362|pop:POPTR_560466|cis-zeatin O-glucosyltransferase [EC:2.4.1.215]	gi|224090061|ref|XP_002308926.1|/1.27198e-98/predicted protein [Populus trichocarpa]
PGSC0003DMT400060797	1710	4.70474	Up	3.05e-27	4.21e-26	K14423|1|8e-18|90.5|aly:ARALYDRAFT_329352|4,4-dimethyl-9beta,19-cyclopropylsterol-4alpha-methyl oxidase [EC:1.14.13.72];K06674|2|4e-11|68.2|vcn:VOLCADRAFT_106052|structural maintenance of chromosome 2	gi|224062866|ref|XP_002300909.1|/2.77558e-145/predicted protein [Populus trichocarpa]
PGSC0003DMT400051891	1179	4.70474	Up	3.05e-27	4.21e-26	K11251|1|3e-53|207|osa:4331710|histone H2A	gi|115450897|ref|NP_001049049.1|/2.87354e-52/Os03g0162200 [Oryza sativa Japonica Group]
PGSC0003DMT400072306	1994	4.6984	Up	3.86e-156	3.09e-154	-	gi|255566213|ref|XP_002524094.1|/2.63944e-158/conserved hypothetical protein [Ricinus communis]
PGSC0003DMT400010514	1220	4.69749	Up	1.24e-91	5.7e-90	K08235|1|4e-116|416|vvi:100245071|xyloglucan:xyloglucosyl transferase [EC:2.4.1.207]	gi|76786474|gb|ABA54988.1|/5.21683e-129/xyloglucan endotransglycosylase hydrolase [Apium graveolens]
PGSC0003DMT400017488	4756	4.69458	Up	1.07e-65	3.42e-64	K03164|1|0.0|1796|vvi:100253371|DNA topoisomerase II [EC:5.99.1.3]	gi|26984133|gb|AAN85207.1|/0/DNA topoisomerase II [Nicotiana tabacum]
PGSC0003DMT400071809	1372	4.68777	Up	1.01e-39	1.95e-38	K07297|1|1e-124|444|vvi:100262689|adiponectin receptor	gi|225446239|ref|XP_002263728.1|/1.32113e-123/PREDICTED: ADIPOR-like receptor CG5315-like [Vitis vinifera]
PGSC0003DMT400020546	2486	4.67921	Up	6.69e-14	5.16e-13	-	gi|253740260|gb|ACT34764.1|/0/subtilisin-like protease preproenzyme [Nicotiana tabacum]
PGSC0003DMT400081735	431	4.67921	Up	1.95e-07	9.45e-07	-	gi|224100283|ref|XP_002311814.1|/4.45212e-47/predicted protein [Populus trichocarpa]
PGSC0003DMT400022011	493	4.67921	Up	1.95e-07	9.45e-07	K00079|1|8e-39|157|pop:POPTR_929217|carbonyl reductase 1 [EC:1.1.1.184 1.1.1.189 1.1.1.197];K15095|4|2e-17|86.7|vvi:100248214|(+)-neomenthol dehydrogenase [EC:1.1.1.208]	gi|359478203|ref|XP_002274731.2|/5.50739e-40/PREDICTED: (+)-neomenthol dehydrogenase-like [Vitis vinifera]
PGSC0003DMT400007217	750	4.67921	Up	1.54e-58	4.41e-57	-	gi|330318610|gb|AEC10970.1|/6.21112e-48/hypothetical protein [Camellia sinensis]
PGSC0003DMT400002085	488	4.67921	Up	6.69e-14	5.15e-13	-	gi|296401|emb|CAA79930.1|/3.34249e-10/extensin [Solanum tuberosum]
PGSC0003DMT400028655	1132	4.67921	Up	6.69e-14	5.16e-13	K13493|1|3e-61|233|ath:AT5G05870|cytokinin-N-glucosyltransferase [EC:2.4.1.-];K13228|3|2e-56|218|zma:100274317|UDP-glucosyltransferase BX9 [EC:2.4.1.202];K13227|4|3e-44|177|zma:100277344|UDP-glucosyltransferase BX8 [EC:2.4.1.202];K12356|5|2e-40|164|ath:AT3G50740|coniferyl-alcohol glucosyltransferase [EC:2.4.1.111]	gi|629669|pir||S39507/2.09684e-161/glucuronosyl transferase homolog, ripening-related - tomato (fragment)
PGSC0003DMT400082764	1175	4.67921	Up	1.95e-07	9.45e-07	-	gi|255575029|ref|XP_002528420.1|/1.19836e-90/hypothetical protein RCOM_0615680 [Ricinus communis]
PGSC0003DMT400014683	2527	4.66627	Up	1.94e-26	2.58e-25	K04733|1|5e-55|214|smo:SELMODRAFT_159261|interleukin-1 receptor-associated kinase 4 [EC:2.7.11.1]	gi|297734240|emb|CBI15487.3|/2.65181e-174/unnamed protein product [Vitis vinifera]
PGSC0003DMT400040199	1642	4.66193	Up	4.77e-20	4.92e-19	K15397|1|9e-95|345|mtr:MTR_7g118170|3-ketoacyl-CoA synthase [EC:2.3.1.-]	gi|224104497|ref|XP_002313455.1|/0/beta-ketoacyl-coa synthase family protein [Populus trichocarpa]
PGSC0003DMT400009224	2792	4.65435	Up	1.85e-144	1.37e-142	K12309|1|1e-26|81.6|aly:ARALYDRAFT_485655|beta-galactosidase [EC:3.2.1.23]	gi|308550954|gb|ADO34791.1|/9.30315e-114/beta-galactosidase STBG6 [Solanum lycopersicum]
PGSC0003DMT400070474	926	4.64796	Up	2.77e-32	4.47e-31	-	gi|388508148|gb|AFK42140.1|/8.81866e-40/unknown [Lotus japonicus]
PGSC0003DMT400005594	3127	4.64796	Up	2.71e-63	8.37e-62	K02540|1|0.0|1510|vvi:100266163|minichromosome maintenance protein 2	gi|27529848|dbj|BAC53939.1|/0/MCM protein-like protein [Nicotiana tabacum]
PGSC0003DMT400072037	3564	4.64004	Up	6.62e-26	8.61e-25	K14638|1|5e-113|407|smo:SELMODRAFT_448814|solute carrier family 15 (peptide/histidine transporter), member 3/4	gi|225425292|ref|XP_002272176.1|/0/PREDICTED: probable peptide/nitrate transporter At5g13400 [Vitis vinifera]
PGSC0003DMT400017886	2152	4.63708	Up	0	0	-	gi|255552710|ref|XP_002517398.1|/1.44472e-125/hypothetical protein RCOM_0852460 [Ricinus communis]
PGSC0003DMT400049198	893	4.63562	Up	4.03e-38	7.56e-37	K01051|1|3e-12|70.9|pop:POPTR_553829|pectinesterase [EC:3.1.1.11]	gi|255573718|ref|XP_002527780.1|/3.95943e-58/21 kDa protein precursor, putative [Ricinus communis]
PGSC0003DMT400050553	1116	4.62674	Up	3.61e-07	1.7e-06	K06889|1|2e-09|61.6|ppp:PHYPADRAFT_214723|	gi|255589878|ref|XP_002535116.1|/7.6705e-108/Protein bem46, putative [Ricinus communis]
PGSC0003DMT400033637	1244	4.62674	Up	1.22e-25	1.57e-24	K00083|1|5e-120|429|vvi:100245522|cinnamyl-alcohol dehydrogenase [EC:1.1.1.195]	gi|258549503|gb|ACV74414.1|/7.9258e-165/putative cinnamyl alcohol dehydrogenase [Camellia sinensis]
PGSC0003DMT400014354	1806	4.62674	Up	3.61e-07	1.7e-06	-	gi|255541804|ref|XP_002511966.1|/5.19817e-57/structural constituent of cell wall, putative [Ricinus communis]
PGSC0003DMT400083791	1243	4.62674	Up	3.61e-07	1.7e-06	-	gi|297811051|ref|XP_002873409.1|/1.18913e-19/hypothetical protein ARALYDRAFT_487770 [Arabidopsis lyrata subsp. lyrata]
PGSC0003DMT400073981	711	4.62674	Up	3.61e-07	1.7e-06	-	gi|356556220|ref|XP_003546424.1|/4.32331e-40/PREDICTED: uncharacterized protein LOC100810460 [Glycine max]
PGSC0003DMT400012121	3717	4.62674	Up	3.61e-07	1.7e-06	K13457|1|1e-57|209|rcu:RCOM_0742270|disease resistance protein RPM1	gi|54261825|gb|AAV31175.1|/3.59892e-138/Putative disease resistance protein, identical [Solanum tuberosum]
PGSC0003DMT400086967	375	4.62674	Up	3.61e-07	1.7e-06	-	gi|224104525|ref|XP_002333928.1|/2.11603e-09/predicted protein [Populus trichocarpa]
PGSC0003DMT400030399	2203	4.62674	Up	1.22e-25	1.57e-24	K14207|1|1e-94|346|vvi:100258371|solute carrier family 38 (sodium-coupled neutral amino acid transporter), member 2	gi|255559605|ref|XP_002520822.1|/1.63226e-148/amino acid transporter, putative [Ricinus communis]
PGSC0003DMT400096975	2910	4.62674	Up	2.29e-13	1.71e-12	-	gi|359494251|ref|XP_002265136.2|/0/PREDICTED: uncharacterized protein LOC100246258 [Vitis vinifera]
PGSC0003DMT400018805	1106	4.62674	Up	3.61e-07	1.7e-06	-	gi|225437485|ref|XP_002274279.1|/4.38558e-23/PREDICTED: uncharacterized protein LOC100260563 [Vitis vinifera]
PGSC0003DMT400029031	1880	4.61909	Up	1.1e-43	2.33e-42	K15404|1|3e-87|321|ath:AT1G02205|aldehyde decarbonylase [EC:4.1.99.5]	gi|225445726|ref|XP_002270946.1|/0/PREDICTED: protein WAX2 isoform 2 [Vitis vinifera]
PGSC0003DMT400010253	1495	4.60882	Up	3.02e-19	3.02e-18	K12126|1|2e-28|125|aly:ARALYDRAFT_471048|phytochrome-interacting factor 3;K13422|3|5e-10|64.3|mtr:MTR_8g067280|transcription factor MYC2	gi|295881692|gb|ADG56590.1|/9.09518e-65/ALCATRAZ/SPATULA-like protein [Prunus persica]
PGSC0003DMT400020225	1197	4.60882	Up	3.02e-19	3.02e-18	K07297|1|8e-101|365|vvi:100262144|adiponectin receptor	gi|225445767|ref|XP_002274323.1|/8.46216e-100/PREDICTED: progestin and adipoq receptor-like protein 1-like [Vitis vinifera]
PGSC0003DMT400046725	1495	4.59977	Up	4.24e-13	3.1e-12	-	gi|225456705|ref|XP_002273979.1|/7.40303e-75/PREDICTED: uncharacterized protein LOC100241687 [Vitis vinifera]
PGSC0003DMT400051047	1956	4.59355	Up	0	0	K13424|1|2e-20|99.4|pop:POPTR_663578|WRKY transcription factor 33	gi|350539775|ref|NP_001234526.1|/3.50477e-131/JA-induced WRKY protein [Solanum lycopersicum]
PGSC0003DMT400043075	2777	4.58299	Up	3.4e-183	3.23e-181	K13430|1|5e-73|274|rcu:RCOM_1078760|serine/threonine-protein kinase PBS1 [EC:2.7.11.1]	gi|359494846|ref|XP_002267170.2|/0/PREDICTED: protein STRUBBELIG-RECEPTOR FAMILY 8-like [Vitis vinifera]
PGSC0003DMT400074098	753	4.57765	Up	2.13e-182	1.99e-180	K13448|1|5e-49|192|vvi:100264572|calcium-binding protein CML	gi|14423648|sp|Q9M7R0.1|ALL8_OLEEU/2.9666e-50/RecName: Full=Calcium-binding allergen Ole e 8; AltName: Full=PCA18/PCA23; AltName: Allergen=Ole e 8
PGSC0003DMT400012912	831	4.57229	Up	6.69e-07	3.07e-06	-	gi|359494864|ref|XP_003634857.1|/2.09568e-26/PREDICTED: uncharacterized protein LOC100854976 [Vitis vinifera]
PGSC0003DMT400045666	1945	4.57229	Up	6.69e-07	3.06e-06	K09553|1|1e-15|83.6|cre:CHLREDRAFT_136069|stress-induced-phosphoprotein 1	gi|302141943|emb|CBI19146.3|/5.97143e-115/unnamed protein product [Vitis vinifera]
PGSC0003DMT400072375	1872	4.57229	Up	2.83e-100	1.44e-98	-	gi|255585735|ref|XP_002533549.1|/2.06705e-157/calmodulin binding protein, putative [Ricinus communis]
PGSC0003DMT400024261	1545	4.57229	Up	6.69e-07	3.06e-06	-	gi|224092920|ref|XP_002309754.1|/1.72121e-82/predicted protein [Populus trichocarpa]
PGSC0003DMT400040277	1200	4.57229	Up	6.69e-07	3.06e-06	K14638|1|2e-34|145|sbi:SORBI_01g009890|solute carrier family 15 (peptide/histidine transporter), member 3/4	gi|224089038|ref|XP_002308609.1|/1.22926e-90/predicted protein [Populus trichocarpa]
PGSC0003DMT400014796	1240	4.57229	Up	7.83e-13	5.66e-12	-	gi|297742574|emb|CBI34723.3|/1.58863e-56/unnamed protein product [Vitis vinifera]
PGSC0003DMT400042400	1919	4.57229	Up	1.42e-24	1.77e-23	K13424|1|6e-19|94.4|zma:100279301|WRKY transcription factor 33	gi|126013406|gb|ABN69038.1|/0/WRKY protein [Solanum tuberosum]
PGSC0003DMT400030923	1326	4.57229	Up	6.69e-07	3.06e-06	K01183|1|1e-117|421|vvi:100248333|chitinase [EC:3.2.1.14]	gi|296084602|emb|CBI25623.3|/3.55388e-118/unnamed protein product [Vitis vinifera]
PGSC0003DMT400044232	1333	4.57229	Up	6.69e-07	3.07e-06	K05283|1|4e-19|94.4|aly:ARALYDRAFT_354960|phosphatidylinositol glycan, class W [EC:2.3.-.-];K15692|2|9e-11|66.6|sbi:SORBI_06g034040|E3 ubiquitin-protein ligase RNF13 [EC:6.3.2.19]	gi|255576814|ref|XP_002529293.1|/3.03916e-93/ring finger protein, putative [Ricinus communis]
PGSC0003DMT400053412	3606	4.56846	Up	1.87e-169	1.63e-167	K08247|1|0.0|1640|vvi:100264437|methionine S-methyltransferase [EC:2.1.1.12]	gi|225465288|ref|XP_002270977.1|/0/PREDICTED: methionine S-methyltransferase-like [Vitis vinifera]
PGSC0003DMT400082014	885	4.56115	Up	1.2e-116	7.11e-115	-	gi|365222912|gb|AEW69808.1|/1.81295e-79/Hop-interacting protein THI101 [Solanum lycopersicum]
PGSC0003DMT400043474	1366	4.55368	Up	3.9e-173	3.5e-171	K13648|1|1e-16|85.9|pop:POPTR_581394|alpha-1,4-galacturonosyltransferase [EC:2.4.1.43]	gi|259563723|gb|ACW83060.1|/1.1767e-156/glycosyltransferase family GT8 protein [Populus deltoides]
PGSC0003DMT400079240	798	4.54831	Up	2.72e-41	5.49e-40	-	gi|302142006|emb|CBI19209.3|/1.19983e-07/unnamed protein product [Vitis vinifera]
PGSC0003DMT400070735	1305	4.54428	Up	1.45e-12	1.03e-11	K09285|1|1e-76|285|smo:SELMODRAFT_85823|AP2-like factor, ANT lineage	gi|297816736|ref|XP_002876251.1|/1.6292e-83/hypothetical protein ARALYDRAFT_485830 [Arabidopsis lyrata subsp. lyrata]
PGSC0003DMT400015439	2501	4.54074	Up	4.08e-273	6.79e-271	K13415|1|2e-29|129|pop:POPTR_650846|protein brassinosteroid insensitive 1 [EC:2.7.10.1 2.7.11.1]	gi|127058161|dbj|BAF48663.1|/0/leucine-rich repeat/extensin [Nicotiana plumbaginifolia]
PGSC0003DMT400069640	1265	4.51571	Up	1.24e-06	5.53e-06	-	gi|224133678|ref|XP_002321634.1|/2.64351e-06/predicted protein [Populus trichocarpa]
PGSC0003DMT400029434	709	4.51571	Up	1.24e-06	5.53e-06	-	gi|225431723|ref|XP_002268447.1|/3.05949e-22/PREDICTED: uncharacterized protein LOC100253295 [Vitis vinifera]
PGSC0003DMT400003284	918	4.51571	Up	1.24e-06	5.53e-06	-	gi|225452607|ref|XP_002275992.1|/1.04103e-101/PREDICTED: thaumatin-like protein-like [Vitis vinifera]
PGSC0003DMT400078371	1702	4.51571	Up	1.24e-06	5.53e-06	K03327|1|0.0|634|vvi:100255994|multidrug resistance protein, MATE family	gi|225424132|ref|XP_002280212.1|/2.01623e-180/PREDICTED: MATE efflux family protein 5 [Vitis vinifera]
PGSC0003DMT400003550	2199	4.51571	Up	1.24e-06	5.53e-06	-	gi|255552770|ref|XP_002517428.1|/1.47126e-40/hypothetical protein RCOM_0853160 [Ricinus communis]
PGSC0003DMT400051881	767	4.51571	Up	1.24e-06	5.53e-06	-	gi|296085219|emb|CBI28714.3|/1.17918e-25/unnamed protein product [Vitis vinifera]
PGSC0003DMT400063107	915	4.51571	Up	1.24e-06	5.53e-06	-	-
PGSC0003DMT400045315	1019	4.51571	Up	1.24e-06	5.53e-06	-	gi|225426655|ref|XP_002281296.1|/7.26363e-62/PREDICTED: putative DNA-binding protein ESCAROLA-like [Vitis vinifera]
PGSC0003DMT400036494	3001	4.50606	Up	2.13e-34	3.67e-33	K14497|1|1e-19|97.4|aly:ARALYDRAFT_492207|protein phosphatase 2C [EC:3.1.3.16];K01090|3|8e-18|91.3|sbi:SORBI_01g038410|protein phosphatase [EC:3.1.3.16]	gi|225424053|ref|XP_002279675.1|/0/PREDICTED: probable protein phosphatase 2C 15 [Vitis vinifera]
PGSC0003DMT400069576	1412	4.50412	Up	7.19e-84	2.96e-82	-	gi|224118064|ref|XP_002317723.1|/4.65683e-55/predicted protein [Populus trichocarpa]
PGSC0003DMT400027411	917	4.50283	Up	8.05e-51	2e-49	K14411|1|3e-14|77.4|gmx:100805131|RNA-binding protein Musashi	gi|359486705|ref|XP_002278641.2|/1.36595e-85/PREDICTED: uncharacterized protein LOC100265113 [Vitis vinifera]
PGSC0003DMT400043495	2036	4.49271	Up	2.41e-235	3.15e-233	K01723|1|0.0|733|pop:POPTR_644172|hydroperoxide dehydratase [EC:4.2.1.92]	gi|20160362|emb|CAD29735.1|/0/allene oxide synthase [Solanum tuberosum]
PGSC0003DMT400093622	1458	4.48656	Up	4.92e-12	3.37e-11	K05283|1|3e-15|81.6|aly:ARALYDRAFT_354960|phosphatidylinositol glycan, class W [EC:2.3.-.-];K11982|2|2e-09|62.0|ath:AT2G40830|E3 ubiquitin-protein ligase RNF115/126 [EC:6.3.2.19];K15692|3|7e-09|60.5|ppp:PHYPADRAFT_16563|E3 ubiquitin-protein ligase RNF13 [EC:6.3.2.19]	gi|255586733|ref|XP_002533989.1|/7.5852e-117/ring finger protein, putative [Ricinus communis]
PGSC0003DMT400010306	1534	4.48656	Up	5.6e-23	6.46e-22	K15400|1|2e-24|112|vvi:100245819|omega-hydroxypalmitate O-feruloyl transferase [EC:2.3.1.188];K13065|2|1e-23|109|pop:POPTR_554899|shikimate O-hydroxycinnamoyltransferase [EC:2.3.1.133]	gi|255585099|ref|XP_002533255.1|/7.57771e-123/Anthranilate N-benzoyltransferase protein, putative [Ricinus communis]
PGSC0003DMT400017844	1251	4.47671	Up	2.2e-17	2.02e-16	K09422|1|2e-71|267|vvi:100257755|myb proto-oncogene protein, plant	gi|350537455|ref|NP_001234294.1|/1.12924e-118/transcription factor [Solanum lycopersicum]
PGSC0003DMT400039197	2439	4.47276	Up	9.47e-82	3.8e-80	-	gi|307101690|gb|ADN32810.1|/0/sieve element occlusion a [Solanum phureja]
PGSC0003DMT400028047	1949	4.4668	Up	2.45e-33	4.08e-32	K15397|1|0.0|825|vvi:100247295|3-ketoacyl-CoA synthase [EC:2.3.1.-]	gi|225453600|ref|XP_002264721.1|/0/PREDICTED: 3-ketoacyl-CoA synthase 1-like [Vitis vinifera]
PGSC0003DMT400082016	985	4.45972	Up	0	0	-	gi|365222912|gb|AEW69808.1|/2.03414e-70/Hop-interacting protein THI101 [Solanum lycopersicum]
PGSC0003DMT400039812	2259	4.45681	Up	9.07e-12	6.1e-11	-	gi|350535491|ref|NP_001234709.1|/0/peptide N-glycanase precursor [Solanum lycopersicum]
PGSC0003DMT400041081	3669	4.45681	Up	9.07e-12	6.1e-11	-	gi|225439486|ref|XP_002269998.1|/0/PREDICTED: ethylene-overproduction protein 1-like [Vitis vinifera]
PGSC0003DMT400065837	971	4.45681	Up	1.08e-80	4.25e-79	-	-
PGSC0003DMT400022074	578	4.45681	Up	2.29e-06	9.94e-06	K11252|1|2e-44|176|mtr:MTR_4g071180|histone H2B	gi|388522051|gb|AFK49087.1|/1.58927e-43/unknown [Lotus japonicus]
PGSC0003DMT400039505	1583	4.45681	Up	4.04e-17	3.7e-16	K07407|1|8e-171|598|pop:POPTR_786149|alpha-galactosidase [EC:3.2.1.22]	gi|350536051|ref|NP_001233971.1|/0/alpha-galactosidase precursor [Solanum lycopersicum]
PGSC0003DMT400041760	876	4.45681	Up	2.29e-06	9.94e-06	K09285|1|3e-17|87.0|vvi:100854470|AP2-like factor, ANT lineage	gi|359497499|ref|XP_003635541.1|/3.67811e-16/PREDICTED: AP2-like ethylene-responsive transcription factor AIL6-like [Vitis vinifera]
PGSC0003DMT400028031	849	4.45537	Up	0	0	K01051|1|1e-17|88.6|vvi:100251413|pectinesterase [EC:3.1.1.11];K02355|4|7e-17|85.9|vvi:100257414|elongation factor G	gi|255539735|ref|XP_002510932.1|/1.48428e-59/21 kDa protein precursor, putative [Ricinus communis]
PGSC0003DMT400032399	2987	4.43664	Up	7.44e-17	6.69e-16	K01528|1|5e-16|85.5|olu:OSTLU_29011|dynamin GTPase [EC:3.6.5.5]	gi|225461482|ref|XP_002282528.1|/0/PREDICTED: dynamin-like protein C-like [Vitis vinifera]
PGSC0003DMT400034973	1947	4.43664	Up	7.44e-17	6.69e-16	K15397|1|0.0|857|gmx:100782027|3-ketoacyl-CoA synthase [EC:2.3.1.-]	gi|356535335|ref|XP_003536202.1|/0/PREDICTED: 3-ketoacyl-CoA synthase 11-like [Glycine max]
PGSC0003DMT400063245	1293	4.43664	Up	1.53e-32	2.49e-31	-	gi|225425505|ref|XP_002266341.1|/2.43652e-172/PREDICTED: probable polygalacturonase non-catalytic subunit JP630-like [Vitis vinifera]
PGSC0003DMT400012710	519	4.43257	Up	3.1e-27	4.27e-26	K00826|1|1e-20|97.4|rcu:RCOM_1585330|branched-chain amino acid aminotransferase [EC:2.6.1.42]	gi|255537932|ref|XP_002510031.1|/9.3879e-20/branched-chain amino acid aminotransferase, putative [Ricinus communis]
PGSC0003DMT400008105	1592	4.42644	Up	1.67e-11	1.11e-10	K01179|1|0.0|769|vvi:100260645|endoglucanase [EC:3.2.1.4]	gi|225427760|ref|XP_002275280.1|/0/PREDICTED: endoglucanase 24 [Vitis vinifera]
PGSC0003DMT400031967	1751	4.42644	Up	1.67e-11	1.11e-10	K09458|1|0.0|692|rcu:RCOM_1311820|3-oxoacyl-[acyl-carrier-protein] synthase II [EC:2.3.1.179]	gi|3599489|gb|AAC78479.1|/0/3-oxoacyl-[acyl-carrier-protein] synthase [Capsicum chinense]
PGSC0003DMT400081294	1295	4.41738	Up	3.58e-175	3.22e-173	-	gi|110826035|gb|ABH01084.1|/2.5111e-68/putative ROX1 [Nicotiana tabacum]
PGSC0003DMT400044212	1584	4.41617	Up	1.37e-16	1.21e-15	K13430|1|6e-62|236|rcu:RCOM_1078760|serine/threonine-protein kinase PBS1 [EC:2.7.11.1]	gi|38488407|emb|CAE55203.1|/1.64606e-120/protein kinase 1 [Nicotiana tabacum]
PGSC0003DMT400068221	2043	4.41617	Up	2.71e-139	1.92e-137	K13680|1|0.0|764|vvi:100251616|beta-mannan synthase [EC:2.4.1.32]	gi|257831429|gb|ACV71015.1|/0/UPA15 [Capsicum annuum]
PGSC0003DMT400004027	1899	4.40929	Up	4.08e-47	9.45e-46	K13946|1|0.0|892|rcu:RCOM_0714960|auxin influx carrier (AUX1 LAX family)	gi|350539513|ref|NP_001234675.1|/0/LAX2 protein [Solanum lycopersicum]
PGSC0003DMT400061182	1212	4.40791	Up	1.05e-26	1.41e-25	-	gi|350539603|ref|NP_001233958.1|/1.26693e-151/expansin precursor [Solanum lycopersicum]
PGSC0003DMT400011028	854	4.40583	Up	9.48e-32	1.51e-30	-	gi|224053735|ref|XP_002297953.1|/3.71021e-50/predicted protein [Populus trichocarpa]
PGSC0003DMT400010274	1843	4.40323	Up	0	0	-	gi|296082414|emb|CBI21419.3|/2.3231e-137/unnamed protein product [Vitis vinifera]
PGSC0003DMT400023082	1712	4.40063	Up	6.28e-62	1.88e-60	K01179|1|3e-161|566|sbi:SORBI_02g030710|endoglucanase [EC:3.2.1.4]	gi|350538697|ref|NP_001234867.1|/0/endo-1,4-beta-glucanase precursor [Solanum lycopersicum]
PGSC0003DMT400016842	2643	4.39541	Up	4.21e-06	1.78e-05	K03155|1|2e-130|465|vvi:100246656|timeless	gi|225462663|ref|XP_002266509.1|/2.08424e-129/PREDICTED: protein timeless homolog [Vitis vinifera]
PGSC0003DMT400069392	1466	4.39541	Up	4.21e-06	1.78e-05	K00517|1|1e-104|378|ath:AT3G48360|[EC:1.14.-.-];K04498|3|3e-11|68.6|pop:POPTR_803030|E1A/CREB-binding protein [EC:2.3.1.48];K10523|5|1e-10|66.6|gmx:100818306|speckle-type POZ protein	gi|255540423|ref|XP_002511276.1|/5.45363e-123/protein binding protein, putative [Ricinus communis]
PGSC0003DMT400057597	2499	4.39541	Up	4.21e-06	1.78e-05	K12309|1|6e-157|553|aly:ARALYDRAFT_485655|beta-galactosidase [EC:3.2.1.23];K01190|3|4e-36|151|cme:CMP078C|beta-galactosidase [EC:3.2.1.23]	gi|224116208|ref|XP_002317239.1|/0/predicted protein [Populus trichocarpa]
PGSC0003DMT400080513	1495	4.39541	Up	4.21e-06	1.78e-05	K15397|1|6e-115|412|gmx:100816997|3-ketoacyl-CoA synthase [EC:2.3.1.-]	gi|356574442|ref|XP_003555356.1|/5.55336e-155/PREDICTED: 3-ketoacyl-CoA synthase 5-like [Glycine max]
PGSC0003DMT400058863	687	4.39541	Up	4.21e-06	1.78e-05	K06892|1|4e-31|132|pop:POPTR_550478|;K05278|2|1e-26|118|vvi:100232938|flavonol synthase [EC:1.14.11.23];K00475|3|3e-26|116|mtr:MTR_8g075890|naringenin 3-dioxygenase [EC:1.14.11.9]	gi|388499148|gb|AFK37640.1|/6.05635e-60/unknown [Lotus japonicus]
PGSC0003DMT400038282	980	4.39541	Up	2.52e-16	2.2e-15	-	gi|350537063|ref|NP_001234022.1|/7.66462e-122/N-hydroxycinnamoyl-CoA:tyramine N-hydroxycinnamoyl transferase THT7-8 [Solanum lycopersicum]
PGSC0003DMT400030800	1418	4.39541	Up	4.21e-06	1.78e-05	-	gi|255578037|ref|XP_002529889.1|/1.24922e-124/peptidase, putative [Ricinus communis]
PGSC0003DMT400059357	682	4.39541	Up	4.21e-06	1.78e-05	-	gi|53793732|gb|AAU93595.1|/3.69009e-94/HVA22-like protein c , putative [Solanum demissum]
PGSC0003DMT400075303	1214	4.39541	Up	3.07e-11	2e-10	K13065|1|2e-10|65.1|sbi:SORBI_06g021640|shikimate O-hydroxycinnamoyltransferase [EC:2.3.1.133]	gi|359480778|ref|XP_003632524.1|/1.09768e-70/PREDICTED: LOW QUALITY PROTEIN: uncharacterized acetyltransferase At3g50280-like [Vitis vinifera]
PGSC0003DMT400023236	2650	4.39541	Up	1.93e-26	2.57e-25	K11228|1|2e-70|265|ota:Ot13g01170|mitogen-activated protein kinase kinase kinase [EC:2.7.11.1];K13414|2|5e-56|218|aly:ARALYDRAFT_489755|mitogen-activated protein kinase kinase kinase 1, plant [EC:2.7.11.25]	gi|456309|dbj|BAA05648.1|/0/protein kinase [Nicotiana tabacum]
PGSC0003DMT400044453	1075	4.39541	Up	4.21e-06	1.78e-05	K08504|1|1e-48|192|gmx:100818014|blocked early in transport 1	gi|388494630|gb|AFK35381.1|/8.41424e-48/unknown [Medicago truncatula]
PGSC0003DMT400052239	1465	4.39541	Up	2.52e-16	2.2e-15	-	gi|296090252|emb|CBI40071.3|/1.91732e-160/unnamed protein product [Vitis vinifera]
PGSC0003DMT400024437	1875	4.39541	Up	4.21e-06	1.78e-05	-	gi|224059728|ref|XP_002299980.1|/5.90684e-104/predicted protein [Populus trichocarpa]
PGSC0003DMT400043270	1959	4.39541	Up	4.21e-06	1.78e-05	K05681|1|2e-68|258|cme:CMS467C|ATP-binding cassette, subfamily G (WHITE), member 2;K12843|2|1e-63|241|vvi:100248403|U4/U6 small nuclear ribonucleoprotein PRP3;K05658|5|7e-18|90.9|rcu:RCOM_0182670|ATP-binding cassette, subfamily B (MDR/TAP), member 1	gi|359497155|ref|XP_003635438.1|/0/PREDICTED: ABC transporter G family member 11-like [Vitis vinifera]
PGSC0003DMT400018701	1379	4.39205	Up	1.93e-281	3.37e-279	K01206|1|8e-25|113|ath:AT1G67830|alpha-L-fucosidase [EC:3.2.1.51];K00514|2|2e-24|112|rcu:RCOM_1428040|zeta-carotene desaturase [EC:1.3.5.6]	gi|71143481|gb|AAZ23955.1|/0/GDSL-lipase 1 [Capsicum annuum]
PGSC0003DMT400035274	1070	4.37568	Up	1.98e-80	7.74e-79	K01051|1|4e-12|70.5|rcu:RCOM_1179070|pectinesterase [EC:3.1.1.11]	gi|225444639|ref|XP_002276089.1|/2.86711e-48/PREDICTED: 21 kDa protein-like [Vitis vinifera]
PGSC0003DMT400030898	2634	4.37435	Up	8.52e-46	1.9e-44	K02209|1|0.0|1185|vvi:100261877|minichromosome maintenance protein 5 (cell division control protein 46)	gi|225462994|ref|XP_002263791.1|/0/PREDICTED: DNA replication licensing factor mcm5-A-like [Vitis vinifera]
PGSC0003DMT400036745	1809	4.37435	Up	4.62e-16	4e-15	-	gi|225425276|ref|XP_002271441.1|/1.89518e-91/PREDICTED: random slug protein 5 [Vitis vinifera]
PGSC0003DMT400000220	879	4.36803	Up	0	0	-	gi|350535431|ref|NP_001233938.1|/3.3992e-78/ethylene-responsive late embryogenesis-like protein [Solanum lycopersicum]
PGSC0003DMT400028761	1042	4.36371	Up	5.65e-11	3.62e-10	-	gi|255581498|ref|XP_002531555.1|/1.15158e-94/Zeamatin precursor, putative [Ricinus communis]
PGSC0003DMT400039333	2511	4.35728	Up	1.19e-25	1.53e-24	K12309|1|0.0|749|ath:AT3G52840|beta-galactosidase [EC:3.2.1.23];K01190|3|2e-51|202|cme:CMP078C|beta-galactosidase [EC:3.2.1.23]	gi|308550956|gb|ADO34792.1|/0/beta-galactosidase STBG7 [Solanum lycopersicum]
PGSC0003DMT400066157	625	4.35728	Up	1.19e-25	1.54e-24	-	gi|356574315|ref|XP_003555294.1|/3.94388e-17/PREDICTED: LOW QUALITY PROTEIN: probable beta-D-xylosidase 5-like [Glycine max]
PGSC0003DMT400048873	2761	4.35298	Up	8.49e-16	7.26e-15	K10406|1|7e-163|573|zma:100285120|kinesin family member C2/C3	gi|359487795|ref|XP_002280804.2|/0/PREDICTED: kinesin-related protein 2-like [Vitis vinifera]
PGSC0003DMT400034044	740	4.35298	Up	8.49e-16	7.25e-15	-	-
PGSC0003DMT400061040	583	4.34781	Up	0	0	-	gi|388501128|gb|AFK38630.1|/3.0372e-42/unknown [Lotus japonicus]
PGSC0003DMT400066895	2478	4.33723	Up	5.26e-54	1.4e-52	K13416|1|1e-53|209|rcu:RCOM_1534760|brassinosteroid insensitive 1-associated receptor kinase 1 [EC:2.7.10.1 2.7.11.1];K13415|2|4e-52|204|osa:4324691|protein brassinosteroid insensitive 1 [EC:2.7.10.1 2.7.11.1]	gi|147798550|emb|CAN72186.1|/0/hypothetical protein VITISV_012898 [Vitis vinifera]
PGSC0003DMT400072891	976	4.33128	Up	7.76e-06	3.18e-05	K09264|1|1e-80|298|vvi:100232867|MADS-box transcription factor, plant	gi|350534764|ref|NP_001234670.1|/8.98824e-131/MADS-box transcription factor [Solanum lycopersicum]
PGSC0003DMT400064370	1438	4.33128	Up	7.76e-06	3.18e-05	-	gi|225461389|ref|XP_002284800.1|/5.5002e-136/PREDICTED: CBS domain-containing protein CBSX5 [Vitis vinifera]
PGSC0003DMT400025122	1409	4.33128	Up	7.76e-06	3.18e-05	-	gi|359483608|ref|XP_002274345.2|/9.29098e-80/PREDICTED: probable purine permease 10-like [Vitis vinifera]
PGSC0003DMT400053964	2134	4.33128	Up	7.76e-06	3.18e-05	K05356|1|1e-21|103|sbi:SORBI_0011s005450|all-trans-nonaprenyl-diphosphate synthase [EC:2.5.1.84 2.5.1.85];K08770|2|7e-19|94.4|aly:ARALYDRAFT_915730|ubiquitin C	gi|225016149|gb|ACN78973.1|/5.85953e-95/copia-type polyprotein [Glycine max]
PGSC0003DMT400010271	1588	4.33128	Up	6.65e-30	1.01e-28	-	gi|224094308|ref|XP_002310135.1|/1.45598e-100/predicted protein [Populus trichocarpa]
PGSC0003DMT400047304	1779	4.33128	Up	7.76e-06	3.18e-05	-	gi|224145568|ref|XP_002325689.1|/6.1613e-95/predicted protein [Populus trichocarpa]
PGSC0003DMT400066953	1129	4.33128	Up	1.9e-39	3.67e-38	-	gi|37572447|dbj|BAC98493.1|/1.92436e-98/AG-motif binding protein-3 [Nicotiana tabacum]
PGSC0003DMT400034517	1229	4.33128	Up	1.04e-10	6.54e-10	-	gi|297742906|emb|CBI35707.3|/1.24919e-146/unnamed protein product [Vitis vinifera]
PGSC0003DMT400063921	859	4.33128	Up	2.66e-101	1.36e-99	-	gi|147774898|emb|CAN77211.1|/5.5608e-78/hypothetical protein VITISV_035026 [Vitis vinifera]
PGSC0003DMT400048535	1837	4.33128	Up	2.46e-20	2.58e-19	K08150|1|1e-44|179|vvi:100268023|MFS transporter, SP family, solute carrier family 2 (myo-inositol transporter), member 13;K08145|3|3e-40|164|smo:SELMODRAFT_437958|MFS transporter, SP family, solute carrier family 2 (facilitated glucose transporter), member 8	gi|255539853|ref|XP_002510991.1|/0/sugar transporter, putative [Ricinus communis]
PGSC0003DMT400007912	781	4.33128	Up	1.04e-10	6.53e-10	-	gi|225429797|ref|XP_002282811.1|/2.63322e-28/PREDICTED: uncharacterized protein LOC100261165 [Vitis vinifera]
PGSC0003DMT400040893	1993	4.33128	Up	1.56e-15	1.31e-14	K01728|1|0.0|677|vvi:100251082|pectate lyase [EC:4.2.2.2]	gi|225464210|ref|XP_002265100.1|/0/PREDICTED: probable pectate lyase 15 [Vitis vinifera]
PGSC0003DMT400039555	513	4.33128	Up	7.76e-06	3.18e-05	-	gi|357477187|ref|XP_003608879.1|/9.72317e-06/hypothetical protein MTR_4g103970 [Medicago truncatula]
PGSC0003DMT400032865	800	4.33128	Up	1.04e-10	6.54e-10	-	gi|365222884|gb|AEW69794.1|/3.39515e-103/Hop-interacting protein THI031 [Solanum lycopersicum]
PGSC0003DMT400054726	504	4.33128	Up	7.76e-06	3.18e-05	-	gi|226713183|sp|A7QBZ2.1|CSPLA_VITVI/3.13202e-65/RecName: Full=CASP-like protein VIT_01s0010g01870
PGSC0003DMT400040456	1042	4.33128	Up	7.76e-06	3.18e-05	-	gi|225451371|ref|XP_002263857.1|/7.68973e-91/PREDICTED: cysteine-rich repeat secretory protein 60-like [Vitis vinifera]
PGSC0003DMT400040295	1714	4.3148	Up	4.52e-20	4.66e-19	K11820|1|2e-132|471|ath:AT1G24100|N-hydroxythioamide S-beta-glucosyltransferase [EC:2.4.1.195];K13691|3|1e-128|458|vvi:100242294|pathogen-inducible salicylic acid glucosyltransferase [EC:2.4.1.-]	gi|209954711|dbj|BAG80546.1|/0/UDP-glucose:glucosyltransferase [Lycium barbarum]
PGSC0003DMT400020698	2762	4.31426	Up	1.05e-146	7.97e-145	K14497|1|3e-21|102|aly:ARALYDRAFT_492207|protein phosphatase 2C [EC:3.1.3.16];K01090|5|8e-20|97.8|sbi:SORBI_01g038410|protein phosphatase [EC:3.1.3.16]	gi|225458589|ref|XP_002284640.1|/0/PREDICTED: probable protein phosphatase 2C 12 [Vitis vinifera]
PGSC0003DMT400079602	2223	4.31295	Up	9.97e-86	4.27e-84	-	gi|350538029|ref|NP_001234835.1|/0/polygalacturonase-1 non-catalytic subunit beta precursor [Solanum lycopersicum]
PGSC0003DMT400061846	3208	4.30926	Up	2.86e-15	2.38e-14	K02291|1|0.0|639|vvi:100246195|phytoene synthase [EC:2.5.1.32]	gi|350537597|ref|NP_001234812.1|/0/phytoene synthase 1, chloroplastic [Solanum lycopersicum]
PGSC0003DMT400065088	1700	4.30926	Up	2.86e-15	2.38e-14	K00924|1|1e-24|113|aly:ARALYDRAFT_489138|[EC:2.7.1.-]	gi|225463766|ref|XP_002267930.1|/6.96189e-165/PREDICTED: aspartic proteinase nepenthesin-1-like [Vitis vinifera]
PGSC0003DMT400064535	4416	4.30926	Up	2.23e-29	3.33e-28	K00924|1|6e-145|514|ath:AT1G75820|[EC:2.7.1.-]	gi|359495205|ref|XP_002263569.2|/0/PREDICTED: probable LRR receptor-like serine/threonine-protein kinase At1g34110-like [Vitis vinifera]
PGSC0003DMT400067358	1116	4.30648	Up	5.74e-262	9.09e-260	K08235|1|7e-144|508|pop:POPTR_915608|xyloglucan:xyloglucosyl transferase [EC:2.4.1.207]	gi|70780051|gb|AAZ08349.1|/7.77827e-161/xyloglucan endotransglycosylase/hydrolase 16 protein [Solanum lycopersicum]
PGSC0003DMT400014188	2081	4.30648	Up	1.17e-38	2.21e-37	K15397|1|0.0|669|rcu:RCOM_0909590|3-ketoacyl-CoA synthase [EC:2.3.1.-]	gi|255551981|ref|XP_002517035.1|/0/acyltransferase, putative [Ricinus communis]
PGSC0003DMT400014747	1121	4.30009	Up	3.47e-80	1.35e-78	-	gi|359491024|ref|XP_003634206.1|/6.07406e-121/PREDICTED: thaumatin-like protein-like [Vitis vinifera]
PGSC0003DMT400008960	1860	4.29812	Up	2.14e-38	4.03e-37	-	gi|224101521|ref|XP_002312314.1|/8.94228e-20/predicted protein [Populus trichocarpa]
PGSC0003DMT400047767	1284	4.29812	Up	1.91e-10	1.18e-09	-	gi|224106692|ref|XP_002314250.1|/3.10184e-111/predicted protein [Populus trichocarpa]
PGSC0003DMT400063300	2640	4.2885	Up	7.88e-130	5.19e-128	-	gi|359491381|ref|XP_002267425.2|/0/PREDICTED: DUF246 domain-containing protein At1g04910-like [Vitis vinifera]
PGSC0003DMT400081453	1503	4.28689	Up	5.24e-15	4.3e-14	-	gi|224108075|ref|XP_002314711.1|/7.26232e-54/predicted protein [Populus trichocarpa]
PGSC0003DMT400055121	813	4.28689	Up	5.24e-15	4.3e-14	-	gi|255546113|ref|XP_002514116.1|/5.87506e-18/conserved hypothetical protein [Ricinus communis]
PGSC0003DMT400007592	1189	4.2851	Up	0	0	K13464|1|1e-36|152|pop:POPTR_739192|jasmonate ZIM domain-containing protein	gi|350539041|ref|NP_001234883.1|/5.96999e-114/jasmonate ZIM-domain protein 1 [Solanum lycopersicum]
PGSC0003DMT400000367	2048	4.27784	Up	4.52e-24	5.49e-23	-	gi|359489368|ref|XP_003633913.1|/2.01583e-145/PREDICTED: rho GTPase-activating protein 4-like [Vitis vinifera]
PGSC0003DMT400029051	2482	4.26417	Up	1.43e-05	5.67e-05	K14545|1|3e-09|62.4|smo:SELMODRAFT_420728|ribosomal RNA-processing protein 7	gi|224091751|ref|XP_002309341.1|/1.65396e-112/predicted protein [Populus trichocarpa]
PGSC0003DMT400089692	1629	4.26417	Up	1.43e-05	5.67e-05	K14494|1|2e-24|112|ath:AT3G03450|DELLA protein	gi|116006458|gb|ABJ51763.1|/0/nodulation signaling pathway 1-like protein [Nicotiana benthamiana]
PGSC0003DMT400055929	1715	4.26417	Up	1.43e-05	5.66e-05	-	gi|359497553|ref|XP_002272624.2|/2.12507e-153/PREDICTED: uncharacterized protein LOC100244205 [Vitis vinifera]
PGSC0003DMT400057686	1749	4.26417	Up	1.43e-05	5.66e-05	K14505|1|7e-19|94.0|aly:ARALYDRAFT_919983|cyclin D3, plant;K10151|3|4e-17|88.2|pop:POPTR_804326|cyclin D2	gi|159025731|emb|CAN88866.1|/1.18745e-58/D6-type cyclin [Populus trichocarpa]
PGSC0003DMT400066619	523	4.26417	Up	1.43e-05	5.66e-05	-	gi|334188174|ref|NP_199171.3|/2.24541e-08/Serine protease inhibitor, potato inhibitor I-type family protein [Arabidopsis thaliana]
PGSC0003DMT400056261	2913	4.26417	Up	1.43e-05	5.67e-05	-	gi|302143320|emb|CBI21881.3|/0/unnamed protein product [Vitis vinifera]
PGSC0003DMT400070749	3212	4.26417	Up	1.43e-05	5.67e-05	-	gi|225434090|ref|XP_002273695.1|/1.49724e-76/PREDICTED: uncharacterized protein LOC100252686 [Vitis vinifera]
PGSC0003DMT400046535	1808	4.26417	Up	1.43e-05	5.66e-05	K05280|1|1e-103|375|gmx:547475|flavonoid 3'-monooxygenase [EC:1.14.13.21];K09755|3|3e-101|367|rcu:RCOM_0193830|ferulate-5-hydroxylase [EC:1.14.-.-]	gi|85068676|gb|ABC69418.1|/0/CYP92B3 [Nicotiana tabacum]
PGSC0003DMT400023333	2644	4.26417	Up	7.72e-33	1.27e-31	K02210|1|0.0|1266|rcu:RCOM_1347200|minichromosome maintenance protein 7 (cell division control protein 47)	gi|255548461|ref|XP_002515287.1|/0/DNA replication licensing factor MCM7, putative [Ricinus communis]
PGSC0003DMT400076784	514	4.26417	Up	1.43e-05	5.66e-05	-	-
PGSC0003DMT400075201	540	4.26417	Up	1.43e-05	5.66e-05	-	gi|28932880|gb|AAO60108.1|/7.25366e-29/nodulin-like protein [Gossypium hirsutum]
PGSC0003DMT400070695	1753	4.26417	Up	1.43e-05	5.67e-05	-	gi|27529834|dbj|BAC53932.1|/3.05417e-38/hypothetical protein [Nicotiana tabacum]
PGSC0003DMT400063922	1140	4.26417	Up	1.43e-05	5.66e-05	-	gi|118488828|gb|ABK96224.1|/1.61048e-76/unknown [Populus trichocarpa x Populus deltoides]
PGSC0003DMT400076376	1170	4.25383	Up	1.81e-179	1.67e-177	-	gi|321150024|gb|ADW66159.1|/1.56057e-74/pistil-specific extensin-like protein [Solanum nigrum]
PGSC0003DMT400020973	1862	4.2534	Up	7.61e-144	5.55e-142	-	gi|225436508|ref|XP_002276537.1|/2.5077e-38/PREDICTED: uncharacterized protein LOC100261829 [Vitis vinifera]
PGSC0003DMT400024240	3639	4.24109	Up	1.76e-14	1.4e-13	K10395|1|0.0|1399|vvi:100247280|kinesin family member 4/7/21/27	gi|359492491|ref|XP_002283825.2|/0/PREDICTED: chromosome-associated kinesin KIF4-like [Vitis vinifera]
PGSC0003DMT400074738	2098	4.24109	Up	1.76e-14	1.4e-13	-	gi|359477106|ref|XP_003631938.1|/0/PREDICTED: CAS1 domain-containing protein 1-like [Vitis vinifera]
PGSC0003DMT400068450	1134	4.2294	Up	6.4e-10	3.82e-09	K08233|1|1e-51|202|ath:AT2G23610|polyneuridine-aldehyde esterase [EC:3.1.1.78]	gi|300836821|gb|ADK38538.1|/1.92755e-106/methylketone synthase Ib [Solanum lycopersicum]
PGSC0003DMT400020520	2561	4.22437	Up	8.63e-32	1.38e-30	K10576|1|9e-66|250|vvi:100250088|ubiquitin-conjugating enzyme E2 H [EC:6.3.2.19];K13415|2|7e-47|187|rcu:RCOM_0478150|protein brassinosteroid insensitive 1 [EC:2.7.10.1 2.7.11.1]	gi|359492580|ref|XP_003634438.1|/0/PREDICTED: probable inactive receptor kinase At5g67200-like [Vitis vinifera]
PGSC0003DMT400040116	1110	4.22235	Up	5.06e-23	5.85e-22	-	gi|255584142|ref|XP_002532811.1|/1.93032e-119/Chitinase 1 precursor, putative [Ricinus communis]
PGSC0003DMT400054793	1614	4.22235	Up	8.8e-45	1.91e-43	K13120|1|8e-129|459|vvi:100263357|protein FAM32A;K08900|2|9e-117|419|mtr:MTR_2g076970|mitochondrial chaperone BCS1	gi|356542322|ref|XP_003539617.1|/1.80715e-122/PREDICTED: uncharacterized protein LOC100778503 [Glycine max]
PGSC0003DMT400025820	1149	4.21763	Up	3.22e-14	2.53e-13	-	gi|255539176|ref|XP_002510653.1|/2.4983e-85/conserved hypothetical protein [Ricinus communis]
PGSC0003DMT400074501	1442	4.21763	Up	3.22e-14	2.53e-13	-	-
PGSC0003DMT400065091	2059	4.21763	Up	3.22e-14	2.53e-13	K13420|1|7e-61|233|rcu:RCOM_0633880|LRR receptor-like serine/threonine-protein kinase FLS2 [EC:2.7.11.1]	gi|225463775|ref|XP_002267653.1|/0/PREDICTED: probably inactive leucine-rich repeat receptor-like protein kinase At2g25790-like [Vitis vinifera]
PGSC0003DMT400081883	1133	4.21763	Up	2.8e-40	5.49e-39	K00430|1|1e-98|358|vvi:100265513|peroxidase [EC:1.11.1.7]	gi|218308|dbj|BAA01992.1|/3.50469e-116/peroxidase [Nicotiana tabacum]
PGSC0003DMT400056565	1536	4.21763	Up	3.22e-14	2.53e-13	K13418|1|1e-51|202|rcu:RCOM_0186340|somatic embryogenesis receptor kinase 1 [EC:2.7.10.1 2.7.11.1];K13416|2|2e-51|202|aly:ARALYDRAFT_491347|brassinosteroid insensitive 1-associated receptor kinase 1 [EC:2.7.10.1 2.7.11.1]	gi|359484394|ref|XP_002285029.2|/1.19863e-152/PREDICTED: probable receptor-like protein kinase At5g20050 [Vitis vinifera]
PGSC0003DMT400025792	1559	4.21751	Up	0	0	K01581|1|1e-152|538|pop:POPTR_1079795|ornithine decarboxylase [EC:4.1.1.17]	gi|350538807|ref|NP_001234616.1|/0/ornithine decarboxylase [Solanum lycopersicum]
PGSC0003DMT400063182	3192	4.21332	Up	4.33e-96	2.09e-94	-	gi|225457188|ref|XP_002280600.1|/2.45952e-180/PREDICTED: microtubule-associated protein TORTIFOLIA1-like [Vitis vinifera]
PGSC0003DMT400044688	2115	4.2117	Up	1.7e-18	1.65e-17	K13420|1|3e-63|241|pop:POPTR_1075175|LRR receptor-like serine/threonine-protein kinase FLS2 [EC:2.7.11.1]	gi|359488641|ref|XP_003633796.1|/0/PREDICTED: LRR receptor-like serine/threonine-protein kinase GSO1-like [Vitis vinifera]
PGSC0003DMT400017667	1922	4.2117	Up	1.7e-18	1.65e-17	K13366|1|0.0|788|rcu:RCOM_0964720|polyamine oxidase (propane-1,3-diamine-forming) [EC:1.5.3.14]	gi|71043507|dbj|BAE16174.1|/0/polyamine oxidase [Nicotiana tabacum]
PGSC0003DMT400028656	1692	4.20814	Up	9.25e-23	1.06e-21	K13493|1|5e-88|323|ath:AT5G05870|cytokinin-N-glucosyltransferase [EC:2.4.1.-];K13228|3|5e-73|273|zma:100274317|UDP-glucosyltransferase BX9 [EC:2.4.1.202];K13227|4|2e-57|222|zma:100277344|UDP-glucosyltransferase BX8 [EC:2.4.1.202];K13692|5|5e-49|194|pop:POPTR_587034|UDP-glucose:(indol-3-yl)acetate beta-D-glucosyltransferase [EC:2.4.1.121]	gi|629669|pir||S39507/0/glucuronosyl transferase homolog, ripening-related - tomato (fragment)
PGSC0003DMT400054367	2736	4.20575	Up	9.83e-53	2.54e-51	K03294|1|0.0|686|sbi:SORBI_08g021380|basic amino acid/polyamine antiporter, APA family	gi|225444009|ref|XP_002281463.1|/0/PREDICTED: high affinity cationic amino acid transporter 1-like isoform 1 [Vitis vinifera]
PGSC0003DMT400026501	1650	4.20575	Up	9.83e-53	2.53e-51	K01058|1|6e-46|183|gmx:100817287|phospholipase A1 [EC:3.1.1.32]	gi|225443837|ref|XP_002266982.1|/2.30503e-157/PREDICTED: phospholipase A1-IIgamma [Vitis vinifera]
PGSC0003DMT400052217	1281	4.20405	Up	2.88e-31	4.51e-30	K10808|1|5e-163|572|vvi:100243004|ribonucleoside-diphosphate reductase subunit M2 [EC:1.17.4.1]	gi|1710401|sp|P49730.1|RIR2_TOBAC/2.73568e-176/RecName: Full=Ribonucleoside-diphosphate reductase small chain; AltName: Full=Ribonucleoside-diphosphate reductase R2 subunit; AltName: Full=Ribonucleotide reductase small subunit
PGSC0003DMT400039496	2748	4.19932	Up	1.04e-56	2.91e-55	K05681|1|2e-72|272|cme:CMS467C|ATP-binding cassette, subfamily G (WHITE), member 2;K12843|2|1e-69|263|vvi:100248403|U4/U6 small nuclear ribonucleoprotein PRP3;K05663|4|2e-16|86.7|sbi:SORBI_01g036355|mitochondrial ABC transporter ATM;K02065|5|4e-16|85.5|mtr:MTR_7g079540|putative ABC transport system ATP-binding protein	gi|255569405|ref|XP_002525670.1|/0/ATP-binding cassette transporter, putative [Ricinus communis]
PGSC0003DMT400070462	743	4.19378	Up	3.11e-18	2.98e-17	K06892|1|3e-25|113|pop:POPTR_550478|;K00475|2|2e-21|100|aly:ARALYDRAFT_485476|naringenin 3-dioxygenase [EC:1.14.11.9];K05278|5|2e-20|97.8|vvi:100232938|flavonol synthase [EC:1.14.11.23]	gi|357458879|ref|XP_003599720.1|/1.77502e-55/Flavonol synthase/flavanone 3-hydroxylase [Medicago truncatula]
PGSC0003DMT400073915	577	4.19378	Up	2.62e-05	0.000100498	-	gi|295844360|gb|ADG43176.1|/2.5432e-33/putative major latex-like protein [Salvia miltiorrhiza]
PGSC0003DMT400086076	477	4.19378	Up	2.62e-05	0.000100464	-	gi|359495088|ref|XP_002266452.2|/1.02262e-48/PREDICTED: disease resistance response protein 206-like [Vitis vinifera]
PGSC0003DMT400060833	576	4.19378	Up	2.62e-05	0.000100414	K00860|1|9e-86|313|vvi:100265880|adenylylsulfate kinase [EC:2.7.1.25]	gi|225441611|ref|XP_002276818.1|/8.32988e-85/PREDICTED: adenylyl-sulfate kinase 1, chloroplastic [Vitis vinifera]
PGSC0003DMT400027945	655	4.19378	Up	1.17e-09	6.82e-09	-	-
PGSC0003DMT400012085	2974	4.19378	Up	2.62e-05	0.000100397	-	gi|359474391|ref|XP_003631452.1|/1.6777e-66/PREDICTED: uncharacterized protein LOC100852661 [Vitis vinifera]
PGSC0003DMT400071195	1989	4.19378	Up	2.62e-05	0.000100481	K13289|1|3e-176|535|bdi:100843718|cathepsin A (carboxypeptidase C) [EC:3.4.16.5]	gi|350535160|ref|NP_001234691.1|/0/wound-inducible carboxypeptidase precursor [Solanum lycopersicum]
PGSC0003DMT400001680	814	4.19378	Up	2.62e-05	0.000100515	-	gi|353703788|ref|NP_001238798.1|/3.08483e-67/late embryogenesis abundant protein [Solanum lycopersicum]
PGSC0003DMT400028648	1718	4.19378	Up	2.62e-05	0.000100447	K13493|1|4e-89|327|ath:AT5G05860|cytokinin-N-glucosyltransferase [EC:2.4.1.-];K13228|3|1e-73|276|zma:100274317|UDP-glucosyltransferase BX9 [EC:2.4.1.202];K13227|4|1e-58|226|zma:100277344|UDP-glucosyltransferase BX8 [EC:2.4.1.202];K13030|5|1e-50|199|sbi:SORBI_01g001220|cyanohydrin beta-glucosyltransferase [EC:2.4.1.85]	gi|629669|pir||S39507/0/glucuronosyl transferase homolog, ripening-related - tomato (fragment)
PGSC0003DMT400067654	1850	4.19378	Up	2.62e-05	0.000100431	-	gi|296086143|emb|CBI31584.3|/0/unnamed protein product [Vitis vinifera]
PGSC0003DMT400059652	1571	4.17928	Up	3.08e-22	3.47e-21	-	gi|255579104|ref|XP_002530400.1|/3.95827e-167/conserved hypothetical protein [Ricinus communis]
PGSC0003DMT400063689	1253	4.1778	Up	0	0	K08235|1|9e-132|468|pop:POPTR_708892|xyloglucan:xyloglucosyl transferase [EC:2.4.1.207]	gi|350540046|ref|NP_001233858.1|/3.46573e-176/probable xyloglucan endotransglucosylase/hydrolase 1 precursor [Solanum lycopersicum]
PGSC0003DMT400001638	2020	4.17766	Up	5.67e-39	1.09e-37	K01184|1|1e-96|352|rcu:RCOM_0968450|polygalacturonase [EC:3.2.1.15]	gi|350536629|ref|NP_001234256.1|/0/polygalacturonase [Solanum lycopersicum]
PGSC0003DMT400042528	1324	4.17766	Up	5.67e-39	1.09e-37	K02866|1|6e-19|93.6|osa:4332737|large subunit ribosomal protein L10e	gi|147845949|emb|CAN82027.1|/1.90036e-79/hypothetical protein VITISV_000612 [Vitis vinifera]
PGSC0003DMT400023192	1489	4.1765	Up	5.46e-89	2.43e-87	K00924|1|2e-12|72.4|ath:AT5G22850|[EC:2.7.1.-]	gi|316927700|gb|ADU58603.1|/0/xyloglucan-specific endoglucanase inhibitor 1 [Solanum tuberosum]
PGSC0003DMT400028081	384	4.15725	Up	2.14e-09	1.22e-08	-	gi|321150012|gb|ADW66153.1|/1.14674e-41/organ-specific protein S2 [Solanum nigrum]
PGSC0003DMT400024050	1217	4.15725	Up	5.68e-26	7.4e-25	K14491|1|3e-11|68.2|ota:Ot16g01320|two-component response regulator ARR-B family	gi|109289907|gb|AAP45171.2|/3.16096e-118/Calcium-dependent protein kinase substrate protein, putative [Solanum bulbocastanum]
PGSC0003DMT400065173	2566	4.15725	Up	1.03e-17	9.72e-17	K13418|1|2e-91|335|pop:POPTR_913861|somatic embryogenesis receptor kinase 1 [EC:2.7.10.1 2.7.11.1]	gi|225456649|ref|XP_002270994.1|/0/PREDICTED: LRR receptor-like serine/threonine-protein kinase FEI 1 [Vitis vinifera]
PGSC0003DMT400075868	1602	4.15725	Up	2.14e-09	1.23e-08	K13495|1|1e-124|445|vvi:100262460|cis-zeatin O-glucosyltransferase [EC:2.4.1.215]	gi|225441890|ref|XP_002284381.1|/1.23623e-123/PREDICTED: zeatin O-glucosyltransferase-like [Vitis vinifera]
PGSC0003DMT400081446	1286	4.15196	Up	5.82e-30	8.83e-29	K13258|1|1e-60|232|gmx:547489|2-hydroxyisoflavanone dehydratase [EC:4.2.1.105];K14493|2|6e-20|97.1|ppp:PHYPADRAFT_118478|gibberellin receptor GID1 [EC:3.-.-.-]	gi|82697977|gb|ABB89023.1|/1.00947e-69/CXE carboxylesterase [Actinidia eriantha]
PGSC0003DMT400041566	1402	4.14686	Up	4.94e-103	2.58e-101	K00083|1|5e-150|529|pop:POPTR_667694|cinnamyl-alcohol dehydrogenase [EC:1.1.1.195]	gi|291165308|gb|ADD81205.1|/1.25932e-161/sinapyl alcohol dehydrogenase 2 [Nicotiana tabacum]
PGSC0003DMT400036643	2051	4.14487	Up	1.04e-25	1.34e-24	-	gi|225463055|ref|XP_002268417.1|/2.02418e-137/PREDICTED: uncharacterized protein LOC100267143 [Vitis vinifera]
PGSC0003DMT400083793	1608	4.14487	Up	1.04e-25	1.34e-24	-	gi|297811051|ref|XP_002873409.1|/1.08641e-10/hypothetical protein ARALYDRAFT_487770 [Arabidopsis lyrata subsp. lyrata]
PGSC0003DMT400023263	1251	4.13864	Up	1.1e-33	1.84e-32	-	gi|255548449|ref|XP_002515281.1|/9.51535e-134/conserved hypothetical protein [Ricinus communis]
PGSC0003DMT400034954	764	4.13489	Up	1.87e-21	2.05e-20	-	gi|224085499|ref|XP_002307596.1|/2.67945e-46/predicted protein [Populus trichocarpa]
PGSC0003DMT400069587	725	4.13352	Up	7.87e-90	3.55e-88	-	gi|218855180|gb|ACL12055.1|/1.32761e-84/Kunitz trypsin inhibitor [Nicotiana tabacum]
PGSC0003DMT400010342	1382	4.12924	Up	2e-33	3.33e-32	K11228|1|1e-34|145|ota:Ot13g01170|mitogen-activated protein kinase kinase kinase [EC:2.7.11.1];K13414|2|8e-34|143|aly:ARALYDRAFT_489755|mitogen-activated protein kinase kinase kinase 1, plant [EC:2.7.11.25]	gi|359806525|ref|NP_001241003.1|/4.3185e-98/mitogen-activated protein kinase kinase kinase 2-like [Glycine max]
PGSC0003DMT400035207	1891	4.12611	Up	0	0	-	gi|19521|emb|CAA40361.1|/2.4006e-28/proline rich protein [Solanum lycopersicum]
PGSC0003DMT400064873	3260	4.11978	Up	3.58e-13	2.64e-12	-	gi|297741423|emb|CBI32554.3|/2.84542e-107/unnamed protein product [Vitis vinifera]
PGSC0003DMT400090285	2106	4.11978	Up	3.91e-09	2.19e-08	K01057|1|6e-17|87.8|gmx:100804571|6-phosphogluconolactonase [EC:3.1.1.31]	gi|224079904|ref|XP_002305966.1|/0/predicted protein [Populus trichocarpa]
PGSC0003DMT400032358	2928	4.11978	Up	4.8e-05	0.000178253	K03846|1|6e-56|141|vvi:100245221|alpha-1,2-mannosyltransferase [EC:2.4.1.259 2.4.1.261]	gi|359493604|ref|XP_002283120.2|/1.78219e-161/PREDICTED: UDP-N-acetylglucosamine 1-carboxyvinyltransferase-like [Vitis vinifera]
PGSC0003DMT400075441	1323	4.11978	Up	4.8e-05	0.000178224	-	gi|46577339|sp|Q40392.1|TMVRN_NICGU/1.84759e-50/RecName: Full=TMV resistance protein N
PGSC0003DMT400013520	1260	4.11978	Up	4.8e-05	0.000178195	K00430|1|2e-123|441|pop:POPTR_718485|peroxidase [EC:1.11.1.7]	gi|678547|gb|AAA65637.1|/1.69699e-130/peroxidase [Solanum lycopersicum]
PGSC0003DMT400017340	1757	4.11978	Up	4.8e-05	0.000178166	K14963|1|6e-18|90.9|pop:POPTR_551164|COMPASS component SWD3	gi|225449915|ref|XP_002268927.1|/1.61838e-164/PREDICTED: myosin heavy chain kinase B [Vitis vinifera]
PGSC0003DMT400057615	1058	4.11978	Up	3.64e-33	6.03e-32	-	gi|357446425|ref|XP_003593490.1|/2.96121e-21/hypothetical protein MTR_2g012750 [Medicago truncatula]
PGSC0003DMT400078182	1421	4.10889	Up	1.64e-56	4.56e-55	-	gi|350539703|ref|NP_001234761.1|/6.8111e-155/expansin18 precursor [Solanum lycopersicum]
PGSC0003DMT400031886	809	4.10451	Up	6.21e-21	6.63e-20	-	gi|225426556|ref|XP_002272423.1|/9.59163e-45/PREDICTED: uncharacterized protein LOC100246209 [Vitis vinifera]
PGSC0003DMT400078292	1838	4.10067	Up	6.27e-17	5.66e-16	-	gi|356500946|ref|XP_003519291.1|/4.37448e-19/PREDICTED: uncharacterized protein LOC100816215 [Glycine max]
PGSC0003DMT400060168	1035	4.10067	Up	6.27e-17	5.67e-16	K09422|1|2e-61|234|gmx:100794205|myb proto-oncogene protein, plant	gi|167600651|gb|ABZ89193.1|/2.82436e-61/putative protein [Coffea canephora]
PGSC0003DMT400049613	2157	4.09424	Up	1.14e-24	1.42e-23	K14487|1|0.0|1058|rcu:RCOM_0032550|auxin responsive GH3 gene family	gi|255586158|ref|XP_002533739.1|/0/Indole-3-acetic acid-amido synthetase GH3.6, putative [Ricinus communis]
PGSC0003DMT400044684	1520	4.09424	Up	1.14e-24	1.42e-23	K01757|1|1e-48|192|ath:AT1G74020|strictosidine synthase [EC:4.3.3.2]	gi|350535737|ref|NP_001234466.1|/4.61968e-173/uncharacterized protein LOC543656 precursor [Solanum lycopersicum]
PGSC0003DMT400055078	1881	4.08382	Up	8.62e-240	1.15e-237	-	gi|255566213|ref|XP_002524094.1|/2.72235e-149/conserved hypothetical protein [Ricinus communis]
PGSC0003DMT400079599	1860	4.08131	Up	7.14e-09	3.93e-08	-	gi|350538029|ref|NP_001234835.1|/0/polygalacturonase-1 non-catalytic subunit beta precursor [Solanum lycopersicum]
PGSC0003DMT400083857	3066	4.08131	Up	7.14e-09	3.93e-08	K13420|1|4e-64|142|ath:AT5G46330|LRR receptor-like serine/threonine-protein kinase FLS2 [EC:2.7.11.1]	gi|359493544|ref|XP_002267509.2|/0/PREDICTED: receptor-like protein 12-like [Vitis vinifera]
PGSC0003DMT400068129	1083	4.08131	Up	7.14e-09	3.93e-08	K08916|1|2e-126|450|vvi:100246457|light-harvesting complex II chlorophyll a/b binding protein 5	gi|19184|emb|CAA43590.1|/1.56016e-134/Type I (26 kD) CP29 polypeptide [Solanum lycopersicum]
PGSC0003DMT400079355	721	4.08131	Up	7.14e-09	3.93e-08	-	gi|224087088|ref|XP_002308060.1|/2.19246e-23/predicted protein [Populus trichocarpa]
PGSC0003DMT400071314	557	4.08131	Up	1.59e-47	3.73e-46	K11254|1|7e-40|161|mtr:MTR_2g096100|histone H4	gi|350539093|ref|NP_001234118.1|/2.86504e-39/histone H4 [Solanum lycopersicum]
PGSC0003DMT400078172	3171	4.08131	Up	7.14e-09	3.93e-08	-	gi|66841323|dbj|BAD99219.1|/7.33702e-72/polypeptide with a gag-like domain [Petunia x hybrida]
PGSC0003DMT400061271	2031	4.08131	Up	7.14e-09	3.93e-08	K10256|1|6e-92|337|rcu:RCOM_0503360|omega-6 fatty acid desaturase (delta-12 desaturase) [EC:1.14.19.-]	gi|8886726|gb|AAF80560.1|AF192486_1/1.97388e-92/omega-6 fatty acid desaturase [Sesamum indicum]
PGSC0003DMT400042527	961	4.07582	Up	0	0	K02866|1|6e-20|96.3|osa:4332737|large subunit ribosomal protein L10e	gi|147845949|emb|CAN82027.1|/1.0965e-80/hypothetical protein VITISV_000612 [Vitis vinifera]
PGSC0003DMT400061542	1935	4.06825	Up	1.19e-12	8.5e-12	K00423|1|2e-62|238|rcu:RCOM_0657480|L-ascorbate oxidase [EC:1.10.3.3]	gi|359486369|ref|XP_002273875.2|/0/PREDICTED: laccase-12-like [Vitis vinifera]
PGSC0003DMT400077452	2120	4.06623	Up	1.01e-50	2.51e-49	K00029|1|0.0|996|vvi:100249166|malate dehydrogenase (oxaloacetate-decarboxylating)(NADP+) [EC:1.1.1.40]	gi|255546341|ref|XP_002514230.1|/0/malic enzyme, putative [Ricinus communis]
PGSC0003DMT400011046	876	4.06168	Up	2.08e-16	1.83e-15	K01728|1|1e-112|404|gmx:100808438|pectate lyase [EC:4.2.2.2]	gi|356575512|ref|XP_003555884.1|/1.04079e-111/PREDICTED: probable pectate lyase 12-like [Glycine max]
PGSC0003DMT400042099	1434	4.06168	Up	1.32e-31	2.09e-30	K05283|1|3e-17|88.2|aly:ARALYDRAFT_354960|phosphatidylinositol glycan, class W [EC:2.3.-.-];K15692|2|1e-09|62.8|ppp:PHYPADRAFT_16563|E3 ubiquitin-protein ligase RNF13 [EC:6.3.2.19];K11982|5|3e-08|58.5|gmx:100787242|E3 ubiquitin-protein ligase RNF115/126 [EC:6.3.2.19]	gi|359477789|ref|XP_002281024.2|/7.81862e-74/PREDICTED: RING-H2 finger protein ATL16-like [Vitis vinifera]
PGSC0003DMT400046218	3272	4.05628	Up	9.06e-43	1.89e-41	K13415|1|1e-48|194|sbi:SORBI_03g032990|protein brassinosteroid insensitive 1 [EC:2.7.10.1 2.7.11.1];K10576|5|1e-39|164|vvi:100250088|ubiquitin-conjugating enzyme E2 H [EC:6.3.2.19]	gi|359478866|ref|XP_002276162.2|/0/PREDICTED: probable inactive receptor kinase At5g58300 [Vitis vinifera]
PGSC0003DMT400066225	2669	4.05628	Up	9.06e-43	1.89e-41	K13420|1|3e-43|175|rcu:RCOM_0633880|LRR receptor-like serine/threonine-protein kinase FLS2 [EC:2.7.11.1]	gi|224060574|ref|XP_002300237.1|/0/predicted protein [Populus trichocarpa]
PGSC0003DMT400002771	1749	4.05507	Up	5.06e-69	1.71e-67	K15400|1|3e-69|261|rcu:RCOM_1447050|omega-hydroxypalmitate O-feruloyl transferase [EC:2.3.1.188]	gi|75150383|sp|Q8GT20.1|BEBT_TOBAC/0/RecName: Full=Benzyl alcohol O-benzoyltransferase; AltName: Full=Benzoyl coenzyme A:benzyl alcohol benzoyl transferase
PGSC0003DMT400078574	792	4.04578	Up	6.35e-76	2.33e-74	-	gi|255572170|ref|XP_002527025.1|/3.52147e-20/Nonspecific lipid-transfer protein, putative [Ricinus communis]
PGSC0003DMT400039994	1897	4.04178	Up	1.3e-08	7.01e-08	K08150|1|5e-73|273|vvi:100268023|MFS transporter, SP family, solute carrier family 2 (myo-inositol transporter), member 13	gi|338762836|gb|AEI98623.1|/0/hypothetical protein 111O18.10 [Coffea canephora]
PGSC0003DMT400062501	864	4.04178	Up	8.77e-05	0.000314116	-	gi|356546690|ref|XP_003541756.1|/1.26561e-45/PREDICTED: uncharacterized protein At1g08160-like [Glycine max]
PGSC0003DMT400055281	2635	4.04178	Up	8.77e-05	0.000314067	K03021|1|2e-13|76.6|ota:Ot01g06000|DNA-directed RNA polymerase III subunit RPC2 [EC:2.7.7.6]	gi|255554789|ref|XP_002518432.1|/0/conserved hypothetical protein [Ricinus communis]
PGSC0003DMT400067855	1128	4.04178	Up	8.77e-05	0.000314018	-	gi|147799839|emb|CAN61843.1|/6.05575e-44/hypothetical protein VITISV_004818 [Vitis vinifera]
PGSC0003DMT400088288	3027	4.04178	Up	1.3e-08	7.02e-08	-	gi|224123728|ref|XP_002319150.1|/0/predicted protein [Populus trichocarpa]
PGSC0003DMT400003347	957	4.04178	Up	3.78e-16	3.28e-15	K09422|1|1e-79|294|vvi:100233018|myb proto-oncogene protein, plant	gi|350537455|ref|NP_001234294.1|/7.05484e-88/transcription factor [Solanum lycopersicum]
PGSC0003DMT400037638	2066	4.04178	Up	8.77e-05	0.000313822	K04733|1|2e-111|401|smo:SELMODRAFT_159261|interleukin-1 receptor-associated kinase 4 [EC:2.7.11.1];K13430|4|1e-70|266|zma:100283091|serine/threonine-protein kinase PBS1 [EC:2.7.11.1]	gi|359484580|ref|XP_002284430.2|/2.4968e-135/PREDICTED: proline-rich receptor-like protein kinase PERK1-like isoform 2 [Vitis vinifera]
PGSC0003DMT400034738	3868	4.04178	Up	8.77e-05	0.000314164	K03955|1|1e-35|150|rcu:RCOM_0860860|NADH dehydrogenase (ubiquinone) 1 alpha/beta subcomplex 1 [EC:1.6.5.3 1.6.99.3]	gi|255563754|ref|XP_002522878.1|/1.32443e-34/acyl carrier protein, putative [Ricinus communis]
PGSC0003DMT400011155	721	4.04178	Up	1.3e-08	7.02e-08	K13464|1|2e-27|120|rcu:RCOM_0684970|jasmonate ZIM domain-containing protein	gi|389986111|gb|AFL46173.1|/6.64137e-28/jasmonate ZIM domain protein h [Nicotiana attenuata]
PGSC0003DMT400047758	803	4.04178	Up	8.77e-05	0.000313871	-	gi|225429983|ref|XP_002281453.1|/5.74041e-42/PREDICTED: uncharacterized protein LOC100252675 [Vitis vinifera]
PGSC0003DMT400011651	1639	4.04178	Up	1.3e-08	7.02e-08	K12126|1|9e-13|73.6|ath:AT1G09530|phytochrome-interacting factor 3	gi|359477937|ref|XP_002264969.2|/2.66131e-97/PREDICTED: transcription factor bHLH62-like [Vitis vinifera]
PGSC0003DMT400032958	2038	4.04178	Up	1.3e-08	7.01e-08	K12356|1|8e-134|476|pop:POPTR_563103|coniferyl-alcohol glucosyltransferase [EC:2.4.1.111]	gi|225470735|ref|XP_002264323.1|/5.11016e-141/PREDICTED: anthocyanidin 3-O-glucosyltransferase 5-like [Vitis vinifera]
PGSC0003DMT400004013	1806	4.04178	Up	8.77e-05	0.000313969	K11498|1|9e-29|89.4|ppp:PHYPADRAFT_115683|centromeric protein E	gi|297735041|emb|CBI17403.3|/1.01397e-72/unnamed protein product [Vitis vinifera]
PGSC0003DMT400008510	1506	4.04178	Up	8.77e-05	0.00031392	-	gi|296087805|emb|CBI35061.3|/1.48064e-147/unnamed protein product [Vitis vinifera]
PGSC0003DMT400004126	2399	4.03834	Up	0	0	-	gi|3402282|emb|CAA04449.1|/1.14981e-78/proline-rich protein [Solanum tuberosum]
PGSC0003DMT400010531	1993	4.03172	Up	7.89e-31	1.22e-29	-	gi|147798773|emb|CAN69794.1|/0/hypothetical protein VITISV_022544 [Vitis vinifera]
PGSC0003DMT400075459	1485	4.03028	Up	4.21e-27	5.76e-26	-	gi|357475683|ref|XP_003608127.1|/1.0175e-100/Acyl-coenzyme A thioesterase [Medicago truncatula]
PGSC0003DMT400068332	1247	4.02566	Up	1.23e-19	1.25e-18	-	gi|350539876|ref|NP_001233792.1|/6.7522e-39/TCP transcription factor 5 [Solanum lycopersicum]
PGSC0003DMT400081974	861	4.02566	Up	1.23e-19	1.25e-18	-	gi|356512477|ref|XP_003524945.1|/4.75138e-45/PREDICTED: uncharacterized protein LOC100780285 [Glycine max]
PGSC0003DMT400031895	1158	4.02566	Up	1.23e-19	1.25e-18	-	gi|225426566|ref|XP_002272570.1|/9.60436e-85/PREDICTED: uncharacterized protein LOC100253094 [Vitis vinifera]
PGSC0003DMT400075236	1461	4.02566	Up	1.23e-19	1.25e-18	K13065|1|1e-17|89.7|pop:POPTR_784746|shikimate O-hydroxycinnamoyltransferase [EC:2.3.1.133];K15400|2|2e-17|89.0|ppp:PHYPADRAFT_138784|omega-hydroxypalmitate O-feruloyl transferase [EC:2.3.1.188]	gi|357528933|gb|AET80687.1|/1.33334e-137/putative spermidine hydroxycinnamoyl transferase [Nicotiana attenuata]
PGSC0003DMT400005551	1012	4.0216	Up	6.86e-16	5.87e-15	K00799|1|1e-69|261|vvi:100242547|glutathione S-transferase [EC:2.5.1.18]	gi|350538421|ref|NP_001234086.1|/5.79195e-120/uncharacterized protein LOC543814 [Solanum lycopersicum]
PGSC0003DMT400058918	1301	4.01538	Up	0	0	K13464|1|1e-30|132|pop:POPTR_739192|jasmonate ZIM domain-containing protein	gi|350535969|ref|NP_001234223.1|/8.50768e-141/salt responsive protein 1 [Solanum lycopersicum]
PGSC0003DMT400004717	1210	4.01481	Up	3.93e-12	2.71e-11	K00861|1|6e-14|77.0|osa:4348834|riboflavin kinase [EC:2.7.1.26]	gi|363807864|ref|NP_001242699.1|/4.55277e-101/uncharacterized protein LOC100802762 [Glycine max]
PGSC0003DMT400024269	3377	4.01481	Up	4.91e-34	8.34e-33	K00924|1|0.0|1066|aly:ARALYDRAFT_473063|[EC:2.7.1.-];K08286|3|0.0|985|aly:ARALYDRAFT_491919|protein-serine/threonine kinase [EC:2.7.11.-]	gi|225443594|ref|XP_002278698.1|/0/PREDICTED: receptor-like protein kinase HSL1-like [Vitis vinifera]
PGSC0003DMT400075567	927	4.01481	Up	3.93e-12	2.71e-11	-	gi|356514629|ref|XP_003526008.1|/7.95767e-49/PREDICTED: protein NDR1-like [Glycine max]
PGSC0003DMT400068788	2583	4.01481	Up	3.93e-12	2.71e-11	K13420|1|2e-14|79.7|rcu:RCOM_0633880|LRR receptor-like serine/threonine-protein kinase FLS2 [EC:2.7.11.1];K13415|4|1e-13|77.4|vvi:100252647|protein brassinosteroid insensitive 1 [EC:2.7.10.1 2.7.11.1]	gi|307136193|gb|ADN34032.1|/8.92288e-109/leucine-rich repeat family protein [Cucumis melo subsp. melo]
PGSC0003DMT400006944	2411	4.01233	Up	3.24e-41	6.51e-40	K10576|1|8e-51|200|vvi:100250088|ubiquitin-conjugating enzyme E2 H [EC:6.3.2.19];K13415|3|9e-47|187|vvi:100252647|protein brassinosteroid insensitive 1 [EC:2.7.10.1 2.7.11.1]	gi|225441038|ref|XP_002283857.1|/0/PREDICTED: probable leucine-rich repeat receptor-like protein kinase At1g68400 isoform 1 [Vitis vinifera]
PGSC0003DMT400029287	820	4.00936	Up	2.24e-19	2.26e-18	-	gi|224078691|ref|XP_002305604.1|/4.99532e-25/predicted protein [Populus trichocarpa]
PGSC0003DMT400055632	5381	4.00513	Up	0	0	-	gi|559237|gb|AAA98492.1|/4.45806e-60/tyrosine-rich hydroxyproline-rich glycoprotein, partial [Petroselinum crispum]
PGSC0003DMT400000942	1717	4.00114	Up	2.37e-08	1.25e-07	-	gi|225445053|ref|XP_002283391.1|/1.73429e-171/PREDICTED: uncharacterized protein LOC100245695 [Vitis vinifera]
PGSC0003DMT400060932	1663	4.00114	Up	1.25e-15	1.05e-14	-	gi|224120324|ref|XP_002318301.1|/1.42164e-138/predicted protein [Populus trichocarpa]
PGSC0003DMT400075411	1135	4.00114	Up	2.37e-08	1.25e-07	-	gi|350538785|ref|NP_001234359.1|/2.41025e-141/expansin precursor [Solanum lycopersicum]
PGSC0003DMT400060106	1635	3.99287	Up	8.75e-55	2.37e-53	K00517|1|0.0|788|vvi:100245465|[EC:1.14.-.-];K15399|5|0.0|669|aly:ARALYDRAFT_478392|cytochrome P450, family 77, subfamily A, polypeptide 6 [EC:1.14.-.-]	gi|584867|sp|P37124.1|C77A2_SOLME/0/RecName: Full=Cytochrome P450 77A2; AltName: Full=CYPLXXVIIA2; AltName: Full=Cytochrome P-450EG5
PGSC0003DMT400023289	1305	3.99287	Up	8.75e-55	2.36e-53	K04125|1|4e-84|310|pop:POPTR_822902|gibberellin 2-oxidase [EC:1.14.11.13]	gi|350536221|ref|NP_001234747.1|/0/gibberellin 2-oxidase [Solanum lycopersicum]
PGSC0003DMT400057649	2158	3.9917	Up	1.09e-203	1.25e-201	K01466|1|0.0|712|pop:POPTR_831124|allantoinase [EC:3.5.2.5]	gi|224079243|ref|XP_002305806.1|/0/predicted protein [Populus trichocarpa]
PGSC0003DMT400072875	723	3.98733	Up	7.13e-12	4.83e-11	K11821|1|1e-53|207|aly:ARALYDRAFT_895283|desulfoglucosinolate sulfotransferase A/B/C [EC:2.8.2.-]	gi|225466219|ref|XP_002267209.1|/2.85805e-87/PREDICTED: flavonol sulfotransferase-like [Vitis vinifera]
PGSC0003DMT400002770	454	3.98733	Up	1.35e-22	1.55e-21	-	-
PGSC0003DMT400061535	1195	3.98733	Up	2.93e-33	4.87e-32	K14496|1|2e-78|290|vvi:100267073|abscisic acid receptor PYR/PYL family	gi|225439530|ref|XP_002264158.1|/2.6295e-77/PREDICTED: abscisic acid receptor PYL4-like [Vitis vinifera]
PGSC0003DMT400006654	3226	3.98455	Up	1.01e-36	1.84e-35	K12309|1|0.0|1013|ath:AT3G52840|beta-galactosidase [EC:3.2.1.23];K01190|3|6e-64|244|cme:CMP078C|beta-galactosidase [EC:3.2.1.23]	gi|350537661|ref|NP_001234303.1|/0/beta-galactosidase precursor [Solanum lycopersicum]
PGSC0003DMT400067639	2524	3.97619	Up	7.37e-19	7.29e-18	-	gi|225430519|ref|XP_002283372.1|/0/PREDICTED: uncharacterized protein LOC100261254 [Vitis vinifera]
PGSC0003DMT400021880	2068	3.97619	Up	1.83e-36	3.31e-35	-	gi|255571909|ref|XP_002526897.1|/1.21922e-81/ATP binding protein, putative [Ricinus communis]
PGSC0003DMT400050474	2167	3.96988	Up	3.31e-57	9.35e-56	K01051|1|6e-143|506|gmx:100802881|pectinesterase [EC:3.1.1.11]	gi|225455386|ref|XP_002278061.1|/0/PREDICTED: probable pectinesterase/pectinesterase inhibitor 34-like [Vitis vinifera]
PGSC0003DMT400024646	2739	3.96778	Up	3.31e-36	5.94e-35	K13680|1|1e-115|416|smo:SELMODRAFT_230176|beta-mannan synthase [EC:2.4.1.32]	gi|225464331|ref|XP_002271933.1|/0/PREDICTED: probable xyloglucan glycosyltransferase 5 [Vitis vinifera]
PGSC0003DMT400048541	774	3.96355	Up	9.3e-71	3.23e-69	-	gi|255539833|ref|XP_002510981.1|/4.38608e-60/conserved hypothetical protein [Ricinus communis]
PGSC0003DMT400051992	1777	3.95932	Up	0.000160054	0.000550032	K00924|1|4e-27|121|ath:AT1G28440|[EC:2.7.1.-]	gi|296086666|emb|CBI32301.3|/3.09898e-163/unnamed protein product [Vitis vinifera]
PGSC0003DMT400032623	989	3.95932	Up	0.000160054	0.000549785	K09286|1|4e-31|133|ath:AT4G25480|EREBP-like factor	gi|351589913|gb|AEQ49674.1|/1.35793e-41/DREB1 [Vaccinium myrtillus]
PGSC0003DMT400075231	528	3.95932	Up	0.000160054	0.000549867	K13065|1|6e-11|65.1|pop:POPTR_784746|shikimate O-hydroxycinnamoyltransferase [EC:2.3.1.133];K15400|2|4e-10|62.4|aly:ARALYDRAFT_493874|omega-hydroxypalmitate O-feruloyl transferase [EC:2.3.1.188]	gi|357528933|gb|AET80687.1|/3.30594e-55/putative spermidine hydroxycinnamoyl transferase [Nicotiana attenuata]
PGSC0003DMT400016684	7466	3.95932	Up	4.3e-08	2.22e-07	-	gi|255554202|ref|XP_002518141.1|/3.5342e-63/conserved hypothetical protein [Ricinus communis]
PGSC0003DMT400012540	1919	3.95932	Up	0.000160054	0.000550279	-	gi|225442050|ref|XP_002272277.1|/1.55491e-91/PREDICTED: zinc finger CCCH domain-containing protein 62 [Vitis vinifera]
PGSC0003DMT400036862	1602	3.95932	Up	0.000160054	0.000549702	-	gi|359483135|ref|XP_002272047.2|/8.52153e-141/PREDICTED: tubby-like protein 8-like [Vitis vinifera]
PGSC0003DMT400055610	1123	3.95932	Up	4.3e-08	2.22e-07	K02866|1|2e-25|115|osa:4332737|large subunit ribosomal protein L10e	gi|350538111|ref|NP_001234071.1|/8.17135e-134/acid phosphatase 1 precursor [Solanum lycopersicum]
PGSC0003DMT400051952	2460	3.95932	Up	4.3e-08	2.22e-07	-	gi|225467717|ref|XP_002262639.1|/0/PREDICTED: uncharacterized protein LOC100259020 [Vitis vinifera]
PGSC0003DMT400075430	755	3.95932	Up	0.000160054	0.000550196	-	gi|372995481|gb|AEY11296.1|/7.11574e-52/pathogenesis-related protein PR10 [Nicotiana tabacum]
PGSC0003DMT400084225	1410	3.95932	Up	0.000160054	0.000550361	K01206|1|4e-60|230|ath:AT1G67830|alpha-L-fucosidase [EC:3.2.1.51];K00514|3|6e-24|110|rcu:RCOM_1428040|zeta-carotene desaturase [EC:1.3.5.6]	gi|358249128|ref|NP_001240253.1|/1.97826e-130/uncharacterized protein LOC100780915 precursor [Glycine max]
PGSC0003DMT400061736	1370	3.95932	Up	0.000160054	0.000550114	K11251|1|7e-42|169|vvi:100254490|histone H2A	gi|225436843|ref|XP_002271506.1|/8.1782e-41/PREDICTED: histone H2AX [Vitis vinifera]
PGSC0003DMT400072874	1156	3.95932	Up	4.3e-08	2.22e-07	K11821|1|7e-69|259|aly:ARALYDRAFT_895283|desulfoglucosinolate sulfotransferase A/B/C [EC:2.8.2.-];K01014|3|8e-07|53.1|olu:OSTLU_32551|aryl sulfotransferase [EC:2.8.2.1]	gi|225466219|ref|XP_002267209.1|/1.12145e-125/PREDICTED: flavonol sulfotransferase-like [Vitis vinifera]
PGSC0003DMT400077599	1374	3.95932	Up	0.000160054	0.000549949	-	gi|296086938|emb|CBI33171.3|/7.85925e-84/unnamed protein product [Vitis vinifera]
PGSC0003DMT400032872	501	3.95932	Up	1.29e-11	8.64e-11	-	gi|259453|gb|AAB24078.1|/3.19591e-46/lipid body membrane protein [Daucus carota]
PGSC0003DMT400023554	1353	3.95932	Up	1.74e-32	2.83e-31	K15406|1|1e-88|325|aly:ARALYDRAFT_330267|wax-ester synthase / diacylglycerol O-acyltransferase [EC:2.3.1.75 2.3.1.20]	gi|225455108|ref|XP_002268615.1|/1.74903e-128/PREDICTED: O-acyltransferase WSD1 [Vitis vinifera]
PGSC0003DMT400038293	997	3.95932	Up	1.34e-18	1.3e-17	-	gi|24745596|dbj|BAC23029.1|/3.08918e-134/tyramine hydroxycinnamoyl transferase [Solanum tuberosum]
PGSC0003DMT400046152	999	3.94224	Up	2.42e-18	2.33e-17	K03006|1|8e-32|135|vvi:100264310|DNA-directed RNA polymerase II subunit RPB1 [EC:2.7.7.6]	gi|225459758|ref|XP_002285900.1|/8.41855e-31/PREDICTED: DNA-directed RNA polymerase II subunit RPB1-like [Vitis vinifera]
PGSC0003DMT400010939	3455	3.94033	Up	5.7e-32	9.15e-31	K13420|1|2e-71|269|pop:POPTR_1075175|LRR receptor-like serine/threonine-protein kinase FLS2 [EC:2.7.11.1]	gi|225462116|ref|XP_002263233.1|/0/PREDICTED: receptor-like protein 12-like [Vitis vinifera]
PGSC0003DMT400040210	1193	3.93794	Up	7.43e-15	6.02e-14	-	gi|147858037|emb|CAN80354.1|/2.07865e-82/hypothetical protein VITISV_003142 [Vitis vinifera]
PGSC0003DMT400075458	1698	3.93794	Up	1.66e-28	2.4e-27	K13068|1|2e-122|437|aly:ARALYDRAFT_479675|sinapate 1-glucosyltransferase [EC:2.4.1.120];K13692|3|7e-96|349|vvi:100252177|UDP-glucose:(indol-3-yl)acetate beta-D-glucosyltransferase [EC:2.4.1.121]	gi|110932098|gb|ABH03018.1|/1.14491e-167/resveratrol/hydroxycinnamic acid O-glucosyltransferase [Vitis labrusca]
PGSC0003DMT400000613	2201	3.93075	Up	2.35e-11	1.54e-10	K01897|1|0.0|993|vvi:100265062|long-chain acyl-CoA synthetase [EC:6.2.1.3]	gi|225426350|ref|XP_002270385.1|/0/PREDICTED: long chain acyl-CoA synthetase 4 [Vitis vinifera]
PGSC0003DMT400051045	1620	3.93075	Up	2.35e-11	1.54e-10	-	gi|363808214|ref|NP_001242232.1|/0/uncharacterized protein LOC100802136 [Glycine max]
PGSC0003DMT400041758	786	3.93075	Up	1.46e-21	1.6e-20	K09285|1|5e-86|315|gmx:100777168|AP2-like factor, ANT lineage	gi|356496997|ref|XP_003517351.1|/5.29542e-85/PREDICTED: AP2-like ethylene-responsive transcription factor AIL6-like [Glycine max]
PGSC0003DMT400051896	795	3.91625	Up	1.34e-14	1.08e-13	K14484|1|7e-46|182|aly:ARALYDRAFT_887587|auxin-responsive protein IAA	gi|365818519|gb|AEX00348.1|/6.85714e-72/IAA2 [Solanum lycopersicum]
PGSC0003DMT400032926	1919	3.91625	Up	7.8e-08	3.93e-07	-	gi|224055665|ref|XP_002298592.1|/2.65228e-91/predicted protein [Populus trichocarpa]
PGSC0003DMT400060322	1116	3.90748	Up	7.92e-18	7.49e-17	K09872|1|3e-103|373|pop:POPTR_735495|aquaporin PIP	gi|13486942|dbj|BAB40143.1|/9.66392e-103/plasma membrane intrinsic protein 2-2 [Pyrus communis]
PGSC0003DMT400001995	1165	3.90748	Up	7.92e-18	7.49e-17	K08233|1|2e-71|268|ath:AT2G23600|polyneuridine-aldehyde esterase [EC:3.1.1.78]	gi|75324631|sp|Q6RYA0.1|SABP2_TOBAC/1.99477e-122/RecName: Full=Salicylic acid-binding protein 2; Short=NtSABP2; AltName: Full=Methyl salicylate esterase
PGSC0003DMT400070953	4183	3.9016	Up	6.09e-31	9.46e-30	-	gi|297736652|emb|CBI25523.3|/0/unnamed protein product [Vitis vinifera]
PGSC0003DMT400022249	937	3.89422	Up	2.43e-14	1.93e-13	-	gi|388518517|gb|AFK47320.1|/9.34485e-29/unknown [Medicago truncatula]
PGSC0003DMT400050233	582	3.89422	Up	2.43e-14	1.93e-13	-	gi|224124186|ref|XP_002330126.1|/4.14315e-07/predicted protein [Populus trichocarpa]
PGSC0003DMT400077106	2525	3.88977	Up	6.84e-34	1.16e-32	K05681|1|3e-62|238|cme:CMS467C|ATP-binding cassette, subfamily G (WHITE), member 2;K12843|2|6e-59|227|vvi:100248403|U4/U6 small nuclear ribonucleoprotein PRP3;K02065|4|4e-18|92.0|mtr:MTR_7g079540|putative ABC transport system ATP-binding protein	gi|359479366|ref|XP_002274109.2|/0/PREDICTED: ABC transporter G family member 15 [Vitis vinifera]
PGSC0003DMT400070461	671	3.88977	Up	6.84e-34	1.16e-32	K05278|1|2e-16|84.0|vvi:100232938|flavonol synthase [EC:1.14.11.23]	gi|224057036|ref|XP_002299115.1|/9.83528e-36/predicted protein [Populus trichocarpa]
PGSC0003DMT400063105	789	3.8868	Up	8.6e-21	9.14e-20	K13420|1|1e-11|68.6|aly:ARALYDRAFT_356368|LRR receptor-like serine/threonine-protein kinase FLS2 [EC:2.7.11.1];K13428|4|2e-10|64.3|ath:AT5G20480|LRR receptor-like serine/threonine-protein kinase EFR [EC:2.7.11.1];K00924|5|4e-10|63.5|ath:AT5G25930|[EC:2.7.1.-]	gi|359491667|ref|XP_003634300.1|/3.94585e-88/PREDICTED: LRR repeats and ubiquitin-like domain-containing protein At2g30105-like [Vitis vinifera]
PGSC0003DMT400020662	1011	3.88003	Up	7.72e-37	1.41e-35	-	gi|350536525|ref|NP_001234251.1|/2.50637e-115/WOX4 [Solanum lycopersicum]
PGSC0003DMT400024493	2370	3.87595	Up	5.23e-72	1.84e-70	K01834|1|6e-146|516|rcu:RCOM_1034140|2,3-bisphosphoglycerate-dependent phosphoglycerate mutase [EC:5.4.2.1]	gi|255545652|ref|XP_002513886.1|/6.97417e-145/phosphoglycerate mutase, putative [Ricinus communis]
PGSC0003DMT400006276	697	3.87185	Up	0.00029125	0.000962714	-	gi|225452101|ref|XP_002284159.1|/1.2895e-33/PREDICTED: uncharacterized protein LOC100254978 [Vitis vinifera]
PGSC0003DMT400033425	1122	3.87185	Up	0.00029125	0.000961745	K06911|1|2e-134|476|gmx:100790637|	gi|356552737|ref|XP_003544719.1|/2.38709e-133/PREDICTED: pirin-like protein-like [Glycine max]
PGSC0003DMT400066960	1667	3.87185	Up	0.00029125	0.000962853	K00025|1|5e-126|449|rcu:RCOM_1609380|malate dehydrogenase [EC:1.1.1.37]	gi|350534656|ref|NP_001234152.1|/2.51533e-135/cytosolic malate dehydrogenase [Solanum lycopersicum]
PGSC0003DMT400007343	324	3.87185	Up	0.00029125	0.000962437	K01166|1|3e-18|88.2|rcu:RCOM_0836480|ribonuclease T2 [EC:3.1.27.1]	gi|532754|gb|AAA21135.1|/5.88257e-20/RNase NE [Nicotiana alata]
PGSC0003DMT400052751	1030	3.87185	Up	4.4e-14	3.43e-13	-	gi|255583948|ref|XP_002532721.1|/1.55351e-35/conserved hypothetical protein [Ricinus communis]
PGSC0003DMT400059272	944	3.87185	Up	0.00029125	0.00096216	K13448|1|2e-38|157|vvi:100253886|calcium-binding protein CML	gi|133902320|gb|ABO41848.1|/4.5186e-39/putative calcium-binding protein [Gossypium hirsutum]
PGSC0003DMT400054947	1402	3.87185	Up	1.41e-07	6.95e-07	-	gi|76884939|gb|ABA59556.1|/0/U-box protein [Capsicum annuum]
PGSC0003DMT400057378	4034	3.87185	Up	0.00029125	0.000961883	-	gi|225461935|ref|XP_002265993.1|/4.37536e-105/PREDICTED: uncharacterized protein LOC100241254 [Vitis vinifera]
PGSC0003DMT400012934	1178	3.87185	Up	1.41e-07	6.94e-07	K10151|1|5e-20|97.1|pop:POPTR_804326|cyclin D2;K14505|2|7e-17|86.7|aly:ARALYDRAFT_919983|cyclin D3, plant	gi|159025731|emb|CAN88866.1|/3.50452e-58/D6-type cyclin [Populus trichocarpa]
PGSC0003DMT400026129	1677	3.87185	Up	1.41e-07	6.94e-07	K00517|1|1e-95|348|osa:4348172|[EC:1.14.-.-];K16084|3|6e-82|303|osa:4329723|cytochrome P450, family 76, subfamily M, polypeptide 7 (ent-cassa-12,15-diene 11-hydroxylase) [EC:1.14.13.145];K13083|4|1e-79|295|gmx:547705|cytochrome P450, family 75, subfamily A (flavonoid 3',5'-hydroxylase) [EC:1.14.13.88]	gi|403399733|sp|D1MI46.1|C76BA_SWEMU/3.27771e-167/RecName: Full=Geraniol 8-hydroxylase; AltName: Full=Cytochrome P450 76B10; AltName: Full=Geraniol 10-hydroxylase; Short=SmG10H
PGSC0003DMT400025569	1318	3.87185	Up	7.68e-11	4.88e-10	K01206|1|2e-20|98.6|aly:ARALYDRAFT_475890|alpha-L-fucosidase [EC:3.2.1.51];K00514|3|1e-16|86.3|rcu:RCOM_1428040|zeta-carotene desaturase [EC:1.3.5.6]	gi|357438517|ref|XP_003589534.1|/1.0917e-127/GDSL esterase/lipase [Medicago truncatula]
PGSC0003DMT400047049	1245	3.87185	Up	0.00029125	0.000962575	K08472|1|6e-115|412|ath:AT4G24250|mlo protein	gi|18416311|ref|NP_567697.1|/6.3901e-114/MLO-like protein 13 [Arabidopsis thaliana]
PGSC0003DMT400062317	2187	3.87185	Up	0.00029125	0.000962298	-	gi|255539605|ref|XP_002510867.1|/1.06393e-99/hypothetical protein RCOM_1497860 [Ricinus communis]
PGSC0003DMT400028675	1039	3.87185	Up	0.00029125	0.000962991	K09841|1|3e-72|270|sbi:SORBI_01g003880|xanthoxin dehydrogenase [EC:1.1.1.288]	gi|255586274|ref|XP_002533789.1|/2.00493e-123/short chain alcohol dehydrogenase, putative [Ricinus communis]
PGSC0003DMT400038889	1196	3.87185	Up	0.00029125	0.000962022	K00430|1|3e-134|476|pop:POPTR_718485|peroxidase [EC:1.11.1.7]	gi|678547|gb|AAA65637.1|/3.615e-143/peroxidase [Solanum lycopersicum]
PGSC0003DMT400010463	1105	3.86734	Up	3.49e-192	3.59e-190	K13422|1|1e-14|79.0|rcu:RCOM_0864470|transcription factor MYC2	gi|225445937|ref|XP_002263999.1|/2.36769e-77/PREDICTED: transcription factor bHLH35 [Vitis vinifera]
PGSC0003DMT400064555	795	3.86638	Up	4.73e-211	5.66e-209	K00430|1|6e-97|351|pop:POPTR_830144|peroxidase [EC:1.11.1.7]	gi|218138216|gb|ACK57683.1|/2.76466e-97/peroxidase 4 [Litchi chinensis]
PGSC0003DMT400064218	2126	3.86562	Up	1.38e-93	6.45e-92	-	gi|255539657|ref|XP_002510893.1|/7.75155e-148/Xyloglucan galactosyltransferase KATAMARI1, putative [Ricinus communis]
PGSC0003DMT400077929	1802	3.85724	Up	3.36e-99	1.69e-97	-	gi|350539181|ref|NP_001234635.1|/0/auxin-regulated protein [Solanum lycopersicum]
PGSC0003DMT400084824	261	3.8515	Up	2.98e-183	2.84e-181	-	-
PGSC0003DMT400079286	3377	3.85024	Up	0	0	-	gi|224139094|ref|XP_002326766.1|/0/predicted protein [Populus trichocarpa]
PGSC0003DMT400073334	907	3.84913	Up	7.94e-14	6.09e-13	K09286|1|2e-10|64.7|zma:100283213|EREBP-like factor	gi|165977495|gb|ABY76322.1|/3.02777e-45/AP/ERF transcription factor [Ipomoea batatas]
PGSC0003DMT400035319	2385	3.84913	Up	7.94e-14	6.09e-13	-	gi|297736029|emb|CBI24067.3|/0/unnamed protein product [Vitis vinifera]
PGSC0003DMT400064575	479	3.84913	Up	7.94e-14	6.09e-13	-	gi|296081211|emb|CBI18237.3|/6.03704e-25/unnamed protein product [Vitis vinifera]
PGSC0003DMT400055550	758	3.84775	Up	0	0	K01051|1|6e-22|102|rcu:RCOM_0417480|pectinesterase [EC:3.1.1.11]	gi|224120250|ref|XP_002318283.1|/2.01138e-62/predicted protein [Populus trichocarpa]
PGSC0003DMT400067205	2510	3.84705	Up	3.23e-70	1.11e-68	K15397|1|0.0|889|vvi:100259490|3-ketoacyl-CoA synthase [EC:2.3.1.-]	gi|225430155|ref|XP_002284751.1|/0/PREDICTED: 3-ketoacyl-CoA synthase 11 [Vitis vinifera]
PGSC0003DMT400078142	4186	3.84148	Up	1.39e-10	8.67e-10	K10398|1|0.0|1587|vvi:100255345|kinesin family member 11	gi|297746163|emb|CBI16219.3|/0/unnamed protein product [Vitis vinifera]
PGSC0003DMT400015111	1005	3.84148	Up	1.39e-10	8.66e-10	K13448|1|3e-47|187|vvi:100247858|calcium-binding protein CML	gi|12963415|gb|AAK11255.1|AF329729_1/1.25233e-58/regulator of gene silencing [Nicotiana tabacum]
PGSC0003DMT400012965	2946	3.84148	Up	1.39e-10	8.67e-10	-	gi|302144145|emb|CBI23250.3|/4.02303e-121/unnamed protein product [Vitis vinifera]
PGSC0003DMT400074364	2444	3.83959	Up	5.23e-203	5.94e-201	K12795|1|8e-130|462|vvi:100244083|suppressor of G2 allele of SKP1	gi|29468339|gb|AAO85509.1|/3.24475e-145/SGT1 [Nicotiana benthamiana]
PGSC0003DMT400056272	1472	3.82605	Up	2.56e-07	1.23e-06	K00815|1|3e-160|563|pop:POPTR_836654|tyrosine aminotransferase [EC:2.6.1.5]	gi|224133454|ref|XP_002328046.1|/3.636e-159/aminotransferase family protein [Populus trichocarpa]
PGSC0003DMT400042608	845	3.82605	Up	2.56e-07	1.23e-06	-	gi|12003388|gb|AAG43551.1|AF211533_1/2.73477e-67/Avr9/Cf-9 rapidly elicited protein 146 [Nicotiana tabacum]
PGSC0003DMT400017198	1287	3.82605	Up	1.43e-13	1.08e-12	K14493|1|7e-39|159|ppp:PHYPADRAFT_118478|gibberellin receptor GID1 [EC:3.-.-.-]	gi|297797183|ref|XP_002866476.1|/1.95643e-89/hypothetical protein ARALYDRAFT_496395 [Arabidopsis lyrata subsp. lyrata]
PGSC0003DMT400015429	2203	3.82605	Up	2.56e-07	1.23e-06	K13416|1|9e-62|236|aly:ARALYDRAFT_491347|brassinosteroid insensitive 1-associated receptor kinase 1 [EC:2.7.10.1 2.7.11.1];K04733|3|1e-61|236|smo:SELMODRAFT_159261|interleukin-1 receptor-associated kinase 4 [EC:2.7.11.1];K13418|4|3e-61|235|aly:ARALYDRAFT_895025|somatic embryogenesis receptor kinase 1 [EC:2.7.10.1 2.7.11.1]	gi|224082334|ref|XP_002306651.1|/0/predicted protein [Populus trichocarpa]
PGSC0003DMT400030631	932	3.82087	Up	6.82e-29	1e-27	K00799|1|2e-51|201|vvi:100242547|glutathione S-transferase [EC:2.5.1.18]	gi|283135872|gb|ADB11327.1|/3.72778e-54/tau class glutathione transferase GSTU45 [Populus trichocarpa]
PGSC0003DMT400002116	1646	3.81671	Up	7.63e-32	1.22e-30	K00924|1|5e-33|140|ath:AT5G22850|[EC:2.7.1.-];K01379|3|3e-08|58.5|cme:CMN194C|cathepsin D [EC:3.4.23.5]	gi|359473000|ref|XP_002278677.2|/7.61964e-169/PREDICTED: aspartic proteinase nepenthesin-1-like [Vitis vinifera]
PGSC0003DMT400032912	895	3.81437	Up	5.03e-50	1.23e-48	-	gi|225452240|ref|XP_002271245.1|/3.27278e-44/PREDICTED: uncharacterized protein LOC100259468 [Vitis vinifera]
PGSC0003DMT400012829	1707	3.81375	Up	4.2e-59	1.21e-57	K01784|1|4e-170|596|pop:POPTR_815032|UDP-glucose 4-epimerase [EC:5.1.3.2]	gi|37781556|gb|AAP42567.1|/5.90685e-172/UDP-glucose 4-epimerase [Solanum tuberosum]
PGSC0003DMT400050550	1338	3.81045	Up	2.51e-10	1.54e-09	-	gi|357503143|ref|XP_003621860.1|/6.0105e-65/Carnitinyl-CoA dehydratase [Medicago truncatula]
PGSC0003DMT400013860	755	3.81045	Up	2.51e-10	1.54e-09	-	gi|375151700|gb|AFA36428.1|/2.94145e-106/dirigent-like protein [Solanum tuberosum]
PGSC0003DMT400048038	4056	3.80731	Up	1.37e-31	2.17e-30	K08150|1|5e-34|145|ath:AT1G30220|MFS transporter, SP family, solute carrier family 2 (myo-inositol transporter), member 13	gi|225438426|ref|XP_002276373.1|/0/PREDICTED: monosaccharide-sensing protein 2 [Vitis vinifera]
PGSC0003DMT400010582	1659	3.80259	Up	2.58e-13	1.92e-12	K14638|1|4e-78|290|smo:SELMODRAFT_135522|solute carrier family 15 (peptide/histidine transporter), member 3/4	gi|296081862|emb|CBI20867.3|/4.09799e-162/unnamed protein product [Vitis vinifera]
PGSC0003DMT400034022	1898	3.79468	Up	2.95e-19	2.96e-18	K13496|1|4e-55|214|aly:ARALYDRAFT_902799|UDP-glucosyl transferase 73C [EC:2.4.1.-]	gi|359478043|ref|XP_003632059.1|/8.27923e-146/PREDICTED: UDP-glycosyltransferase 92A1 [Vitis vinifera]
PGSC0003DMT400055650	3494	3.78833	Up	4.45e-31	6.93e-30	K13415|1|1e-96|353|osa:4324691|protein brassinosteroid insensitive 1 [EC:2.7.10.1 2.7.11.1]	gi|225433686|ref|XP_002265846.1|/0/PREDICTED: probably inactive leucine-rich repeat receptor-like protein kinase At3g28040-like [Vitis vinifera]
PGSC0003DMT400064978	1836	3.78674	Up	5.65e-37	1.03e-35	K01188|1|6e-172|602|rcu:RCOM_1769070|beta-glucosidase [EC:3.2.1.21]	gi|297736192|emb|CBI24830.3|/8.68984e-177/unnamed protein product [Vitis vinifera]
PGSC0003DMT400067211	2745	3.78585	Up	2.47e-81	9.82e-80	K11584|1|0.0|748|rcu:RCOM_0804590|protein phosphatase 2 (formerly 2A), regulatory subunit B'	gi|255551134|ref|XP_002516615.1|/0/protein phosphatase 2a, regulatory subunit, putative [Ricinus communis]
PGSC0003DMT400043527	1665	3.77874	Up	7.14e-28	1.01e-26	K13420|1|7e-31|133|aly:ARALYDRAFT_356368|LRR receptor-like serine/threonine-protein kinase FLS2 [EC:2.7.11.1]	gi|224088041|ref|XP_002308303.1|/2.33788e-149/predicted protein [Populus trichocarpa]
PGSC0003DMT400008634	2020	3.77874	Up	4.52e-10	2.72e-09	K00517|1|7e-135|479|ath:AT4G31940|[EC:1.14.-.-];K05280|2|2e-82|305|aly:ARALYDRAFT_487632|flavonoid 3'-monooxygenase [EC:1.14.13.21]	gi|359492645|ref|XP_002281995.2|/2.19559e-160/PREDICTED: cytochrome P450 82A3 [Vitis vinifera]
PGSC0003DMT400004734	618	3.77874	Up	1.31e-42	2.71e-41	-	gi|359497194|ref|XP_003635450.1|/5.80017e-29/PREDICTED: uncharacterized protein LOC100853798 [Vitis vinifera]
PGSC0003DMT400067534	1265	3.77874	Up	5.32e-19	5.27e-18	K14517|1|2e-29|128|ath:AT5G47220|ethylene-responsive transcription factor 2;K09286|2|2e-27|121|ath:AT4G17500|EREBP-like factor	gi|359473876|ref|XP_002270581.2|/8.16063e-32/PREDICTED: ethylene-responsive transcription factor 2-like [Vitis vinifera]
PGSC0003DMT400064427	4425	3.77874	Up	7.99e-31	1.24e-29	K04733|1|2e-145|516|ath:AT5G38990|interleukin-1 receptor-associated kinase 4 [EC:2.7.11.1];K00924|3|2e-65|250|osa:4333525|[EC:2.7.1.-]	gi|224115046|ref|XP_002316926.1|/0/predicted protein [Populus trichocarpa]
PGSC0003DMT400004255	1009	3.77874	Up	4.62e-07	2.15e-06	-	gi|255571059|ref|XP_002526480.1|/2.05988e-101/pentatricopeptide repeat-containing protein, putative [Ricinus communis]
PGSC0003DMT400051945	1425	3.77874	Up	7.14e-28	1.01e-26	K05279|1|9e-19|93.2|aly:ARALYDRAFT_495497|flavonol 3-O-methyltransferase [EC:2.1.1.76];K13066|3|1e-17|89.7|pop:POPTR_824484|caffeic acid 3-O-methyltransferase [EC:2.1.1.68];K00360|5|7e-17|87.0|ppp:PHYPADRAFT_184973|nitrate reductase (NADH) [EC:1.7.1.1]	gi|296386|emb|CAA50575.1|/4.26343e-64/cytochrome b5 [Nicotiana tabacum]
PGSC0003DMT400003382	1627	3.77874	Up	4.62e-07	2.15e-06	K09422|1|1e-122|438|pop:POPTR_825568|myb proto-oncogene protein, plant	gi|20563|emb|CAA78386.1|/8.28375e-168/protein 1 [Petunia x hybrida]
PGSC0003DMT400005104	916	3.76909	Up	7.16e-89	3.17e-87	K00799|1|1e-80|298|vvi:100246597|glutathione S-transferase [EC:2.5.1.18]	gi|284433794|gb|ADB85103.1|/5.34192e-82/glutathione S-transferase omega [Jatropha curcas]
PGSC0003DMT400097503	1068	3.75542	Up	0	0	-	gi|188474277|gb|ACD49738.1|/2.256e-69/BURP domain-containing protein [Solanum tuberosum]
PGSC0003DMT400014804	3227	3.7545	Up	8.37e-13	6.04e-12	-	gi|359474216|ref|XP_002272722.2|/0/PREDICTED: uncharacterized protein LOC100264973 [Vitis vinifera]
PGSC0003DMT400025854	1897	3.7545	Up	8.37e-13	6.03e-12	K05868|1|5e-151|533|rcu:RCOM_1601010|cyclin B	gi|347361138|gb|AEO86797.1|/1.23144e-157/cyclin [Camellia sinensis]
PGSC0003DMT400075980	2758	3.7545	Up	8.37e-13	6.03e-12	K05391|1|0.0|1113|vvi:100267557|cyclic nucleotide gated channel, other eukaryote	gi|147855614|emb|CAN83465.1|/0/hypothetical protein VITISV_038667 [Vitis vinifera]
PGSC0003DMT400066608	772	3.751	Up	1.88e-21	2.05e-20	-	gi|255555481|ref|XP_002518777.1|/2.41142e-26/conserved hypothetical protein [Ricinus communis]
PGSC0003DMT400053670	2377	3.74632	Up	1.72e-18	1.67e-17	K15692|1|3e-12|72.4|bdi:100845565|E3 ubiquitin-protein ligase RNF13 [EC:6.3.2.19];K13148|2|2e-11|70.1|rcu:RCOM_0598050|integrator complex subunit 11 [EC:3.1.27.-];K11982|5|1e-10|67.0|sbi:SORBI_03g011120|E3 ubiquitin-protein ligase RNF115/126 [EC:6.3.2.19]	gi|225427655|ref|XP_002270708.1|/2.41545e-129/PREDICTED: uncharacterized protein LOC100249371 [Vitis vinifera]
PGSC0003DMT400018431	1694	3.74384	Up	2.71e-152	2.12e-150	K12449|1|0.0|696|gmx:100792879|UDP-apiose/xylose synthase	gi|85718018|gb|ABC75032.1|/0/UDP-apiose/xylose synthase [Solanum tuberosum]
PGSC0003DMT400042007	1281	3.73767	Up	2.75e-55	7.48e-54	K09422|1|2e-70|264|pop:POPTR_643153|myb proto-oncogene protein, plant	gi|350536735|ref|NP_001234262.1|/2.68063e-131/myb-related transcription factor [Solanum lycopersicum]
PGSC0003DMT400015871	1563	3.73535	Up	7.43e-27	1.01e-25	-	gi|225427981|ref|XP_002277548.1|/4.43576e-102/PREDICTED: pathogenesis-related protein 5 [Vitis vinifera]
PGSC0003DMT400018012	1300	3.73245	Up	1.51e-108	8.22e-107	-	gi|225453444|ref|XP_002275584.1|/2.86915e-80/PREDICTED: uncharacterized protein LOC100247848 [Vitis vinifera]
PGSC0003DMT400066365	2628	3.72983	Up	4.29e-52	1.09e-50	K00924|1|0.0|898|aly:ARALYDRAFT_485401|[EC:2.7.1.-]	gi|147852275|emb|CAN82235.1|/0/hypothetical protein VITISV_007568 [Vitis vinifera]
PGSC0003DMT400056725	1693	3.72983	Up	1.5e-12	1.07e-11	K13424|1|1e-19|96.3|zma:100279301|WRKY transcription factor 33	gi|254762128|gb|ACT80136.1|/1.01004e-123/transcription factor WRKY [Capsicum annuum]
PGSC0003DMT400029325	1644	3.72983	Up	8.33e-07	3.78e-06	-	gi|255578224|ref|XP_002529980.1|/1.23068e-126/calmodulin binding protein, putative [Ricinus communis]
PGSC0003DMT400012663	598	3.72983	Up	8.33e-07	3.78e-06	-	gi|359491947|ref|XP_003634344.1|/8.87677e-16/PREDICTED: uncharacterized protein LOC100267722 [Vitis vinifera]
PGSC0003DMT400016360	1536	3.726	Up	6.9e-38	1.29e-36	K13422|1|4e-11|68.2|pop:POPTR_676550|transcription factor MYC2	gi|404551200|gb|AFR78197.1|/2.81504e-85/transcription factor bHLH [Vitis vinifera]
PGSC0003DMT400020126	2189	3.72539	Up	6.94e-284	1.23e-281	-	gi|255558718|ref|XP_002520383.1|/3.14624e-43/copper ion binding protein, putative [Ricinus communis]
PGSC0003DMT400036886	1952	3.72234	Up	0	0	K01904|1|0.0|880|vvi:100254698|4-coumarate--CoA ligase [EC:6.2.1.12]	gi|398965|sp|P31685.1|4CL2_SOLTU/0/RecName: Full=4-coumarate--CoA ligase 2; Short=4CL 2; AltName: Full=4-coumaroyl-CoA synthase 2
PGSC0003DMT400074946	1476	3.71874	Up	1.38e-51	3.48e-50	-	gi|255559593|ref|XP_002520816.1|/2.69916e-45/conserved hypothetical protein [Ricinus communis]
PGSC0003DMT400017935	1700	3.7162	Up	5.39e-32	8.66e-31	K00006|1|8e-180|628|vvi:100261224|glycerol-3-phosphate dehydrogenase (NAD+) [EC:1.1.1.8]	gi|225452250|ref|XP_002271417.1|/8.47095e-179/PREDICTED: glycerol-3-phosphate dehydrogenase [NAD+] [Vitis vinifera]
PGSC0003DMT400059161	1059	3.71315	Up	1.87e-109	1.03e-107	K13457|1|3e-08|57.0|osa:4342596|disease resistance protein RPM1	gi|224122002|ref|XP_002318726.1|/9.98782e-102/predicted protein [Populus trichocarpa]
PGSC0003DMT400056199	717	3.71106	Up	1.05e-45	2.34e-44	K07213|1|9e-12|68.6|bdi:100823139|copper chaperone	gi|351726052|ref|NP_001238649.1|/8.16609e-63/uncharacterized protein LOC100500473 [Glycine max]
PGSC0003DMT400087679	1173	3.70847	Up	0	0	K00789|1|0.0|728|aly:ARALYDRAFT_902809|S-adenosylmethionine synthetase [EC:2.5.1.6]	gi|122213042|sp|Q38JH8.1|METK2_SOLTU/0/RecName: Full=S-adenosylmethionine synthase 2; Short=AdoMet synthase 2; AltName: Full=Methionine adenosyltransferase 2; Short=MAT 2
PGSC0003DMT400013288	1342	3.70835	Up	4.51e-40	8.82e-39	K01206|1|6e-23|107|aly:ARALYDRAFT_475890|alpha-L-fucosidase [EC:3.2.1.51];K00514|3|1e-22|106|rcu:RCOM_1428040|zeta-carotene desaturase [EC:1.3.5.6]	gi|359493337|ref|XP_002278219.2|/3.46175e-137/PREDICTED: GDSL esterase/lipase At1g71691-like [Vitis vinifera]
PGSC0003DMT400008366	665	3.70474	Up	2.7e-12	1.88e-11	K14488|1|2e-34|144|gmx:100526867|SAUR family protein	gi|388329750|gb|AFK29266.1|/9.64614e-36/small auxin-up protein 58 [Solanum lycopersicum]
PGSC0003DMT400071849	2955	3.70474	Up	1.96e-34	3.37e-33	K02154|1|0.0|1308|vvi:100255659|V-type H+-transporting ATPase subunit I [EC:3.6.3.14]	gi|225458115|ref|XP_002280787.1|/0/PREDICTED: vacuolar proton translocating ATPase 100 kDa subunit-like [Vitis vinifera]
PGSC0003DMT400083792	1400	3.70474	Up	2.15e-23	2.53e-22	-	gi|255563290|ref|XP_002522648.1|/1.65223e-20/Gamma-gliadin precursor, putative [Ricinus communis]
PGSC0003DMT400040585	753	3.70244	Up	4.24e-122	2.63e-120	-	gi|350534694|ref|NP_001234666.1|/2.43247e-44/protein RSI-1 precursor [Solanum lycopersicum]
PGSC0003DMT400001826	1412	3.69385	Up	1.94e-20	2.05e-19	K00514|1|2e-25|115|rcu:RCOM_1428040|zeta-carotene desaturase [EC:1.3.5.6];K01206|2|4e-22|104|ath:AT1G67830|alpha-L-fucosidase [EC:3.2.1.51]	gi|147802902|emb|CAN70740.1|/3.2608e-133/hypothetical protein VITISV_013920 [Vitis vinifera]
PGSC0003DMT400024319	1123	3.69203	Up	6.04e-45	1.32e-43	K07976|1|4e-114|409|aly:ARALYDRAFT_919325|Rab family, other	gi|297793649|ref|XP_002864709.1|/4.68034e-113/hypothetical protein ARALYDRAFT_919325 [Arabidopsis lyrata subsp. lyrata]
PGSC0003DMT400030674	1900	3.69061	Up	0	0	K15639|1|1e-108|392|ath:AT2G26710|cytochrome P450, family 734, subfamily A, polypeptide 1 (PHYB activation tagged suppressor 1) [EC:1.14.-.-];K15638|3|5e-101|367|ath:AT1G17060|cytochrome P450, family 72, subfamily C, polypeptide 1;K10717|5|8e-82|303|aly:ARALYDRAFT_494132|cytokinin trans-hydroxylase	gi|4376203|gb|AAB05376.3|/4.36827e-171/putative cytochrome P-450 [Nicotiana plumbaginifolia]
PGSC0003DMT400000500	2355	3.67921	Up	1.5e-06	6.63e-06	K02607|1|0.0|677|vvi:100243867|origin recognition complex subunit 5	gi|225456232|ref|XP_002283101.1|/0/PREDICTED: origin recognition complex subunit 5-like [Vitis vinifera]
PGSC0003DMT400029522	851	3.67921	Up	1.37e-25	1.76e-24	-	gi|226713175|sp|A7PTY8.1|CSPL8_VITVI/9.44226e-30/RecName: Full=CASP-like protein VIT_07s0104g01350
PGSC0003DMT400068494	2399	3.67921	Up	1.37e-25	1.76e-24	K08286|1|3e-162|570|aly:ARALYDRAFT_494187|protein-serine/threonine kinase [EC:2.7.11.-];K08282|5|6e-78|290|ath:AT3G45780|non-specific serine/threonine protein kinase [EC:2.7.11.1]	gi|350538695|ref|NP_001234611.1|/0/AvrPto-dependent Pto-interacting protein 3 [Solanum lycopersicum]
PGSC0003DMT400078859	1231	3.67921	Up	4.84e-12	3.32e-11	-	gi|357478397|ref|XP_003609484.1|/1.57933e-40/hypothetical protein MTR_4g116200 [Medicago truncatula]
PGSC0003DMT400078203	1740	3.67921	Up	2.63e-09	1.49e-08	-	gi|224054582|ref|XP_002298332.1|/1.76675e-46/predicted protein [Populus trichocarpa]
PGSC0003DMT400049831	882	3.67921	Up	1.5e-06	6.63e-06	-	gi|359479645|ref|XP_003632315.1|/8.48984e-29/PREDICTED: uncharacterized protein LOC100852532 [Vitis vinifera]
PGSC0003DMT400050067	1124	3.67921	Up	5.48e-208	6.42e-206	-	gi|225449855|ref|XP_002265000.1|/3.36195e-103/PREDICTED: annexin D4 [Vitis vinifera]
PGSC0003DMT400033215	746	3.67921	Up	4.84e-12	3.32e-11	-	-
PGSC0003DMT400040211	924	3.67921	Up	1.5e-06	6.63e-06	-	gi|297746137|emb|CBI16193.3|/9.3493e-50/unnamed protein product [Vitis vinifera]
PGSC0003DMT400005127	1206	3.67921	Up	2.63e-09	1.49e-08	K11982|1|7e-14|76.6|bdi:100833984|E3 ubiquitin-protein ligase RNF115/126 [EC:6.3.2.19]	gi|255568472|ref|XP_002525210.1|/1.09994e-38/zinc finger protein, putative [Ricinus communis]
PGSC0003DMT400073564	3336	3.67921	Up	2.63e-09	1.49e-08	K13420|1|8e-65|247|ath:AT5G46330|LRR receptor-like serine/threonine-protein kinase FLS2 [EC:2.7.11.1]	gi|359481300|ref|XP_002269481.2|/0/PREDICTED: leucine-rich repeat receptor protein kinase EXS-like [Vitis vinifera]
PGSC0003DMT400052795	1107	3.67921	Up	3.48e-20	3.63e-19	K13065|1|7e-10|63.2|ath:AT5G48930|shikimate O-hydroxycinnamoyltransferase [EC:2.3.1.133]	gi|255581972|ref|XP_002531784.1|/2.54597e-71/transferase, putative [Ricinus communis]
PGSC0003DMT400048498	2351	3.66887	Up	4.93e-28	6.99e-27	K13415|1|6e-30|131|vvi:100252647|protein brassinosteroid insensitive 1 [EC:2.7.10.1 2.7.11.1];K10576|2|7e-30|130|vvi:100250088|ubiquitin-conjugating enzyme E2 H [EC:6.3.2.19];K13420|5|2e-29|129|rcu:RCOM_0633880|LRR receptor-like serine/threonine-protein kinase FLS2 [EC:2.7.11.1]	gi|225466029|ref|XP_002267207.1|/1.00331e-119/PREDICTED: putative kinase-like protein TMKL1-like [Vitis vinifera]
PGSC0003DMT400033366	2497	3.66771	Up	2.46e-25	3.13e-24	K13418|1|1e-10|67.4|vvi:100247683|somatic embryogenesis receptor kinase 1 [EC:2.7.10.1 2.7.11.1];K13416|3|1e-10|67.0|rcu:RCOM_1534760|brassinosteroid insensitive 1-associated receptor kinase 1 [EC:2.7.10.1 2.7.11.1]	gi|111183161|gb|ABH07898.1|/0/leucine-rich repeat family protein [Solanum lycopersicum]
PGSC0003DMT400052242	1822	3.6654	Up	3.02e-41	6.08e-40	K15015|1|6e-16|84.3|aly:ARALYDRAFT_486994|solute carrier family 32 (vesicular inhibitory amino acid transporter);K14209|3|3e-15|82.0|ppp:PHYPADRAFT_144039|solute carrier family 36 (proton-coupled amino acid transporter)	gi|225452181|ref|XP_002265308.1|/0/PREDICTED: lysine histidine transporter 1 [Vitis vinifera]
PGSC0003DMT400081314	1817	3.65748	Up	1.27e-114	7.22e-113	K01179|1|3e-161|566|sbi:SORBI_02g030710|endoglucanase [EC:3.2.1.4]	gi|350539021|ref|NP_001234882.1|/0/endo-1,4-beta-glucanase precursor [Solanum lycopersicum]
PGSC0003DMT400015824	1173	3.65321	Up	8.68e-12	5.85e-11	K09872|1|9e-139|491|ath:AT4G35100|aquaporin PIP	gi|319659267|gb|ADV58935.1|/1.63527e-156/aquaporin [Solanum lycopersicum]
PGSC0003DMT400043340	1419	3.65183	Up	3.05e-51	7.62e-50	-	gi|356535337|ref|XP_003536203.1|/2.11608e-148/PREDICTED: uncharacterized protein LOC100782566 [Glycine max]
PGSC0003DMT400038538	1781	3.64796	Up	1.57e-27	2.2e-26	K14489|1|4e-14|78.2|vvi:100263145|arabidopsis histidine kinase 2/3/4 (cytokinin receptor) [EC:2.7.13.3]	gi|225438988|ref|XP_002279597.1|/1.37875e-86/PREDICTED: probable glucan endo-1,3-beta-glucosidase A6-like [Vitis vinifera]
PGSC0003DMT400036974	1677	3.64444	Up	5.69e-17	5.16e-16	K13289|1|0.0|739|vvi:100247312|cathepsin A (carboxypeptidase C) [EC:3.4.16.5]	gi|147852932|emb|CAN81275.1|/0/hypothetical protein VITISV_021177 [Vitis vinifera]
PGSC0003DMT400013627	993	3.64444	Up	4.71e-09	2.63e-08	K14484|1|9e-65|245|aly:ARALYDRAFT_319024|auxin-responsive protein IAA	gi|365818543|gb|AEX00360.1|/3.54204e-106/IAA17 [Solanum lycopersicum]
PGSC0003DMT400015087	3594	3.63739	Up	2.81e-27	3.89e-26	K00924|1|0.0|674|aly:ARALYDRAFT_475717|[EC:2.7.1.-]	gi|359479100|ref|XP_002274506.2|/0/PREDICTED: probable receptor protein kinase TMK1-like [Vitis vinifera]
PGSC0003DMT400012193	1467	3.63084	Up	7.42e-35	1.29e-33	K05280|1|2e-91|334|rcu:RCOM_1469920|flavonoid 3'-monooxygenase [EC:1.14.13.21]	gi|359497035|ref|XP_002263860.2|/0/PREDICTED: cytochrome P450 93A1-like [Vitis vinifera]
PGSC0003DMT400062136	1744	3.62674	Up	2.69e-06	1.16e-05	K15397|1|0.0|892|pop:POPTR_566626|3-ketoacyl-CoA synthase [EC:2.3.1.-]	gi|193245812|gb|ACF17125.1|/0/CER6 [Solanum tuberosum]
PGSC0003DMT400068388	1741	3.62674	Up	2.69e-06	1.16e-05	K15639|1|2e-99|361|aly:ARALYDRAFT_901457|cytochrome P450, family 734, subfamily A, polypeptide 1 (PHYB activation tagged suppressor 1) [EC:1.14.-.-];K15638|3|5e-95|347|aly:ARALYDRAFT_494050|cytochrome P450, family 72, subfamily C, polypeptide 1;K10717|5|1e-75|282|aly:ARALYDRAFT_494132|cytokinin trans-hydroxylase	gi|350539667|ref|NP_001234494.1|/0/putative cytochrome P450 [Solanum lycopersicum]
PGSC0003DMT400070026	3703	3.62674	Up	2.69e-06	1.16e-05	K04733|1|6e-58|224|smo:SELMODRAFT_159261|interleukin-1 receptor-associated kinase 4 [EC:2.7.11.1];K13417|3|2e-55|216|ath:AT2G13790|somatic embryogenesis receptor kinase 4 [EC:2.7.10.1 2.7.11.1];K13415|4|4e-55|215|sbi:SORBI_03g032990|protein brassinosteroid insensitive 1 [EC:2.7.10.1 2.7.11.1];K13416|5|5e-55|215|ath:AT4G33430|brassinosteroid insensitive 1-associated receptor kinase 1 [EC:2.7.10.1 …	gi|225459499|ref|XP_002284416.1|/0/PREDICTED: G-type lectin S-receptor-like serine/threonine-protein kinase At5g35370-like [Vitis vinifera]
PGSC0003DMT400032088	1339	3.62674	Up	1.55e-11	1.03e-10	K13447|1|3e-86|317|vvi:100262101|respiratory burst oxidase [EC:1.6.3.- 1.11.1.-]	gi|75164735|sp|Q948U0.1|RBOHA_SOLTU/8.62604e-96/RecName: Full=Respiratory burst oxidase homolog protein A; AltName: Full=NADPH oxidase RBOHA; AltName: Full=StRBOHA
PGSC0003DMT400022166	1107	3.62674	Up	2.69e-06	1.16e-05	-	gi|356533371|ref|XP_003535238.1|/3.29619e-87/PREDICTED: uncharacterized protein LOC100809455 [Glycine max]
PGSC0003DMT400076250	4072	3.62674	Up	1.55e-11	1.03e-10	K00924|1|1e-157|556|ath:AT1G28440|[EC:2.7.1.-]	gi|255554216|ref|XP_002518148.1|/0/Leucine-rich repeat receptor protein kinase EXS precursor, putative [Ricinus communis]
PGSC0003DMT400035542	2505	3.62472	Up	0	0	K00021|1|0.0|670|rcu:RCOM_1565000|hydroxymethylglutaryl-CoA reductase (NADPH) [EC:1.1.1.34]	gi|11133196|sp|Q9XEL8.1|HMDH2_CAPAN/0/RecName: Full=3-hydroxy-3-methylglutaryl-coenzyme A reductase 2; Short=HMG-CoA reductase 2
PGSC0003DMT400010652	1404	3.62187	Up	1.81e-29	2.7e-28	-	gi|225434550|ref|XP_002277229.1|/6.48669e-158/PREDICTED: uncharacterized protein LOC100263882 [Vitis vinifera]
PGSC0003DMT400058594	1580	3.61601	Up	8.97e-27	1.21e-25	K01580|1|0.0|862|vvi:100266215|glutamate decarboxylase [EC:4.1.1.15]	gi|350538351|ref|NP_001233827.1|/0/glutamate decarboxylase isoform3 [Solanum lycopersicum]
PGSC0003DMT400006497	827	3.61601	Up	5.27e-14	4.09e-13	-	gi|226713186|sp|A7P756.1|CSPLD_VITVI/1.62394e-55/RecName: Full=CASP-like protein GSVIVT00034332001
PGSC0003DMT400026051	2113	3.61528	Up	0	0	K00318|1|2e-162|570|gmx:100797464|proline dehydrogenase [EC:1.5.99.8]	gi|237639900|gb|ACR08418.1|/0/proline oxidase/dehydrogenase 1 [Capsicum annuum]
PGSC0003DMT400043940	1490	3.61332	Up	6.39e-42	1.3e-40	-	gi|224127526|ref|XP_002320096.1|/2.23847e-47/predicted protein [Populus trichocarpa]
PGSC0003DMT400040011	2844	3.61209	Up	3.22e-29	4.79e-28	K11654|1|4e-121|434|ath:AT5G18620|SWI/SNF-related matrix-associated actin-dependent regulator of chromatin subfamily A member 5 [EC:3.6.4.-]	gi|359476575|ref|XP_002267239.2|/0/PREDICTED: ATP-dependent DNA helicase DDM1-like [Vitis vinifera]
PGSC0003DMT400044668	2950	3.60882	Up	8.44e-09	4.63e-08	K13417|1|3e-57|222|ath:AT2G13790|somatic embryogenesis receptor kinase 4 [EC:2.7.10.1 2.7.11.1];K13416|3|4e-57|221|rcu:RCOM_1534760|brassinosteroid insensitive 1-associated receptor kinase 1 [EC:2.7.10.1 2.7.11.1];K04733|4|5e-57|221|smo:SELMODRAFT_159261|interleukin-1 receptor-associated kinase 4 [EC:2.7.11.1];K13418|5|9e-57|220|rcu:RCOM_0186340|somatic embryogenesis receptor kinase 1 [EC:2.7.10.…	gi|208429106|gb|ACI26722.1|/0/receptor-like kinase [Nicotiana glutinosa]
PGSC0003DMT400020635	1052	3.60718	Up	5.03e-112	2.84e-110	K09422|1|5e-47|186|sbi:SORBI_02g013010|myb proto-oncogene protein, plant	gi|9954116|gb|AAG08961.1|AF122053_1/1.08729e-108/tuber-specific and sucrose-responsive element binding factor [Solanum tuberosum]
PGSC0003DMT400064215	1097	3.60225	Up	4.84e-84	2.01e-82	-	gi|291167163|gb|ADD81255.1|/6.71351e-08/arabinogalactan [Solanum tuberosum]
PGSC0003DMT400015184	1751	3.60004	Up	0	0	K00213|1|0.0|748|vvi:100256426|7-dehydrocholesterol reductase [EC:1.3.1.21]	gi|224113247|ref|XP_002316435.1|/0/predicted protein [Populus trichocarpa]
PGSC0003DMT400073880	1822	3.59977	Up	2.78e-11	1.82e-10	-	gi|255562015|ref|XP_002522016.1|/0/conserved hypothetical protein [Ricinus communis]
PGSC0003DMT400003460	659	3.59547	Up	9.95e-49	2.38e-47	-	gi|37695577|gb|AAR00328.1|/2.32394e-42/rapid alkalinization factor 4 [Solanum chacoense]
PGSC0003DMT400003805	1302	3.59233	Up	3.78e-192	3.87e-190	K03320|1|0.0|634|rcu:RCOM_1024140|ammonium transporter, Amt family	gi|22001520|sp|P58905.1|AMT11_SOLLC/0/RecName: Full=Ammonium transporter 1 member 1; AltName: Full=LeAMT1;1
PGSC0003DMT400024308	1965	3.59233	Up	1.03e-28	1.49e-27	-	gi|1087017|gb|AAB35284.1|/3.89037e-21/arabinogalactan-protein [Nicotiana alata]
PGSC0003DMT400019063	1920	3.58308	Up	3.13e-102	1.61e-100	K15397|1|0.0|859|vvi:100252499|3-ketoacyl-CoA synthase [EC:2.3.1.-]	gi|18447765|gb|AAL67993.1|/0/fiddlehead-like protein [Gossypium hirsutum]
PGSC0003DMT400000215	1510	3.58235	Up	1.83e-28	2.63e-27	K13425|1|9e-71|266|vvi:100256849|WRKY transcription factor 22	gi|225454298|ref|XP_002276925.1|/9.51712e-70/PREDICTED: WRKY transcription factor 22 [Vitis vinifera]
PGSC0003DMT400022781	1311	3.57229	Up	4.82e-06	2.02e-05	K10403|1|2e-164|576|vvi:100261269|kinesin family member 22	gi|225440360|ref|XP_002270444.1|/2.73291e-163/PREDICTED: kinesin-like protein KIF22-B [Vitis vinifera]
PGSC0003DMT400007608	2998	3.57229	Up	1.51e-08	8.09e-08	K13420|1|3e-73|275|aly:ARALYDRAFT_356368|LRR receptor-like serine/threonine-protein kinase FLS2 [EC:2.7.11.1]	gi|225462116|ref|XP_002263233.1|/0/PREDICTED: receptor-like protein 12-like [Vitis vinifera]
PGSC0003DMT400031580	981	3.57229	Up	4.82e-06	2.02e-05	-	gi|225426578|ref|XP_002279898.1|/4.10324e-107/PREDICTED: putative aminoacrylate hydrolase RutD [Vitis vinifera]
PGSC0003DMT400014552	4222	3.57229	Up	1.51e-08	8.08e-08	-	gi|225442799|ref|XP_002285259.1|/0/PREDICTED: uncharacterized protein LOC100242968 [Vitis vinifera]
PGSC0003DMT400068276	774	3.57229	Up	2.02e-18	1.95e-17	-	gi|225436319|ref|XP_002267642.1|/2.75365e-54/PREDICTED: uncharacterized protein LOC100243168 [Vitis vinifera]
PGSC0003DMT400023725	2197	3.57229	Up	2.73e-45	6.01e-44	K01051|1|3e-112|404|vvi:100233113|pectinesterase [EC:3.1.1.11]	gi|225441979|ref|XP_002265217.1|/0/PREDICTED: pectinesterase 3 [Vitis vinifera]
PGSC0003DMT400087201	1110	3.57229	Up	4.82e-06	2.02e-05	-	gi|125580730|gb|EAZ21661.1|/2.96589e-19/hypothetical protein OsJ_05294 [Oryza sativa Japonica Group]
PGSC0003DMT400063718	1150	3.57229	Up	2.53e-23	2.97e-22	-	gi|190684637|gb|ACE82566.1|/4.16376e-165/epoxide hydrolase [Nicotiana benthamiana]
PGSC0003DMT400079563	2152	3.57229	Up	4.82e-06	2.02e-05	-	gi|350538029|ref|NP_001234835.1|/0/polygalacturonase-1 non-catalytic subunit beta precursor [Solanum lycopersicum]
PGSC0003DMT400026937	1476	3.56818	Up	6.02e-67	1.96e-65	K13422|1|5e-13|74.3|rcu:RCOM_0864470|transcription factor MYC2	gi|225469216|ref|XP_002264407.1|/9.21656e-78/PREDICTED: transcription factor bHLH93-like [Vitis vinifera]
PGSC0003DMT400084224	1064	3.55878	Up	8.7e-81	3.41e-79	K01183|1|2e-96|350|vvi:100233088|chitinase [EC:3.2.1.14]	gi|116332|sp|P29060.1|CHIA_TOBAC/4.62747e-123/RecName: Full=Acidic endochitinase; Flags: Precursor
PGSC0003DMT400066557	1633	3.55512	Up	1.34e-32	2.19e-31	K14505|1|1e-103|375|vvi:100264093|cyclin D3, plant	gi|162956921|gb|ABY25839.1|/1.32907e-173/D-type cyclin family 3 subgroup 2 [Solanum tuberosum]
PGSC0003DMT400012074	622	3.54992	Up	2.99e-13	2.22e-12	-	gi|10798752|dbj|BAB16428.1|/5.86608e-29/P-rich protein EIG-I30 [Nicotiana tabacum]
PGSC0003DMT400040459	2445	3.54428	Up	2.34e-77	8.7e-76	K10576|1|4e-66|251|vvi:100250088|ubiquitin-conjugating enzyme E2 H [EC:6.3.2.19];K13415|2|1e-52|206|sbi:SORBI_03g032990|protein brassinosteroid insensitive 1 [EC:2.7.10.1 2.7.11.1]	gi|255585468|ref|XP_002533427.1|/0/ATP binding protein, putative [Ricinus communis]
PGSC0003DMT400074567	1802	3.54428	Up	8.85e-11	5.59e-10	K08900|1|4e-152|536|pop:POPTR_271862|mitochondrial chaperone BCS1	gi|225450283|ref|XP_002267624.1|/0/PREDICTED: ATPase family gene 2 protein-like [Vitis vinifera]
PGSC0003DMT400045511	3242	3.54428	Up	2.26e-20	2.37e-19	K13416|1|3e-71|268|rcu:RCOM_1534760|brassinosteroid insensitive 1-associated receptor kinase 1 [EC:2.7.10.1 2.7.11.1];K13417|3|7e-69|261|ath:AT2G13790|somatic embryogenesis receptor kinase 4 [EC:2.7.10.1 2.7.11.1]	gi|359480130|ref|XP_002268160.2|/0/PREDICTED: probable LRR receptor-like serine/threonine-protein kinase At5g48740-like [Vitis vinifera]
PGSC0003DMT400014006	1904	3.54428	Up	8.85e-11	5.59e-10	K00225|1|9e-09|60.5|bdi:100840661|L-galactono-1,4-lactone dehydrogenase [EC:1.3.2.3]	gi|255551012|ref|XP_002516554.1|/0/gulonolactone oxidase, putative [Ricinus communis]
PGSC0003DMT400025864	1802	3.53482	Up	1.17e-29	1.77e-28	K00924|1|8e-114|409|ath:AT4G35600|[EC:2.7.1.-];K05658|5|3e-104|377|vvi:100262734|ATP-binding cassette, subfamily B (MDR/TAP), member 1	gi|225457554|ref|XP_002272490.1|/4.87495e-156/PREDICTED: probable serine/threonine-protein kinase Cx32, chloroplastic-like [Vitis vinifera]
PGSC0003DMT400006639	1958	3.53482	Up	2.69e-08	1.41e-07	K01193|1|0.0|681|vvi:100232951|beta-fructofuranosidase [EC:3.2.1.26]	gi|385282634|gb|AFI57904.1|/0/cell wall invertase 1 [Prunus persica]
PGSC0003DMT400013309	2530	3.53006	Up	6.46e-39	1.23e-37	-	gi|225437795|ref|XP_002281632.1|/0/PREDICTED: uncharacterized protein LOC100255480 isoform 1 [Vitis vinifera]
PGSC0003DMT400000152	1963	3.52095	Up	4.83e-78	1.81e-76	K13508|1|0.0|806|gmx:100794137|glycerol-3-phosphate acyltransferase [EC:2.3.1.15]	gi|308513535|gb|ADO33166.1|/0/glycerol-3-phosphate O-acyltransferase [Echium pitardii]
PGSC0003DMT400035984	2246	3.52051	Up	3.75e-57	1.06e-55	K00423|1|6e-130|463|aly:ARALYDRAFT_892557|L-ascorbate oxidase [EC:1.10.3.3]	gi|225426946|ref|XP_002266352.1|/0/PREDICTED: monocopper oxidase-like protein SKU5 [Vitis vinifera]
PGSC0003DMT400084732	859	3.51992	Up	1.73e-96	8.42e-95	-	gi|388520033|gb|AFK48078.1|/5.26546e-36/unknown [Lotus japonicus]
PGSC0003DMT400024342	2343	3.51571	Up	8.62e-06	3.51e-05	K13691|1|2e-45|182|vvi:100249215|pathogen-inducible salicylic acid glucosyltransferase [EC:2.4.1.-]	gi|224055407|ref|XP_002298501.1|/1.13911e-131/predicted protein [Populus trichocarpa]
PGSC0003DMT400009605	1497	3.51571	Up	7.14e-20	7.33e-19	K15400|1|2e-60|231|aly:ARALYDRAFT_493874|omega-hydroxypalmitate O-feruloyl transferase [EC:2.3.1.188]	gi|225458189|ref|XP_002281098.1|/0/PREDICTED: omega-hydroxypalmitate O-feruloyl transferase [Vitis vinifera]
PGSC0003DMT400052944	1087	3.51571	Up	8.62e-06	3.51e-05	-	gi|359478764|ref|XP_002278599.2|/7.3972e-76/PREDICTED: uncharacterized protein LOC100260376 [Vitis vinifera]
PGSC0003DMT400011908	2580	3.51571	Up	1.58e-10	9.79e-10	-	gi|559237|gb|AAA98492.1|/2.0129e-60/tyrosine-rich hydroxyproline-rich glycoprotein, partial [Petroselinum crispum]
PGSC0003DMT400050230	1156	3.51571	Up	8.62e-06	3.51e-05	-	gi|350538891|ref|NP_001234364.1|/1.97038e-138/expansin precursor [Solanum lycopersicum]
PGSC0003DMT400054431	1394	3.51571	Up	2.77e-52	7.05e-51	K14493|1|6e-42|170|ppp:PHYPADRAFT_118478|gibberellin receptor GID1 [EC:3.-.-.-]	gi|71142986|dbj|BAE16319.1|/0/hsr203J [Solanum tuberosum]
PGSC0003DMT400017780	1784	3.51571	Up	8.62e-06	3.51e-05	K13496|1|3e-20|67.8|ath:AT2G36800|UDP-glucosyl transferase 73C [EC:2.4.1.-]	gi|387135292|gb|AFJ53027.1|/3.51217e-38/UDP-glycosyltransferase 1 [Linum usitatissimum]
PGSC0003DMT400000360	1168	3.51571	Up	8.62e-06	3.51e-05	-	gi|357514469|ref|XP_003627523.1|/2.43775e-19/hypothetical protein MTR_8g027100 [Medicago truncatula]
PGSC0003DMT400031815	2601	3.51045	Up	1.03e-26	1.39e-25	K10406|1|4e-78|291|cme:CMT097C|kinesin family member C2/C3;K10405|5|1e-70|266|ath:AT4G27180|kinesin family member C1	gi|225426424|ref|XP_002274169.1|/0/PREDICTED: uncharacterized protein LOC100256435 [Vitis vinifera]
PGSC0003DMT400003327	1289	3.50412	Up	9.48e-13	6.81e-12	K01785|1|1e-133|474|pop:POPTR_1076165|aldose 1-epimerase [EC:5.1.3.3]	gi|15824565|gb|AAL09397.1|AF307094_1/3.99909e-167/non-cell-autonomous protein pathway1 [Nicotiana tabacum]
PGSC0003DMT400035987	2455	3.50233	Up	4.23e-31	6.59e-30	K01193|1|0.0|816|vvi:100241232|beta-fructofuranosidase [EC:3.2.1.26]	gi|304636277|gb|ADM47340.1|/0/vacuolar invertase [Solanum tuberosum]
PGSC0003DMT400036695	1939	3.49954	Up	4.42e-140	3.14e-138	K13065|1|0.0|728|rcu:RCOM_1442250|shikimate O-hydroxycinnamoyltransferase [EC:2.3.1.133]	gi|193290698|gb|ACF17657.1|/0/putative hydroxycinnamoyl transferase [Capsicum annuum]
PGSC0003DMT400082714	1969	3.49634	Up	5.8e-15	4.74e-14	-	gi|255548906|ref|XP_002515509.1|/9.06094e-111/conserved hypothetical protein [Ricinus communis]
PGSC0003DMT400001238	2514	3.49634	Up	4.8e-08	2.47e-07	K15505|1|4e-13|75.5|bdi:100838307|DNA repair protein RAD5 [EC:3.6.4.-]	gi|297734857|emb|CBI17091.3|/0/unnamed protein product [Vitis vinifera]
PGSC0003DMT400055014	2553	3.49634	Up	4.8e-08	2.47e-07	-	gi|225457879|ref|XP_002269753.1|/0/PREDICTED: subtilisin-like protease-like [Vitis vinifera]
PGSC0003DMT400081375	1522	3.48656	Up	2.02e-46	4.57e-45	-	gi|225437380|ref|XP_002268904.1|/2.91379e-151/PREDICTED: monoglyceride lipase isoform 1 [Vitis vinifera]
PGSC0003DMT400010442	2645	3.48656	Up	2.8e-10	1.71e-09	-	gi|255547081|ref|XP_002514598.1|/0/conserved hypothetical protein [Ricinus communis]
PGSC0003DMT400082052	810	3.48656	Up	2.8e-10	1.71e-09	-	gi|38489222|gb|AAR21296.1|/1.29035e-57/NDR1-like protein [Nicotiana benthamiana]
PGSC0003DMT400082079	751	3.48656	Up	2.8e-10	1.71e-09	-	gi|351727671|ref|NP_001235889.1|/1.20722e-43/uncharacterized protein LOC100500289 precursor [Glycine max]
PGSC0003DMT400052553	1760	3.48329	Up	8.47e-42	1.73e-40	K03327|1|5e-175|612|rcu:RCOM_0024820|multidrug resistance protein, MATE family	gi|255574013|ref|XP_002527924.1|/5.03024e-174/multidrug resistance pump, putative [Ricinus communis]
PGSC0003DMT400012591	2286	3.48329	Up	8.47e-42	1.72e-40	K12126|1|7e-09|61.2|ath:AT1G09530|phytochrome-interacting factor 3	gi|255537964|ref|XP_002510047.1|/3.86131e-92/DNA binding protein, putative [Ricinus communis]
PGSC0003DMT400041754	1617	3.48066	Up	1.68e-12	1.19e-11	K08237|1|1e-34|145|ath:AT4G01070|hydroquinone glucosyltransferase [EC:2.4.1.218];K13496|3|5e-34|144|ath:AT2G36800|UDP-glucosyl transferase 73C [EC:2.4.1.-]	gi|20149064|gb|AAM12787.1|/0/putative anthocyanidine rhamnosyl-transferase [Capsicum annuum]
PGSC0003DMT400078351	951	3.48066	Up	1.68e-12	1.19e-11	-	gi|225424195|ref|XP_002284189.1|/3.14737e-56/PREDICTED: uncharacterized protein At1g66480 [Vitis vinifera]
PGSC0003DMT400044982	1661	3.47851	Up	5.74e-26	7.47e-25	K08818|1|8e-102|369|vvi:100246062|cell division cycle 2-like [EC:2.7.11.22]	gi|224102323|ref|XP_002312638.1|/5.26881e-101/predicted protein [Populus trichocarpa]
PGSC0003DMT400001833	1786	3.47618	Up	6.36e-166	5.43e-164	K14489|1|6e-21|100|vvi:100263145|arabidopsis histidine kinase 2/3/4 (cytokinin receptor) [EC:2.7.13.3]	gi|224109524|ref|XP_002333242.1|/0/predicted protein [Populus trichocarpa]
PGSC0003DMT400062461	1992	3.47519	Up	2.36e-30	3.61e-29	-	gi|225448645|ref|XP_002274437.1|/0/PREDICTED: mini-chromosome maintenance complex-binding protein [Vitis vinifera]
PGSC0003DMT400018192	3322	3.46069	Up	0	0	K12450|1|0.0|1214|vvi:100260586|UDP-glucose 4,6-dehydratase [EC:4.2.1.76]	gi|225461808|ref|XP_002285634.1|/0/PREDICTED: probable rhamnose biosynthetic enzyme 1 [Vitis vinifera]
PGSC0003DMT400021122	732	3.45681	Up	1.54e-05	6.07e-05	-	gi|297739702|emb|CBI29884.3|/4.58738e-08/unnamed protein product [Vitis vinifera]
PGSC0003DMT400034193	1058	3.45681	Up	1.54e-05	6.07e-05	-	gi|255553739|ref|XP_002517910.1|/2.58214e-33/conserved hypothetical protein [Ricinus communis]
PGSC0003DMT400020910	887	3.45681	Up	1.54e-05	6.07e-05	K01674|1|9e-98|354|rcu:RCOM_0544250|carbonic anhydrase [EC:4.2.1.1]	gi|255577068|ref|XP_002529418.1|/9.52918e-97/carbonic anhydrase, putative [Ricinus communis]
PGSC0003DMT400012570	495	3.45681	Up	1.54e-05	6.08e-05	-	gi|225458898|ref|XP_002285433.1|/4.77764e-23/PREDICTED: uncharacterized protein LOC100267736 [Vitis vinifera]
PGSC0003DMT400085728	1332	3.45681	Up	4.75e-32	7.65e-31	K08238|1|2e-93|340|gmx:100819400|xyloglucan 6-xylosyltransferase [EC:2.4.2.39]	gi|55956976|emb|CAI11452.1|/0/alpha-6-galactosyltransferase [Solanum tuberosum]
PGSC0003DMT400000067	876	3.45681	Up	4.98e-10	2.99e-09	K15095|1|2e-96|350|vvi:100248214|(+)-neomenthol dehydrogenase [EC:1.1.1.208]	gi|359489616|ref|XP_002267348.2|/6.77759e-95/PREDICTED: (+)-neomenthol dehydrogenase-like [Vitis vinifera]
PGSC0003DMT400068177	1023	3.45681	Up	1.54e-05	6.07e-05	K12135|1|2e-07|55.1|aly:ARALYDRAFT_488429|zinc finger protein CONSTANS	gi|224100517|ref|XP_002311907.1|/8.10574e-45/predicted protein [Populus trichocarpa]
PGSC0003DMT400021168	731	3.45681	Up	1.54e-05	6.07e-05	-	gi|225442219|ref|XP_002277637.1|/5.04847e-23/PREDICTED: uncharacterized protein LOC100267009 [Vitis vinifera]
PGSC0003DMT400006945	2116	3.45681	Up	2.99e-12	2.07e-11	K00873|1|0.0|884|gmx:100807864|pyruvate kinase [EC:2.7.1.40]	gi|356505306|ref|XP_003521432.1|/0/PREDICTED: pyruvate kinase, cytosolic isozyme-like [Glycine max]
PGSC0003DMT400067513	3351	3.45681	Up	8.53e-08	4.28e-07	K02214|1|0.0|699|vvi:100261519|cell division control protein 7 [EC:2.7.11.1]	gi|147845401|emb|CAN83359.1|/0/hypothetical protein VITISV_015659 [Vitis vinifera]
PGSC0003DMT400079559	2090	3.45681	Up	1.54e-05	6.07e-05	-	gi|75101081|sp|P93217.1|GP2_SOLLC/0/RecName: Full=Polygalacturonase non-catalytic subunit AroGP2; Flags: Precursor
PGSC0003DMT400056133	1581	3.45681	Up	1.54e-05	6.07e-05	-	gi|225461142|ref|XP_002280047.1|/3.11154e-111/PREDICTED: uncharacterized protein LOC100253680 [Vitis vinifera]
PGSC0003DMT400042581	1213	3.45496	Up	4.3e-143	3.1e-141	-	gi|225442729|ref|XP_002284941.1|/1.32328e-116/PREDICTED: uncharacterized protein LOC100258273 isoform 2 [Vitis vinifera]
PGSC0003DMT400081433	1382	3.44584	Up	3.19e-25	4.04e-24	K00797|1|3e-157|553|gmx:100781850|spermidine synthase [EC:2.5.1.16]	gi|356536017|ref|XP_003536537.1|/3.47586e-156/PREDICTED: thermospermine synthase ACAULIS5-like [Glycine max]
PGSC0003DMT400066384	1389	3.44474	Up	5e-23	5.79e-22	K13258|1|9e-54|209|gmx:547489|2-hydroxyisoflavanone dehydratase [EC:4.2.1.105];K14493|2|3e-28|124|aly:ARALYDRAFT_477795|gibberellin receptor GID1 [EC:3.-.-.-]	gi|225428751|ref|XP_002285042.1|/6.98905e-80/PREDICTED: probable carboxylesterase 7-like [Vitis vinifera]
PGSC0003DMT400011970	2191	3.44143	Up	8.14e-120	4.92e-118	K00130|1|2e-56|218|vvi:100246770|betaine-aldehyde dehydrogenase [EC:1.2.1.8]	gi|225431946|ref|XP_002277743.1|/0/PREDICTED: aldehyde dehydrogenase 22A1 [Vitis vinifera]
PGSC0003DMT400081466	1653	3.43664	Up	3.24e-14	2.55e-13	-	gi|225436801|ref|XP_002270202.1|/1.34902e-56/PREDICTED: uncharacterized protein LOC100256347 [Vitis vinifera]
PGSC0003DMT400065197	2143	3.43664	Up	3.6e-27	4.95e-26	K14638|1|2e-117|421|smo:SELMODRAFT_448814|solute carrier family 15 (peptide/histidine transporter), member 3/4	gi|225456647|ref|XP_002270812.1|/0/PREDICTED: probable peptide/nitrate transporter At5g62680 [Vitis vinifera]
PGSC0003DMT400020275	2246	3.43257	Up	5.3e-12	3.62e-11	K02890|1|3e-08|59.3|pop:Poptr_cp062|large subunit ribosomal protein L22	gi|224120334|ref|XP_002331022.1|/0/predicted protein [Populus trichocarpa]
PGSC0003DMT400078163	2198	3.42903	Up	0	0	K03283|1|0.0|1172|vvi:100253562|heat shock 70kDa protein 1/8	gi|371779317|emb|CCA29120.1|/0/heat shock protein 70 isoform 1 [Solanum lycopersicum]
PGSC0003DMT400003666	3111	3.42856	Up	0	0	K00012|1|0.0|893|vvi:100264653|UDPglucose 6-dehydrogenase [EC:1.1.1.22]	gi|48093459|gb|AAT40106.1|/0/putative UDP-glucose dehydrogenase 2 [Nicotiana tabacum]
PGSC0003DMT400043098	1534	3.42644	Up	8.83e-10	5.2e-09	-	gi|225466225|ref|XP_002267603.1|/5.02424e-159/PREDICTED: uncharacterized protein LOC100247879 [Vitis vinifera]
PGSC0003DMT400029745	2740	3.41934	Up	7.22e-29	1.06e-27	-	gi|297820588|ref|XP_002878177.1|/0/C2 domain-containing protein [Arabidopsis lyrata subsp. lyrata]
PGSC0003DMT400042877	3011	3.41617	Up	1.52e-07	7.42e-07	K01952|1|4e-40|165|mtr:MTR_3g085010|phosphoribosylformylglycinamidine synthase [EC:6.3.5.3];K10400|2|2e-23|109|vvi:100255624|kinesin family member 15	gi|225433494|ref|XP_002265361.1|/0/PREDICTED: uncharacterized protein LOC100264192 [Vitis vinifera]
PGSC0003DMT400020288	2421	3.41617	Up	1.52e-07	7.43e-07	K10406|1|0.0|964|pop:POPTR_569144|kinesin family member C2/C3	gi|359494589|ref|XP_002270779.2|/0/PREDICTED: uncharacterized protein LOC100261047 [Vitis vinifera]
PGSC0003DMT400008001	1306	3.41617	Up	1.52e-07	7.42e-07	K05278|1|2e-50|197|rcu:RCOM_1031440|flavonol synthase [EC:1.14.11.23];K06892|5|8e-49|192|pop:POPTR_550478|	gi|255575141|ref|XP_002528475.1|/9.43234e-116/Leucoanthocyanidin dioxygenase, putative [Ricinus communis]
PGSC0003DMT400081918	813	3.41617	Up	1.52e-07	7.43e-07	K10418|1|2e-15|80.9|cme:CMT356C|dynein light chain LC8-type	gi|225424335|ref|XP_002284827.1|/1.8802e-48/PREDICTED: dynein light chain, cytoplasmic-like [Vitis vinifera]
PGSC0003DMT400002104	1133	3.41617	Up	1.52e-07	7.42e-07	K08360|1|8e-49|192|pop:POPTR_743692|cytochrome b-561	gi|225423853|ref|XP_002281093.1|/4.60923e-92/PREDICTED: probable transmembrane ascorbate ferrireductase 4 [Vitis vinifera]
PGSC0003DMT400047177	1583	3.41617	Up	5.73e-14	4.44e-13	-	gi|255553797|ref|XP_002517939.1|/9.98629e-118/Beta-expansin 3 precursor, putative [Ricinus communis]
PGSC0003DMT400071835	2347	3.41617	Up	1.52e-07	7.43e-07	-	gi|147780847|emb|CAN61720.1|/7.5684e-51/hypothetical protein VITISV_035865 [Vitis vinifera]
PGSC0003DMT400015829	1112	3.41617	Up	1.52e-07	7.42e-07	-	gi|224078329|ref|XP_002305522.1|/7.73291e-52/predicted protein [Populus trichocarpa]
PGSC0003DMT400029290	4127	3.41617	Up	2.47e-20	2.59e-19	K09338|1|0.0|1066|ath:AT4G04890|homeobox-leucine zipper protein	gi|225444363|ref|XP_002266688.1|/0/PREDICTED: homeobox-leucine zipper protein PROTODERMAL FACTOR 2 [Vitis vinifera]
PGSC0003DMT400055205	2406	3.41449	Up	2.87e-104	1.52e-102	-	gi|359493009|ref|XP_002285500.2|/1.49923e-94/PREDICTED: uncharacterized protein At3g49720-like [Vitis vinifera]
PGSC0003DMT400036641	1499	3.41242	Up	1.76e-24	2.17e-23	-	gi|225446289|ref|XP_002267226.1|/4.68377e-61/PREDICTED: F-box protein At5g07610 [Vitis vinifera]
PGSC0003DMT400004684	1593	3.40791	Up	9.38e-12	6.3e-11	K08494|1|3e-94|344|aly:ARALYDRAFT_482484|novel plant SNARE	gi|225427372|ref|XP_002282944.1|/2.25746e-101/PREDICTED: novel plant SNARE 11 [Vitis vinifera]
PGSC0003DMT400006959	1242	3.40791	Up	9.38e-12	6.3e-11	K13356|1|2e-88|324|gmx:100776505|fatty acyl-CoA reductase [EC:1.2.1.-]	gi|356503040|ref|XP_003520320.1|/1.74628e-87/PREDICTED: fatty acyl-CoA reductase 2-like [Glycine max]
PGSC0003DMT400077648	3038	3.39959	Up	1.65e-32	2.68e-31	K00360|1|0.0|1019|ppp:PHYPADRAFT_184973|nitrate reductase (NADH) [EC:1.7.1.1];K00387|4|2e-110|399|olu:OSTLU_3554|sulfite oxidase [EC:1.8.3.1]	gi|21165533|dbj|BAB93534.1|/0/nitrate reductase [Solanum tuberosum]
PGSC0003DMT400007784	3234	3.39541	Up	1.56e-09	9.02e-09	K10400|1|9e-90|330|gmx:100814373|kinesin family member 15;K13448|4|4e-44|178|vvi:100247858|calcium-binding protein CML	gi|255575817|ref|XP_002528807.1|/8.81169e-93/kinesin, putative [Ricinus communis]
PGSC0003DMT400031254	2266	3.39541	Up	2.74e-05	0.000104699	-	gi|297738325|emb|CBI27526.3|/4.01323e-41/unnamed protein product [Vitis vinifera]
PGSC0003DMT400010449	967	3.39541	Up	2.74e-05	0.000104716	-	gi|255547129|ref|XP_002514622.1|/5.19309e-46/conserved hypothetical protein [Ricinus communis]
PGSC0003DMT400022023	1431	3.39541	Up	2.74e-05	0.000104664	K09286|1|1e-55|216|vvi:100245515|EREBP-like factor	gi|358008884|gb|AET99101.1|/7.81445e-66/dehydration-responsive element-binding protein DREB4 [Solanum tuberosum]
PGSC0003DMT400048017	2351	3.39541	Up	1.56e-09	9.03e-09	-	gi|559921|emb|CAA56570.1|/0/axi 1 [Nicotiana tabacum]
PGSC0003DMT400063477	2780	3.39541	Up	2.74e-05	0.000104646	K15718|1|0.0|1143|vvi:100232917|linoleate 9S-lipoxygenase [EC:1.13.11.58]	gi|98979407|gb|ABF60002.1|/0/lipoxygenase 2 [Actinidia deliciosa]
PGSC0003DMT400037285	2273	3.39541	Up	2.74e-05	0.000104681	K08908|1|3e-100|364|gmx:100784089|light-harvesting complex I chlorophyll a/b binding protein 2	gi|115765|sp|P10708.1|CB12_SOLLC/1.07625e-102/RecName: Full=Chlorophyll a-b binding protein 7, chloroplastic; AltName: Full=LHCI type II CAB-7; Flags: Precursor
PGSC0003DMT400002249	1561	3.38843	Up	7.71e-20	7.9e-19	K13289|1|4e-106|383|pop:POPTR_551354|cathepsin A (carboxypeptidase C) [EC:3.4.16.5]	gi|359488976|ref|XP_003633850.1|/0/PREDICTED: serine carboxypeptidase-like 46-like [Vitis vinifera]
PGSC0003DMT400015655	1215	3.38548	Up	4.73e-79	1.8e-77	K14484|1|7e-62|236|ath:AT1G04240|auxin-responsive protein IAA	gi|365818517|gb|AEX00347.1|/2.51622e-99/IAA1 [Solanum lycopersicum]
PGSC0003DMT400000986	915	3.37881	Up	4.97e-40	9.7e-39	K09286|1|9e-40|162|vvi:100252531|EREBP-like factor	gi|350536451|ref|NP_001234759.1|/1.90161e-95/dehydration responsive element binding protein [Solanum lycopersicum]
PGSC0003DMT400052088	2716	3.3782	Up	2.17e-68	7.21e-67	K13118|1|9e-14|77.8|cre:CHLREDRAFT_17930|protein DGCR14;K06694|4|2e-11|70.1|cre:CHLREDRAFT_140415|26S proteasome non-ATPase regulatory subunit 10	gi|147840488|emb|CAN68422.1|/0/hypothetical protein VITISV_018267 [Vitis vinifera]
PGSC0003DMT400013851	1557	3.37774	Up	3.71e-52	9.42e-51	-	gi|225433650|ref|XP_002264734.1|/6.74407e-127/PREDICTED: uncharacterized protein LOC100261667 [Vitis vinifera]
PGSC0003DMT400064554	1277	3.37727	Up	0	0	K00430|1|8e-131|465|pop:POPTR_830144|peroxidase [EC:1.11.1.7]	gi|224066611|ref|XP_002302162.1|/8.59455e-130/predicted protein [Populus trichocarpa]
PGSC0003DMT400073388	1645	3.37435	Up	9.04e-32	1.44e-30	-	gi|297743386|emb|CBI36253.3|/2.37965e-154/unnamed protein product [Vitis vinifera]
PGSC0003DMT400057629	1902	3.37435	Up	2.69e-07	1.29e-06	K08150|1|7e-63|240|gmx:100802679|MFS transporter, SP family, solute carrier family 2 (myo-inositol transporter), member 13	gi|310877838|gb|ADP37150.1|/0/putative polyol/monosaccharide transporter [Vitis vinifera]
PGSC0003DMT400057146	1231	3.37435	Up	1.79e-13	1.35e-12	-	gi|297737513|emb|CBI26714.3|/8.27778e-82/unnamed protein product [Vitis vinifera]
PGSC0003DMT400043513	1136	3.37435	Up	2.69e-07	1.28e-06	-	gi|356577169|ref|XP_003556700.1|/7.45681e-58/PREDICTED: uncharacterized protein LOC100777990 [Glycine max]
PGSC0003DMT400041049	791	3.37435	Up	2.69e-07	1.29e-06	-	gi|300836817|gb|ADK38536.1|/1.35617e-88/methylketone synthase II [Lycopersicon hirsutum f. glabratum]
PGSC0003DMT400058927	1212	3.37435	Up	1.79e-13	1.35e-12	K05280|1|2e-84|310|pop:POPTR_823742|flavonoid 3'-monooxygenase [EC:1.14.13.21]	gi|14423327|gb|AAK62346.1|/0/elicitor-inducible cytochrome P450 [Nicotiana tabacum]
PGSC0003DMT400020612	1216	3.37435	Up	2.69e-07	1.29e-06	K13258|1|7e-70|262|gmx:547489|2-hydroxyisoflavanone dehydratase [EC:4.2.1.105];K14493|2|2e-33|141|aly:ARALYDRAFT_477795|gibberellin receptor GID1 [EC:3.-.-.-]	gi|225458569|ref|XP_002284585.1|/1.23855e-114/PREDICTED: probable carboxylesterase 2-like [Vitis vinifera]
PGSC0003DMT400064290	2026	3.37435	Up	2.69e-07	1.28e-06	K14487|1|0.0|1016|rcu:RCOM_1154750|auxin responsive GH3 gene family	gi|255567939|ref|XP_002524947.1|/0/Indole-3-acetic acid-amido synthetase GH3.3, putative [Ricinus communis]
PGSC0003DMT400062026	1854	3.36838	Up	0	0	-	gi|357517413|ref|XP_003628995.1|/3.83311e-172/Notum-like protein [Medicago truncatula]
PGSC0003DMT400021557	1423	3.36371	Up	1.77e-41	3.57e-40	K09875|1|2e-66|251|osa:4325361|aquaporin SIP	gi|197723812|gb|ACH72790.1|/3.13088e-83/small basic intrinsic protein 1-2 [Olea europaea]
PGSC0003DMT400001033	1899	3.36371	Up	1.92e-25	2.45e-24	K13420|1|4e-32|138|pop:POPTR_1075175|LRR receptor-like serine/threonine-protein kinase FLS2 [EC:2.7.11.1]	gi|224117276|ref|XP_002331740.1|/3.03919e-156/predicted protein [Populus trichocarpa]
PGSC0003DMT400030802	1936	3.36371	Up	2.77e-09	1.56e-08	-	gi|224115250|ref|XP_002332198.1|/0/predicted protein [Populus trichocarpa]
PGSC0003DMT400044455	2787	3.36371	Up	2.77e-09	1.56e-08	-	gi|359477709|ref|XP_002280801.2|/0/PREDICTED: uncharacterized protein LOC100242465 [Vitis vinifera]
PGSC0003DMT400006646	2280	3.36124	Up	2.18e-27	3.02e-26	K15403|1|0.0|860|vvi:100246317|fatty acid omega-hydroxy dehydrogenase [EC:1.1.-.-]	gi|225442275|ref|XP_002275841.1|/0/PREDICTED: protein HOTHEAD-like [Vitis vinifera]
PGSC0003DMT400003336	2662	3.36124	Up	2.88e-79	1.1e-77	K07374|1|0.0|827|smo:SELMODRAFT_178975|tubulin alpha	gi|386870485|gb|AFJ42573.1|/0/alpha-tubulin [Sesamum indicum]
PGSC0003DMT400065046	1642	3.35884	Up	3.66e-67	1.19e-65	K00517|1|3e-76|284|ath:AT3G52970|[EC:1.14.-.-];K05280|2|4e-67|254|mtr:MTR_3g025230|flavonoid 3'-monooxygenase [EC:1.14.13.21]	gi|88175355|gb|ABD39696.1|/1.7013e-152/littorine mutase/monooxygenase [Hyoscyamus niger]
PGSC0003DMT400066977	975	3.35728	Up	2.68e-21	2.91e-20	K09286|1|2e-36|151|aly:ARALYDRAFT_487996|EREBP-like factor	gi|224101833|ref|XP_002334238.1|/4.27316e-48/AP2/ERF domain-containing transcription factor [Populus trichocarpa]
PGSC0003DMT400037425	2027	3.35728	Up	2.93e-11	1.91e-10	K09755|1|2e-154|544|rcu:RCOM_0193830|ferulate-5-hydroxylase [EC:1.14.-.-]	gi|388827897|gb|AFK79031.1|/8.94681e-162/cytochrome P450 CYP736A54 [Bupleurum chinense]
PGSC0003DMT400046637	1903	3.35728	Up	2.93e-11	1.91e-10	K14548|1|9e-71|266|rcu:RCOM_0962120|U3 small nucleolar RNA-associated protein 4	gi|147862850|emb|CAN80923.1|/1.56762e-144/hypothetical protein VITISV_013176 [Vitis vinifera]
PGSC0003DMT400068163	1768	3.35728	Up	2.93e-11	1.91e-10	-	gi|225443383|ref|XP_002266749.1|/6.03765e-135/PREDICTED: uncharacterized protein LOC100249551 [Vitis vinifera]
PGSC0003DMT400071648	1040	3.35728	Up	2.93e-11	1.91e-10	K05283|1|3e-12|71.2|aly:ARALYDRAFT_354960|phosphatidylinositol glycan, class W [EC:2.3.-.-];K15692|2|7e-12|69.7|bdi:100845565|E3 ubiquitin-protein ligase RNF13 [EC:6.3.2.19];K14297|3|2e-11|68.6|mtr:MTR_1g066430|nuclear pore complex protein Nup98-Nup96	gi|297737435|emb|CBI26636.3|/1.20019e-51/unnamed protein product [Vitis vinifera]
PGSC0003DMT400005623	1467	3.35645	Up	4.81e-63	1.47e-61	-	gi|225429470|ref|XP_002277611.1|/5.7863e-149/PREDICTED: pollen-specific protein SF21 [Vitis vinifera]
PGSC0003DMT400052467	2025	3.35212	Up	6.26e-51	1.56e-49	K14500|1|0.0|742|vvi:100249852|BR-signaling kinase [EC:2.7.11.1]	gi|225440554|ref|XP_002276280.1|/0/PREDICTED: probable serine/threonine-protein kinase At5g41260 [Vitis vinifera]
PGSC0003DMT400063253	1032	3.35132	Up	3.83e-27	5.25e-26	-	gi|359490920|ref|XP_002272298.2|/3.41275e-99/PREDICTED: uncharacterized protein LOC100264587 [Vitis vinifera]
PGSC0003DMT400036789	1539	3.34829	Up	8.3e-47	1.9e-45	K10576|1|1e-50|199|vvi:100250088|ubiquitin-conjugating enzyme E2 H [EC:6.3.2.19];K13415|2|2e-48|191|osa:4324691|protein brassinosteroid insensitive 1 [EC:2.7.10.1 2.7.11.1]	gi|359491530|ref|XP_002279127.2|/5.80536e-139/PREDICTED: probable inactive receptor kinase At1g48480-like [Vitis vinifera]
PGSC0003DMT400056910	629	3.34578	Up	4.22e-19	4.2e-18	-	-
PGSC0003DMT400068261	1302	3.3344	Up	1.48e-164	1.24e-162	K05359|1|0.0|667|vvi:100267022|arogenate/prephenate dehydratase [EC:4.2.1.91 4.2.1.51]	gi|267821869|gb|ACY79504.1|/0/arogenate dehydratase 3 [Petunia x hybrida]
PGSC0003DMT400028797	1955	3.33128	Up	4.85e-05	0.000179987	K14638|1|3e-123|441|ppp:PHYPADRAFT_134814|solute carrier family 15 (peptide/histidine transporter), member 3/4	gi|224090809|ref|XP_002309091.1|/0/predicted protein [Populus trichocarpa]
PGSC0003DMT400045106	1395	3.33128	Up	4.88e-09	2.73e-08	K04523|1|4e-94|343|vvi:100267604|ubiquilin	gi|359474971|ref|XP_002282473.2|/2.48901e-93/PREDICTED: ubiquilin-1-like [Vitis vinifera]
PGSC0003DMT400076999	1452	3.33128	Up	2.27e-36	4.09e-35	-	gi|357465739|ref|XP_003603154.1|/3.70049e-31/hypothetical protein MTR_3g104460 [Medicago truncatula]
PGSC0003DMT400041595	807	3.33128	Up	4.85e-05	0.000180103	K08237|1|9e-36|148|pop:POPTR_731288|hydroquinone glucosyltransferase [EC:2.4.1.218];K12356|2|2e-34|144|ath:AT5G66690|coniferyl-alcohol glucosyltransferase [EC:2.4.1.111]	gi|20149064|gb|AAM12787.1|/2.23063e-126/putative anthocyanidine rhamnosyl-transferase [Capsicum annuum]
PGSC0003DMT400085174	402	3.33128	Up	4.85e-05	0.000180016	-	gi|224128280|ref|XP_002329125.1|/2.8403e-30/predicted protein [Populus trichocarpa]
PGSC0003DMT400035056	1893	3.33128	Up	6.69e-17	6.03e-16	-	gi|359473190|ref|XP_003631261.1|/1.17817e-71/PREDICTED: probable inactive poly [ADP-ribose] polymerase SRO2-like [Vitis vinifera]
PGSC0003DMT400042523	669	3.33128	Up	4.85e-05	0.000180074	K02866|1|1e-19|94.7|osa:4332737|large subunit ribosomal protein L10e	gi|255549796|ref|XP_002515949.1|/8.8135e-69/Stem 28 kDa glycoprotein precursor, putative [Ricinus communis]
PGSC0003DMT400049933	717	3.33128	Up	6.07e-15	4.95e-14	K13425|1|1e-25|114|vvi:100256849|WRKY transcription factor 22;K13426|4|2e-20|97.1|pop:POPTR_646672|WRKY transcription factor 29	gi|357507585|ref|XP_003624081.1|/1.91624e-27/WRKY transcription factor [Medicago truncatula]
PGSC0003DMT400031542	582	3.33128	Up	4.85e-05	0.000179929	-	gi|295844360|gb|ADG43176.1|/1.06006e-34/putative major latex-like protein [Salvia miltiorrhiza]
PGSC0003DMT400031607	1026	3.33128	Up	4.75e-07	2.21e-06	K09422|1|8e-62|235|pop:POPTR_774521|myb proto-oncogene protein, plant	gi|324022716|gb|ADY15314.1|/2.13305e-61/R2R3-MYB transcription factor [Prunus avium]
PGSC0003DMT400023183	1481	3.33128	Up	4.85e-05	0.000179958	K00924|1|5e-08|57.8|ath:AT5G22850|[EC:2.7.1.-]	gi|32482806|gb|AAP84703.1|/0/putative xyloglucanase inhibitor [Solanum tuberosum]
PGSC0003DMT400005554	2655	3.33128	Up	4.85e-05	0.000180045	-	gi|359482068|ref|XP_002272910.2|/0/PREDICTED: rop guanine nucleotide exchange factor 1-like [Vitis vinifera]
PGSC0003DMT400078471	1203	3.32603	Up	1.05e-49	2.55e-48	-	gi|225424195|ref|XP_002284189.1|/1.37359e-65/PREDICTED: uncharacterized protein At1g66480 [Vitis vinifera]
PGSC0003DMT400035464	2598	3.32355	Up	3.49e-34	5.94e-33	K02542|1|0.0|1260|pop:POPTR_797236|minichromosome maintenance protein 6	gi|224057898|ref|XP_002299379.1|/0/predicted protein [Populus trichocarpa]
PGSC0003DMT400050287	1500	3.32221	Up	3.27e-57	9.26e-56	K09422|1|2e-92|337|vvi:100233018|myb proto-oncogene protein, plant	gi|75107027|sp|P81392.1|MYB06_ANTMA/5.14452e-92/RecName: Full=Myb-related protein 306
PGSC0003DMT400044769	1421	3.31988	Up	1.89e-244	2.62e-242	-	gi|157273672|gb|ABV27490.1|/1.87213e-120/fasciclin-like arabinogalactan protein 19 [Gossypium hirsutum]
PGSC0003DMT400060308	2593	3.31854	Up	7.68e-61	2.28e-59	K10775|1|0.0|1182|vvi:100241377|phenylalanine ammonia-lyase [EC:4.3.1.24]	gi|56555147|gb|AAV98199.1|/0/phenylalanine ammonialyase 1 [Petunia x hybrida]
PGSC0003DMT400051227	995	3.31096	Up	3.66e-26	4.8e-25	-	gi|388495662|gb|AFK35897.1|/6.85262e-17/unknown [Medicago truncatula]
PGSC0003DMT400037834	1310	3.30704	Up	5.41e-115	3.09e-113	K15104|1|2e-130|464|rcu:RCOM_0070090|solute carrier family 25 (mitochondrial oxoglutarate transporter), member 11	gi|255579712|ref|XP_002530695.1|/1.97041e-129/mitochondrial dicarboxylate carrier protein, putative [Ricinus communis]
PGSC0003DMT400061367	1733	3.30403	Up	1.13e-65	3.59e-64	-	gi|255577538|ref|XP_002529647.1|/3.43879e-151/conserved hypothetical protein [Ricinus communis]
PGSC0003DMT400026311	1474	3.30249	Up	7.52e-45	1.64e-43	-	gi|224125670|ref|XP_002329689.1|/1.64896e-18/predicted protein [Populus trichocarpa]
PGSC0003DMT400047469	522	3.29812	Up	8.61e-09	4.71e-08	-	-
PGSC0003DMT400012969	945	3.29812	Up	8.61e-09	4.72e-08	-	gi|302144145|emb|CBI23250.3|/3.73308e-25/unnamed protein product [Vitis vinifera]
PGSC0003DMT400008504	937	3.29539	Up	9.48e-71	3.29e-69	K09754|1|2e-112|403|pop:POPTR_685839|coumaroylquinate(coumaroylshikimate) 3'-monooxygenase [EC:1.14.13.36]	gi|193290672|gb|ACF17644.1|/4.19937e-122/putative p-coumarate 3-hydroxylase [Capsicum annuum]
PGSC0003DMT400061738	1847	3.29332	Up	1.88e-14	1.49e-13	-	gi|225436823|ref|XP_002270566.1|/1.31541e-156/PREDICTED: uncharacterized protein LOC100252743 [Vitis vinifera]
PGSC0003DMT400022952	1471	3.28689	Up	8.38e-07	3.8e-06	K00011|1|1e-134|478|ath:AT2G37790|aldehyde reductase [EC:1.1.1.21];K00002|2|7e-123|439|osa:4338987|alcohol dehydrogenase (NADP+) [EC:1.1.1.2];K08243|3|2e-63|241|gmx:547911|6'-deoxychalcone synthase [EC:2.3.1.170]	gi|388520373|gb|AFK48248.1|/4.46537e-141/unknown [Lotus japonicus]
PGSC0003DMT400055683	959	3.28689	Up	1.72e-12	1.22e-11	-	gi|225433690|ref|XP_002267101.1|/2.38697e-27/PREDICTED: uncharacterized protein LOC100242907 [Vitis vinifera]
PGSC0003DMT400014973	1076	3.28689	Up	1.72e-12	1.22e-11	-	gi|224053765|ref|XP_002297968.1|/2.71935e-30/predicted protein [Populus trichocarpa]
PGSC0003DMT400018853	1769	3.28579	Up	1.62e-77	6.05e-76	K07748|1|3e-165|580|vvi:100257631|sterol-4alpha-carboxylate 3-dehydrogenase (decarboxylating) [EC:1.1.1.170]	gi|359476293|ref|XP_002282161.2|/1.1306e-165/PREDICTED: 3beta-hydroxysteroid-dehydrogenase/decarboxylase isoform 2-like [Vitis vinifera]
PGSC0003DMT400061547	1465	3.28187	Up	2.2e-51	5.51e-50	K02160|1|2e-06|52.4|mtr:MTR_6g015020|acetyl-CoA carboxylase biotin carboxyl carrier protein	gi|359486366|ref|XP_002278151.2|/2.56167e-72/PREDICTED: biotin carboxyl carrier protein of acetyl-CoA carboxylase-like [Vitis vinifera]
PGSC0003DMT400057136	1361	3.28124	Up	1.39e-60	4.12e-59	K13415|1|2e-29|128|sbi:SORBI_03g032990|protein brassinosteroid insensitive 1 [EC:2.7.10.1 2.7.11.1]	gi|469457|gb|AAA53547.1|/0/polygalacturonase inhibitor protein [Solanum lycopersicum]
PGSC0003DMT400054175	3433	3.27784	Up	1.6e-10	9.94e-10	K13420|1|4e-79|295|pop:POPTR_1075175|LRR receptor-like serine/threonine-protein kinase FLS2 [EC:2.7.11.1];K13415|3|2e-71|269|pop:POPTR_562744|protein brassinosteroid insensitive 1 [EC:2.7.10.1 2.7.11.1]	gi|225444065|ref|XP_002264039.1|/0/PREDICTED: probable LRR receptor-like serine/threonine-protein kinase At4g20940-like isoform 1 [Vitis vinifera]
PGSC0003DMT400068062	992	3.27784	Up	4.47e-29	6.59e-28	-	gi|21555032|gb|AAM63759.1|/6.95957e-62/unknown [Arabidopsis thaliana]
PGSC0003DMT400002161	1667	3.27645	Up	3.69e-73	1.31e-71	K13648|1|4e-19|94.7|pop:POPTR_563480|alpha-1,4-galacturonosyltransferase [EC:2.4.1.43]	gi|225423891|ref|XP_002281658.1|/4.60532e-121/PREDICTED: probable galacturonosyltransferase-like 3 [Vitis vinifera]
PGSC0003DMT400047202	1257	3.27395	Up	3.3e-14	2.59e-13	-	gi|297739270|emb|CBI28921.3|/3.63233e-141/unnamed protein product [Vitis vinifera]
PGSC0003DMT400068892	3660	3.27178	Up	7.07e-18	6.7e-17	K08286|1|2e-123|442|ath:AT4G28490|protein-serine/threonine kinase [EC:2.7.11.-];K00924|2|1e-120|433|ath:AT1G28440|[EC:2.7.1.-];K13420|4|1e-119|429|rcu:RCOM_0633880|LRR receptor-like serine/threonine-protein kinase FLS2 [EC:2.7.11.1]	gi|255575584|ref|XP_002528692.1|/0/Brassinosteroid LRR receptor kinase precursor, putative [Ricinus communis]
PGSC0003DMT400003037	849	3.26638	Up	6.46e-58	1.84e-56	K13448|1|6e-09|59.7|ath:AT2G43290|calcium-binding protein CML	gi|225431988|ref|XP_002279066.1|/1.76557e-36/PREDICTED: calmodulin-like [Vitis vinifera]
PGSC0003DMT400040670	914	3.26417	Up	1.38e-19	1.4e-18	K00799|1|1e-78|291|vvi:100245065|glutathione S-transferase [EC:2.5.1.18]	gi|225424859|ref|XP_002273830.1|/1.3616e-77/PREDICTED: glutathione S-transferase U17 isoform 1 [Vitis vinifera]
PGSC0003DMT400066727	1275	3.26417	Up	8.59e-05	0.000308102	-	gi|359480611|ref|XP_003632499.1|/1.1882e-163/PREDICTED: uncharacterized protein LOC100854050 [Vitis vinifera]
PGSC0003DMT400076023	1654	3.26417	Up	8.59e-05	0.000308006	K13267|1|8e-126|449|gmx:100814284|cytochrome P450, family 71, subfamily D, polypeptide 9 (flavonoid 6-hydroxylase) [EC:1.14.13.-];K16083|2|3e-105|380|osa:4329725|cytochrome P450, family 71, subfamily Z, polypeptide 6 (ent-isokaurene C2-hydroxylase) [EC:1.14.13.143];K16085|3|6e-102|369|osa:4335091|cytochrome P450, family 99, subfamily A, polypeptide 3 (9beta-pimara-7,15-diene oxidase) [EC:1.14.13.…	gi|85068636|gb|ABC69398.1|/0/CYP71D5v3 [Nicotiana tabacum]
PGSC0003DMT400011731	2737	3.26417	Up	3.02e-12	2.1e-11	K04733|1|8e-52|204|smo:SELMODRAFT_159261|interleukin-1 receptor-associated kinase 4 [EC:2.7.11.1]	gi|225432165|ref|XP_002267270.1|/3.14911e-112/PREDICTED: probable receptor-like protein kinase At5g18500 [Vitis vinifera]
PGSC0003DMT400018139	2565	3.26417	Up	8.59e-05	0.000308247	K08770|1|2e-12|73.6|osa:4337080|ubiquitin C	gi|255564699|ref|XP_002523344.1|/0/protein with unknown function [Ricinus communis]
PGSC0003DMT400026138	1308	3.26417	Up	3.02e-12	2.1e-11	K01206|1|8e-27|119|ath:AT1G67830|alpha-L-fucosidase [EC:3.2.1.51];K00514|3|4e-22|104|rcu:RCOM_1428040|zeta-carotene desaturase [EC:1.3.5.6]	gi|255562709|ref|XP_002522360.1|/2.70899e-171/zinc finger protein, putative [Ricinus communis]
PGSC0003DMT400021808	718	3.26417	Up	8.59e-05	0.000308151	-	gi|224089729|ref|XP_002308804.1|/4.01418e-09/predicted protein [Populus trichocarpa]
PGSC0003DMT400023469	2084	3.26417	Up	8.59e-05	0.000307958	-	gi|255568653|ref|XP_002525300.1|/7.21177e-82/conserved hypothetical protein [Ricinus communis]
PGSC0003DMT400000226	876	3.26417	Up	3.02e-12	2.1e-11	-	gi|350534998|ref|NP_001233914.1|/4.80623e-109/plant cell wall protein SlTFR88 [Solanum lycopersicum]
PGSC0003DMT400058271	922	3.26417	Up	8.59e-05	0.000308295	K00799|1|2e-84|310|vvi:100245065|glutathione S-transferase [EC:2.5.1.18]	gi|225424859|ref|XP_002273830.1|/2.20474e-83/PREDICTED: glutathione S-transferase U17 isoform 1 [Vitis vinifera]
PGSC0003DMT400044210	3126	3.26417	Up	8.59e-05	0.00030791	K10398|1|4e-33|142|aly:ARALYDRAFT_484964|kinesin family member 11;K10405|3|2e-32|140|smo:SELMODRAFT_84710|kinesin family member C1	gi|147833016|emb|CAN66120.1|/0/hypothetical protein VITISV_002804 [Vitis vinifera]
PGSC0003DMT400070754	1272	3.26417	Up	1.51e-08	8.11e-08	-	gi|225465405|ref|XP_002277751.1|/1.66013e-149/PREDICTED: protein ZINC INDUCED FACILITATOR-LIKE 1 [Vitis vinifera]
PGSC0003DMT400005471	1389	3.26417	Up	1.51e-08	8.11e-08	-	gi|225459188|ref|XP_002284015.1|/6.13692e-68/PREDICTED: putative clathrin assembly protein At4g40080-like [Vitis vinifera]
PGSC0003DMT400075514	4117	3.26417	Up	8.59e-05	0.000307862	K03549|1|0.0|929|ppp:PHYPADRAFT_140250|KUP system potassium uptake protein	gi|356571651|ref|XP_003553989.1|/0/PREDICTED: potassium transporter 4-like [Glycine max]
PGSC0003DMT400026503	3284	3.26417	Up	8.59e-05	0.000308054	K04733|1|2e-28|127|smo:SELMODRAFT_159261|interleukin-1 receptor-associated kinase 4 [EC:2.7.11.1];K00924|3|3e-27|122|aly:ARALYDRAFT_486409|[EC:2.7.1.-]	gi|225443782|ref|XP_002266057.1|/0/PREDICTED: probable LRR receptor-like serine/threonine-protein kinase At5g45840-like [Vitis vinifera]
PGSC0003DMT400063308	1403	3.26417	Up	8.59e-05	0.000308199	K11821|1|8e-60|229|aly:ARALYDRAFT_895283|desulfoglucosinolate sulfotransferase A/B/C [EC:2.8.2.-]	gi|359491158|ref|XP_002262899.2|/2.05771e-79/PREDICTED: flavonol 4'-sulfotransferase-like [Vitis vinifera]
PGSC0003DMT400009630	1188	3.25498	Up	2.13e-109	1.17e-107	-	gi|317106672|dbj|BAJ53175.1|/4.81627e-164/JHL18I08.9 [Jatropha curcas]
PGSC0003DMT400064780	1020	3.25328	Up	1.25e-35	2.22e-34	-	gi|359475255|ref|XP_003631624.1|/1.52867e-27/PREDICTED: uncharacterized protein LOC100855234 [Vitis vinifera]
PGSC0003DMT400041755	1655	3.25267	Up	5.37e-23	6.2e-22	K12356|1|1e-36|152|ath:AT5G66690|coniferyl-alcohol glucosyltransferase [EC:2.4.1.111];K08237|2|2e-35|149|ath:AT4G01070|hydroquinone glucosyltransferase [EC:2.4.1.218]	gi|20149064|gb|AAM12787.1|/0/putative anthocyanidine rhamnosyl-transferase [Capsicum annuum]
PGSC0003DMT400069563	303	3.25036	Up	2.81e-10	1.71e-09	-	gi|321150022|gb|ADW66158.1|/6.86236e-32/mitochondrial import inner membrane translocase subunit [Solanum nigrum]
PGSC0003DMT400008635	1750	3.25036	Up	2.81e-10	1.71e-09	K00517|1|5e-137|486|ath:AT4G31940|[EC:1.14.-.-];K05280|2|2e-87|322|aly:ARALYDRAFT_487632|flavonoid 3'-monooxygenase [EC:1.14.13.21]	gi|359492645|ref|XP_002281995.2|/1.50811e-162/PREDICTED: cytochrome P450 82A3 [Vitis vinifera]
PGSC0003DMT400052480	4858	3.24882	Up	1.09e-33	1.83e-32	-	gi|225440548|ref|XP_002273340.1|/5.16441e-108/PREDICTED: uncharacterized protein LOC100245981 [Vitis vinifera]
PGSC0003DMT400057709	1853	3.24823	Up	1.06e-24	1.32e-23	K08150|1|9e-44|176|aly:ARALYDRAFT_322009|MFS transporter, SP family, solute carrier family 2 (myo-inositol transporter), member 13	gi|350538321|ref|NP_001234849.1|/0/hexose transporter 1 [Solanum lycopersicum]
PGSC0003DMT400057523	1911	3.24689	Up	1.12e-15	9.46e-15	-	gi|359483728|ref|XP_002267029.2|/4.5898e-136/PREDICTED: reticuline oxidase-like protein-like [Vitis vinifera]
PGSC0003DMT400063425	701	3.24531	Up	4.77e-21	5.12e-20	-	-
PGSC0003DMT400092702	819	3.24466	Up	5.66e-71	1.97e-69	K15777|1|1e-111|400|vvi:100262346|4,5-DOPA dioxygenase extradiol [EC:1.13.11.-]	gi|47900738|gb|AAT39310.1|/2.77705e-116/4,5-DOPA dioxygenase extradiol-like protein, putative [Solanum demissum]
PGSC0003DMT400010033	1763	3.24109	Up	1.48e-06	6.54e-06	K01669|1|0.0|821|vvi:100243038|deoxyribodipyrimidine photo-lyase [EC:4.1.99.3]	gi|225470301|ref|XP_002266483.1|/0/PREDICTED: deoxyribodipyrimidine photo-lyase-like [Vitis vinifera]
PGSC0003DMT400032391	1522	3.24109	Up	5.3e-12	3.62e-11	K00826|1|3e-161|566|rcu:RCOM_0651450|branched-chain amino acid aminotransferase [EC:2.6.1.42]	gi|255564585|ref|XP_002523288.1|/3.43398e-160/D-alanine aminotransferase, putative [Ricinus communis]
PGSC0003DMT400055192	3542	3.24109	Up	1.91e-33	3.19e-32	K01537|1|0.0|1611|ath:AT4G37640|Ca2+-transporting ATPase [EC:3.6.3.8]	gi|15235643|ref|NP_195479.1|/0/Ca2+-transporting ATPase [Arabidopsis thaliana]
PGSC0003DMT400007865	739	3.24109	Up	1.48e-06	6.54e-06	-	gi|53830836|gb|AAU95240.1|/2.38747e-129/osmotin-like protein [Solanum tuberosum]
PGSC0003DMT400035438	2442	3.24109	Up	1.48e-06	6.54e-06	-	gi|297803722|ref|XP_002869745.1|/1.89888e-36/RWP-RK domain-containing protein [Arabidopsis lyrata subsp. lyrata]
PGSC0003DMT400041874	1509	3.23842	Up	1.78e-63	5.49e-62	K03921|1|0.0|669|vvi:100853715|acyl-[acyl-carrier-protein] desaturase [EC:1.14.19.2]	gi|1174466|sp|P46253.1|STAD_SOLTU/0/RecName: Full=Acyl-[acyl-carrier-protein] desaturase, chloroplastic; AltName: Full=Stearoyl-ACP desaturase; Flags: Precursor
PGSC0003DMT400015811	2342	3.2375	Up	2.14e-116	1.25e-114	-	gi|225427985|ref|XP_002277695.1|/0/PREDICTED: uncharacterized protein LOC100260696 [Vitis vinifera]
PGSC0003DMT400057819	564	3.23675	Up	1.68e-77	6.27e-76	-	gi|5824319|emb|CAB54138.1|/1.82004e-11/hypothetical protein [Solanum tuberosum]
PGSC0003DMT400043152	834	3.23642	Up	4.25e-19	4.22e-18	K08081|1|1e-95|347|pop:POPTR_832557|tropine dehydrogenase [EC:1.1.1.206]	gi|224098461|ref|XP_002311182.1|/1.06087e-94/predicted protein [Populus trichocarpa]
PGSC0003DMT400025680	2408	3.23442	Up	1.01e-13	7.74e-13	K14423|1|4e-07|55.5|aly:ARALYDRAFT_329352|4,4-dimethyl-9beta,19-cyclopropylsterol-4alpha-methyl oxidase [EC:1.14.13.72];K06674|2|3e-06|52.8|vcn:VOLCADRAFT_106052|structural maintenance of chromosome 2	gi|225457612|ref|XP_002274079.1|/0/PREDICTED: probable S-acyltransferase At2g33640-like [Vitis vinifera]
PGSC0003DMT400036565	1460	3.23442	Up	1.01e-13	7.74e-13	K05278|1|4e-131|466|pop:POPTR_551488|flavonol synthase [EC:1.14.11.23]	gi|225194715|gb|ACN81826.1|/0/flavonol synthase [Solanum tuberosum]
PGSC0003DMT400058132	3715	3.2294	Up	2.66e-08	1.4e-07	K13420|1|5e-134|477|ath:AT5G46330|LRR receptor-like serine/threonine-protein kinase FLS2 [EC:2.7.11.1]	gi|145666466|gb|ABP88740.1|/0/putative receptor-like protein kinase [Capsicum frutescens]
PGSC0003DMT400055488	2394	3.22363	Up	3.78e-193	3.93e-191	K10775|1|0.0|1213|rcu:RCOM_1355480|phenylalanine ammonia-lyase [EC:4.3.1.24]	gi|129587|sp|P26600.1|PAL5_SOLLC/0/RecName: Full=Phenylalanine ammonia-lyase; Short=PAL
PGSC0003DMT400003717	3471	3.22235	Up	2.34e-36	4.22e-35	-	gi|225451725|ref|XP_002276947.1|/1.94223e-154/PREDICTED: uncharacterized protein LOC100266999 [Vitis vinifera]
PGSC0003DMT400037341	1532	3.21978	Up	7.03e-59	2.03e-57	-	gi|225461924|ref|XP_002267825.1|/1.98432e-131/PREDICTED: fasciclin-like arabinogalactan protein 1-like [Vitis vinifera]
PGSC0003DMT400068810	1600	3.21902	Up	5.09e-31	7.93e-30	K05282|1|4e-39|160|aly:ARALYDRAFT_487543|gibberellin 20-oxidase [EC:1.14.11.12]	gi|255555559|ref|XP_002518816.1|/2.03297e-134/gibberellin 20-oxidase, putative [Ricinus communis]
PGSC0003DMT400074761	1121	3.21763	Up	2.87e-22	3.24e-21	K03919|1|9e-06|49.7|osa:4334565|alkylated DNA repair protein [EC:1.14.11.-]	gi|224140575|ref|XP_002323658.1|/2.29871e-19/predicted protein [Populus trichocarpa]
PGSC0003DMT400017083	1041	3.21763	Up	9.29e-12	6.24e-11	-	gi|225459985|ref|XP_002269541.1|/1.84306e-68/PREDICTED: uncharacterized protein LOC100248177 [Vitis vinifera]
PGSC0003DMT400055151	2300	3.20972	Up	6.64e-17	5.99e-16	-	gi|359496932|ref|XP_003635376.1|/2.22664e-156/PREDICTED: uncharacterized protein LOC100853530 [Vitis vinifera]
PGSC0003DMT400021384	4028	3.20838	Up	7.21e-103	3.74e-101	K13420|1|0.0|1378|pop:POPTR_1075175|LRR receptor-like serine/threonine-protein kinase FLS2 [EC:2.7.11.1]	gi|359483612|ref|XP_002272319.2|/0/PREDICTED: LRR receptor-like serine/threonine-protein kinase FLS2-like [Vitis vinifera]
PGSC0003DMT400032938	1008	3.20814	Up	7.13e-36	1.27e-34	-	gi|118481089|gb|ABK92498.1|/1.06028e-73/unknown [Populus trichocarpa]
PGSC0003DMT400012716	3134	3.19378	Up	8.62e-10	5.08e-09	-	gi|73624751|gb|AAZ79233.1|/0/putative xylanase Xyn2 [Nicotiana tabacum]
PGSC0003DMT400080082	1216	3.19378	Up	8.62e-10	5.08e-09	-	gi|357455541|ref|XP_003598051.1|/8.59718e-108/hypothetical protein MTR_3g005710 [Medicago truncatula]
PGSC0003DMT400065470	1318	3.19378	Up	4.66e-08	2.4e-07	K08850|1|2e-153|540|rcu:RCOM_0799040|aurora kinase, other [EC:2.7.11.1]	gi|255550892|ref|XP_002516494.1|/2.18445e-152/Serine/threonine-protein kinase, putative [Ricinus communis]
PGSC0003DMT400050492	1797	3.19378	Up	3.1e-13	2.3e-12	K00924|1|1e-19|96.7|ath:AT5G22850|[EC:2.7.1.-]	gi|255565759|ref|XP_002523869.1|/8.60839e-137/Aspartic proteinase nepenthesin-2 precursor, putative [Ricinus communis]
PGSC0003DMT400042702	1632	3.19378	Up	4.66e-08	2.4e-07	K00517|1|0.0|669|ath:AT5G09970|[EC:1.14.-.-];K09754|5|6e-67|253|gmx:100811080|coumaroylquinate(coumaroylshikimate) 3'-monooxygenase [EC:1.14.13.36]	gi|225438563|ref|XP_002280007.1|/0/PREDICTED: cytochrome P450 78A4-like [Vitis vinifera]
PGSC0003DMT400015190	1166	3.19378	Up	2.59e-06	1.12e-05	-	gi|255578609|ref|XP_002530166.1|/8.6703e-17/conserved hypothetical protein [Ricinus communis]
PGSC0003DMT400025581	2106	3.19378	Up	4.44e-20	4.58e-19	K13412|1|0.0|791|rcu:RCOM_1599390|calcium-dependent protein kinase [EC:2.7.11.1]	gi|255539058|ref|XP_002510594.1|/0/calcium-dependent protein kinase, putative [Ricinus communis]
PGSC0003DMT400014567	644	3.19378	Up	0.000151386	0.000521963	-	gi|388518003|gb|AFK47063.1|/1.97609e-14/unknown [Lotus japonicus]
PGSC0003DMT400007203	1482	3.19378	Up	5.98e-15	4.88e-14	K01206|1|2e-74|278|aly:ARALYDRAFT_475890|alpha-L-fucosidase [EC:3.2.1.51];K00514|3|3e-32|138|rcu:RCOM_1428040|zeta-carotene desaturase [EC:1.3.5.6]	gi|359487567|ref|XP_002277053.2|/1.49189e-152/PREDICTED: GDSL esterase/lipase At1g09390-like [Vitis vinifera]
PGSC0003DMT400029648	1904	3.19378	Up	0.000151386	0.000522199	-	gi|225437340|ref|XP_002265436.1|/2.05212e-136/PREDICTED: E3 ubiquitin-protein ligase BAH1 [Vitis vinifera]
PGSC0003DMT400079832	987	3.19378	Up	1.62e-11	1.08e-10	-	gi|226713183|sp|A7QBZ2.1|CSPLA_VITVI/5.65252e-72/RecName: Full=CASP-like protein VIT_01s0010g01870
PGSC0003DMT400046811	1228	3.19378	Up	0.000151386	0.00052212	K00100|1|8e-26|116|olu:OSTLU_36252|[EC:1.1.1.-];K00218|2|5e-23|107|olu:OSTLU_4520|protochlorophyllide reductase [EC:1.3.1.33]	gi|225456946|ref|XP_002281557.1|/1.63528e-138/PREDICTED: short-chain dehydrogenase TIC 32, chloroplastic [Vitis vinifera]
PGSC0003DMT400060751	641	3.19378	Up	0.000151386	0.000522042	-	gi|255563268|ref|XP_002522637.1|/5.51089e-09/conserved hypothetical protein [Ricinus communis]
PGSC0003DMT400035727	1475	3.19378	Up	2.59e-06	1.12e-05	-	gi|118481875|gb|ABK92874.1|/3.6735e-18/unknown [Populus trichocarpa]
PGSC0003DMT400061012	461	3.19378	Up	4.66e-08	2.4e-07	-	-
PGSC0003DMT400079206	1114	3.19378	Up	2.27e-18	2.18e-17	-	gi|3759184|dbj|BAA33810.1|/2.10962e-158/phi-1 [Nicotiana tabacum]
PGSC0003DMT400079384	999	3.19378	Up	5.98e-15	4.88e-14	-	gi|350535054|ref|NP_001234429.1|/1.30715e-124/dicyanin precursor [Solanum lycopersicum]
PGSC0003DMT400026200	1770	3.18264	Up	4.36e-45	9.52e-44	-	gi|224079910|ref|XP_002305969.1|/3.91235e-150/hypothetical protein POPTRDRAFT_1076074 [Populus trichocarpa]
PGSC0003DMT400060953	3128	3.18264	Up	4.36e-45	9.53e-44	K05692|1|0.0|750|rcu:RCOM_0503940|actin beta/gamma 1;K10355|4|0.0|748|osa:4333919|actin, other eukaryote	gi|231496|sp|P30167.1|ACT3_SOLTU/0/RecName: Full=Actin-58
PGSC0003DMT400001888	2341	3.17928	Up	3.95e-18	3.77e-17	K12126|1|5e-12|71.6|aly:ARALYDRAFT_471048|phytochrome-interacting factor 3	gi|225428454|ref|XP_002284113.1|/7.19035e-102/PREDICTED: transcription factor bHLH63-like [Vitis vinifera]
PGSC0003DMT400071100	3189	3.17878	Up	6.24e-50	1.53e-48	-	gi|296086776|emb|CBI32925.3|/3.77492e-80/unnamed protein product [Vitis vinifera]
PGSC0003DMT400037702	1504	3.17442	Up	2.68e-76	9.88e-75	-	gi|225423993|ref|XP_002282702.1|/1.93308e-139/PREDICTED: monoglyceride lipase [Vitis vinifera]
PGSC0003DMT400070196	970	3.17302	Up	5.41e-13	3.94e-12	-	gi|225441862|ref|XP_002284216.1|/1.54633e-66/PREDICTED: heat stress transcription factor B-3-like [Vitis vinifera]
PGSC0003DMT400042829	2039	3.17302	Up	5.41e-13	3.94e-12	K00517|1|3e-63|241|osa:4348172|[EC:1.14.-.-];K05280|3|1e-51|202|gmx:547475|flavonoid 3'-monooxygenase [EC:1.14.13.21]	gi|27529728|dbj|BAC53893.1|/1.81752e-138/cytochrome P450 [Petunia x hybrida]
PGSC0003DMT400012233	1378	3.17198	Up	7.75e-68	2.55e-66	K00016|1|3e-163|573|rcu:RCOM_0540800|L-lactate dehydrogenase [EC:1.1.1.27]	gi|1620970|emb|CAA70100.1|/5.87013e-180/L-lactate dehydrogenase [Solanum lycopersicum]
PGSC0003DMT400074781	1884	3.16809	Up	1.11e-57	3.17e-56	-	gi|255586107|ref|XP_002533717.1|/2.35249e-84/conserved hypothetical protein [Ricinus communis]
PGSC0003DMT400038519	3035	3.16731	Up	1.35e-19	1.37e-18	-	gi|225438990|ref|XP_002279613.1|/0/PREDICTED: formin-like protein 6-like [Vitis vinifera]
PGSC0003DMT400062033	1044	3.16463	Up	6.89e-18	6.52e-17	-	gi|357517413|ref|XP_003628995.1|/1.72053e-106/Notum-like protein [Medicago truncatula]
PGSC0003DMT400041918	791	3.16463	Up	3.6e-26	4.73e-25	-	gi|224141345|ref|XP_002324034.1|/1.06029e-16/predicted protein [Populus trichocarpa]
PGSC0003DMT400065695	2985	3.16463	Up	1.51e-09	8.71e-09	K04733|1|2e-35|150|smo:SELMODRAFT_230241|interleukin-1 receptor-associated kinase 4 [EC:2.7.11.1];K13416|2|2e-35|149|aly:ARALYDRAFT_491347|brassinosteroid insensitive 1-associated receptor kinase 1 [EC:2.7.10.1 2.7.11.1];K13418|5|8e-35|147|pop:POPTR_913861|somatic embryogenesis receptor kinase 1 [EC:2.7.10.1 2.7.11.1]	gi|225431551|ref|XP_002275615.1|/2.01136e-118/PREDICTED: G-type lectin S-receptor-like serine/threonine-protein kinase RLK1-like [Vitis vinifera]
PGSC0003DMT400007571	1711	3.1601	Up	4e-44	8.56e-43	K00161|1|0.0|676|rcu:RCOM_1339660|pyruvate dehydrogenase E1 component subunit alpha [EC:1.2.4.1]	gi|193290722|gb|ACF17669.1|/0/putative pyruvate dehydrogenase E1 alpha subunit [Capsicum annuum]
PGSC0003DMT400053159	775	3.15759	Up	0	0	K01834|1|2e-37|154|vvi:100245371|2,3-bisphosphoglycerate-dependent phosphoglycerate mutase [EC:5.4.2.1];K03036|2|1e-15|81.6|aly:ARALYDRAFT_336019|26S proteasome regulatory subunit N6	gi|6561156|gb|AAF16869.1|AF109693_1/3.15789e-42/allergen-like protein BRSn20 [Sambucus nigra]
PGSC0003DMT400012224	1232	3.15725	Up	8.15e-08	4.09e-07	-	gi|359474353|ref|XP_002265516.2|/1.96113e-99/PREDICTED: uncharacterized protein LOC100257409 [Vitis vinifera]
PGSC0003DMT400066383	1211	3.15725	Up	2.83e-47	6.58e-46	K13258|1|2e-57|221|gmx:547489|2-hydroxyisoflavanone dehydratase [EC:4.2.1.105];K14493|2|1e-25|115|ppp:PHYPADRAFT_118478|gibberellin receptor GID1 [EC:3.-.-.-]	gi|225428751|ref|XP_002285042.1|/2.5098e-83/PREDICTED: probable carboxylesterase 7-like [Vitis vinifera]
PGSC0003DMT400076533	225	3.15725	Up	8.15e-08	4.09e-07	-	gi|18395626|ref|NP_564227.1|/2.31259e-08/uncharacterized protein [Arabidopsis thaliana]
PGSC0003DMT400010004	1189	3.15389	Up	2.35e-19	2.37e-18	-	gi|225426655|ref|XP_002281296.1|/1.87312e-83/PREDICTED: putative DNA-binding protein ESCAROLA-like [Vitis vinifera]
PGSC0003DMT400005298	1885	3.14984	Up	1.2e-17	1.12e-16	K00517|1|0.0|717|vvi:100246851|[EC:1.14.-.-]	gi|225444349|ref|XP_002265911.1|/0/PREDICTED: cytochrome P450 77A3 [Vitis vinifera]
PGSC0003DMT400016996	1481	3.14984	Up	1.2e-17	1.12e-16	K08282|1|1e-51|202|ath:AT3G45780|non-specific serine/threonine protein kinase [EC:2.7.11.1];K08286|2|1e-50|199|ath:AT3G27580|protein-serine/threonine kinase [EC:2.7.11.-]	gi|297790604|ref|XP_002863187.1|/1.84498e-110/kinase family protein [Arabidopsis lyrata subsp. lyrata]
PGSC0003DMT400001928	1338	3.14487	Up	4.54e-06	1.91e-05	-	gi|224077844|ref|XP_002305433.1|/1.53327e-68/predicted protein [Populus trichocarpa]
PGSC0003DMT400062562	1702	3.14487	Up	4.95e-11	3.18e-10	K13496|1|3e-38|158|ath:AT2G36750|UDP-glucosyl transferase 73C [EC:2.4.1.-]	gi|397567|emb|CAA81057.1|/0/UDP rhamnose: anthocyanidin-3-glucoside rhamnosyltransferase [Petunia x hybrida]
PGSC0003DMT400011484	874	3.14487	Up	4.54e-06	1.91e-05	-	gi|225430674|ref|XP_002271039.1|/9.93446e-22/PREDICTED: uncharacterized protein LOC100262060 [Vitis vinifera]
PGSC0003DMT400013998	513	3.14487	Up	4.54e-06	1.91e-05	K13692|1|3e-37|152|ath:AT1G05560|UDP-glucose:(indol-3-yl)acetate beta-D-glucosyltransferase [EC:2.4.1.121];K12338|4|3e-34|142|aly:ARALYDRAFT_915488|anthocyanin 5-O-glucosyltransferase [EC:2.4.1.-];K13691|5|3e-34|142|sbi:SORBI_02g030040|pathogen-inducible salicylic acid glucosyltransferase [EC:2.4.1.-]	gi|209954693|dbj|BAG80537.1|/1.22648e-72/putative glycosyltransferase [Lycium barbarum]
PGSC0003DMT400073939	2060	3.14487	Up	4.54e-06	1.91e-05	-	gi|255550520|ref|XP_002516310.1|/5.49114e-167/conserved hypothetical protein [Ricinus communis]
PGSC0003DMT400038284	974	3.14487	Up	4.54e-06	1.91e-05	-	gi|24745596|dbj|BAC23029.1|/2.97726e-126/tyramine hydroxycinnamoyl transferase [Solanum tuberosum]
PGSC0003DMT400028676	1044	3.14487	Up	1.09e-25	1.41e-24	-	gi|356568182|ref|XP_003552292.1|/1.61437e-80/PREDICTED: protein LURP-one-related 15-like [Glycine max]
PGSC0003DMT400072701	2494	3.14012	Up	0	0	K00789|1|0.0|729|rcu:RCOM_1354270|S-adenosylmethionine synthetase [EC:2.5.1.6]	gi|193290730|gb|ACF17673.1|/0/putative S-adenosylmethionine synthetase [Capsicum annuum]
PGSC0003DMT400053423	901	3.13312	Up	1.31e-28	1.9e-27	-	gi|224110432|ref|XP_002333092.1|/1.24049e-91/predicted protein [Populus trichocarpa]
PGSC0003DMT400052416	3556	3.13209	Up	4.91e-70	1.68e-68	-	gi|225440616|ref|XP_002273894.1|/1.57746e-159/PREDICTED: UPF0503 protein At3g09070, chloroplastic-like [Vitis vinifera]
PGSC0003DMT400036630	1251	3.13059	Up	1.64e-12	1.17e-11	-	gi|255572769|ref|XP_002527317.1|/2.45935e-81/conserved hypothetical protein [Ricinus communis]
PGSC0003DMT400033248	1488	3.12965	Up	4.45e-38	8.36e-37	-	gi|225453933|ref|XP_002279636.1|/2.53059e-75/PREDICTED: putative DNA-binding protein ESCAROLA [Vitis vinifera]
PGSC0003DMT400051682	981	3.12941	Up	6.78e-89	3.01e-87	K09422|1|3e-62|236|ath:AT1G06180|myb proto-oncogene protein, plant	gi|91176169|dbj|BAE93149.1|/1.5028e-101/methyl jasmonate induced MYB-related transcription factor [Nicotiana tabacum]
PGSC0003DMT400001908	1755	3.12858	Up	6.19e-138	4.32e-136	K14489|1|1e-12|73.6|vvi:100263145|arabidopsis histidine kinase 2/3/4 (cytokinin receptor) [EC:2.7.13.3]	gi|255536825|ref|XP_002509479.1|/0/Glucan endo-1,3-beta-glucosidase precursor, putative [Ricinus communis]
PGSC0003DMT400017829	1639	3.12561	Up	4.81e-22	5.39e-21	-	gi|359488593|ref|XP_003633784.1|/2.3628e-162/PREDICTED: triacylglycerol lipase 2-like [Vitis vinifera]
PGSC0003DMT400041701	2146	3.1243	Up	8.3e-240	1.11e-237	K00297|1|0.0|1061|pop:POPTR_654300|methylenetetrahydrofolate reductase (NADPH) [EC:1.5.1.20]	gi|342722655|gb|AEL33268.1|/0/methylenetetrahydrofolate reductase [Nicotiana tabacum]
PGSC0003DMT400002245	973	3.11978	Up	0.000265938	0.000883242	K13289|1|1e-43|175|rcu:RCOM_1504170|cathepsin A (carboxypeptidase C) [EC:3.4.16.5]	gi|359488976|ref|XP_003633850.1|/8.76355e-86/PREDICTED: serine carboxypeptidase-like 46-like [Vitis vinifera]
PGSC0003DMT400061415	1364	3.11978	Up	0.000265938	0.000883753	-	gi|255577538|ref|XP_002529647.1|/4.39861e-87/conserved hypothetical protein [Ricinus communis]
PGSC0003DMT400055910	804	3.11978	Up	0.000265938	0.000883497	K13422|1|6e-11|66.2|rcu:RCOM_0864470|transcription factor MYC2	gi|359496224|ref|XP_003635181.1|/1.37567e-43/PREDICTED: transcription factor DYSFUNCTIONAL TAPETUM 1-like [Vitis vinifera]
PGSC0003DMT400003629	2472	3.11978	Up	7.88e-30	1.19e-28	-	gi|359489005|ref|XP_002278669.2|/0/PREDICTED: phosphate transporter PHO1 homolog 9-like [Vitis vinifera]
PGSC0003DMT400014749	2335	3.11978	Up	1.42e-07	6.99e-07	K05929|1|0.0|849|rcu:RCOM_0161380|phosphoethanolamine N-methyltransferase [EC:2.1.1.103]	gi|350537433|ref|NP_001234549.1|/0/phosphoethanolamine N-methyltransferase [Solanum lycopersicum]
PGSC0003DMT400012364	2204	3.11978	Up	0.000265938	0.000882731	K15403|1|0.0|835|pop:POPTR_827575|fatty acid omega-hydroxy dehydrogenase [EC:1.1.-.-]	gi|224128496|ref|XP_002329018.1|/0/predicted protein [Populus trichocarpa]
PGSC0003DMT400053693	6024	3.11978	Up	0.000265938	0.000882986	K13420|1|3e-163|575|aly:ARALYDRAFT_356368|LRR receptor-like serine/threonine-protein kinase FLS2 [EC:2.7.11.1]	gi|359485451|ref|XP_002276944.2|/0/PREDICTED: LRR receptor-like serine/threonine-protein kinase GSO2-like [Vitis vinifera]
PGSC0003DMT400002733	1569	3.11978	Up	0.000265938	0.000883625	-	gi|225445392|ref|XP_002284984.1|/2.03247e-155/PREDICTED: uncharacterized protein LOC100264696 [Vitis vinifera]
PGSC0003DMT400005558	729	3.11978	Up	0.000265938	0.00088337	K00799|1|1e-52|204|vvi:100242547|glutathione S-transferase [EC:2.5.1.18]	gi|416649|sp|Q03662.1|GSTX1_TOBAC/1.14247e-83/RecName: Full=Probable glutathione S-transferase; AltName: Full=Auxin-induced protein PGNT1/PCNT110
PGSC0003DMT400021424	1895	3.11978	Up	1.9e-42	3.94e-41	K09458|1|0.0|800|rcu:RCOM_0633300|3-oxoacyl-[acyl-carrier-protein] synthase II [EC:2.3.1.179]	gi|255557353|ref|XP_002519707.1|/0/50 kDa ketoavyl-ACP synthase [Ricinus communis]
PGSC0003DMT400055148	1211	3.11978	Up	0.000265938	0.000882859	K09422|1|3e-71|267|gmx:100812816|myb proto-oncogene protein, plant	gi|356495518|ref|XP_003516624.1|/3.18228e-70/PREDICTED: transcription factor RAX3-like [Glycine max]
PGSC0003DMT400026123	1284	3.11978	Up	0.000265938	0.000883114	K00517|1|4e-88|323|osa:4348172|[EC:1.14.-.-];K16084|3|2e-74|278|osa:4329723|cytochrome P450, family 76, subfamily M, polypeptide 7 (ent-cassa-12,15-diene 11-hydroxylase) [EC:1.14.13.145];K13083|4|4e-74|276|mtr:MTR_144s0009|cytochrome P450, family 75, subfamily A (flavonoid 3',5'-hydroxylase) [EC:1.14.13.88]	gi|75161264|sp|Q8VWZ7.1|C76B6_CATRO/3.49992e-155/RecName: Full=Geraniol 8-hydroxylase; AltName: Full=Cytochrome P450 76B6; AltName: Full=Geraniol 10-hydroxylase; Short=CrG10H
PGSC0003DMT400055531	2403	3.114	Up	2.79e-248	3.95e-246	K10775|1|0.0|1208|pop:POPTR_820249|phenylalanine ammonia-lyase [EC:4.3.1.24]	gi|129587|sp|P26600.1|PAL5_SOLLC/0/RecName: Full=Phenylalanine ammonia-lyase; Short=PAL
PGSC0003DMT400020700	1637	3.11393	Up	8.36e-22	9.27e-21	-	gi|356510383|ref|XP_003523918.1|/2.59547e-60/PREDICTED: B3 domain-containing protein At5g42700-like [Glycine max]
PGSC0003DMT400076693	1640	3.11026	Up	1.98e-26	2.63e-25	K13495|1|2e-136|484|vvi:100262460|cis-zeatin O-glucosyltransferase [EC:2.4.1.215]	gi|19743740|gb|AAL92461.1|/2.54206e-140/putative glucosyltransferase [Solanum lycopersicum]
PGSC0003DMT400029318	1413	3.10889	Up	2.87e-23	3.36e-22	K05279|1|1e-114|411|pop:POPTR_834247|flavonol 3-O-methyltransferase [EC:2.1.1.76];K13066|3|1e-112|405|pop:POPTR_824484|caffeic acid 3-O-methyltransferase [EC:2.1.1.68]	gi|429114|emb|CAA50561.1|/6.93882e-176/catechol O-methyltransferase [Nicotiana tabacum]
PGSC0003DMT400042438	1845	3.10451	Up	9.91e-25	1.24e-23	K03327|1|0.0|696|rcu:RCOM_0904910|multidrug resistance protein, MATE family	gi|255554909|ref|XP_002518492.1|/0/multidrug resistance pump, putative [Ricinus communis]
PGSC0003DMT400081340	2302	3.10451	Up	6.3e-17	5.69e-16	K13420|1|8e-16|84.3|sbi:SORBI_06g028760|LRR receptor-like serine/threonine-protein kinase FLS2 [EC:2.7.11.1]	gi|225432596|ref|XP_002281432.1|/0/PREDICTED: probable LRR receptor-like serine/threonine-protein kinase At1g67720 [Vitis vinifera]
PGSC0003DMT400033202	1973	3.10365	Up	2.12e-111	1.19e-109	-	gi|359489366|ref|XP_002270426.2|/2.72071e-123/PREDICTED: fasciclin-like arabinogalactan protein 10-like [Vitis vinifera]
PGSC0003DMT400083030	3083	3.10248	Up	2.88e-165	2.45e-163	-	gi|50841444|gb|AAT84084.1|/0/enhanced disease susceptibility 1 protein [Solanum tuberosum]
PGSC0003DMT400047722	2166	3.10067	Up	3.42e-26	4.51e-25	-	gi|225455352|ref|XP_002277097.1|/7.7487e-111/PREDICTED: protein ABIL2-like [Vitis vinifera]
PGSC0003DMT400017478	612	3.10067	Up	6.12e-51	1.52e-49	-	gi|255553502|ref|XP_002517792.1|/7.8539e-15/conserved hypothetical protein [Ricinus communis]
PGSC0003DMT400062607	1520	3.10067	Up	9.57e-14	7.32e-13	K13065|1|2e-13|75.9|pop:POPTR_784746|shikimate O-hydroxycinnamoyltransferase [EC:2.3.1.133];K15400|4|6e-11|67.4|rcu:RCOM_1447050|omega-hydroxypalmitate O-feruloyl transferase [EC:2.3.1.188]	gi|225433483|ref|XP_002264429.1|/2.39471e-137/PREDICTED: hydroxycinnamoyl-Coenzyme A shikimate/quinate hydroxycinnamoyltransferase [Vitis vinifera]
PGSC0003DMT400017805	3170	3.09424	Up	3.23e-15	2.68e-14	K01955|1|1e-32|140|vvi:100262205|carbamoyl-phosphate synthase large subunit [EC:6.3.5.5];K13944|2|4e-27|122|pop:POPTR_559669|LOB domain-containing protein 16;K13945|4|2e-26|120|ath:AT3G58190|LOB domain-containing protein 29	gi|224060129|ref|XP_002300051.1|/7.87489e-54/predicted protein [Populus trichocarpa]
PGSC0003DMT400071914	890	3.09424	Up	1.5e-10	9.34e-10	-	gi|359486354|ref|XP_002278871.2|/2.24057e-45/PREDICTED: transcription factor bHLH61 [Vitis vinifera]
PGSC0003DMT400042189	1792	3.09424	Up	1.5e-10	9.34e-10	-	gi|359806392|ref|NP_001241493.1|/0/uncharacterized protein LOC100792292 [Glycine max]
PGSC0003DMT400054412	1275	3.09424	Up	7.93e-06	3.25e-05	-	gi|147837154|emb|CAN63634.1|/5.73231e-134/hypothetical protein VITISV_009388 [Vitis vinifera]
PGSC0003DMT400071781	1725	3.09424	Up	7.93e-06	3.25e-05	-	gi|255554202|ref|XP_002518141.1|/4.63024e-60/conserved hypothetical protein [Ricinus communis]
PGSC0003DMT400040848	1226	3.09424	Up	3.23e-15	2.68e-14	K00100|1|2e-34|144|olu:OSTLU_36252|[EC:1.1.1.-];K00218|2|1e-30|132|ppp:PHYPADRAFT_217750|protochlorophyllide reductase [EC:1.3.1.33]	gi|225464515|ref|XP_002270104.1|/1.99193e-136/PREDICTED: short-chain dehydrogenase TIC 32, chloroplastic [Vitis vinifera]
PGSC0003DMT400034958	873	3.08908	Up	1.09e-16	9.74e-16	K11251|1|2e-43|174|pop:POPTR_827348|histone H2A	gi|350627694|gb|AEQ33640.1|/4.12039e-44/histone H2A [Lycium barbarum]
PGSC0003DMT400078527	1975	3.08908	Up	2.58e-47	6.02e-46	-	gi|255570677|ref|XP_002526293.1|/0/GABA-specific permease, putative [Ricinus communis]
PGSC0003DMT400007107	594	3.08687	Up	4.97e-12	3.4e-11	-	-
PGSC0003DMT400020654	1685	3.08467	Up	1.76e-124	1.12e-122	K01376|1|3e-160|563|aly:ARALYDRAFT_473866|[EC:3.4.22.-];K01365|4|4e-112|403|smo:SELMODRAFT_183539|cathepsin L [EC:3.4.22.15]	gi|5777889|emb|CAB53515.1|/0/cysteine protease [Solanum tuberosum]
PGSC0003DMT400061073	1338	3.08131	Up	2.48e-07	1.19e-06	-	gi|225447990|ref|XP_002270155.1|/1.47017e-87/PREDICTED: glutelin type-A 2 [Vitis vinifera]
PGSC0003DMT400005560	957	3.08131	Up	2.48e-07	1.19e-06	K00799|1|5e-49|192|vvi:100242547|glutathione S-transferase [EC:2.5.1.18]	gi|416649|sp|Q03662.1|GSTX1_TOBAC/4.72986e-68/RecName: Full=Probable glutathione S-transferase; AltName: Full=Auxin-induced protein PGNT1/PCNT110
PGSC0003DMT400025922	1528	3.07349	Up	7.96e-09	4.38e-08	K02178|1|2e-142|503|vvi:100244507|checkpoint serine/threonine-protein kinase [EC:2.7.11.1]	gi|359491879|ref|XP_002273598.2|/9.46966e-142/PREDICTED: probable inactive serine/threonine-protein kinase bub1 [Vitis vinifera]
PGSC0003DMT400022276	1722	3.07349	Up	7.96e-09	4.38e-08	K12501|1|3e-163|573|pop:POPTR_819322|homogentisate solanesyltransferase	gi|224088146|ref|XP_002308343.1|/3.28572e-162/predicted protein [Populus trichocarpa]
PGSC0003DMT400012226	2115	3.07228	Up	1.54e-40	3.05e-39	K14638|1|5e-125|446|smo:SELMODRAFT_97812|solute carrier family 15 (peptide/histidine transporter), member 3/4	gi|28273096|dbj|BAC56914.1|/0/nitrate transporter [Nicotiana tabacum]
PGSC0003DMT400005544	869	3.07199	Up	5.16e-33	8.52e-32	K00799|1|5e-58|222|vvi:100242547|glutathione S-transferase [EC:2.5.1.18]	gi|417542|sp|P32111.1|GSTX1_SOLTU/1.29038e-114/RecName: Full=Probable glutathione S-transferase; AltName: Full=Pathogenesis-related protein 1
PGSC0003DMT400064817	2335	3.07199	Up	5.16e-33	8.52e-32	K01897|1|0.0|1073|vvi:100257137|long-chain acyl-CoA synthetase [EC:6.2.1.3]	gi|225428594|ref|XP_002281151.1|/0/PREDICTED: long chain acyl-CoA synthetase 2 [Vitis vinifera]
PGSC0003DMT400011910	2921	3.07063	Up	6.44e-18	6.11e-17	-	gi|559237|gb|AAA98492.1|/3.94469e-60/tyrosine-rich hydroxyproline-rich glycoprotein, partial [Petroselinum crispum]
PGSC0003DMT400019451	3491	3.06858	Up	0	0	K01611|1|2e-141|502|pop:POPTR_566714|S-adenosylmethionine decarboxylase [EC:4.1.1.50]	gi|416883|sp|Q04694.1|DCAM_SOLTU/0/RecName: Full=S-adenosylmethionine decarboxylase proenzyme; Short=AdoMetDC; Short=SAMDC; AltName: Full=Induced stolen tip protein TUB13; Contains: RecName: Full=S-adenosylmethionine decarboxylase alpha chain; Contains: RecName: Full=S-adenosylmethionine decarboxylase beta chain; Flags: Precursor
PGSC0003DMT400055156	715	3.06825	Up	2.6e-10	1.6e-09	-	gi|23466393|tpg|DAA00287.1|/1.55441e-29/TPA: TPA_exp: putative phytosulfokine peptide precursor [Lycopersicon esculentum]
PGSC0003DMT400028221	699	3.0645	Up	8.62e-12	5.81e-11	K04123|1|2e-27|120|gmx:100781238|ent-kaurenoic acid hydroxylase [EC:1.14.13.79]	gi|71726952|gb|AAZ39647.1|/2.70021e-47/cytochrome P450 monooxygenase [Petunia x hybrida]
PGSC0003DMT400096863	900	3.0645	Up	8.62e-12	5.81e-11	-	gi|224127999|ref|XP_002320216.1|/4.82445e-11/predicted protein [Populus trichocarpa]
PGSC0003DMT400065805	1353	3.06387	Up	4.31e-55	1.17e-53	K09338|1|1e-97|355|ath:AT1G69780|homeobox-leucine zipper protein	gi|113205174|gb|AAT40518.2|/1.36986e-165/Homeobox-leucine zipper protein HAT7 , putative [Solanum demissum]
PGSC0003DMT400052657	1706	3.06168	Up	2.88e-13	2.14e-12	K02726|1|1e-122|438|vvi:100262851|20S proteasome subunit alpha 2 [EC:3.4.25.1]	gi|77416969|gb|ABA81880.1|/1.74271e-123/unknown [Solanum tuberosum]
PGSC0003DMT400055489	3692	3.06125	Up	0	0	K10775|1|0.0|664|rcu:RCOM_1355480|phenylalanine ammonia-lyase [EC:4.3.1.24]	gi|193290718|gb|ACF17667.1|/0/putative phenylalanine ammonia-lyase [Capsicum annuum]
PGSC0003DMT400047547	2319	3.05885	Up	5.63e-43	1.18e-41	K05681|1|2e-78|292|cme:CMS467C|ATP-binding cassette, subfamily G (WHITE), member 2;K12843|2|1e-56|219|vvi:100248403|U4/U6 small nuclear ribonucleoprotein PRP3;K01990|4|1e-16|87.0|cme:CMR388C|ABC-2 type transport system ATP-binding protein;K05663|5|3e-16|85.9|ath:AT5G58270|mitochondrial ABC transporter ATM	gi|359474723|ref|XP_002270533.2|/0/PREDICTED: ABC transporter G family member 14-like [Vitis vinifera]
PGSC0003DMT400018218	1184	3.04905	Up	3.35e-98	1.67e-96	-	gi|295407899|gb|ADG04234.1|/2.80916e-156/mannose-binding lectin [Capsicum annuum]
PGSC0003DMT400047957	1406	3.04729	Up	5.87e-44	1.25e-42	K13473|1|2e-59|228|osa:4331523|chitin elicitor-binding protein;K13429|3|5e-07|54.3|ppp:PHYPADRAFT_1279|chitin elicitor receptor kinase 1	gi|338815365|gb|AEJ08745.1|/0/RSI3 [Solanum tuberosum]
PGSC0003DMT400047638	2155	3.04263	Up	0	0	-	gi|255549256|ref|XP_002515682.1|/0/conserved hypothetical protein [Ricinus communis]
PGSC0003DMT400047844	1323	3.04178	Up	1.68e-14	1.34e-13	K01206|1|1e-131|468|ath:AT1G67830|alpha-L-fucosidase [EC:3.2.1.51];K00514|3|5e-35|147|rcu:RCOM_1428040|zeta-carotene desaturase [EC:1.3.5.6]	gi|225424649|ref|XP_002285512.1|/9.79145e-169/PREDICTED: GDSL esterase/lipase At3g26430 [Vitis vinifera]
PGSC0003DMT400014455	1455	3.04178	Up	1.38e-05	5.5e-05	-	gi|225456134|ref|XP_002278278.1|/4.53629e-29/PREDICTED: golgin candidate 2-like [Vitis vinifera]
PGSC0003DMT400041080	882	3.04178	Up	4.31e-07	2.02e-06	K14496|1|3e-81|300|pop:POPTR_907261|abscisic acid receptor PYR/PYL family	gi|62867576|emb|CAI84653.1|/2.12419e-88/hypothetical protein [Nicotiana tabacum]
PGSC0003DMT400046054	1401	3.04178	Up	1.38e-05	5.5e-05	K07088|1|2e-104|377|pop:POPTR_853491|	gi|255575247|ref|XP_002528527.1|/1.27106e-129/auxin:hydrogen symporter, putative [Ricinus communis]
PGSC0003DMT400089589	2364	3.04178	Up	1.38e-08	7.43e-08	K01537|1|3e-101|368|ath:AT3G22910|Ca2+-transporting ATPase [EC:3.6.3.8]	gi|297737128|emb|CBI26329.3|/9.70207e-147/unnamed protein product [Vitis vinifera]
PGSC0003DMT400010006	510	3.04178	Up	1.38e-05	5.5e-05	-	gi|225426661|ref|XP_002281385.1|/5.6966e-22/PREDICTED: uncharacterized protein LOC100241009 [Vitis vinifera]
PGSC0003DMT400032622	1398	3.04178	Up	4.31e-07	2.02e-06	K09286|1|1e-33|142|ath:AT4G25480|EREBP-like factor	gi|225426769|ref|XP_002276153.1|/1.09802e-48/PREDICTED: dehydration-responsive element-binding protein 1E [Vitis vinifera]
PGSC0003DMT400032061	3257	3.04178	Up	1.68e-14	1.34e-13	K10576|1|2e-64|246|vvi:100250088|ubiquitin-conjugating enzyme E2 H [EC:6.3.2.19];K13416|2|2e-51|203|aly:ARALYDRAFT_491347|brassinosteroid insensitive 1-associated receptor kinase 1 [EC:2.7.10.1 2.7.11.1];K13415|5|2e-48|193|sbi:SORBI_03g032990|protein brassinosteroid insensitive 1 [EC:2.7.10.1 2.7.11.1]	gi|224072093|ref|XP_002303623.1|/0/predicted protein [Populus trichocarpa]
PGSC0003DMT400065504	468	3.0366	Up	2.15e-46	4.83e-45	K13420|1|2e-08|56.2|aly:ARALYDRAFT_356368|LRR receptor-like serine/threonine-protein kinase FLS2 [EC:2.7.11.1];K00924|4|6e-08|54.7|aly:ARALYDRAFT_473063|[EC:2.7.1.-]	gi|15230349|ref|NP_188563.1|/1.29498e-37/leucine-rich repeat-containing protein [Arabidopsis thaliana]
PGSC0003DMT400059818	2185	3.03	Up	1.82e-60	5.35e-59	K00058|1|0.0|876|rcu:RCOM_0811570|D-3-phosphoglycerate dehydrogenase [EC:1.1.1.95]	gi|255555301|ref|XP_002518687.1|/0/d-3-phosphoglycerate dehydrogenase, putative [Ricinus communis]
PGSC0003DMT400002746	2625	3.0289	Up	2.02e-37	3.75e-36	K05391|1|6e-14|78.2|vvi:100246671|cyclic nucleotide gated channel, other eukaryote	gi|1514649|emb|CAA60016.1|/0/potassium channel [Solanum tuberosum]
PGSC0003DMT400015093	1719	3.02643	Up	1.37e-31	2.17e-30	K00924|1|3e-21|102|ath:AT5G22850|[EC:2.7.1.-]	gi|225464832|ref|XP_002272243.1|/4.44107e-151/PREDICTED: aspartic proteinase nepenthesin-2-like [Vitis vinifera]
PGSC0003DMT400046159	605	3.02272	Up	1.91e-182	1.79e-180	-	gi|10798746|dbj|BAB16425.1|/5.06298e-06/glycine rich protein [Nicotiana tabacum]
PGSC0003DMT400083076	1720	3.01481	Up	7.81e-10	4.61e-09	K09422|1|2e-85|314|vvi:100233018|myb proto-oncogene protein, plant	gi|302398935|gb|ADL36762.1|/1.19328e-87/MYB domain class transcription factor [Malus x domestica]
PGSC0003DMT400076781	478	3.01481	Up	7.81e-10	4.62e-09	-	-
PGSC0003DMT400062232	2153	3.00936	Up	1.03e-36	1.87e-35	K14491|1|6e-25|114|aly:ARALYDRAFT_474061|two-component response regulator ARR-B family	gi|225427316|ref|XP_002279150.1|/0/PREDICTED: two-component response regulator-like APRR2 [Vitis vinifera]
PGSC0003DMT400054113	366	3.00936	Up	2.39e-08	1.26e-07	-	gi|6691519|dbj|BAA89335.1|/3.96958e-64/EEF53 [Solanum melongena]
PGSC0003DMT400036487	1187	3.00936	Up	7.28e-65	2.29e-63	K00430|1|5e-138|489|gmx:100803637|peroxidase [EC:1.11.1.7]	gi|5381253|dbj|BAA82306.1|/6.08413e-151/peroxidase [Nicotiana tabacum]
PGSC0003DMT400028188	1868	3.00763	Up	3.37e-28	4.83e-27	-	gi|356534433|ref|XP_003535759.1|/7.40748e-115/PREDICTED: hippocampus abundant transcript 1 protein-like [Glycine max]
PGSC0003DMT400016500	1360	3.00701	Up	3.97e-21	4.28e-20	-	gi|224107951|ref|XP_002314666.1|/5.32332e-109/predicted protein [Populus trichocarpa]
PGSC0003DMT400032096	1676	3.00571	Up	5e-14	3.89e-13	K01762|1|0.0|691|rcu:RCOM_1688460|1-aminocyclopropane-1-carboxylate synthase [EC:4.4.1.14]	gi|9719043|gb|AAF97615.1|U18057_1/0/1-amino-cyclopropane-1-carboxylate synthase [Solanum lycopersicum]
PGSC0003DMT400036744	880	3.00114	Up	7.47e-07	3.4e-06	-	gi|224136354|ref|XP_002322309.1|/1.16829e-78/predicted protein [Populus trichocarpa]
PGSC0003DMT400070626	1023	3.00114	Up	1.49e-12	1.06e-11	K01166|1|6e-16|83.2|aly:ARALYDRAFT_903231|ribonuclease T2 [EC:3.1.27.1];K01172|5|5e-10|63.5|osa:4325104|[EC:3.1.27.-]	gi|258617486|gb|ACV83769.1|/1.70195e-18/RNase Phy3, partial [Petunia x hybrida]
PGSC0003DMT400081311	1169	2.99796	Up	1.07e-37	1.99e-36	-	gi|356572746|ref|XP_003554527.1|/6.45096e-129/PREDICTED: epoxide hydrolase 2-like [Glycine max]
PGSC0003DMT400089336	2718	2.99523	Up	4.46e-11	2.87e-10	K01537|1|0.0|866|aly:ARALYDRAFT_898774|Ca2+-transporting ATPase [EC:3.6.3.8]	gi|225432830|ref|XP_002279629.1|/0/PREDICTED: putative calcium-transporting ATPase 13, plasma membrane-type-like [Vitis vinifera]
PGSC0003DMT400012588	2754	2.99339	Up	4.18e-90	1.89e-88	K09285|1|0.0|750|vvi:100252316|AP2-like factor, ANT lineage	gi|38492172|gb|AAR22388.1|/0/ANT-like protein [Nicotiana tabacum]
PGSC0003DMT400044068	1711	2.99287	Up	2.92e-15	2.42e-14	K00826|1|9e-162|568|rcu:RCOM_0858990|branched-chain amino acid aminotransferase [EC:2.6.1.42]	gi|6319165|gb|AAF07191.1|AF193845_1/0/branched-chain amino acid aminotransferase [Solanum tuberosum]
PGSC0003DMT400072515	2122	2.9926	Up	1.18e-88	5.22e-87	K00326|1|2e-130|464|gmx:100805390|cytochrome-b5 reductase [EC:1.6.2.2]	gi|356504288|ref|XP_003520929.1|/2.11709e-129/PREDICTED: NADH-cytochrome b5 reductase 1-like [Glycine max]
PGSC0003DMT400010432	1261	2.98733	Up	2.4e-05	9.25e-05	-	gi|359490920|ref|XP_002272298.2|/2.25507e-82/PREDICTED: uncharacterized protein LOC100264587 [Vitis vinifera]
PGSC0003DMT400082479	1809	2.98733	Up	1.35e-09	7.82e-09	K08850|1|2e-127|454|ath:AT2G45490|aurora kinase, other [EC:2.7.11.1]	gi|225453778|ref|XP_002270462.1|/5.62739e-136/PREDICTED: serine/threonine-protein kinase Aurora-3 [Vitis vinifera]
PGSC0003DMT400063083	3205	2.98733	Up	4.06e-22	4.55e-21	K07195|1|0.0|632|vvi:100265529|exocyst complex component 7	gi|225457209|ref|XP_002280826.1|/9.39645e-180/PREDICTED: uncharacterized protein LOC100265529 [Vitis vinifera]
PGSC0003DMT400052335	1766	2.98733	Up	2.4e-05	9.24e-05	K13508|1|0.0|761|pop:POPTR_835559|glycerol-3-phosphate acyltransferase [EC:2.3.1.15]	gi|224140385|ref|XP_002323563.1|/0/predicted protein [Populus trichocarpa]
PGSC0003DMT400052992	1770	2.98733	Up	2.4e-05	9.24e-05	-	gi|357458009|ref|XP_003599285.1|/5.88706e-122/hypothetical protein MTR_3g031200 [Medicago truncatula]
PGSC0003DMT400003534	276	2.98336	Up	6.64e-40	1.29e-38	-	gi|225425886|ref|XP_002270661.1|/2.49901e-42/PREDICTED: uncharacterized protein LOC100259604 [Vitis vinifera]
PGSC0003DMT400027377	1692	2.98196	Up	1.33e-199	1.46e-197	K01723|1|2e-144|511|vvi:100267750|hydroperoxide dehydratase [EC:4.2.1.92]	gi|76786466|gb|ABA54984.1|/0/allene oxide syntase [Solanum tuberosum]
PGSC0003DMT400038283	932	2.97619	Up	6.98e-22	7.78e-21	-	gi|350538913|ref|NP_001234877.1|/2.80179e-118/N-hydroxycinnamoyl-CoA:tyramine N-hydroxycinnamoyl transferase THT1-3 [Solanum lycopersicum]
PGSC0003DMT400026079	1998	2.97339	Up	1e-17	9.41e-17	K05864|1|1e-155|548|vvi:100262316|peptidyl-prolyl isomerase D [EC:5.2.1.8]	gi|225428707|ref|XP_002284980.1|/1.35811e-154/PREDICTED: peptidyl-prolyl cis-trans isomerase CYP40 [Vitis vinifera]
PGSC0003DMT400045794	664	2.96245	Up	6.07e-74	2.18e-72	-	-
PGSC0003DMT400023727	2124	2.96034	Up	1.63e-112	9.21e-111	K01051|1|0.0|845|vvi:100251413|pectinesterase [EC:3.1.1.11]	gi|6689892|gb|AAF23892.1|AF152172_1/0/pectin methyl esterase [Solanum tuberosum]
PGSC0003DMT400027996	4118	2.95972	Up	2.09e-280	3.62e-278	K10999|1|0.0|1754|pop:POPTR_551308|cellulose synthase A [EC:2.4.1.12]	gi|33186653|gb|AAP97496.1|/0/cellulose synthase [Solanum tuberosum]
PGSC0003DMT400027835	1892	2.95932	Up	1.29e-06	5.76e-06	K07560|1|4e-63|241|vvi:100252068|D-tyrosyl-tRNA(Tyr) deacylase [EC:3.1.-.-]	gi|297740459|emb|CBI30641.3|/4.33452e-62/unnamed protein product [Vitis vinifera]
PGSC0003DMT400031174	3097	2.95932	Up	1.29e-06	5.76e-06	K05857|1|3e-124|444|pop:POPTR_805439|phosphatidylinositol phospholipase C, delta [EC:3.1.4.11]	gi|350539537|ref|NP_001234176.1|/3.14855e-132/PI-phospholipase C PLC5 [Solanum lycopersicum]
PGSC0003DMT400040272	863	2.95932	Up	1.29e-06	5.76e-06	K14638|1|2e-27|120|mtr:MTR_4g015080|solute carrier family 15 (peptide/histidine transporter), member 3/4	gi|296081862|emb|CBI20867.3|/2.61699e-51/unnamed protein product [Vitis vinifera]
PGSC0003DMT400055375	1914	2.95932	Up	1.72e-17	1.6e-16	K01937|1|0.0|847|vvi:100248481|CTP synthase [EC:6.3.4.2]	gi|225462352|ref|XP_002265957.1|/0/PREDICTED: CTP synthase [Vitis vinifera]
PGSC0003DMT400054729	1064	2.95932	Up	1.29e-06	5.76e-06	K00799|1|1e-73|275|gmx:547936|glutathione S-transferase [EC:2.5.1.18]	gi|416652|sp|Q03666.1|GSTX4_TOBAC/2.74452e-83/RecName: Full=Probable glutathione S-transferase; AltName: Full=Auxin-induced protein PCNT107
PGSC0003DMT400040310	1508	2.95932	Up	1.29e-06	5.76e-06	K14664|1|1e-178|624|vvi:100262106|IAA-amino acid hydrolase [EC:3.5.1.-]	gi|225424779|ref|XP_002269424.1|/1.37304e-177/PREDICTED: IAA-amino acid hydrolase ILR1-like 4-like [Vitis vinifera]
PGSC0003DMT400078025	2161	2.95932	Up	1.72e-17	1.6e-16	-	gi|147856802|emb|CAN79178.1|/6.37623e-81/hypothetical protein VITISV_016729 [Vitis vinifera]
PGSC0003DMT400081182	1660	2.95932	Up	4.42e-12	3.03e-11	K15400|1|0.0|698|vvi:100245819|omega-hydroxypalmitate O-feruloyl transferase [EC:2.3.1.188]	gi|241897455|gb|ACS70946.1|/0/feruloyl transferase [Solanum tuberosum]
PGSC0003DMT400041073	5332	2.94714	Up	1.32e-10	8.27e-10	K03320|1|0.0|717|mtr:MTR_7g069640|ammonium transporter, Amt family	gi|357506079|ref|XP_003623328.1|/0/Ammonium transporter 3 member [Medicago truncatula]
PGSC0003DMT400033048	1171	2.94714	Up	3.1e-29	4.61e-28	-	gi|350535935|ref|NP_001234221.1|/1.95421e-117/ovate protein [Solanum lycopersicum]
PGSC0003DMT400063542	2924	2.94714	Up	1.32e-10	8.27e-10	-	gi|359487626|ref|XP_002279574.2|/0/PREDICTED: formin-like protein 11-like [Vitis vinifera]
PGSC0003DMT400057614	729	2.94714	Up	5.98e-20	6.15e-19	-	-
PGSC0003DMT400023324	2321	2.94585	Up	1.49e-26	2e-25	-	gi|225437529|ref|XP_002275599.1|/0/PREDICTED: uncharacterized protein LOC100264117 [Vitis vinifera]
PGSC0003DMT400040232	2247	2.9451	Up	2.96e-17	2.72e-16	K14611|1|0.0|855|pop:POPTR_570060|solute carrier family 23 (nucleobase transporter), member 1/2	gi|356526848|ref|XP_003532028.1|/0/PREDICTED: nucleobase-ascorbate transporter 6-like [Glycine max]
PGSC0003DMT400033417	644	2.94272	Up	1.99e-190	2e-188	-	gi|156118338|gb|ABU49727.1|/9.38958e-49/non-specific lipid transfer protein a7 [Solanum tuberosum]
PGSC0003DMT400081243	1459	2.94127	Up	1.22e-94	5.8e-93	K01058|1|8e-47|186|gmx:100817287|phospholipase A1 [EC:3.1.1.32]	gi|148611499|gb|ABQ95989.1|/0/phospholipase A1 [Capsicum annuum]
PGSC0003DMT400033754	1830	2.9396	Up	1.39e-35	2.45e-34	K00627|1|4e-129|460|zma:100192900|pyruvate dehydrogenase E2 component (dihydrolipoamide acetyltransferase) [EC:2.3.1.12]	gi|225423947|ref|XP_002282287.1|/7.14349e-155/PREDICTED: dihydrolipoyllysine-residue acetyltransferase component of pyruvate dehydrogenase complex, mitochondrial-like [Vitis vinifera]
PGSC0003DMT400068490	1790	2.9396	Up	1.74e-18	1.69e-17	K14329|1|2e-48|192|ath:AT5G61160|agmatine coumaroyltransferase [EC:2.3.1.64 2.3.1.-];K13065|3|8e-15|80.5|rcu:RCOM_1442250|shikimate O-hydroxycinnamoyltransferase [EC:2.3.1.133]	gi|62241069|dbj|BAD93691.1|/0/malonyltransferase [Nicotiana tabacum]
PGSC0003DMT400029418	1183	2.93794	Up	7.6e-12	5.14e-11	-	gi|255551819|ref|XP_002516955.1|/1.69096e-52/conserved hypothetical protein [Ricinus communis]
PGSC0003DMT400083908	2116	2.93681	Up	3.6e-51	8.99e-50	K15404|1|0.0|887|vvi:100250668|aldehyde decarbonylase [EC:4.1.99.5]	gi|359489252|ref|XP_002263787.2|/0/PREDICTED: protein WAX2-like [Vitis vinifera]
PGSC0003DMT400025275	1677	2.93598	Up	8.67e-16	7.39e-15	K13267|1|6e-124|442|gmx:100814284|cytochrome P450, family 71, subfamily D, polypeptide 9 (flavonoid 6-hydroxylase) [EC:1.14.13.-];K00517|2|6e-107|386|ath:AT3G26310|[EC:1.14.-.-];K16083|4|6e-105|379|osa:4329725|cytochrome P450, family 71, subfamily Z, polypeptide 6 (ent-isokaurene C2-hydroxylase) [EC:1.14.13.143];K16085|5|2e-103|374|osa:4335091|cytochrome P450, family 99, subfamily A, polypeptide …	gi|85068628|gb|ABC69394.1|/8.31587e-179/CYP71D47v1 [Nicotiana tabacum]
PGSC0003DMT400007855	1916	2.93581	Up	3.83e-120	2.33e-118	-	gi|121489791|emb|CAK18867.1|/2.08769e-104/putative calmodulin binding protein precursor [Phillyrea latifolia]
PGSC0003DMT400016876	1100	2.93486	Up	1.03e-19	1.05e-18	-	gi|224069908|ref|XP_002303082.1|/5.29227e-37/predicted protein [Populus trichocarpa]
PGSC0003DMT400002768	2835	2.93414	Up	8.02e-46	1.79e-44	K13420|1|6e-32|138|pop:POPTR_1075175|LRR receptor-like serine/threonine-protein kinase FLS2 [EC:2.7.11.1]	gi|224143492|ref|XP_002324974.1|/1.40272e-171/predicted protein [Populus trichocarpa]
PGSC0003DMT400074806	1504	2.93168	Up	1.2e-242	1.64e-240	-	gi|255549002|ref|XP_002515557.1|/1.91968e-163/conserved hypothetical protein [Ricinus communis]
PGSC0003DMT400048000	2034	2.93075	Up	4.16e-05	0.000155593	K00423|1|1e-171|601|aly:ARALYDRAFT_892557|L-ascorbate oxidase [EC:1.10.3.3]	gi|225428247|ref|XP_002282214.1|/0/PREDICTED: L-ascorbate oxidase homolog [Vitis vinifera]
PGSC0003DMT400012477	1468	2.93075	Up	4.16e-05	0.000155441	K00469|1|3e-133|473|vvi:100233007|inositol oxygenase [EC:1.13.99.1]	gi|225442398|ref|XP_002282395.1|/3.77848e-132/PREDICTED: inositol oxygenase 1 [Vitis vinifera]
PGSC0003DMT400013074	1062	2.93075	Up	4.16e-05	0.000155542	K13422|1|1e-15|82.0|gmx:100790168|transcription factor MYC2	gi|297736346|emb|CBI25069.3|/1.84092e-79/unnamed protein product [Vitis vinifera]
PGSC0003DMT400018933	1267	2.93075	Up	4.16e-05	0.000155491	-	gi|224055015|ref|XP_002298402.1|/5.2463e-71/predicted protein [Populus trichocarpa]
PGSC0003DMT400005552	891	2.93075	Up	4.01e-09	2.25e-08	K00799|1|2e-68|257|vvi:100242547|glutathione S-transferase [EC:2.5.1.18]	gi|350538421|ref|NP_001234086.1|/6.88473e-87/uncharacterized protein LOC543814 [Solanum lycopersicum]
PGSC0003DMT400040146	3178	2.93075	Up	4.01e-09	2.25e-08	-	gi|359478997|ref|XP_002281414.2|/4.37556e-20/PREDICTED: methyl-CpG-binding domain-containing protein 7-like [Vitis vinifera]
PGSC0003DMT400081921	770	2.93075	Up	4.16e-05	0.000155644	-	gi|225424329|ref|XP_002281081.1|/1.29832e-64/PREDICTED: protein PLANT CADMIUM RESISTANCE 2-like [Vitis vinifera]
PGSC0003DMT400010165	1797	2.93075	Up	4.16e-05	0.000155517	K04733|1|7e-42|153|smo:SELMODRAFT_230241|interleukin-1 receptor-associated kinase 4 [EC:2.7.11.1];K13430|5|8e-41|149|rcu:RCOM_1078760|serine/threonine-protein kinase PBS1 [EC:2.7.11.1]	gi|359477044|ref|XP_002275760.2|/0/PREDICTED: G-type lectin S-receptor-like serine/threonine-protein kinase RLK1-like [Vitis vinifera]
PGSC0003DMT400026981	983	2.93075	Up	4.16e-05	0.000155669	-	gi|255575997|ref|XP_002528894.1|/6.7202e-17/conserved hypothetical protein [Ricinus communis]
PGSC0003DMT400088882	1050	2.93075	Up	4.16e-05	0.000155466	K07119|1|9e-111|398|bdi:100841815|;K08070|2|1e-96|351|aly:ARALYDRAFT_909687|2-alkenal reductase [EC:1.3.1.74]	gi|225445486|ref|XP_002285167.1|/6.31545e-141/PREDICTED: NADP-dependent alkenal double bond reductase P1 [Vitis vinifera]
PGSC0003DMT400029480	4647	2.93075	Up	5.08e-17	4.62e-16	K14555|1|3e-08|60.1|sbi:SORBI_06g027070|U3 small nucleolar RNA-associated protein 13;K15542|3|2e-07|57.8|olu:OSTLU_2326|polyadenylation factor subunit 2	gi|359477261|ref|XP_002269707.2|/0/PREDICTED: putative E3 ubiquitin-protein ligase LIN-1-like [Vitis vinifera]
PGSC0003DMT400072047	1321	2.93075	Up	4.16e-05	0.000155415	-	gi|118481295|gb|ABK92591.1|/1.46524e-148/unknown [Populus trichocarpa]
PGSC0003DMT400034752	1449	2.93075	Up	4.16e-05	0.000155567	-	gi|255581601|ref|XP_002531605.1|/9.19068e-131/dopamine beta-monooxygenase, putative [Ricinus communis]
PGSC0003DMT400074071	1848	2.93075	Up	9.09e-29	1.33e-27	K13289|1|0.0|716|vvi:100247312|cathepsin A (carboxypeptidase C) [EC:3.4.16.5]	gi|224119794|ref|XP_002318164.1|/0/predicted protein [Populus trichocarpa]
PGSC0003DMT400007050	2042	2.93075	Up	4.16e-05	0.000155694	K13680|1|0.0|946|vvi:100259738|beta-mannan synthase [EC:2.4.1.32]	gi|225441006|ref|XP_002283672.1|/0/PREDICTED: glucomannan 4-beta-mannosyltransferase 9 [Vitis vinifera]
PGSC0003DMT400083900	2044	2.93075	Up	4.16e-05	0.000155618	K04733|1|1e-83|309|smo:SELMODRAFT_159261|interleukin-1 receptor-associated kinase 4 [EC:2.7.11.1];K13430|4|2e-67|255|zma:100283091|serine/threonine-protein kinase PBS1 [EC:2.7.11.1]	gi|225442323|ref|XP_002280107.1|/0/PREDICTED: inactive protein kinase SELMODRAFT_444075 isoform 2 [Vitis vinifera]
PGSC0003DMT400047415	2113	2.92844	Up	2.89e-66	9.27e-65	K09422|1|2e-85|315|vvi:100253313|myb proto-oncogene protein, plant	gi|359473355|ref|XP_002269342.2|/4.29552e-82/PREDICTED: uncharacterized protein LOC100253313 [Vitis vinifera]
PGSC0003DMT400064924	2566	2.92394	Up	2.13e-23	2.5e-22	K06694|1|2e-14|80.1|pop:POPTR_659236|26S proteasome non-ATPase regulatory subunit 10	gi|356506136|ref|XP_003521843.1|/0/PREDICTED: ankyrin repeat-containing protein At5g02620-like [Glycine max]
PGSC0003DMT400037720	845	2.92248	Up	2.28e-10	1.4e-09	-	gi|297737796|emb|CBI26997.3|/1.67592e-79/unnamed protein product [Vitis vinifera]
PGSC0003DMT400008245	1568	2.91885	Up	0	0	K14489|1|7e-12|70.5|vvi:100263145|arabidopsis histidine kinase 2/3/4 (cytokinin receptor) [EC:2.7.13.3]	gi|350534796|ref|NP_001234416.1|/0/beta-glucosidase 08 precursor [Solanum lycopersicum]
PGSC0003DMT400033027	1027	2.91833	Up	1.03e-162	8.53e-161	K10525|1|2e-67|254|vvi:100257779|allene oxide cyclase [EC:5.3.99.6]	gi|23956574|gb|AAN37418.1|/4.25809e-110/allene oxide cyclase [Solanum tuberosum]
PGSC0003DMT400071147	3382	2.91797	Up	6.23e-164	5.22e-162	-	gi|6691125|gb|AAF24497.1|AF213696_1/0/FH protein NFH2 [Nicotiana tabacum]
PGSC0003DMT400032362	2806	2.91766	Up	6.95e-81	2.73e-79	K09553|1|4e-17|89.0|cre:CHLREDRAFT_136069|stress-induced-phosphoprotein 1;K09523|3|3e-14|79.3|pop:POPTR_576677|DnaJ homolog subfamily C member 3	gi|359493606|ref|XP_002283097.2|/0/PREDICTED: TPR repeat-containing thioredoxin TTL1-like [Vitis vinifera]
PGSC0003DMT400020549	1504	2.91704	Up	3.13e-212	3.77e-210	-	gi|255538264|ref|XP_002510197.1|/1.88979e-102/conserved hypothetical protein [Ricinus communis]
PGSC0003DMT400066177	1065	2.91625	Up	6.76e-63	2.07e-61	-	-
PGSC0003DMT400000359	1235	2.91625	Up	1.3e-11	8.7e-11	-	gi|118487789|gb|ABK95718.1|/2.58229e-83/unknown [Populus trichocarpa]
PGSC0003DMT400007482	2660	2.91625	Up	2.23e-06	9.71e-06	K13420|1|1e-67|256|ath:AT5G46330|LRR receptor-like serine/threonine-protein kinase FLS2 [EC:2.7.11.1];K13415|5|1e-61|236|pop:POPTR_650846|protein brassinosteroid insensitive 1 [EC:2.7.10.1 2.7.11.1]	gi|225462116|ref|XP_002263233.1|/2.23432e-147/PREDICTED: receptor-like protein 12-like [Vitis vinifera]
PGSC0003DMT400080046	1036	2.91288	Up	5.11e-18	4.87e-17	-	gi|255571045|ref|XP_002526473.1|/1.59265e-80/cyclin-dependent protein kinase, putative [Ricinus communis]
PGSC0003DMT400040209	2040	2.90748	Up	1.23e-07	6.08e-07	-	gi|350539181|ref|NP_001234635.1|/2.90846e-128/auxin-regulated protein [Solanum lycopersicum]
PGSC0003DMT400067574	2221	2.90748	Up	3.4e-33	5.63e-32	-	gi|225430488|ref|XP_002285526.1|/0/PREDICTED: transmembrane 9 superfamily member 4 isoform 1 [Vitis vinifera]
PGSC0003DMT400060438	2914	2.90748	Up	1.23e-07	6.07e-07	K12843|1|0.0|1002|vvi:100248403|U4/U6 small nuclear ribonucleoprotein PRP3;K05681|2|1e-48|193|cme:CMS467C|ATP-binding cassette, subfamily G (WHITE), member 2;K05658|4|9e-06|51.2|sbi:SORBI_06g001440|ATP-binding cassette, subfamily B (MDR/TAP), member 1	gi|255568217|ref|XP_002525084.1|/0/ATP-binding cassette transporter, putative [Ricinus communis]
PGSC0003DMT400040181	4721	2.90748	Up	4.37e-14	3.41e-13	K10398|1|0.0|1630|vvi:100255345|kinesin family member 11	gi|297746163|emb|CBI16219.3|/0/unnamed protein product [Vitis vinifera]
PGSC0003DMT400033847	1222	2.9016	Up	6.88e-09	3.8e-08	-	gi|356545762|ref|XP_003541304.1|/2.09473e-53/PREDICTED: uncharacterized protein LOC100783524 [Glycine max]
PGSC0003DMT400049546	603	2.89933	Up	8.75e-18	8.25e-17	-	gi|225447669|ref|XP_002275606.1|/1.85485e-16/PREDICTED: uncharacterized protein LOC100264828 [Vitis vinifera]
PGSC0003DMT400013022	1775	2.8957	Up	3.04e-20	3.17e-19	K05907|1|0.0|650|ath:AT4G04610|adenylyl-sulfate reductase (glutathione) [EC:1.8.4.9]	gi|350538397|ref|NP_001233829.1|/0/adenylyl-sulfate reductase [Solanum lycopersicum]
PGSC0003DMT400022815	502	2.89422	Up	2.24e-11	1.47e-10	-	-
PGSC0003DMT400020534	1644	2.89333	Up	9.91e-33	1.62e-31	K12126|1|9e-24|110|ath:AT1G09530|phytochrome-interacting factor 3;K13422|3|4e-08|58.2|ppp:PHYPADRAFT_164647|transcription factor MYC2	gi|225458663|ref|XP_002284880.1|/4.16366e-58/PREDICTED: transcription factor SPATULA [Vitis vinifera]
PGSC0003DMT400055468	1889	2.88779	Up	2.22e-57	6.29e-56	-	gi|225458778|ref|XP_002285118.1|/0/PREDICTED: uncharacterized protein LOC100252320 [Vitis vinifera]
PGSC0003DMT400023962	525	2.88515	Up	6.07e-35	1.06e-33	-	gi|165906348|gb|ABY71839.1|/1.45626e-63/proteinase inhibitor [Solanum tuberosum]
PGSC0003DMT400020667	2453	2.88382	Up	1.31e-38	2.48e-37	K08818|1|1e-13|77.0|vvi:100246062|cell division cycle 2-like [EC:2.7.11.22]	gi|359492027|ref|XP_002282806.2|/2.64143e-179/PREDICTED: uncharacterized protein LOC100257562 [Vitis vinifera]
PGSC0003DMT400069897	1723	2.88131	Up	2.23e-48	5.29e-47	K13065|1|1e-28|126|ath:AT5G48930|shikimate O-hydroxycinnamoyltransferase [EC:2.3.1.133]	gi|296086090|emb|CBI31531.3|/0/unnamed protein product [Vitis vinifera]
PGSC0003DMT400006139	4071	2.88118	Up	0	0	-	gi|359492139|ref|XP_002285889.2|/0/PREDICTED: probable methyltransferase PMT26-like [Vitis vinifera]
PGSC0003DMT400082011	7668	2.88022	Up	4.24e-160	3.49e-158	K11000|1|0.0|3375|vvi:100265625|callose synthase [EC:2.4.1.-]	gi|359478773|ref|XP_002283298.2|/0/PREDICTED: callose synthase 3-like [Vitis vinifera]
PGSC0003DMT400021824	1749	2.87532	Up	1.07e-255	1.62e-253	K10257|1|0.0|710|pop:POPTR_820418|omega-3 fatty acid desaturase (delta-15 desaturase) [EC:1.14.19.-]	gi|3550663|emb|CAA07638.1|/0/w-3 desaturase [Solanum tuberosum]
PGSC0003DMT400052363	2266	2.87185	Up	7.17e-05	0.000260317	K04733|1|8e-58|223|smo:SELMODRAFT_230241|interleukin-1 receptor-associated kinase 4 [EC:2.7.11.1];K05658|3|1e-56|219|vvi:100262734|ATP-binding cassette, subfamily B (MDR/TAP), member 1;K13415|4|2e-56|219|sbi:SORBI_03g032990|protein brassinosteroid insensitive 1 [EC:2.7.10.1 2.7.11.1];K13418|5|2e-56|219|vvi:100247683|somatic embryogenesis receptor kinase 1 [EC:2.7.10.1 2.7.11.1]	gi|255588220|ref|XP_002534539.1|/0/kinase, putative [Ricinus communis]
PGSC0003DMT400061198	1273	2.87185	Up	4.36e-16	3.77e-15	-	gi|225448412|ref|XP_002270907.1|/4.39927e-126/PREDICTED: GDSL esterase/lipase CPRD49 [Vitis vinifera]
PGSC0003DMT400070317	1661	2.87185	Up	7.17e-05	0.000260234	K00517|1|0.0|728|vvi:100245465|[EC:1.14.-.-];K15399|5|0.0|639|aly:ARALYDRAFT_478392|cytochrome P450, family 77, subfamily A, polypeptide 6 [EC:1.14.-.-]	gi|584866|sp|P37123.1|C77A1_SOLME/0/RecName: Full=Cytochrome P450 77A1; AltName: Full=CYPLXXVIIA1; AltName: Full=Cytochrome P-450EG6
PGSC0003DMT400007618	722	2.87185	Up	7.17e-05	0.000260358	K14492|1|4e-67|252|pop:POPTR_777043|two-component response regulator ARR-A family	gi|370988687|dbj|BAL43557.1|/4.39322e-72/type-A response regulator [Petunia x hybrida]
PGSC0003DMT400060928	1544	2.87185	Up	3.83e-06	1.63e-05	-	gi|225441226|ref|XP_002272200.1|/3.47616e-75/PREDICTED: nudix hydrolase 16, mitochondrial [Vitis vinifera]
PGSC0003DMT400064180	1320	2.87185	Up	3.83e-11	2.48e-10	-	gi|225438978|ref|XP_002284329.1|/7.78744e-142/PREDICTED: UPF0553 protein [Vitis vinifera]
PGSC0003DMT400067887	1177	2.87185	Up	3.83e-06	1.63e-05	-	gi|224077184|ref|XP_002305168.1|/1.87123e-35/predicted protein [Populus trichocarpa]
PGSC0003DMT400061906	991	2.87185	Up	7.17e-05	0.000260193	-	gi|296081184|emb|CBI18210.3|/4.33803e-64/unnamed protein product [Vitis vinifera]
PGSC0003DMT400022466	1203	2.87185	Up	1.18e-08	6.39e-08	-	gi|388509032|gb|AFK42582.1|/1.00327e-100/unknown [Lotus japonicus]
PGSC0003DMT400043108	2081	2.87185	Up	2.11e-07	1.02e-06	K00666|1|3e-124|347|sbi:SORBI_10g012080|fatty-acyl-CoA synthase [EC:6.2.1.-];K01904|3|4e-30|93.2|aly:ARALYDRAFT_490166|4-coumarate--CoA ligase [EC:6.2.1.12]	gi|346990424|gb|AEO52693.1|/0/cinnamic acid:CoA ligase [Petunia x hybrida]
PGSC0003DMT400069822	2033	2.87185	Up	1.13e-57	3.21e-56	K00924|1|1e-127|455|osa:4342410|[EC:2.7.1.-];K07198|3|5e-75|280|sbi:SORBI_03g033530|5'-AMP-activated protein kinase, catalytic alpha subunit [EC:2.7.11.11]	gi|116265922|gb|ABJ91209.1|/0/CBL-interacting protein kinase 1 [Populus trichocarpa]
PGSC0003DMT400028569	3265	2.87185	Up	1.5e-18	1.46e-17	K03254|1|0.0|1144|vvi:100244162|translation initiation factor 3 subunit A	gi|6685538|sp|Q40554.1|EIF3A_TOBAC/0/RecName: Full=Eukaryotic translation initiation factor 3 subunit A; Short=eIF3a; AltName: Full=Eukaryotic translation initiation factor 3 large subunit; AltName: Full=Eukaryotic translation initiation factor 3 subunit 10; AltName: Full=PNLA-35; AltName: Full=eIF-3-theta
PGSC0003DMT400026242	2495	2.87185	Up	1.18e-08	6.39e-08	-	gi|255545204|ref|XP_002513663.1|/6.27528e-27/conserved hypothetical protein [Ricinus communis]
PGSC0003DMT400013662	852	2.87185	Up	7.17e-05	0.000260275	K14484|1|3e-56|216|ath:AT1G04240|auxin-responsive protein IAA	gi|365818549|gb|AEX00363.1|/4.94521e-95/IAA22 [Solanum lycopersicum]
PGSC0003DMT400065310	1930	2.87185	Up	3.83e-06	1.63e-05	K14638|1|1e-77|289|ppp:PHYPADRAFT_189464|solute carrier family 15 (peptide/histidine transporter), member 3/4	gi|225435181|ref|XP_002281906.1|/6.03525e-160/PREDICTED: nitrate excretion transporter 1 [Vitis vinifera]
PGSC0003DMT400082762	1620	2.87185	Up	3.83e-06	1.63e-05	K14638|1|4e-86|317|ppp:PHYPADRAFT_189464|solute carrier family 15 (peptide/histidine transporter), member 3/4	gi|359493531|ref|XP_002265350.2|/0/PREDICTED: probable peptide/nitrate transporter At1g59740-like [Vitis vinifera]
PGSC0003DMT400049814	2360	2.87185	Up	2.11e-07	1.02e-06	K08857|1|0.0|722|gmx:100810347|NIMA (never in mitosis gene a)-related kinase [EC:2.7.11.1]	gi|359479671|ref|XP_003632328.1|/0/PREDICTED: serine/threonine-protein kinase Nek2-like [Vitis vinifera]
PGSC0003DMT400003457	1455	2.86573	Up	2.09e-144	1.54e-142	-	gi|225451750|ref|XP_002280218.1|/6.98227e-38/PREDICTED: uncharacterized protein LOC100256565 isoform 1 [Vitis vinifera]
PGSC0003DMT400075885	3702	2.86004	Up	5.59e-57	1.57e-55	K13457|1|1e-62|240|rcu:RCOM_0742270|disease resistance protein RPM1	gi|350535589|ref|NP_001234202.1|/0/NRC1 [Solanum lycopersicum]
PGSC0003DMT400032546	1162	2.85978	Up	1.51e-19	1.53e-18	K09338|1|2e-69|261|ath:AT4G16780|homeobox-leucine zipper protein	gi|225469372|ref|XP_002263193.1|/1.94266e-85/PREDICTED: homeobox-leucine zipper protein HAT4-like isoform 1 [Vitis vinifera]
PGSC0003DMT400073263	3966	2.85843	Up	1.68e-66	5.43e-65	K16055|1|0.0|1499|rcu:RCOM_1251280|trehalose 6-phosphate synthase/phosphatase [EC:2.4.1.15 3.1.3.12]	gi|255562498|ref|XP_002522255.1|/0/trehalose-6-phosphate synthase, putative [Ricinus communis]
PGSC0003DMT400056374	2314	2.85735	Up	1.43e-31	2.26e-30	-	gi|225425368|ref|XP_002270226.1|/7.37717e-75/PREDICTED: squamosa promoter-binding-like protein 16 [Vitis vinifera]
PGSC0003DMT400032376	2146	2.8568	Up	0	0	-	gi|359493612|ref|XP_003634635.1|/0/PREDICTED: uncharacterized protein LOC100264164 [Vitis vinifera]
PGSC0003DMT400036034	1092	2.85274	Up	3.18e-24	3.88e-23	K03809|1|3e-97|353|aly:ARALYDRAFT_492071|Trp repressor binding protein	gi|341865452|dbj|BAK53859.1|/1.30766e-96/quinone reductase [Nicotiana benthamiana]
PGSC0003DMT400014415	1835	2.84627	Up	1.57e-77	5.88e-76	K05350|1|0.0|848|rcu:RCOM_1071830|beta-glucosidase [EC:3.2.1.21]	gi|350538893|ref|NP_001234620.1|/0/beta-mannosidase enzyme precursor [Solanum lycopersicum]
PGSC0003DMT400073300	614	2.84586	Up	1.14e-09	6.66e-09	-	gi|225443736|ref|XP_002265506.1|/6.07017e-23/PREDICTED: uncharacterized protein LOC100246308 [Vitis vinifera]
PGSC0003DMT400037015	1883	2.84586	Up	1.03e-59	2.99e-58	K03327|1|0.0|710|vvi:100248568|multidrug resistance protein, MATE family	gi|225455459|ref|XP_002274808.1|/0/PREDICTED: multidrug and toxin extrusion protein 2-like [Vitis vinifera]
PGSC0003DMT400093537	375	2.84586	Up	1.14e-09	6.66e-09	K13449|1|1e-33|139|rcu:RCOM_1381930|pathogenesis-related protein 1	gi|255583297|ref|XP_002532412.1|/3.43968e-60/STS14 protein precursor, putative [Ricinus communis]
PGSC0003DMT400038459	1395	2.84454	Up	3.22e-25	4.08e-24	-	gi|167857805|gb|ACA03877.1|/3.54217e-132/chloroplast zebra-necrosis protein [Nicotiana benthamiana]
PGSC0003DMT400046700	1873	2.84454	Up	3.22e-25	4.08e-24	K00517|1|3e-115|414|ath:AT2G30750|[EC:1.14.-.-];K11868|5|1e-112|405|ath:AT2G30770|cytochrome P450, family 71, subfamily A, polypeptide 13 (indoleacetaldoxime dehydratase) [EC:4.99.1.6]	gi|85068672|gb|ABC69416.1|/0/CYP71AU1 [Nicotiana tabacum]
PGSC0003DMT400079318	1839	2.84148	Up	2.02e-08	1.07e-07	-	gi|255565176|ref|XP_002523580.1|/0/conserved hypothetical protein [Ricinus communis]
PGSC0003DMT400071215	1324	2.84148	Up	1.27e-15	1.07e-14	K07760|1|1e-149|527|ath:AT3G54180|cyclin-dependent kinase [EC:2.7.11.22];K00924|2|1e-120|431|ath:AT1G20930|[EC:2.7.1.-];K02206|5|1e-101|368|zma:100284730|cyclin-dependent kinase 2 [EC:2.7.11.22]	gi|350534706|ref|NP_001233899.1|/5.3603e-175/B1-type cyclin dependent kinase [Solanum lycopersicum]
PGSC0003DMT400071164	1587	2.84148	Up	1.27e-15	1.07e-14	-	gi|255570871|ref|XP_002526387.1|/4.53576e-86/conserved hypothetical protein [Ricinus communis]
PGSC0003DMT400000301	3151	2.84148	Up	2.02e-08	1.07e-07	-	gi|147833693|emb|CAN64332.1|/0/hypothetical protein VITISV_014668 [Vitis vinifera]
PGSC0003DMT400008335	3985	2.83764	Up	2.59e-20	2.72e-19	K13420|1|1e-141|503|sbi:SORBI_06g028760|LRR receptor-like serine/threonine-protein kinase FLS2 [EC:2.7.11.1]	gi|225455244|ref|XP_002271388.1|/0/PREDICTED: leucine-rich repeat receptor-like protein kinase PEPR1 [Vitis vinifera]
PGSC0003DMT400058564	1965	2.83661	Up	1.74e-238	2.3e-236	K01641|1|0.0|812|rcu:RCOM_1683050|hydroxymethylglutaryl-CoA synthase [EC:2.3.3.10]	gi|157042747|gb|ABV02025.1|/0/HMG-CoA synthase [Nicotiana langsdorffii x Nicotiana sanderae]
PGSC0003DMT400001273	1658	2.83533	Up	3.61e-07	1.7e-06	K15283|1|2e-126|451|vvi:100266464|solute carrier family 35, member E1	gi|296087639|emb|CBI34895.3|/1.05178e-125/unnamed protein product [Vitis vinifera]
PGSC0003DMT400035325	3123	2.83533	Up	3.61e-07	1.7e-06	K11498|1|2e-78|292|bdi:100836602|centromeric protein E	gi|19570249|dbj|BAB86284.1|/0/kinesin-like protein NACK2 [Nicotiana tabacum]
PGSC0003DMT400058561	1308	2.83533	Up	3.61e-07	1.7e-06	K01641|1|1e-156|551|rcu:RCOM_1683050|hydroxymethylglutaryl-CoA synthase [EC:2.3.3.10]	gi|157042747|gb|ABV02025.1|/9.9799e-174/HMG-CoA synthase [Nicotiana langsdorffii x Nicotiana sanderae]
PGSC0003DMT400017671	1501	2.83449	Up	3.71e-53	9.68e-52	-	gi|225450055|ref|XP_002276894.1|/4.71566e-162/PREDICTED: uncharacterized protein LOC100258445 [Vitis vinifera]
PGSC0003DMT400048779	4904	2.83449	Up	3.71e-53	9.69e-52	-	gi|147863415|emb|CAN81514.1|/0/hypothetical protein VITISV_012030 [Vitis vinifera]
PGSC0003DMT400043087	1312	2.83424	Up	2.99e-81	1.19e-79	K05933|1|5e-141|499|pop:POPTR_573016|aminocyclopropanecarboxylate oxidase [EC:1.14.17.4]	gi|350539175|ref|NP_001233867.1|/1.54825e-166/1-aminocyclopropane-1-carboxylate oxidase [Solanum lycopersicum]
PGSC0003DMT400040874	2400	2.83308	Up	8.16e-79	3.09e-77	K00924|1|1e-52|206|aly:ARALYDRAFT_473063|[EC:2.7.1.-]	gi|255560229|ref|XP_002521132.1|/0/Serine/threonine-protein kinase PBS1, putative [Ricinus communis]
PGSC0003DMT400035989	3611	2.83296	Up	1.39e-56	3.86e-55	K01087|1|4e-174|610|vvi:100251837|trehalose 6-phosphate phosphatase [EC:3.1.3.12]	gi|292677823|dbj|BAI99253.1|/0/trehalose 6-phosphate phosphatase [Nicotiana tabacum]
PGSC0003DMT400061710	2965	2.82878	Up	2.61e-21	2.84e-20	K01648|1|0.0|1112|pop:POPTR_656642|ATP citrate (pro-S)-lyase [EC:2.3.3.8]	gi|13160653|gb|AAK13318.1|AF290958_1/0/ATP:citrate lyase [Capsicum annuum]
PGSC0003DMT400057484	2056	2.82765	Up	4.53e-69	1.53e-67	K13412|1|0.0|776|rcu:RCOM_0082230|calcium-dependent protein kinase [EC:2.7.11.1]	gi|350538093|ref|NP_001234582.1|/0/calcium-dependent protein kinase CDPK1 [Solanum lycopersicum]
PGSC0003DMT400022795	1445	2.82605	Up	6.58e-06	2.71e-05	-	gi|297740383|emb|CBI30565.3|/2.289e-81/unnamed protein product [Vitis vinifera]
PGSC0003DMT400012346	1031	2.82605	Up	6.58e-06	2.71e-05	K13248|1|1e-110|397|gmx:100785878|pyridoxal phosphate phosphatase PHOSPHO2 [EC:3.1.3.74]	gi|350536411|ref|NP_001234501.1|/2.94181e-135/psi14A protein [Solanum lycopersicum]
PGSC0003DMT400004465	1558	2.82605	Up	6.58e-06	2.71e-05	-	gi|350536239|ref|NP_001234492.1|/0/nuclear matrix protein 1 [Solanum lycopersicum]
PGSC0003DMT400053777	2026	2.82605	Up	1.12e-10	7e-10	-	gi|297816726|ref|XP_002876246.1|/8.11917e-30/hypothetical protein ARALYDRAFT_485817 [Arabidopsis lyrata subsp. lyrata]
PGSC0003DMT400045508	2413	2.82181	Up	3.69e-14	2.9e-13	-	gi|255560161|ref|XP_002521098.1|/0/protein binding protein, putative [Ricinus communis]
PGSC0003DMT400057204	2312	2.81938	Up	1.27e-17	1.18e-16	-	gi|22331208|ref|NP_188686.2|/0/purple acid phosphatase 18 [Arabidopsis thaliana]
PGSC0003DMT400022788	2368	2.81671	Up	6.34e-13	4.61e-12	K14497|1|7e-07|54.7|aly:ARALYDRAFT_470764|protein phosphatase 2C [EC:3.1.3.16]	gi|225434963|ref|XP_002283914.1|/0/PREDICTED: probable protein phosphatase 2C 23-like isoform 1 [Vitis vinifera]
PGSC0003DMT400076602	1331	2.81258	Up	1.39e-136	9.49e-135	K00787|1|1e-157|554|mtr:MTR_2g027300|farnesyl diphosphate synthase [EC:2.5.1.1 2.5.1.10]	gi|350538041|ref|NP_001234068.1|/2.59537e-177/farnesyl pyrophosphate synthase [Solanum lycopersicum]
PGSC0003DMT400052636	1577	2.81045	Up	0.000123236	0.000430726	-	gi|255568301|ref|XP_002525125.1|/6.381e-149/conserved hypothetical protein [Ricinus communis]
PGSC0003DMT400045203	1421	2.81045	Up	3.45e-08	1.8e-07	-	gi|225427274|ref|XP_002281411.1|/2.09888e-71/PREDICTED: putative DNA-binding protein ESCAROLA [Vitis vinifera]
PGSC0003DMT400028113	629	2.81045	Up	0.000123236	0.000430529	-	-
PGSC0003DMT400027843	3253	2.81045	Up	0.000123236	0.000430857	-	gi|94421574|gb|ABF18894.1|/0/SNI1 [Solanum tuberosum]
PGSC0003DMT400001994	907	2.81045	Up	0.000123236	0.00043066	K08233|1|2e-73|274|ath:AT2G23610|polyneuridine-aldehyde esterase [EC:3.1.1.78]	gi|75324631|sp|Q6RYA0.1|SABP2_TOBAC/2.5044e-124/RecName: Full=Salicylic acid-binding protein 2; Short=NtSABP2; AltName: Full=Methyl salicylate esterase
PGSC0003DMT400004514	1302	2.81045	Up	0.000123236	0.000430595	-	gi|225459709|ref|XP_002284713.1|/3.64295e-59/PREDICTED: probable protein phosphatase 2C 55-like [Vitis vinifera]
PGSC0003DMT400039776	2403	2.81045	Up	1.27e-18	1.24e-17	-	gi|224114581|ref|XP_002316801.1|/1.78069e-71/predicted protein [Populus trichocarpa]
PGSC0003DMT400021662	3426	2.81045	Up	0.000123236	0.000430791	K04733|1|7e-72|271|smo:SELMODRAFT_159261|interleukin-1 receptor-associated kinase 4 [EC:2.7.11.1];K13420|3|7e-67|254|ath:AT5G46330|LRR receptor-like serine/threonine-protein kinase FLS2 [EC:2.7.11.1];K13430|5|1e-66|253|rcu:RCOM_1078760|serine/threonine-protein kinase PBS1 [EC:2.7.11.1]	gi|356559110|ref|XP_003547844.1|/0/PREDICTED: probable leucine-rich repeat receptor-like protein kinase At5g49770-like [Glycine max]
PGSC0003DMT400030118	1209	2.81045	Up	1.09e-11	7.33e-11	K00826|1|2e-124|444|rcu:RCOM_1585550|branched-chain amino acid aminotransferase [EC:2.6.1.42]	gi|14280354|gb|AAK57535.1|/4.21213e-139/branched-chain amino acid aminotransferase [Capsicum annuum]
PGSC0003DMT400020408	381	2.80676	Up	7.55e-21	8.04e-20	-	gi|224091659|ref|XP_002309319.1|/1.77407e-16/predicted protein [Populus trichocarpa]
PGSC0003DMT400026515	3913	2.80622	Up	8.74e-120	5.27e-118	K01365|1|1e-82|307|mtr:MTR_3g116080|cathepsin L [EC:3.4.22.15];K15272|2|2e-81|302|vvi:100248746|solute carrier family 35 (UDP-sugar transporter), member A1/2/3;K01376|3|5e-80|298|ath:AT4G35350|[EC:3.4.22.-]	gi|27728675|gb|AAO18731.1|/1.00227e-122/cysteine protease [Gossypium hirsutum]
PGSC0003DMT400067218	1102	2.80596	Up	4.69e-97	2.3e-95	K09286|1|3e-11|67.8|sbi:SORBI_04g027660|EREBP-like factor	gi|350539962|ref|NP_001234848.1|/3.39699e-84/ethylene response factor 1 [Solanum lycopersicum]
PGSC0003DMT400023068	2443	2.80474	Up	4.8e-39	9.21e-38	K01507|1|1e-108|392|vvi:100258490|inorganic pyrophosphatase [EC:3.6.1.1]	gi|2706450|emb|CAA12415.1|/5.05258e-114/magnesium dependent soluble inorganic pyrophosphatase [Solanum tuberosum]
PGSC0003DMT400004234	1465	2.80474	Up	6.28e-14	4.85e-13	-	gi|225453252|ref|XP_002266696.1|/7.45332e-72/PREDICTED: uncharacterized protein LOC100244411 [Vitis vinifera]
PGSC0003DMT400037124	2102	2.80269	Up	2.33e-267	3.79e-265	-	gi|224134647|ref|XP_002321874.1|/2.84629e-102/predicted protein [Populus trichocarpa]
PGSC0003DMT400015480	872	2.80259	Up	1.9e-10	1.18e-09	K05283|1|2e-13|74.3|aly:ARALYDRAFT_354960|phosphatidylinositol glycan, class W [EC:2.3.-.-];K11982|2|3e-10|63.9|vvi:100262515|E3 ubiquitin-protein ligase RNF115/126 [EC:6.3.2.19];K15692|3|5e-10|63.2|gmx:100793048|E3 ubiquitin-protein ligase RNF13 [EC:6.3.2.19]	gi|224055977|ref|XP_002298709.1|/8.55177e-58/predicted protein [Populus trichocarpa]
PGSC0003DMT400055512	2060	2.80108	Up	9.51e-55	2.56e-53	K13692|1|2e-70|265|vvi:100252177|UDP-glucose:(indol-3-yl)acetate beta-D-glucosyltransferase [EC:2.4.1.121];K13691|2|2e-63|242|rcu:RCOM_0101360|pathogen-inducible salicylic acid glucosyltransferase [EC:2.4.1.-]	gi|225440047|ref|XP_002276858.1|/0/PREDICTED: UDP-glycosyltransferase 86A1 [Vitis vinifera]
PGSC0003DMT400024175	3444	2.79785	Up	6.17e-07	2.84e-06	K16052|1|4e-142|504|ppp:PHYPADRAFT_119414|MscS family membrane protein YnaI	gi|255545964|ref|XP_002514042.1|/0/conserved hypothetical protein [Ricinus communis]
PGSC0003DMT400002350	1653	2.79468	Up	5.09e-42	1.04e-40	K13473|1|7e-29|127|osa:4331523|chitin elicitor-binding protein;K13429|3|2e-09|62.4|rcu:RCOM_1115620|chitin elicitor receptor kinase 1	gi|224063104|ref|XP_002300994.1|/6.09442e-150/predicted protein [Populus trichocarpa]
PGSC0003DMT400011891	3272	2.79346	Up	1.01e-30	1.56e-29	K00924|1|0.0|779|osa:4333912|[EC:2.7.1.-]	gi|296089594|emb|CBI39413.3|/0/unnamed protein product [Vitis vinifera]
PGSC0003DMT400075618	1777	2.79242	Up	3.32e-09	1.87e-08	K00121|1|8e-180|628|vvi:100264420|S-(hydroxymethyl)glutathione dehydrogenase / alcohol dehydrogenase [EC:1.1.1.284 1.1.1.1]	gi|7705214|gb|AAB33480.2|/4.75892e-180/alcohol dehydrogenase ADH [Solanum lycopersicum]
PGSC0003DMT400074720	1954	2.78939	Up	1.86e-11	1.23e-10	K09834|1|0.0|720|vvi:100268095|tocopherol cyclase	gi|47078321|gb|AAT09809.1|/0/tocopherol cyclase [Solanum tuberosum]
PGSC0003DMT400030515	1462	2.78939	Up	1.86e-11	1.23e-10	K13963|1|8e-132|468|rcu:RCOM_1591990|serpin B	gi|26224736|gb|AAN76362.1|/4.9075e-132/serpin-like protein, partial [Citrus x paradisi]
PGSC0003DMT400087395	1443	2.78833	Up	7.73e-24	9.29e-23	K00012|1|0.0|895|vvi:100261061|UDPglucose 6-dehydrogenase [EC:1.1.1.22]	gi|225423507|ref|XP_002269692.1|/0/PREDICTED: UDP-glucose 6-dehydrogenase-like isoform 1 [Vitis vinifera]
PGSC0003DMT400019986	3013	2.78612	Up	6.21e-16	5.33e-15	K09338|1|0.0|942|aly:ARALYDRAFT_324546|homeobox-leucine zipper protein	gi|350539483|ref|NP_001234657.1|/0/cutin deficient 2 [Solanum lycopersicum]
PGSC0003DMT400015633	2013	2.78514	Up	6.34e-35	1.11e-33	K15397|1|0.0|874|vvi:100263066|3-ketoacyl-CoA synthase [EC:2.3.1.-]	gi|225432862|ref|XP_002283935.1|/0/PREDICTED: 3-ketoacyl-CoA synthase 11 [Vitis vinifera]
PGSC0003DMT400027557	1557	2.78332	Up	7.8e-25	9.76e-24	K13289|1|3e-132|470|mtr:MTR_4g021500|cathepsin A (carboxypeptidase C) [EC:3.4.16.5];K09756|3|9e-124|442|ath:AT5G09640|serine carboxypeptidase-like 19 [EC:3.4.16.- 2.3.1.91]	gi|165994490|dbj|BAF99695.1|/1.3101e-138/1-O-acylglucose:anthocyanin-O-acyltransferase [Clitoria ternatea]
PGSC0003DMT400046912	630	2.77874	Up	5.87e-08	2.99e-07	K09753|1|1e-31|134|smo:SELMODRAFT_450552|cinnamoyl-CoA reductase [EC:1.2.1.44]	gi|225465312|ref|XP_002269382.1|/2.2724e-76/PREDICTED: bifunctional dihydroflavonol 4-reductase/flavanone 4-reductase [Vitis vinifera]
PGSC0003DMT400049792	1830	2.77874	Up	5.87e-08	2.99e-07	-	gi|224082688|ref|XP_002306796.1|/9.7447e-120/predicted protein [Populus trichocarpa]
PGSC0003DMT400072449	1329	2.77874	Up	1.12e-05	4.5e-05	K07213|1|4e-07|54.3|osa:4344925|copper chaperone	gi|356570770|ref|XP_003553557.1|/1.86804e-34/PREDICTED: uncharacterized protein LOC100795652 [Glycine max]
PGSC0003DMT400026096	1425	2.77874	Up	1.12e-05	4.5e-05	K14491|1|2e-15|82.4|vvi:100259369|two-component response regulator ARR-B family	gi|147858322|emb|CAN81424.1|/2.40414e-83/hypothetical protein VITISV_035944 [Vitis vinifera]
PGSC0003DMT400001401	1293	2.77874	Up	5.87e-08	2.99e-07	K09753|1|2e-32|138|pop:POPTR_828723|cinnamoyl-CoA reductase [EC:1.2.1.44]	gi|346680627|gb|AEO45117.1|/1.31183e-109/cinnamoyl-CoA reductase [Betula platyphylla]
PGSC0003DMT400003558	1862	2.77874	Up	1.12e-05	4.5e-05	K08900|1|3e-138|490|vvi:100255946|mitochondrial chaperone BCS1	gi|359488753|ref|XP_002275823.2|/1.47618e-139/PREDICTED: ATP-dependent zinc metalloprotease FtsH-like [Vitis vinifera]
PGSC0003DMT400010170	2568	2.77874	Up	1.31e-23	1.56e-22	K13418|1|3e-49|195|aly:ARALYDRAFT_895025|somatic embryogenesis receptor kinase 1 [EC:2.7.10.1 2.7.11.1];K13416|3|1e-48|193|ath:AT4G33430|brassinosteroid insensitive 1-associated receptor kinase 1 [EC:2.7.10.1 2.7.11.1]	gi|359477044|ref|XP_002275760.2|/0/PREDICTED: G-type lectin S-receptor-like serine/threonine-protein kinase RLK1-like [Vitis vinifera]
PGSC0003DMT400032993	2015	2.77542	Up	1.79e-33	2.99e-32	K15397|1|0.0|887|pop:POPTR_566626|3-ketoacyl-CoA synthase [EC:2.3.1.-]	gi|193245812|gb|ACF17125.1|/0/CER6 [Solanum tuberosum]
PGSC0003DMT400051049	1210	2.76997	Up	1.33e-25	1.71e-24	K09753|1|7e-168|588|vvi:100251623|cinnamoyl-CoA reductase [EC:1.2.1.44]	gi|25140434|gb|AAN71761.1|/0/cinnamoyl CoA reductase [Solanum tuberosum]
PGSC0003DMT400029352	1835	2.76997	Up	1.33e-25	1.71e-24	K15014|1|1e-166|584|pop:POPTR_817747|solute carrier family 29 (equilibrative nucleoside transporter), member 1/2/3	gi|224076725|ref|XP_002304987.1|/1.53746e-165/equilibrative nucleoside transporter [Populus trichocarpa]
PGSC0003DMT400011236	2230	2.76997	Up	1.81e-13	1.36e-12	K04733|1|6e-56|217|smo:SELMODRAFT_159261|interleukin-1 receptor-associated kinase 4 [EC:2.7.11.1];K05658|3|1e-51|203|vvi:100262734|ATP-binding cassette, subfamily B (MDR/TAP), member 1;K00924|4|2e-51|202|ath:AT1G14370|[EC:2.7.1.-]	gi|225470605|ref|XP_002262748.1|/0/PREDICTED: L-type lectin-domain containing receptor kinase IX.1-like [Vitis vinifera]
PGSC0003DMT400030402	1251	2.76941	Up	1.85e-35	3.25e-34	K00430|1|9e-143|504|gmx:100803637|peroxidase [EC:1.11.1.7]	gi|222159967|gb|ACM47317.1|/2.49525e-158/peroxidase [Capsicum annuum]
PGSC0003DMT400004415	2442	2.76909	Up	2.22e-23	2.6e-22	K10696|1|5e-15|81.6|bdi:100828493|E3 ubiquitin-protein ligase BRE1 [EC:6.3.2.19];K10400|2|1e-13|77.4|cme:CMO070C|kinesin family member 15;K09291|3|1e-13|77.4|rcu:RCOM_1128370|nucleoprotein TPR;K11498|4|1e-12|73.6|ath:AT2G21380|centromeric protein E	gi|18076679|emb|CAC84774.1|/0/P70 protein [Nicotiana tabacum]
PGSC0003DMT400040298	754	2.76909	Up	2.22e-23	2.6e-22	-	gi|255558384|ref|XP_002520219.1|/4.78405e-40/Gibberellin-regulated protein 3 precursor, putative [Ricinus communis]
PGSC0003DMT400075824	594	2.76494	Up	5.65e-09	3.14e-08	-	gi|359492945|ref|XP_003634485.1|/4.65956e-09/PREDICTED: uncharacterized protein LOC100854963 [Vitis vinifera]
PGSC0003DMT400002449	3621	2.76494	Up	1.05e-16	9.37e-16	K00861|1|3e-11|69.7|vcn:VOLCADRAFT_103251|riboflavin kinase [EC:2.7.1.26];K07748|2|5e-09|62.4|ppp:PHYPADRAFT_145942|sterol-4alpha-carboxylate 3-dehydrogenase (decarboxylating) [EC:1.1.1.170]	gi|224066537|ref|XP_002302126.1|/3.78245e-92/predicted protein [Populus trichocarpa]
PGSC0003DMT400055818	1064	2.76494	Up	5.65e-09	3.14e-08	-	gi|359485539|ref|XP_002272217.2|/1.14509e-105/PREDICTED: ELMO domain-containing protein A-like [Vitis vinifera]
PGSC0003DMT400074599	2370	2.76494	Up	5.65e-09	3.14e-08	K01206|1|4e-27|121|aly:ARALYDRAFT_475890|alpha-L-fucosidase [EC:3.2.1.51];K00514|3|1e-18|93.6|rcu:RCOM_1428040|zeta-carotene desaturase [EC:1.3.5.6]	gi|225442009|ref|XP_002271802.1|/7.07754e-89/PREDICTED: GDSL esterase/lipase 1 [Vitis vinifera]
PGSC0003DMT400062959	1932	2.76494	Up	2.24e-24	2.75e-23	K04424|1|4e-50|197|aly:ARALYDRAFT_909157|sterile alpha motif and leucine zipper containing kinase AZK [EC:2.7.11.25];K14510|3|1e-47|189|ppp:PHYPADRAFT_30352|serine/threonine-protein kinase CTR1 [EC:2.7.11.1]	gi|255540687|ref|XP_002511408.1|/1.81295e-164/protein with unknown function [Ricinus communis]
PGSC0003DMT400057522	1337	2.76167	Up	6.23e-20	6.4e-19	K00430|1|1e-60|232|aly:ARALYDRAFT_908444|peroxidase [EC:1.11.1.7]	gi|110825730|sp|P12437.2|PERX_SOLTU/0/RecName: Full=Suberization-associated anionic peroxidase; AltName: Full=POPA; Flags: Precursor
PGSC0003DMT400055123	2018	2.76167	Up	6.23e-20	6.4e-19	K12259|1|2e-175|613|gmx:100778778|spermine oxidase [EC:1.5.3.16];K11450|2|3e-25|115|ath:AT3G13682|lysine-specific histone demethylase 1 [EC:1.-.-.-]	gi|225444916|ref|XP_002279603.1|/0/PREDICTED: probable polyamine oxidase 5-like [Vitis vinifera]
PGSC0003DMT400063297	1774	2.75938	Up	3.11e-12	2.15e-11	K13496|1|6e-60|230|ath:AT2G36780|UDP-glucosyl transferase 73C [EC:2.4.1.-]	gi|255547075|ref|XP_002514595.1|/4.34506e-141/UDP-glucosyltransferase, putative [Ricinus communis]
PGSC0003DMT400037779	2247	2.75938	Up	3.75e-23	4.36e-22	K10576|1|8e-82|303|vvi:100250088|ubiquitin-conjugating enzyme E2 H [EC:6.3.2.19];K13415|2|1e-63|243|osa:4324691|protein brassinosteroid insensitive 1 [EC:2.7.10.1 2.7.11.1]	gi|225424043|ref|XP_002279580.1|/0/PREDICTED: probable leucine-rich repeat receptor-like protein kinase At1g68400-like [Vitis vinifera]
PGSC0003DMT400065196	2207	2.75721	Up	6.26e-21	6.67e-20	K14638|1|2e-107|388|pop:POPTR_804521|solute carrier family 15 (peptide/histidine transporter), member 3/4	gi|359491749|ref|XP_002270558.2|/0/PREDICTED: probable peptide/nitrate transporter At5g62680-like [Vitis vinifera]
PGSC0003DMT400063032	1277	2.75227	Up	3.07e-13	2.27e-12	-	gi|365222918|gb|AEW69811.1|/2.73924e-160/Hop-interacting protein THI110 [Solanum lycopersicum]
PGSC0003DMT400060696	1701	2.751	Up	1.78e-16	1.57e-15	K01555|1|0.0|686|pop:POPTR_652386|fumarylacetoacetase [EC:3.7.1.2]	gi|224086373|ref|XP_002307870.1|/0/predicted protein [Populus trichocarpa]
PGSC0003DMT400079157	1148	2.751	Up	1.78e-16	1.57e-15	-	gi|3759184|dbj|BAA33810.1|/4.4486e-167/phi-1 [Nicotiana tabacum]
PGSC0003DMT400064111	1182	2.74884	Up	2.36e-29	3.52e-28	-	gi|224119950|ref|XP_002331100.1|/3.44691e-13/predicted protein [Populus trichocarpa]
PGSC0003DMT400023368	1222	2.74858	Up	1.5e-94	7.14e-93	K13424|1|1e-21|102|sbi:SORBI_09g023270|WRKY transcription factor 33	gi|156118324|gb|ABU49723.1|/1.6764e-143/WRKY transcription factor 4 [Solanum tuberosum]
PGSC0003DMT400054615	746	2.74632	Up	9.98e-08	4.98e-07	-	gi|341958678|sp|B9GIE4.2|CSPL5_POPTR/2.25784e-58/RecName: Full=CASP-like protein POPTRDRAFT_798217
PGSC0003DMT400038146	474	2.74632	Up	0.000210958	0.000712911	K06995|1|2e-34|142|sbi:SORBI_04g026280|	gi|225437941|ref|XP_002268868.1|/6.08326e-38/PREDICTED: uncharacterized protein LOC100241271 [Vitis vinifera]
PGSC0003DMT400037344	1454	2.74632	Up	0.000210958	0.000713016	K15400|1|7e-25|113|vvi:100245819|omega-hydroxypalmitate O-feruloyl transferase [EC:2.3.1.188]	gi|225461906|ref|XP_002266659.1|/4.53629e-29/PREDICTED: uncharacterized protein LOC100249691 [Vitis vinifera]
PGSC0003DMT400078030	1796	2.74632	Up	5.36e-11	3.44e-10	K15401|1|0.0|867|vvi:100243236|cytochrome P450, family 86, subfamily A, polypeptide 1 (fatty acid omega-hydroxylase) [EC:1.14.-.-]	gi|167460236|gb|ABZ80830.1|/0/CYP86A33 fatty acid omega-hydroxylase [Solanum tuberosum]
PGSC0003DMT400041668	1275	2.74632	Up	1.06e-20	1.12e-19	-	gi|8489877|gb|AAF75794.1|AF272710_1/0/putative 7-transmembrane G-protein-coupled receptor [Solanum chacoense]
PGSC0003DMT400095861	1683	2.74632	Up	9.98e-08	4.98e-07	K14431|1|2e-19|95.9|aly:ARALYDRAFT_311885|transcription factor TGA;K08332|2|7e-13|73.9|vcn:VOLCADRAFT_41528|vacuolar protein 8;K09561|4|8e-06|50.4|ath:AT3G07370|STIP1 homology and U-box containing protein 1 [EC:6.3.2.19]	gi|359473439|ref|XP_002264637.2|/0/PREDICTED: U-box domain-containing protein 19-like [Vitis vinifera]
PGSC0003DMT400073246	1228	2.74632	Up	0.000210958	0.000713226	K09874|1|5e-93|339|osa:4328814|aquaporin NIP	gi|359483792|ref|XP_002264957.2|/1.26669e-98/PREDICTED: aquaporin NIP1-2 [Vitis vinifera]
PGSC0003DMT400055245	2181	2.74632	Up	0.000210958	0.000713121	-	gi|147772863|emb|CAN75904.1|/2.20078e-113/hypothetical protein VITISV_001972 [Vitis vinifera]
PGSC0003DMT400055426	502	2.73902	Up	4.04e-30	6.15e-29	-	gi|146742172|gb|ABQ42623.1|/1.04383e-41/snakin-1 [Solanum chacoense]
PGSC0003DMT400041047	1341	2.73692	Up	9.59e-09	5.23e-08	K13457|1|2e-19|95.5|sbi:SORBI_10g028720|disease resistance protein RPM1	gi|356600304|gb|AET22503.1|/2.08844e-49/hypothetical protein [Solanum lycopersicum]
PGSC0003DMT400011911	3609	2.73692	Up	9.59e-09	5.23e-08	-	gi|559237|gb|AAA98492.1|/8.7766e-57/tyrosine-rich hydroxyproline-rich glycoprotein, partial [Petroselinum crispum]
PGSC0003DMT400013821	936	2.7362	Up	1.02e-42	2.13e-41	-	gi|75153341|sp|Q8H9D2.1|NQR_SOLTU/1.1154e-90/RecName: Full=NAD(P)H:quinone oxidoreductase; Short=NAD(P)H:QR
PGSC0003DMT400063677	667	2.73506	Up	1.25e-81	5.03e-80	K11251|1|4e-40|162|mtr:MTR_2g096570|histone H2A	gi|122003|sp|P25469.1|H2A1_SOLLC/1.83276e-42/RecName: Full=Histone H2A.1; AltName: Full=LeH2A-1
PGSC0003DMT400081912	1093	2.73338	Up	1.8e-60	5.3e-59	K06892|1|2e-21|101|pop:POPTR_550478|;K05282|5|9e-16|82.8|aly:ARALYDRAFT_492287|gibberellin 20-oxidase [EC:1.14.11.12]	gi|225442747|ref|XP_002284968.1|/1.11942e-71/PREDICTED: gibberellin 20 oxidase 3 [Vitis vinifera]
PGSC0003DMT400005446	1845	2.73213	Up	7.77e-70	2.65e-68	K13422|1|3e-08|58.5|ppp:PHYPADRAFT_164647|transcription factor MYC2	gi|359492901|ref|XP_002285733.2|/1.59071e-69/PREDICTED: transcription factor bHLH96-like [Vitis vinifera]
PGSC0003DMT400015301	1920	2.73167	Up	6.82e-30	1.03e-28	K03327|1|4e-177|619|rcu:RCOM_0275340|multidrug resistance protein, MATE family	gi|255582915|ref|XP_002532229.1|/4.57274e-176/TRANSPARENT TESTA 12 protein, putative [Ricinus communis]
PGSC0003DMT400009990	2426	2.72983	Up	1.92e-05	7.46e-05	-	gi|3183991|emb|CAA06414.1|/0/P69F protein [Solanum lycopersicum]
PGSC0003DMT400073013	789	2.72983	Up	1.92e-05	7.46e-05	-	-
PGSC0003DMT400060748	639	2.72983	Up	1.92e-05	7.46e-05	-	-
PGSC0003DMT400055931	924	2.72983	Up	1.92e-05	7.46e-05	K08901|1|2e-79|294|vvi:100240959|photosystem II oxygen-evolving enhancer protein 3	gi|350536937|ref|NP_001234528.1|/1.79108e-109/photosystem II oxygen-evolving complex protein 3 [Solanum lycopersicum]
PGSC0003DMT400076995	2307	2.72983	Up	1.92e-05	7.46e-05	-	gi|31323449|gb|AAP47026.1|AF375967_1/1.14718e-152/bell-like homeodomain protein 4 [Solanum lycopersicum]
PGSC0003DMT400022995	524	2.72911	Up	8.53e-74	3.06e-72	-	gi|359482099|ref|XP_002270890.2|/2.74482e-06/PREDICTED: laccase-17-like [Vitis vinifera]
PGSC0003DMT400035722	2682	2.726	Up	5.1e-15	4.19e-14	K03549|1|0.0|1022|vvi:100250816|KUP system potassium uptake protein	gi|350539057|ref|NP_001234372.1|/0/HAK5 [Solanum lycopersicum]
PGSC0003DMT400055211	1420	2.72271	Up	5.07e-16	4.37e-15	K09285|1|8e-84|309|pop:POPTR_572000|AP2-like factor, ANT lineage	gi|359494798|ref|XP_002263597.2|/5.48509e-96/PREDICTED: AP2-like ethylene-responsive transcription factor ANT-like [Vitis vinifera]
PGSC0003DMT400053188	1171	2.71985	Up	1.79e-06	7.84e-06	-	gi|297745731|emb|CBI15787.3|/4.27583e-64/unnamed protein product [Vitis vinifera]
PGSC0003DMT400017778	652	2.71985	Up	1.89e-27	2.63e-26	-	gi|225457158|ref|XP_002283743.1|/5.55235e-41/PREDICTED: uncharacterized protein LOC100263922 [Vitis vinifera]
PGSC0003DMT400012668	3171	2.71698	Up	7.01e-74	2.52e-72	K13680|1|9e-114|410|smo:SELMODRAFT_230176|beta-mannan synthase [EC:2.4.1.32]	gi|225458916|ref|XP_002285486.1|/0/PREDICTED: probable xyloglucan glycosyltransferase 12 [Vitis vinifera]
PGSC0003DMT400070042	2634	2.7162	Up	3.09e-24	3.78e-23	K01188|1|0.0|694|aly:ARALYDRAFT_485079|beta-glucosidase [EC:3.2.1.21]	gi|255569514|ref|XP_002525724.1|/0/hydrolase, hydrolyzing O-glycosyl compounds, putative [Ricinus communis]
PGSC0003DMT400073806	2133	2.71584	Up	3.6e-53	9.41e-52	K01051|1|9e-83|306|pop:POPTR_822767|pectinesterase [EC:3.1.1.11]	gi|359477033|ref|XP_002281640.2|/0/PREDICTED: probable pectinesterase/pectinesterase inhibitor 51-like [Vitis vinifera]
PGSC0003DMT400024847	1115	2.71555	Up	3.47e-88	1.52e-86	K09873|1|2e-102|370|ath:AT2G25810|aquaporin TIP	gi|4584429|emb|CAB40742.1|/1.63319e-134/aquaglyceroporin [Nicotiana tabacum]
PGSC0003DMT400052650	1682	2.71315	Up	5.08e-20	5.23e-19	K13430|1|6e-86|316|rcu:RCOM_1078760|serine/threonine-protein kinase PBS1 [EC:2.7.11.1];K04733|5|3e-83|307|smo:SELMODRAFT_33807|interleukin-1 receptor-associated kinase 4 [EC:2.7.11.1]	gi|225446643|ref|XP_002281166.1|/0/PREDICTED: serine/threonine-protein kinase PBS1 isoform 1 [Vitis vinifera]
PGSC0003DMT400002155	2621	2.71181	Up	3.18e-27	4.38e-26	-	gi|255566837|ref|XP_002524402.1|/1.22741e-81/DNA binding protein, putative [Ricinus communis]
PGSC0003DMT400055257	1076	2.70835	Up	8.56e-16	7.3e-15	-	gi|224122294|ref|XP_002318799.1|/2.69424e-62/predicted protein [Populus trichocarpa]
PGSC0003DMT400079838	1770	2.70607	Up	2.29e-40	4.5e-39	K08286|1|4e-89|327|aly:ARALYDRAFT_494187|protein-serine/threonine kinase [EC:2.7.11.-];K08282|5|1e-74|279|ath:AT3G45780|non-specific serine/threonine protein kinase [EC:2.7.11.1]	gi|147866010|emb|CAN80973.1|/4.16126e-160/hypothetical protein VITISV_043376 [Vitis vinifera]
PGSC0003DMT400081790	1799	2.70474	Up	1.19e-115	6.86e-114	K00031|1|0.0|774|pop:POPTR_648243|isocitrate dehydrogenase [EC:1.1.1.42]	gi|940877|emb|CAA53300.1|/0/isocitrate dehydrogenase (NADP+) [Solanum tuberosum]
PGSC0003DMT400008772	2160	2.70193	Up	8.56e-20	8.75e-19	K11498|1|4e-138|490|aly:ARALYDRAFT_481003|centromeric protein E	gi|147864402|emb|CAN80502.1|/3.52944e-164/hypothetical protein VITISV_007231 [Vitis vinifera]
PGSC0003DMT400025813	3615	2.70193	Up	1.53e-10	9.53e-10	K15015|1|3e-13|76.6|aly:ARALYDRAFT_486994|solute carrier family 32 (vesicular inhibitory amino acid transporter);K13946|3|5e-12|72.4|smo:SELMODRAFT_112710|auxin influx carrier (AUX1 LAX family)	gi|224061917|ref|XP_002300663.1|/0/lysine/histidine transporter [Populus trichocarpa]
PGSC0003DMT400006726	2239	2.70193	Up	1.53e-10	9.53e-10	K00029|1|0.0|988|vvi:100233075|malate dehydrogenase (oxaloacetate-decarboxylating)(NADP+) [EC:1.1.1.40]	gi|350535591|ref|NP_001234458.1|/0/NADP-malic enzyme [Solanum lycopersicum]
PGSC0003DMT400049998	1177	2.69967	Up	1.5e-11	9.99e-11	-	gi|224053304|ref|XP_002297754.1|/2.81418e-124/predicted protein [Populus trichocarpa]
PGSC0003DMT400031811	2834	2.6956	Up	9.01e-27	1.22e-25	-	gi|225454246|ref|XP_002274895.1|/1.90334e-35/PREDICTED: uncharacterized protein LOC100258456 [Vitis vinifera]
PGSC0003DMT400059944	2087	2.69497	Up	1.45e-14	1.16e-13	K12843|1|2e-76|285|vvi:100248403|U4/U6 small nuclear ribonucleoprotein PRP3;K05681|2|5e-44|177|cme:CMS467C|ATP-binding cassette, subfamily G (WHITE), member 2;K02065|4|6e-15|81.3|aly:ARALYDRAFT_475635|putative ABC transport system ATP-binding protein	gi|224080986|ref|XP_002306254.1|/0/white-brown-complex ABC transporter family [Populus trichocarpa]
PGSC0003DMT400077209	2070	2.69288	Up	5.98e-62	1.79e-60	-	gi|297736565|emb|CBI25436.3|/1.15651e-148/unnamed protein product [Vitis vinifera]
PGSC0003DMT400065114	3062	2.69203	Up	1.44e-17	1.34e-16	K12862|1|2e-26|119|osa:4332781|pleiotropic regulator 1	gi|359484098|ref|XP_002268907.2|/0/PREDICTED: katanin p80 WD40 repeat-containing subunit B1 homolog 1-like [Vitis vinifera]
PGSC0003DMT400041482	2340	2.68682	Up	1.55e-28	2.24e-27	-	gi|225444832|ref|XP_002279061.1|/4.42679e-43/PREDICTED: uncharacterized protein LOC100261010 [Vitis vinifera]
PGSC0003DMT400072258	1179	2.68526	Up	1.71e-35	3.02e-34	K09422|1|7e-78|289|pop:POPTR_571286|myb proto-oncogene protein, plant	gi|224126005|ref|XP_002319732.1|/7.53775e-77/predicted protein [Populus trichocarpa]
PGSC0003DMT400057418	2838	2.6843	Up	1.42e-202	1.6e-200	K01126|1|7e-24|111|gmx:100778145|glycerophosphoryl diester phosphodiesterase [EC:3.1.4.46]	gi|115500890|dbj|BAF34116.1|/0/glycerophosphodiesterase-like protein [Nicotiana tabacum]
PGSC0003DMT400006136	1727	2.68378	Up	2.07e-46	4.68e-45	K00588|1|1e-80|299|vvi:100243978|caffeoyl-CoA O-methyltransferase [EC:2.1.1.104]	gi|255546215|ref|XP_002514167.1|/2.95239e-86/o-methyltransferase, putative [Ricinus communis]
PGSC0003DMT400079778	4879	2.68219	Up	3.46e-70	1.19e-68	-	gi|224113109|ref|XP_002316393.1|/9.35228e-33/predicted protein [Populus trichocarpa]
PGSC0003DMT400023448	2078	2.67921	Up	3.25e-05	0.000123057	K13416|1|2e-37|155|ath:AT4G33430|brassinosteroid insensitive 1-associated receptor kinase 1 [EC:2.7.10.1 2.7.11.1];K04733|3|9e-37|153|smo:SELMODRAFT_33807|interleukin-1 receptor-associated kinase 4 [EC:2.7.11.1];K13418|4|2e-36|152|vvi:100247683|somatic embryogenesis receptor kinase 1 [EC:2.7.10.1 2.7.11.1];K13417|5|3e-36|151|aly:ARALYDRAFT_899604|somatic embryogenesis receptor kinase 4 [EC:2.7.10…	gi|359490866|ref|XP_002267505.2|/3.97776e-165/PREDICTED: probable receptor-like protein kinase At5g39030-like [Vitis vinifera]
PGSC0003DMT400068804	2439	2.67921	Up	2.74e-08	1.44e-07	K10576|1|2e-36|152|vvi:100250088|ubiquitin-conjugating enzyme E2 H [EC:6.3.2.19];K13415|3|1e-22|107|osa:4324691|protein brassinosteroid insensitive 1 [EC:2.7.10.1 2.7.11.1]	gi|147864361|emb|CAN80935.1|/2.04357e-123/hypothetical protein VITISV_005661 [Vitis vinifera]
PGSC0003DMT400041385	687	2.67921	Up	2.86e-07	1.37e-06	-	gi|224068492|ref|XP_002326132.1|/3.70851e-25/predicted protein [Populus trichocarpa]
PGSC0003DMT400034743	1226	2.67921	Up	3.02e-06	1.3e-05	K12462|1|5e-96|349|rcu:RCOM_0669590|Rho GDP-dissociation inhibitor	gi|89473698|gb|ABD72661.1|/2.37492e-105/pollen tube RhoGDI2 [Nicotiana tabacum]
PGSC0003DMT400004187	575	2.67921	Up	3.02e-06	1.3e-05	K14488|1|2e-49|192|vvi:100257133|SAUR family protein	gi|225427810|ref|XP_002270504.1|/2.11441e-48/PREDICTED: auxin-induced protein 15A [Vitis vinifera]
PGSC0003DMT400016126	1337	2.67921	Up	2.65e-09	1.51e-08	K01206|1|1e-28|125|ath:AT1G67830|alpha-L-fucosidase [EC:3.2.1.51];K00514|3|1e-24|112|rcu:RCOM_1428040|zeta-carotene desaturase [EC:1.3.5.6]	gi|225442009|ref|XP_002271802.1|/5.72789e-116/PREDICTED: GDSL esterase/lipase 1 [Vitis vinifera]
PGSC0003DMT400012972	1517	2.67921	Up	3.02e-06	1.3e-05	-	gi|357446425|ref|XP_003593490.1|/6.96903e-12/hypothetical protein MTR_2g012750 [Medicago truncatula]
PGSC0003DMT400042013	1047	2.67921	Up	2.53e-11	1.66e-10	K13348|1|1e-38|158|vcn:VOLCADRAFT_107206|protein Mpv17	gi|147795757|emb|CAN76530.1|/1.2819e-85/hypothetical protein VITISV_012682 [Vitis vinifera]
PGSC0003DMT400058291	2104	2.67921	Up	2.46e-13	1.83e-12	K13415|1|2e-64|245|rcu:RCOM_0478150|protein brassinosteroid insensitive 1 [EC:2.7.10.1 2.7.11.1]	gi|224134625|ref|XP_002327450.1|/0/predicted protein [Populus trichocarpa]
PGSC0003DMT400072630	1715	2.67921	Up	2.49e-12	1.74e-11	-	gi|225440966|ref|XP_002277252.1|/4.26438e-53/PREDICTED: uncharacterized protein LOC100244201 [Vitis vinifera]
PGSC0003DMT400065743	1786	2.67921	Up	3.02e-06	1.3e-05	K01648|1|0.0|754|rcu:RCOM_0529250|ATP citrate (pro-S)-lyase [EC:2.3.3.8]	gi|255568854|ref|XP_002525398.1|/0/ATP-citrate synthase, putative [Ricinus communis]
PGSC0003DMT400075576	1163	2.67921	Up	3.02e-06	1.3e-05	K08850|1|9e-160|561|vvi:100268070|aurora kinase, other [EC:2.7.11.1]	gi|225429402|ref|XP_002275382.1|/1.01267e-158/PREDICTED: serine/threonine-protein kinase Aurora-1 [Vitis vinifera]
PGSC0003DMT400064657	2262	2.67921	Up	2.86e-07	1.37e-06	K00876|1|2e-18|93.2|gmx:100816209|uridine kinase [EC:2.7.1.48]	gi|156763838|emb|CAO99121.1|/0/hypothetical protein [Nicotiana tabacum]
PGSC0003DMT400046769	3835	2.67921	Up	2.65e-09	1.5e-08	-	gi|225456989|ref|XP_002278890.1|/0/PREDICTED: uncharacterized protein LOC100257111 [Vitis vinifera]
PGSC0003DMT400035458	3595	2.67921	Up	2.53e-11	1.66e-10	K01931|1|3e-30|132|pop:POPTR_879783|protein neuralized [EC:6.3.2.19];K15688|3|3e-06|53.1|bdi:100835811|E3 ubiquitin-protein ligase MUL1 [EC:6.3.2.19]	gi|356558215|ref|XP_003547403.1|/4.46566e-69/PREDICTED: uncharacterized protein LOC100796627 [Glycine max]
PGSC0003DMT400020790	2968	2.67921	Up	3.25e-05	0.000123077	-	gi|297746288|emb|CBI16344.3|/1.16182e-59/unnamed protein product [Vitis vinifera]
PGSC0003DMT400073071	2276	2.66981	Up	2.55e-66	8.21e-65	K06636|1|5e-17|88.2|ppp:PHYPADRAFT_79481|structural maintenance of chromosome 1	gi|356512533|ref|XP_003524973.1|/4.3361e-136/PREDICTED: uncharacterized protein LOC100795349 [Glycine max]
PGSC0003DMT400070305	2445	2.66703	Up	4.06e-18	3.87e-17	K14944|1|1e-98|359|rcu:RCOM_0350300|RNA-binding protein Nova	gi|255583738|ref|XP_002532622.1|/1.47908e-97/Far upstream element-binding protein, putative [Ricinus communis]
PGSC0003DMT400065283	1129	2.66505	Up	1.18e-115	6.83e-114	K15777|1|1e-115|414|vvi:100262346|4,5-DOPA dioxygenase extradiol [EC:1.13.11.-]	gi|47900738|gb|AAT39310.1|/5.66126e-175/4,5-DOPA dioxygenase extradiol-like protein, putative [Solanum demissum]
PGSC0003DMT400042544	1280	2.66441	Up	4.08e-15	3.37e-14	-	gi|356524307|ref|XP_003530771.1|/1.38956e-95/PREDICTED: probable long-chain-alcohol O-fatty-acyltransferase 1-like [Glycine max]
PGSC0003DMT400015634	3413	2.66193	Up	4.14e-13	3.04e-12	K08332|1|5e-11|68.9|vcn:VOLCADRAFT_41528|vacuolar protein 8	gi|224107933|ref|XP_002314659.1|/0/predicted protein [Populus trichocarpa]
PGSC0003DMT400078157	538	2.66117	Up	7.03e-24	8.48e-23	K11254|1|6e-35|84.0|mtr:MTR_2g096100|histone H4	gi|195617694|gb|ACG30677.1|/2.05235e-34/histone H4 [Zea mays]
PGSC0003DMT400015282	1253	2.65845	Up	4.26e-11	2.75e-10	K01807|1|4e-112|403|vvi:100247460|ribose 5-phosphate isomerase A [EC:5.3.1.6]	gi|225424168|ref|XP_002284079.1|/3.90357e-111/PREDICTED: probable ribose-5-phosphate isomerase-like [Vitis vinifera]
PGSC0003DMT400026230	1648	2.65514	Up	3.15e-93	1.46e-91	K13065|1|1e-43|176|sbi:SORBI_06g021640|shikimate O-hydroxycinnamoyltransferase [EC:2.3.1.133]	gi|307746708|dbj|BAJ21224.1|/0/acyltransferase-like [Solanum melongena]
PGSC0003DMT400052998	1747	2.65321	Up	6.81e-17	6.14e-16	K00924|1|2e-105|381|ath:AT1G30270|[EC:2.7.1.-];K07198|3|1e-67|255|bdi:100836644|5'-AMP-activated protein kinase, catalytic alpha subunit [EC:2.7.11.11]	gi|255553335|ref|XP_002517709.1|/4.26042e-141/CBL-interacting serine/threonine-protein kinase, putative [Ricinus communis]
PGSC0003DMT400074120	1518	2.65321	Up	4.47e-09	2.5e-08	K13229|1|2e-75|281|zma:541977|2,4-dihydroxy-1,4-benzoxazin-3-one-glucoside dioxygenase [EC:1.14.20.2];K06892|2|6e-46|183|pop:POPTR_550478|;K05278|3|3e-38|158|pop:POPTR_665178|flavonol synthase [EC:1.14.11.23];K05277|4|4e-38|157|ath:AT4G22880|leucoanthocyanidin dioxygenase [EC:1.14.11.19]	gi|350538985|ref|NP_001234624.1|/0/2-oxoglutarate-dependent dioxygenase [Solanum lycopersicum]
PGSC0003DMT400047364	6530	2.65146	Up	7.7e-45	1.67e-43	K14413|1|0.0|936|vvi:100244775|beta-1,3-galactosyltransferase [EC:2.4.1.-]	gi|225425664|ref|XP_002269607.1|/0/PREDICTED: beta-1,3-galactosyltransferase 15 [Vitis vinifera]
PGSC0003DMT400074978	1034	2.64946	Up	4.62e-08	2.38e-07	-	-
PGSC0003DMT400047240	876	2.64946	Up	4.62e-08	2.38e-07	-	gi|356542152|ref|XP_003539534.1|/3.40652e-30/PREDICTED: uncharacterized protein LOC100819841 [Glycine max]
PGSC0003DMT400034860	555	2.64604	Up	1.24e-85	5.3e-84	-	gi|1762945|gb|AAC49975.1|/2.19368e-39/ORF; able to induce HR-like lesions [Nicotiana tabacum]
PGSC0003DMT400093315	1506	2.64444	Up	6.95e-13	5.04e-12	-	gi|225440982|ref|XP_002283448.1|/5.10071e-140/PREDICTED: PAN domain-containing protein At5g03700 [Vitis vinifera]
PGSC0003DMT400023672	1396	2.64444	Up	4.83e-07	2.25e-06	-	gi|356520188|ref|XP_003528746.1|/2.63616e-10/PREDICTED: uncharacterized protein LOC100500339 [Glycine max]
PGSC0003DMT400020941	4516	2.64444	Up	6.55e-36	1.17e-34	K12309|1|0.0|824|aly:ARALYDRAFT_485655|beta-galactosidase [EC:3.2.1.23];K01190|3|9e-72|271|cme:CMP078C|beta-galactosidase [EC:3.2.1.23]	gi|385203117|gb|ADO34790.3|/0/beta-galactosidase STBG5 [Solanum lycopersicum]
PGSC0003DMT400065726	1401	2.64053	Up	3.44e-27	4.73e-26	-	gi|255540029|ref|XP_002511079.1|/0/catalytic, putative [Ricinus communis]
PGSC0003DMT400011963	3787	2.63981	Up	8.92e-283	1.56e-280	K01648|1|0.0|1116|pop:POPTR_656642|ATP citrate (pro-S)-lyase [EC:2.3.3.8]	gi|13160653|gb|AAK13318.1|AF290958_1/0/ATP:citrate lyase [Capsicum annuum]
PGSC0003DMT400054066	1176	2.63739	Up	5.11e-06	2.13e-05	K11821|1|2e-52|204|aly:ARALYDRAFT_895283|desulfoglucosinolate sulfotransferase A/B/C [EC:2.8.2.-];K01014|3|5e-06|50.4|olu:OSTLU_32551|aryl sulfotransferase [EC:2.8.2.1]	gi|255571065|ref|XP_002526483.1|/8.31821e-84/Flavonol 4'-sulfotransferase, putative [Ricinus communis]
PGSC0003DMT400022655	2719	2.63739	Up	5.11e-06	2.13e-05	-	gi|145408582|ref|YP_001152206.1|/2.21222e-47/ORF137 [Pinus koraiensis]
PGSC0003DMT400010326	1649	2.63739	Up	7.15e-11	4.56e-10	-	gi|359480853|ref|XP_002277922.2|/4.06875e-154/PREDICTED: PI-PLC X domain-containing protein At5g67130-like [Vitis vinifera]
PGSC0003DMT400076233	1531	2.63739	Up	5.11e-06	2.13e-05	-	-
PGSC0003DMT400049491	2262	2.63739	Up	5.11e-06	2.13e-05	-	gi|170676246|gb|ACB30362.1|/0/transcription factor [Capsicum annuum]
PGSC0003DMT400078350	1040	2.63541	Up	3.47e-42	7.14e-41	-	gi|225424195|ref|XP_002284189.1|/1.01132e-66/PREDICTED: uncharacterized protein At1g66480 [Vitis vinifera]
PGSC0003DMT400075656	1110	2.63494	Up	1.16e-50	2.87e-49	-	gi|350534936|ref|NP_001234679.1|/1.12443e-26/ARGOS [Solanum lycopersicum]
PGSC0003DMT400026364	841	2.63412	Up	7.17e-63	2.19e-61	-	gi|14329818|emb|CAC40756.1|/1.20183e-53/putative miraculin [Atropa belladonna]
PGSC0003DMT400023480	2579	2.63266	Up	7.31e-10	4.33e-09	K07297|1|3e-166|584|aly:ARALYDRAFT_490848|adiponectin receptor	gi|297802184|ref|XP_002868976.1|/3.00909e-165/hypothetical protein ARALYDRAFT_490848 [Arabidopsis lyrata subsp. lyrata]
PGSC0003DMT400026978	453	2.63266	Up	7.31e-10	4.33e-09	-	-
PGSC0003DMT400036188	2471	2.63266	Up	7.31e-10	4.33e-09	K00924|1|2e-83|309|ath:AT3G59420|[EC:2.7.1.-]	gi|10998537|gb|AAG25966.1|AF302082_1/0/cytokinin-regulated kinase 1 [Nicotiana tabacum]
PGSC0003DMT400010187	1030	2.63266	Up	7.31e-10	4.33e-09	-	-
PGSC0003DMT400045825	960	2.63266	Up	7.31e-10	4.33e-09	K13030|1|2e-66|251|sbi:SORBI_01g001220|cyanohydrin beta-glucosyltransferase [EC:2.4.1.85];K13692|2|1e-46|185|rcu:RCOM_1154190|UDP-glucose:(indol-3-yl)acetate beta-D-glucosyltransferase [EC:2.4.1.121];K13228|3|2e-45|181|zma:100274317|UDP-glucosyltransferase BX9 [EC:2.4.1.202];K13068|5|8e-45|179|aly:ARALYDRAFT_479675|sinapate 1-glucosyltransferase [EC:2.4.1.120]	gi|209954703|dbj|BAG80542.1|/1.66056e-145/glycosyltransferase [Lycium barbarum]
PGSC0003DMT400034117	1414	2.63159	Up	3.28e-22	3.69e-21	K14709|1|2e-115|414|vvi:100255284|solute carrier family 39 (zinc transporter), member 1/2/3	gi|238769999|dbj|BAH66920.1|/1.79032e-139/metal transporter [Nicotiana tabacum]
PGSC0003DMT400071510	1011	2.62928	Up	3.25e-21	3.52e-20	K09874|1|2e-107|387|osa:4328814|aquaporin NIP	gi|359483792|ref|XP_002264957.2|/7.04693e-118/PREDICTED: aquaporin NIP1-2 [Vitis vinifera]
PGSC0003DMT400063639	1277	2.62674	Up	5.5e-05	0.000202751	K00514|1|2e-80|298|rcu:RCOM_1428040|zeta-carotene desaturase [EC:1.3.5.6];K01206|2|2e-42|171|ath:AT1G67830|alpha-L-fucosidase [EC:3.2.1.51]	gi|317451426|emb|CBV37053.1|/2.11691e-128/GDSL lipase-like chlorogenate-dependent caffeoyltransferase precursor [Solanum lycopersicum]
PGSC0003DMT400055964	1369	2.62674	Up	5.5e-05	0.000202849	-	gi|224092109|ref|XP_002309476.1|/1.88976e-29/predicted protein [Populus trichocarpa]
PGSC0003DMT400007989	2141	2.62674	Up	5.5e-05	0.000202784	K05658|1|1e-98|358|rcu:RCOM_0634830|ATP-binding cassette, subfamily B (MDR/TAP), member 1	gi|225462507|ref|XP_002269087.1|/6.66516e-123/PREDICTED: protein SRG1 [Vitis vinifera]
PGSC0003DMT400040203	1054	2.62674	Up	5.5e-05	0.000202816	K07213|1|2e-12|71.6|bdi:100823139|copper chaperone	gi|225435100|ref|XP_002281496.1|/1.26145e-56/PREDICTED: uncharacterized protein LOC100263778 [Vitis vinifera]
PGSC0003DMT400027855	1270	2.62674	Up	5.5e-05	0.000202914	K01058|1|5e-41|102|gmx:100817287|phospholipase A1 [EC:3.1.1.32]	gi|148611499|gb|ABQ95989.1|/5.33632e-165/phospholipase A1 [Capsicum annuum]
PGSC0003DMT400036429	573	2.62674	Up	5.5e-05	0.000202719	-	gi|255560619|ref|XP_002521323.1|/2.13412e-16/conserved hypothetical protein [Ricinus communis]
PGSC0003DMT400080179	1775	2.62674	Up	3.06e-35	5.37e-34	K00924|1|1e-29|129|ath:AT5G22850|[EC:2.7.1.-]	gi|56692305|dbj|BAD80835.1|/1.53469e-162/nucellin-like protein [Daucus carota]
PGSC0003DMT400033603	778	2.62674	Up	5.5e-05	0.000202947	-	gi|224084580|ref|XP_002307345.1|/1.80568e-13/predicted protein [Populus trichocarpa]
PGSC0003DMT400000752	1464	2.62674	Up	5.5e-05	0.000202882	K00279|1|1e-162|571|vvi:100263730|cytokinin dehydrogenase [EC:1.5.99.12]	gi|224814376|gb|ACN65409.1|/0/cytokinin oxidase/dehydrogenase 2 [Solanum tuberosum]
PGSC0003DMT400053645	2296	2.62674	Up	5.5e-05	0.000202979	-	gi|225427637|ref|XP_002272974.1|/2.68149e-85/PREDICTED: uncharacterized protein LOC100256375 [Vitis vinifera]
PGSC0003DMT400079535	3149	2.6255	Up	9.68e-42	1.97e-40	K02212|1|0.0|1291|vvi:100262415|minichromosome maintenance protein 4 (cell division control protein 54)	gi|225427718|ref|XP_002274534.1|/0/PREDICTED: DNA replication licensing factor MCM4 [Vitis vinifera]
PGSC0003DMT400079230	1181	2.62525	Up	1.86e-168	1.61e-166	K09338|1|2e-32|138|aly:ARALYDRAFT_490793|homeobox-leucine zipper protein	gi|350537881|ref|NP_001234571.1|/6.91376e-98/homeodomain protein [Solanum lycopersicum]
PGSC0003DMT400031740	897	2.61909	Up	7.77e-08	3.92e-07	K03239|1|3e-10|63.9|ath:AT1G53880|translation initiation factor eIF-2B subunit alpha	gi|225426130|ref|XP_002272759.1|/1.28835e-56/PREDICTED: protein LURP-one-related 17 [Vitis vinifera]
PGSC0003DMT400068373	1791	2.61909	Up	7.77e-08	3.91e-07	K15639|1|2e-99|361|aly:ARALYDRAFT_901457|cytochrome P450, family 734, subfamily A, polypeptide 1 (PHYB activation tagged suppressor 1) [EC:1.14.-.-];K15638|3|5e-95|347|aly:ARALYDRAFT_494050|cytochrome P450, family 72, subfamily C, polypeptide 1;K10717|5|1e-75|282|aly:ARALYDRAFT_494132|cytokinin trans-hydroxylase	gi|350539667|ref|NP_001234494.1|/0/putative cytochrome P450 [Solanum lycopersicum]
PGSC0003DMT400045267	1661	2.61909	Up	7.77e-08	3.92e-07	K03115|1|3e-88|324|vvi:100262569|casein kinase II subunit beta;K00889|3|6e-36|150|gmx:100789949|1-phosphatidylinositol-4-phosphate 5-kinase [EC:2.7.1.68]	gi|225459507|ref|XP_002284432.1|/1.57175e-129/PREDICTED: uncharacterized protein LOC100245359 [Vitis vinifera]
PGSC0003DMT400003933	2054	2.61835	Up	8.09e-232	1.04e-229	K01177|1|0.0|911|rcu:RCOM_1023980|beta-amylase [EC:3.2.1.2]	gi|350539870|ref|NP_001234556.1|/0/beta-amylase [Solanum lycopersicum]
PGSC0003DMT400068252	2655	2.61781	Up	4.97e-46	1.11e-44	K08286|1|1e-109|395|aly:ARALYDRAFT_494187|protein-serine/threonine kinase [EC:2.7.11.-];K08282|5|8e-78|290|ath:AT3G45780|non-specific serine/threonine protein kinase [EC:2.7.11.1]	gi|147864073|emb|CAN83229.1|/2.14129e-174/hypothetical protein VITISV_002764 [Vitis vinifera]
PGSC0003DMT400036087	3080	2.61436	Up	1.93e-13	1.45e-12	K13420|1|6e-99|360|sbi:SORBI_06g028760|LRR receptor-like serine/threonine-protein kinase FLS2 [EC:2.7.11.1]	gi|3894383|gb|AAC78591.1|/0/disease resistance protein [Solanum lycopersicum var. cerasiforme]
PGSC0003DMT400018493	1863	2.61396	Up	5.27e-79	2e-77	K09754|1|0.0|793|vvi:100263633|coumaroylquinate(coumaroylshikimate) 3'-monooxygenase [EC:1.14.13.36]	gi|85068608|gb|ABC69384.1|/0/CYP98A33v1 [Nicotiana tabacum]
PGSC0003DMT400051027	1586	2.60882	Up	1.95e-12	1.37e-11	-	gi|255547658|ref|XP_002514886.1|/3.79548e-125/conserved hypothetical protein [Ricinus communis]
PGSC0003DMT400006461	1582	2.60882	Up	7.76e-54	2.05e-52	K01206|1|1e-31|136|ath:AT1G67830|alpha-L-fucosidase [EC:3.2.1.51];K00514|3|3e-25|114|rcu:RCOM_1428040|zeta-carotene desaturase [EC:1.3.5.6]	gi|356526067|ref|XP_003531641.1|/1.16875e-150/PREDICTED: GDSL esterase/lipase APG-like [Glycine max]
PGSC0003DMT400062832	2487	2.60633	Up	4.6e-28	6.53e-27	-	gi|224133338|ref|XP_002321542.1|/0/predicted protein [Populus trichocarpa]
PGSC0003DMT400007663	3201	2.60521	Up	9.02e-20	9.21e-19	K13457|1|3e-62|239|osa:4342596|disease resistance protein RPM1	gi|356600306|gb|AET22504.1|/1.7911e-123/hypothetical protein [Solanum lycopersicum]
PGSC0003DMT400026193	3144	2.59848	Up	1.23e-39	2.37e-38	K04733|1|4e-134|477|smo:SELMODRAFT_159261|interleukin-1 receptor-associated kinase 4 [EC:2.7.11.1];K13430|4|2e-78|293|zma:100283091|serine/threonine-protein kinase PBS1 [EC:2.7.11.1]	gi|225451941|ref|XP_002279468.1|/0/PREDICTED: proline-rich receptor-like protein kinase PERK8 [Vitis vinifera]
PGSC0003DMT400047142	2678	2.59588	Up	7.56e-27	1.03e-25	-	gi|363806878|ref|NP_001242553.1|/1.10997e-170/uncharacterized protein LOC100778662 [Glycine max]
PGSC0003DMT400052083	2058	2.59432	Up	3.61e-42	7.42e-41	-	gi|255543625|ref|XP_002512875.1|/3.57765e-142/conserved hypothetical protein [Ricinus communis]
PGSC0003DMT400037876	1879	2.59432	Up	8.6e-06	3.51e-05	-	gi|224077354|ref|XP_002305225.1|/6.64749e-164/predicted protein [Populus trichocarpa]
PGSC0003DMT400055131	2208	2.59432	Up	8.6e-06	3.51e-05	K04733|1|3e-59|228|smo:SELMODRAFT_230241|interleukin-1 receptor-associated kinase 4 [EC:2.7.11.1];K13416|3|5e-55|214|rcu:RCOM_1534760|brassinosteroid insensitive 1-associated receptor kinase 1 [EC:2.7.10.1 2.7.11.1];K13418|5|1e-54|213|vvi:100247683|somatic embryogenesis receptor kinase 1 [EC:2.7.10.1 2.7.11.1]	gi|225452394|ref|XP_002273718.1|/0/PREDICTED: cysteine-rich receptor-like protein kinase 42 [Vitis vinifera]
PGSC0003DMT400049559	3596	2.59432	Up	8.6e-06	3.51e-05	K04733|1|2e-144|512|ath:AT5G38990|interleukin-1 receptor-associated kinase 4 [EC:2.7.11.1];K00924|3|7e-67|254|osa:4333525|[EC:2.7.1.-]	gi|359493687|ref|XP_003634651.1|/0/PREDICTED: receptor-like protein kinase THESEUS 1-like [Vitis vinifera]
PGSC0003DMT400033627	1420	2.59432	Up	8.6e-06	3.51e-05	-	gi|255549507|ref|XP_002515806.1|/3.11283e-83/transcription factor, putative [Ricinus communis]
PGSC0003DMT400028980	1431	2.59432	Up	8.6e-06	3.51e-05	K07297|1|3e-105|380|vvi:100262144|adiponectin receptor	gi|147816024|emb|CAN61543.1|/1.11221e-104/hypothetical protein VITISV_008489 [Vitis vinifera]
PGSC0003DMT400033126	1092	2.58806	Up	1.3e-07	6.43e-07	-	gi|133711807|gb|ABO36625.1|/5.54274e-79/hypothetical protein LYC_68t000010 [Solanum lycopersicum]
PGSC0003DMT400048130	1710	2.5861	Up	8.91e-16	7.6e-15	K13065|1|2e-32|139|aly:ARALYDRAFT_892660|shikimate O-hydroxycinnamoyltransferase [EC:2.3.1.133]	gi|357528936|gb|AET80688.1|/1.28037e-166/putrescine hydroxycinnamoyl transferase [Nicotiana attenuata]
PGSC0003DMT400063650	1740	2.5861	Up	8.91e-16	7.59e-15	-	gi|225432616|ref|XP_002281783.1|/4.2224e-149/PREDICTED: vacuole membrane protein 1 [Vitis vinifera]
PGSC0003DMT400038335	3600	2.58299	Up	3.65e-29	5.4e-28	K11446|1|3e-58|225|aly:ARALYDRAFT_893094|histone demethylase JARID1 [EC:1.14.11.-]	gi|225427118|ref|XP_002276932.1|/0/PREDICTED: uncharacterized protein LOC100266131 [Vitis vinifera]
PGSC0003DMT400037976	1728	2.58126	Up	2.42e-67	7.92e-66	K00924|1|9e-35|146|aly:ARALYDRAFT_489138|[EC:2.7.1.-]	gi|359492489|ref|XP_002285867.2|/5.13903e-139/PREDICTED: aspartic proteinase Asp1-like [Vitis vinifera]
PGSC0003DMT400028645	1873	2.578	Up	1.96e-87	8.49e-86	K07964|1|1e-166|584|gmx:100792087|heparanase 1 [EC:3.2.1.166]	gi|359476171|ref|XP_002283254.2|/0/PREDICTED: heparanase-like protein 3 [Vitis vinifera]
PGSC0003DMT400051168	1810	2.57599	Up	1.36e-54	3.64e-53	K05907|1|0.0|689|ath:AT4G04610|adenylyl-sulfate reductase (glutathione) [EC:1.8.4.9]	gi|350538397|ref|NP_001233829.1|/0/adenylyl-sulfate reductase [Solanum lycopersicum]
PGSC0003DMT400042080	2059	2.57587	Up	6.07e-29	8.93e-28	-	gi|225432937|ref|XP_002284322.1|/7.4215e-164/PREDICTED: uncharacterized protein LOC100240916 [Vitis vinifera]
PGSC0003DMT400064553	1344	2.57286	Up	5.63e-173	5.01e-171	K00430|1|1e-134|478|pop:POPTR_830144|peroxidase [EC:1.11.1.7]	gi|14031049|gb|AAK52084.1|/2.23706e-168/peroxidase [Nicotiana tabacum]
PGSC0003DMT400052237	3144	2.57229	Up	3.36e-10	2.03e-09	K13415|1|7e-44|177|vvi:100252647|protein brassinosteroid insensitive 1 [EC:2.7.10.1 2.7.11.1]	gi|147788411|emb|CAN69961.1|/0/hypothetical protein VITISV_008739 [Vitis vinifera]
PGSC0003DMT400002144	1527	2.57229	Up	9.28e-05	0.000330701	K14209|1|1e-12|72.8|ppp:PHYPADRAFT_144039|solute carrier family 36 (proton-coupled amino acid transporter);K15015|3|3e-11|68.2|smo:SELMODRAFT_42776|solute carrier family 32 (vesicular inhibitory amino acid transporter)	gi|225423911|ref|XP_002281867.1|/0/PREDICTED: lysine histidine transporter-like 6 [Vitis vinifera]
PGSC0003DMT400031692	425	2.57229	Up	9.28e-05	0.000330753	-	gi|224053791|ref|XP_002297981.1|/6.57252e-35/predicted protein [Populus trichocarpa]
PGSC0003DMT400042059	3658	2.57229	Up	4.18e-19	4.16e-18	K01099|1|5e-46|185|ota:Ot04g02290|phosphatidylinositol-bisphosphatase [EC:3.1.3.36]	gi|350537175|ref|NP_001233772.1|/0/inositol-1,4,5-triphosphate-5-phosphatase [Solanum lycopersicum]
PGSC0003DMT400041948	945	2.57229	Up	9.28e-05	0.000330804	-	gi|224134793|ref|XP_002321907.1|/1.84306e-24/predicted protein [Populus trichocarpa]
PGSC0003DMT400037293	742	2.57229	Up	9.28e-05	0.00033065	-	gi|225461013|ref|XP_002280849.1|/3.97272e-39/PREDICTED: UPF0136 membrane protein At2g26240 [Vitis vinifera]
PGSC0003DMT400043557	721	2.57229	Up	2.11e-08	1.12e-07	-	gi|350538955|ref|NP_001234111.1|/1.72758e-68/non-symbiotic hemoglobin 2 [Solanum lycopersicum]
PGSC0003DMT400009581	1323	2.56993	Up	7.97e-43	1.67e-41	-	gi|224066213|ref|XP_002302028.1|/5.96249e-49/predicted protein [Populus trichocarpa]
PGSC0003DMT400055478	1819	2.56409	Up	2.34e-84	9.82e-83	K00517|1|8e-135|479|ath:AT4G37370|[EC:1.14.-.-]	gi|85068594|gb|ABC69377.1|/0/CYP81B2v2 [Nicotiana tabacum]
PGSC0003DMT400049593	2445	2.55991	Up	4.14e-17	3.78e-16	K10405|1|0.0|1046|vvi:100248639|kinesin family member C1	gi|225461150|ref|XP_002282749.1|/0/PREDICTED: kinesin-3 [Vitis vinifera]
PGSC0003DMT400048524	3385	2.55774	Up	1.97e-21	2.16e-20	K00924|1|3e-173|607|ath:AT1G75820|[EC:2.7.1.-];K08286|5|1e-161|569|aly:ARALYDRAFT_491919|protein-serine/threonine kinase [EC:2.7.11.-]	gi|359490050|ref|XP_002268598.2|/0/PREDICTED: leucine-rich repeat receptor-like protein kinase TDR-like [Vitis vinifera]
PGSC0003DMT400032303	1570	2.55722	Up	1.42e-33	2.38e-32	-	gi|225461508|ref|XP_002285119.1|/0/PREDICTED: uncharacterized protein LOC100264152 isoform 1 [Vitis vinifera]
PGSC0003DMT400092392	600	2.55635	Up	2.18e-07	1.05e-06	-	gi|359481702|ref|XP_003632661.1|/1.98912e-79/PREDICTED: heme-binding-like protein At3g10130, chloroplastic-like [Vitis vinifera]
PGSC0003DMT400040282	2105	2.55635	Up	9.64e-26	1.25e-24	K14638|1|4e-95|347|smo:SELMODRAFT_135522|solute carrier family 15 (peptide/histidine transporter), member 3/4	gi|224089038|ref|XP_002308609.1|/0/predicted protein [Populus trichocarpa]
PGSC0003DMT400027131	3056	2.55368	Up	9.07e-12	6.1e-11	K13418|1|1e-59|230|aly:ARALYDRAFT_895025|somatic embryogenesis receptor kinase 1 [EC:2.7.10.1 2.7.11.1];K13416|2|1e-59|230|rcu:RCOM_1534760|brassinosteroid insensitive 1-associated receptor kinase 1 [EC:2.7.10.1 2.7.11.1]	gi|195536980|dbj|BAG68210.1|/0/lectin receptor kinase-like protein [Nicotiana benthamiana]
PGSC0003DMT400034931	2479	2.55368	Up	9.07e-12	6.11e-11	-	gi|356571503|ref|XP_003553916.1|/3.53591e-139/PREDICTED: uncharacterized protein LOC100783487 [Glycine max]
PGSC0003DMT400001376	944	2.55368	Up	9.07e-12	6.11e-11	-	gi|222822697|gb|ACM68461.1|/1.63633e-89/stress-associated protein 11 [Solanum pennellii]
PGSC0003DMT400061076	1448	2.55286	Up	3.57e-41	7.15e-40	-	gi|225447983|ref|XP_002269464.1|/3.89735e-97/PREDICTED: 11S globulin seed storage protein 2 [Vitis vinifera]
PGSC0003DMT400039339	1174	2.54992	Up	1.44e-05	5.72e-05	-	gi|225438601|ref|XP_002280684.1|/2.95425e-73/PREDICTED: uncharacterized protein LOC100259371 [Vitis vinifera]
PGSC0003DMT400018060	2214	2.54992	Up	5.6e-10	3.35e-09	K08679|1|0.0|687|vvi:100247175|UDP-glucuronate 4-epimerase [EC:5.1.3.6]	gi|225454014|ref|XP_002280967.1|/0/PREDICTED: UDP-glucuronate 4-epimerase 3-like [Vitis vinifera]
PGSC0003DMT400033250	1304	2.54992	Up	1.44e-05	5.72e-05	K13448|1|4e-32|137|rcu:RCOM_0597990|calcium-binding protein CML	gi|225453929|ref|XP_002279679.1|/1.13771e-44/PREDICTED: probable calcium-binding protein CML10 isoform 2 [Vitis vinifera]
PGSC0003DMT400000646	2329	2.54992	Up	3.49e-40	6.84e-39	K01528|1|8e-80|296|vvi:100243718|dynamin GTPase [EC:3.6.5.5]	gi|5931765|emb|CAB56619.1|/0/phragmoplastin [Nicotiana tabacum]
PGSC0003DMT400035034	784	2.54831	Up	1.6e-25	2.05e-24	-	-
PGSC0003DMT400026477	1394	2.54428	Up	4.11e-15	3.39e-14	K01058|1|1e-48|192|gmx:100817287|phospholipase A1 [EC:3.1.1.32]	gi|148611499|gb|ABQ95989.1|/0/phospholipase A1 [Capsicum annuum]
PGSC0003DMT400040186	1124	2.54428	Up	3.52e-08	1.83e-07	K00430|1|1e-130|464|pop:POPTR_777213|peroxidase [EC:1.11.1.7]	gi|394793502|gb|AFN41087.1|/1.44819e-130/peroxidase precursor [Corylus avellana]
PGSC0003DMT400053686	1439	2.54279	Up	6.6e-34	1.12e-32	K07976|1|2e-94|344|aly:ARALYDRAFT_678362|Rab family, other	gi|356538966|ref|XP_003537971.1|/2.95888e-97/PREDICTED: ras-related protein Rab11C-like [Glycine max]
PGSC0003DMT400002527	1847	2.53743	Up	4.47e-26	5.84e-25	K08332|1|3e-12|72.0|vcn:VOLCADRAFT_41528|vacuolar protein 8	gi|225430354|ref|XP_002285290.1|/2.33813e-129/PREDICTED: U-box domain-containing protein 4-like [Vitis vinifera]
PGSC0003DMT400072024	2171	2.53482	Up	2.28e-06	9.91e-06	K15404|1|0.0|834|pop:POPTR_732680|aldehyde decarbonylase [EC:4.1.99.5]	gi|359489252|ref|XP_002263787.2|/0/PREDICTED: protein WAX2-like [Vitis vinifera]
PGSC0003DMT400071831	2443	2.53482	Up	2.28e-06	9.92e-06	K06628|1|0.0|896|vvi:100253995|cell division control protein 45	gi|225446875|ref|XP_002283893.1|/0/PREDICTED: cell division control protein 45 homolog [Vitis vinifera]
PGSC0003DMT400032520	2407	2.53482	Up	2.28e-06	9.91e-06	K08653|1|2e-10|66.2|sbi:SORBI_10g004450|membrane-bound transcription factor site-1 protease [EC:3.4.21.112]	gi|124358348|gb|ABG37022.1|/0/serine protease [Nicotiana tabacum]
PGSC0003DMT400063298	1757	2.53482	Up	5.71e-09	3.17e-08	K13496|1|1e-65|249|ath:AT2G36780|UDP-glucosyl transferase 73C [EC:2.4.1.-]	gi|255547075|ref|XP_002514595.1|/8.33105e-153/UDP-glucosyltransferase, putative [Ricinus communis]
PGSC0003DMT400052999	638	2.53482	Up	2.28e-06	9.92e-06	-	gi|297826445|ref|XP_002881105.1|/4.44009e-27/hypothetical protein ARALYDRAFT_481949 [Arabidopsis lyrata subsp. lyrata]
PGSC0003DMT400069898	1516	2.53389	Up	1.23e-70	4.27e-69	K13065|1|2e-31|135|ath:AT5G48930|shikimate O-hydroxycinnamoyltransferase [EC:2.3.1.133]	gi|296086090|emb|CBI31531.3|/0/unnamed protein product [Vitis vinifera]
PGSC0003DMT400012396	2039	2.5272	Up	9.31e-10	5.47e-09	-	gi|225442168|ref|XP_002276168.1|/1.17536e-145/PREDICTED: protein Brevis radix-like 2 isoform 2 [Vitis vinifera]
PGSC0003DMT400066620	1095	2.5272	Up	9.31e-10	5.47e-09	-	gi|147811058|emb|CAN63485.1|/8.62692e-64/hypothetical protein VITISV_017086 [Vitis vinifera]
PGSC0003DMT400008182	2213	2.52659	Up	1.78e-32	2.88e-31	K01904|1|0.0|793|rcu:RCOM_1325310|4-coumarate--CoA ligase [EC:6.2.1.12]	gi|212286378|dbj|BAG82851.1|/0/4-coumarate:CoA ligase [Ipomoea batatas]
PGSC0003DMT400021864	2017	2.52095	Up	1.53e-10	9.49e-10	-	gi|359490578|ref|XP_002275623.2|/0/PREDICTED: S-type anion channel SLAH3-like [Vitis vinifera]
PGSC0003DMT400079071	1462	2.52058	Up	1.18e-236	1.54e-234	K00001|1|0.0|652|rcu:RCOM_0236080|alcohol dehydrogenase [EC:1.1.1.1]	gi|113386|sp|P14675.1|ADH3_SOLTU/0/RecName: Full=Alcohol dehydrogenase 3
PGSC0003DMT400028619	1049	2.51955	Up	6.82e-14	5.25e-13	K00799|1|9e-74|275|vvi:100242547|glutathione S-transferase [EC:2.5.1.18]	gi|60459397|gb|AAX20044.1|/1.99113e-78/probable glutathione-S-transferase [Capsicum annuum]
PGSC0003DMT400069236	629	2.51757	Up	3.48e-27	4.78e-26	-	gi|357973578|gb|AET97665.1|/4.15368e-30/hydrogen peroxide induced protein 1 [Camellia sinensis]
PGSC0003DMT400045523	2041	2.51742	Up	5.03e-85	2.13e-83	-	gi|225465451|ref|XP_002266369.1|/7.97184e-110/PREDICTED: PPPDE peptidase domain-containing protein 2-like isoform 2 [Vitis vinifera]
PGSC0003DMT400006451	1956	2.51571	Up	0.000155668	0.000535843	K10863|1|7e-10|64.3|ath:AT5G01310|aprataxin [EC:3.-.-.-]	gi|359482873|ref|XP_003632856.1|/7.66844e-78/PREDICTED: transcription factor bHLH87-like [Vitis vinifera]
PGSC0003DMT400013853	1219	2.51571	Up	5.28e-18	5.02e-17	K07976|1|5e-90|329|aly:ARALYDRAFT_896904|Rab family, other	gi|224069898|ref|XP_002303077.1|/2.52207e-91/predicted protein [Populus trichocarpa]
PGSC0003DMT400038470	1171	2.51571	Up	0.000155668	0.000535763	-	gi|225429848|ref|XP_002283189.1|/7.78102e-58/PREDICTED: protein AIG2-like [Vitis vinifera]
PGSC0003DMT400084272	1743	2.51571	Up	5.28e-18	5.02e-17	K00224|1|2e-122|438|aly:ARALYDRAFT_476671|[EC:1.3.1.-];K13081|3|1e-65|249|pop:POPTR_835080|leucoanthocyanidin reductase [EC:1.17.1.3]	gi|1708422|sp|P52578.1|IFRH_SOLTU/2.1631e-169/RecName: Full=Isoflavone reductase homolog; AltName: Full=CP100
PGSC0003DMT400079910	1571	2.51571	Up	0.000155668	0.000536004	K06127|1|8e-128|455|pop:POPTR_835899|ubiquinone biosynthesis methyltransferase [EC:2.1.1.201]	gi|224142221|ref|XP_002324457.1|/8.92095e-127/predicted protein [Populus trichocarpa]
PGSC0003DMT400026355	1672	2.51571	Up	0.000155668	0.000535923	K03327|1|0.0|705|rcu:RCOM_1582850|multidrug resistance protein, MATE family	gi|350534958|ref|NP_001234424.1|/0/uncharacterized protein LOC543899 [Solanum lycopersicum]
PGSC0003DMT400005084	3664	2.51296	Up	8.82e-19	8.7e-18	K13420|1|7e-65|248|aly:ARALYDRAFT_356368|LRR receptor-like serine/threonine-protein kinase FLS2 [EC:2.7.11.1];K13415|3|2e-63|243|pop:POPTR_562744|protein brassinosteroid insensitive 1 [EC:2.7.10.1 2.7.11.1]	gi|224131750|ref|XP_002328099.1|/0/predicted protein [Populus trichocarpa]
PGSC0003DMT400014303	1395	2.51282	Up	2.38e-67	7.79e-66	-	gi|224070855|ref|XP_002303266.1|/1.57899e-156/predicted protein [Populus trichocarpa]
PGSC0003DMT400021041	3793	2.51126	Up	4.13e-12	2.85e-11	K15109|1|8e-143|506|vvi:100257503|solute carrier family 25 (mitochondrial carnitine/acylcarnitine transporter), member 20/29	gi|133711803|gb|ABO36621.1|/7.35785e-163/mitochondrial carrier protein [Solanum lycopersicum]
PGSC0003DMT400046308	1811	2.51011	Up	5.76e-27	7.85e-26	-	gi|225462835|ref|XP_002270139.1|/0/PREDICTED: reticuline oxidase-like protein-like [Vitis vinifera]
PGSC0003DMT400051729	4510	2.50816	Up	5.16e-58	1.47e-56	-	gi|225437896|ref|XP_002267519.1|/0/PREDICTED: uncharacterized protein LOC100241277 [Vitis vinifera]
PGSC0003DMT400053071	1785	2.50794	Up	4.25e-190	4.26e-188	K08679|1|0.0|701|vvi:100241904|UDP-glucuronate 4-epimerase [EC:5.1.3.6]	gi|225433491|ref|XP_002265088.1|/0/PREDICTED: UDP-glucuronate 4-epimerase 6 [Vitis vinifera]
PGSC0003DMT400022769	1253	2.50777	Up	2.81e-43	5.93e-42	-	gi|350538315|ref|NP_001234081.1|/3.05732e-148/expansin A4 precursor [Solanum lycopersicum]
PGSC0003DMT400007869	957	2.50657	Up	1.36e-32	2.21e-31	-	gi|53830830|gb|AAU95236.1|/2.81157e-153/osmotin-like protein [Solanum phureja]
PGSC0003DMT400061238	1851	2.50311	Up	5.5e-39	1.06e-37	K15404|1|0.0|760|pop:POPTR_732680|aldehyde decarbonylase [EC:4.1.99.5]	gi|359489254|ref|XP_002265189.2|/0/PREDICTED: protein WAX2-like [Vitis vinifera]
PGSC0003DMT400058810	456	2.5016	Up	1.33e-31	2.1e-30	-	gi|224125186|ref|XP_002319521.1|/2.53973e-17/predicted protein [Populus trichocarpa]
PGSC0003DMT400058588	1450	2.49634	Up	3.8e-06	1.61e-05	-	gi|297741106|emb|CBI31837.3|/9.0476e-70/unnamed protein product [Vitis vinifera]
PGSC0003DMT400047209	1111	2.49634	Up	4.16e-11	2.68e-10	-	gi|90900942|gb|ABE01833.1|/1.29779e-107/CK25 [Nicotiana tabacum]
PGSC0003DMT400056911	1581	2.49634	Up	5.19e-16	4.47e-15	-	gi|225462211|ref|XP_002270778.1|/5.51792e-92/PREDICTED: uncharacterized protein LOC100259352 [Vitis vinifera]
PGSC0003DMT400074719	1591	2.49076	Up	1.13e-12	8.1e-12	K01590|1|3e-155|546|rcu:RCOM_1170790|histidine decarboxylase [EC:4.1.1.22]	gi|350538887|ref|NP_001233852.1|/0/aromatic amino acid decarboxylase 1B [Solanum lycopersicum]
PGSC0003DMT400031088	1303	2.49076	Up	6.06e-07	2.79e-06	K06911|1|1e-143|508|vvi:100254895|	gi|225433709|ref|XP_002268298.1|/1.18715e-142/PREDICTED: pirin-like protein-like [Vitis vinifera]
PGSC0003DMT400060615	903	2.49076	Up	6.06e-07	2.79e-06	K13422|1|8e-07|52.8|bdi:100836477|transcription factor MYC2	gi|125563693|gb|EAZ09073.1|/3.10543e-34/hypothetical protein OsI_31335 [Oryza sativa Indica Group]
PGSC0003DMT400080455	2115	2.48852	Up	1.87e-13	1.41e-12	-	gi|255579669|ref|XP_002530674.1|/0/endomembrane protein emp70, putative [Ricinus communis]
PGSC0003DMT400023374	2582	2.48567	Up	7.37e-28	1.04e-26	K01897|1|0.0|983|vvi:100248587|long-chain acyl-CoA synthetase [EC:6.2.1.3]	gi|225437622|ref|XP_002278345.1|/0/PREDICTED: long chain acyl-CoA synthetase 1 [Vitis vinifera]
PGSC0003DMT400076208	4689	2.4842	Up	1.96e-160	1.62e-158	K05681|1|6e-53|208|olu:OSTLU_38326|ATP-binding cassette, subfamily G (WHITE), member 2;K12843|3|6e-50|198|vvi:100248403|U4/U6 small nuclear ribonucleoprotein PRP3	gi|75326590|sp|Q76CU2.1|PDR1_TOBAC/0/RecName: Full=Pleiotropic drug resistance protein 1; AltName: Full=NtPDR1
PGSC0003DMT400068603	2787	2.48138	Up	0	0	K01583|1|0.0|1009|rcu:RCOM_1450830|arginine decarboxylase [EC:4.1.1.19]	gi|350537969|ref|NP_001234064.1|/0/arginine decarboxylase [Solanum lycopersicum]
PGSC0003DMT400050229	1168	2.48066	Up	2.56e-09	1.46e-08	K10610|1|6e-23|106|ota:Ot10g03450|DNA damage-binding protein 1;K03671|2|2e-10|65.5|bdi:100825953|thioredoxin 1	gi|255547363|ref|XP_002514739.1|/1.61119e-79/Thioredoxin II, putative [Ricinus communis]
PGSC0003DMT400001570	4010	2.47757	Up	1.12e-19	1.14e-18	K06892|1|2e-109|395|pop:POPTR_550478|;K00475|3|2e-58|226|gmx:732548|naringenin 3-dioxygenase [EC:1.14.11.9]	gi|350540006|ref|NP_001233840.1|/0/flavonoid biosynthesis oxidoreductase protein [Solanum lycopersicum]
PGSC0003DMT400083101	1297	2.47728	Up	3.45e-29	5.12e-28	K02160|1|1e-48|192|rcu:RCOM_0525570|acetyl-CoA carboxylase biotin carboxyl carrier protein	gi|401712956|gb|AFP99173.1|/2.14266e-51/biotin carboxyl carrier protein [Vernicia fordii]
PGSC0003DMT400039400	1905	2.47519	Up	1.13e-11	7.58e-11	K06901|1|0.0|769|rcu:RCOM_1507420|putative MFS transporter, AGZA family, xanthine/uracil permease	gi|255540385|ref|XP_002511257.1|/0/purine permease, putative [Ricinus communis]
PGSC0003DMT400064861	2435	2.47452	Up	8.83e-23	1.01e-21	-	gi|225428558|ref|XP_002281050.1|/1.27035e-141/PREDICTED: UPF0496 protein At4g34320-like [Vitis vinifera]
PGSC0003DMT400000151	1136	2.47241	Up	1.11e-37	2.06e-36	K09872|1|3e-149|526|ath:AT4G23400|aquaporin PIP	gi|350534744|ref|NP_001234413.1|/1.11625e-162/Aqp2 protein [Solanum lycopersicum]
PGSC0003DMT400057171	1380	2.47177	Up	5.13e-14	3.99e-13	K11228|1|8e-47|186|ota:Ot13g01170|mitogen-activated protein kinase kinase kinase [EC:2.7.11.1];K13414|2|7e-46|183|aly:ARALYDRAFT_489755|mitogen-activated protein kinase kinase kinase 1, plant [EC:2.7.11.25]	gi|255578108|ref|XP_002529924.1|/2.07109e-100/Mitogen-activated protein kinase kinase kinase, putative [Ricinus communis]
PGSC0003DMT400003936	616	2.47049	Up	5.69e-29	8.39e-28	-	gi|131026|sp|P17642.1|PRS2_SOLTU/6.89677e-83/RecName: Full=Pathogenesis-related protein STH-2
PGSC0003DMT400031781	738	2.46941	Up	2.36e-16	2.07e-15	K05283|1|4e-08|56.6|aly:ARALYDRAFT_354960|phosphatidylinositol glycan, class W [EC:2.3.-.-];K14297|2|2e-06|51.2|mtr:MTR_1g066430|nuclear pore complex protein Nup98-Nup96;K15692|3|2e-06|50.8|smo:SELMODRAFT_67002|E3 ubiquitin-protein ligase RNF13 [EC:6.3.2.19];K06058|4|2e-06|50.8|smo:SELMODRAFT_119112|deltex;K15083|5|3e-06|50.4|olu:OSTLU_36534|DNA repair protein RAD16	gi|255537543|ref|XP_002509838.1|/8.09664e-61/zinc finger protein, putative [Ricinus communis]
PGSC0003DMT400074766	1062	2.4664	Up	5.17e-21	5.53e-20	K06901|1|4e-144|509|pop:POPTR_596945|putative MFS transporter, AGZA family, xanthine/uracil permease	gi|224128738|ref|XP_002328954.1|/4.00825e-143/predicted protein [Populus trichocarpa]
PGSC0003DMT400001375	1425	2.46487	Up	4.31e-94	2.04e-92	K00430|1|1e-132|471|vvi:100261249|peroxidase [EC:1.11.1.7];K14833|3|7e-118|422|rcu:RCOM_0852470|nucleolar complex protein 2	gi|225452562|ref|XP_002280547.1|/1.0612e-131/PREDICTED: peroxidase 31-like [Vitis vinifera]
PGSC0003DMT400055885	1364	2.45681	Up	1.14e-10	7.13e-10	-	gi|297735888|emb|CBI18657.3|/6.20934e-49/unnamed protein product [Vitis vinifera]
PGSC0003DMT400044506	2463	2.45681	Up	4.02e-05	0.000150702	K04733|1|2e-55|216|smo:SELMODRAFT_159261|interleukin-1 receptor-associated kinase 4 [EC:2.7.11.1];K13418|3|1e-52|206|rcu:RCOM_0186340|somatic embryogenesis receptor kinase 1 [EC:2.7.10.1 2.7.11.1]	gi|208429106|gb|ACI26722.1|/0/receptor-like kinase [Nicotiana glutinosa]
PGSC0003DMT400031242	1766	2.45681	Up	0.000260076	0.000865149	K08237|1|3e-60|231|ath:AT4G01070|hydroquinone glucosyltransferase [EC:2.4.1.218]	gi|20146091|dbj|BAB88934.1|/3.09366e-139/glucosyltransferase [Nicotiana tabacum]
PGSC0003DMT400080381	1214	2.45681	Up	0.000260076	0.000865024	K14491|1|2e-11|68.6|ppp:PHYPADRAFT_152341|two-component response regulator ARR-B family;K13606|3|4e-11|67.4|bdi:100846349|chlorophyll(ide) b reductase [EC:1.1.1.294]	gi|327412613|emb|CCA29095.1|/2.42842e-94/putative MYB transcription factor [Rosa rugosa]
PGSC0003DMT400062372	1948	2.45681	Up	6.32e-06	2.61e-05	K00818|1|5e-42|171|vcn:VOLCADRAFT_127260|acetylornithine aminotransferase [EC:2.6.1.11]	gi|350537303|ref|NP_001233777.1|/0/gamma aminobutyrate transaminase 3, chloroplastic [Solanum lycopersicum]
PGSC0003DMT400080052	1043	2.45681	Up	4.02e-05	0.000150727	-	gi|224132766|ref|XP_002327875.1|/3.08008e-39/predicted protein [Populus trichocarpa]
PGSC0003DMT400041762	3039	2.45681	Up	1.61e-07	7.88e-07	K14611|1|5e-174|610|pop:POPTR_827191|solute carrier family 23 (nucleobase transporter), member 1/2	gi|255586649|ref|XP_002533955.1|/0/purine permease, putative [Ricinus communis]
PGSC0003DMT400040558	1119	2.45681	Up	6.32e-06	2.61e-05	K00514|1|2e-22|104|rcu:RCOM_1428040|zeta-carotene desaturase [EC:1.3.5.6];K01206|2|3e-17|87.8|aly:ARALYDRAFT_475890|alpha-L-fucosidase [EC:3.2.1.51]	gi|357491991|ref|XP_003616283.1|/6.03195e-145/GDSL esterase/lipase [Medicago truncatula]
PGSC0003DMT400060192	1904	2.45681	Up	1.14e-10	7.13e-10	-	gi|224098210|ref|XP_002311136.1|/4.64648e-80/predicted protein [Populus trichocarpa]
PGSC0003DMT400069718	857	2.45681	Up	0.000260076	0.000864899	-	gi|356513423|ref|XP_003525413.1|/2.20384e-26/PREDICTED: uncharacterized protein LOC100805083 [Glycine max]
PGSC0003DMT400005557	960	2.45681	Up	4.02e-05	0.000150751	K00799|1|2e-58|224|vvi:100242547|glutathione S-transferase [EC:2.5.1.18]	gi|60459397|gb|AAX20044.1|/6.21187e-84/probable glutathione-S-transferase [Capsicum annuum]
PGSC0003DMT400038286	918	2.45681	Up	6.32e-06	2.61e-05	-	gi|24745596|dbj|BAC23029.1|/3.23886e-119/tyramine hydroxycinnamoyl transferase [Solanum tuberosum]
PGSC0003DMT400045129	1620	2.45681	Up	0.000260076	0.000865275	-	gi|21105751|gb|AAM34774.1|AF509874_1/1.90067e-172/nam-like protein 11 [Petunia x hybrida]
PGSC0003DMT400081888	841	2.45681	Up	4.02e-05	0.000150776	-	gi|38489222|gb|AAR21296.1|/7.45478e-52/NDR1-like protein [Nicotiana benthamiana]
PGSC0003DMT400075376	2364	2.45681	Up	1.08e-17	1.02e-16	-	gi|147811750|emb|CAN59756.1|/1.53232e-176/hypothetical protein VITISV_034568 [Vitis vinifera]
PGSC0003DMT400036348	954	2.45681	Up	1e-06	4.53e-06	-	gi|7542598|gb|AAF63515.1|AF242731_1/4.17886e-55/TMV-induced protein I [Capsicum annuum]
PGSC0003DMT400027928	2082	2.4542	Up	3e-72	1.06e-70	-	gi|224112821|ref|XP_002332699.1|/9.2243e-154/predicted protein [Populus trichocarpa]
PGSC0003DMT400039488	1911	2.45064	Up	2.05e-31	3.23e-30	K01114|1|0.0|831|rcu:RCOM_1505800|phospholipase C [EC:3.1.4.3]	gi|255540205|ref|XP_002511167.1|/0/Phospholipase C 4 precursor, putative [Ricinus communis]
PGSC0003DMT400010461	3469	2.44632	Up	4.46e-89	1.99e-87	-	gi|147803027|emb|CAN66169.1|/0/hypothetical protein VITISV_000145 [Vitis vinifera]
PGSC0003DMT400086322	1605	2.4426	Up	2.31e-14	1.84e-13	K14319|1|0.0|739|vvi:100244330|Ran GTPase-activating protein 1	gi|156229390|emb|CAL69643.1|/0/Ran GTPase-activating protein 1 [Solanum tuberosum]
PGSC0003DMT400069976	4184	2.4426	Up	2.31e-14	1.84e-13	K01648|1|5e-162|570|vvi:100267071|ATP citrate (pro-S)-lyase [EC:2.3.3.8]	gi|225431960|ref|XP_002278181.1|/5.85509e-161/PREDICTED: ATP-citrate synthase beta chain protein 2 [Vitis vinifera]
PGSC0003DMT400006041	1986	2.44217	Up	1.47e-26	1.97e-25	K09286|1|1e-35|150|vvi:100246641|EREBP-like factor	gi|225462703|ref|XP_002267400.1|/3.88616e-77/PREDICTED: ethylene-responsive transcription factor CRF4 [Vitis vinifera]
PGSC0003DMT400002887	930	2.43984	Up	1.18e-44	2.55e-43	K11275|1|3e-16|84.0|bdi:100833820|histone H1/5	gi|145581063|gb|ABP87679.1|/4.28187e-18/histone H1E [Nicotiana tabacum]
PGSC0003DMT400046983	3241	2.43664	Up	1.15e-28	1.68e-27	K04733|1|8e-78|290|smo:SELMODRAFT_159261|interleukin-1 receptor-associated kinase 4 [EC:2.7.11.1];K13430|4|4e-70|265|sbi:SORBI_04g020990|serine/threonine-protein kinase PBS1 [EC:2.7.11.1]	gi|225450464|ref|XP_002280159.1|/0/PREDICTED: probable receptor-like protein kinase At2g42960 [Vitis vinifera]
PGSC0003DMT400066897	2146	2.42985	Up	1.06e-21	1.18e-20	K08679|1|0.0|675|gmx:100788739|UDP-glucuronate 4-epimerase [EC:5.1.3.6]	gi|356496364|ref|XP_003517038.1|/0/PREDICTED: UDP-glucuronate 4-epimerase 3-like [Glycine max]
PGSC0003DMT400040808	958	2.42985	Up	4.31e-08	2.23e-07	-	gi|147776201|emb|CAN61148.1|/2.82618e-20/hypothetical protein VITISV_029171 [Vitis vinifera]
PGSC0003DMT400022302	1090	2.42825	Up	3.81e-14	2.98e-13	K04392|1|3e-110|396|vvi:100266265|Ras-related C3 botulinum toxin substrate 1	gi|225445190|ref|XP_002284205.1|/3.00071e-109/PREDICTED: rac-like GTP-binding protein ARAC7 isoform 1 [Vitis vinifera]
PGSC0003DMT400040381	3060	2.42644	Up	2.67e-07	1.28e-06	-	gi|359484356|ref|XP_002280856.2|/4.52755e-99/PREDICTED: uncharacterized protein LOC100250746 [Vitis vinifera]
PGSC0003DMT400059116	968	2.42644	Up	2.67e-07	1.28e-06	-	gi|255563074|ref|XP_002522541.1|/3.12145e-75/Isoamyl acetate-hydrolyzing esterase, putative [Ricinus communis]
PGSC0003DMT400069352	1183	2.42644	Up	2.67e-07	1.28e-06	K00940|1|3e-77|286|vvi:100242823|nucleoside-diphosphate kinase [EC:2.7.4.6]	gi|75298577|sp|Q852S5.1|NDK2_TOBAC/1.46976e-88/RecName: Full=Nucleoside diphosphate kinase 2, chloroplastic; AltName: Full=Nucleoside diphosphate kinase II; Short=NDK II; Short=NDP kinase II; Short=NDPK II; Flags: Precursor
PGSC0003DMT400078288	1673	2.42521	Up	6.94e-150	5.31e-148	K00487|1|0.0|558|rcu:RCOM_1164350|trans-cinnamate 4-monooxygenase [EC:1.14.13.11]	gi|85036396|gb|ABC69046.1|/0/cinnamic acid 4-hydroxylase [Solanum tuberosum]
PGSC0003DMT400026076	1926	2.42365	Up	3.37e-34	5.75e-33	K00924|1|0.0|854|aly:ARALYDRAFT_485401|[EC:2.7.1.-]	gi|16904226|gb|AAL30820.1|AF435452_1/0/calcium/calmodulin-dependent protein kinase CaMK3 [Nicotiana tabacum]
PGSC0003DMT400079207	1109	2.42205	Up	1.66e-06	7.32e-06	-	gi|3759184|dbj|BAA33810.1|/1.00761e-160/phi-1 [Nicotiana tabacum]
PGSC0003DMT400073574	1129	2.42075	Up	1.75e-21	1.91e-20	-	gi|359487778|ref|XP_002281083.2|/3.66302e-65/PREDICTED: transcription factor bHLH96-like [Vitis vinifera]
PGSC0003DMT400078205	1098	2.42075	Up	1.75e-21	1.91e-20	K00430|1|1e-132|471|rcu:RCOM_1176840|peroxidase [EC:1.11.1.7]	gi|149275417|gb|ABR23053.1|/5.8753e-137/anionic peroxidase swpa7 [Ipomoea batatas]
PGSC0003DMT400017057	1187	2.41853	Up	4.56e-156	3.63e-154	K01640|1|6e-08|57.0|vcn:VOLCADRAFT_91759|hydroxymethylglutaryl-CoA lyase [EC:4.1.3.4];K12471|2|1e-07|55.8|vvi:100267012|epsin;K12813|3|2e-06|51.6|vcn:VOLCADRAFT_92322|pre-mRNA-splicing factor ATP-dependent RNA helicase DHX16 [EC:3.6.4.13]	gi|321156228|emb|CBY05475.1|/1.3872e-70/ASR4 protein [Solanum chilense]
PGSC0003DMT400050011	1232	2.41674	Up	2.9e-55	7.88e-54	-	gi|225451336|ref|XP_002279350.1|/7.45229e-99/PREDICTED: uncharacterized protein LOC100265852 [Vitis vinifera]
PGSC0003DMT400011905	4004	2.41617	Up	1.05e-05	4.21e-05	K10400|1|6e-104|377|gmx:100814373|kinesin family member 15	gi|224131526|ref|XP_002321106.1|/0/predicted protein [Populus trichocarpa]
PGSC0003DMT400026536	2256	2.41617	Up	1.36e-23	1.61e-22	-	gi|255563102|ref|XP_002522555.1|/4.90575e-132/conserved hypothetical protein [Ricinus communis]
PGSC0003DMT400073563	3148	2.41617	Up	1.04e-14	8.38e-14	K13420|1|5e-53|208|sbi:SORBI_06g028760|LRR receptor-like serine/threonine-protein kinase FLS2 [EC:2.7.11.1]	gi|359481300|ref|XP_002269481.2|/0/PREDICTED: leucine-rich repeat receptor protein kinase EXS-like [Vitis vinifera]
PGSC0003DMT400045488	3631	2.41617	Up	1.93e-32	3.13e-31	K13415|1|8e-36|151|aly:ARALYDRAFT_912402|protein brassinosteroid insensitive 1 [EC:2.7.10.1 2.7.11.1]	gi|224138008|ref|XP_002326495.1|/0/predicted protein [Populus trichocarpa]
PGSC0003DMT400026137	1242	2.41438	Up	2.21e-18	2.13e-17	-	gi|359480417|ref|XP_003632455.1|/1.81341e-60/PREDICTED: dof zinc finger protein DOF3.4-like [Vitis vinifera]
PGSC0003DMT400080807	3395	2.41363	Up	9.46e-97	4.61e-95	-	gi|225459280|ref|XP_002285784.1|/0/PREDICTED: probable pectin methyltransferase QUA2 [Vitis vinifera]
PGSC0003DMT400001405	2151	2.41242	Up	1.88e-09	1.08e-08	K03255|1|3e-07|55.8|ppp:PHYPADRAFT_203627|protein TIF31	gi|359488843|ref|XP_002274441.2|/0/PREDICTED: uncharacterized protein LOC100254332 [Vitis vinifera]
PGSC0003DMT400077674	1836	2.41159	Up	4.68e-41	9.36e-40	K06694|1|2e-10|65.9|mtr:MTR_5g043640|26S proteasome non-ATPase regulatory subunit 10	gi|225445236|ref|XP_002280965.1|/0/PREDICTED: caseinolytic peptidase B protein homolog [Vitis vinifera]
PGSC0003DMT400063755	1986	2.41101	Up	2.47e-48	5.83e-47	K14497|1|1e-20|99.8|aly:ARALYDRAFT_492207|protein phosphatase 2C [EC:3.1.3.16]	gi|225450661|ref|XP_002282985.1|/0/PREDICTED: probable protein phosphatase 2C 5 [Vitis vinifera]
PGSC0003DMT400031884	1403	2.41083	Up	1.21e-63	3.73e-62	K00001|1|1e-158|557|vvi:100256495|alcohol dehydrogenase [EC:1.1.1.1]	gi|225426554|ref|XP_002272348.1|/1.44085e-157/PREDICTED: alcohol dehydrogenase-like 3 [Vitis vinifera]
PGSC0003DMT400038240	1769	2.41048	Up	6.33e-44	1.35e-42	K09843|1|7e-70|263|vvi:100246968|(+)-abscisic acid 8'-hydroxylase [EC:1.14.13.93]	gi|86279654|gb|ABC94482.1|/7.34532e-157/putative taxane 13-alpha-hydroxylase cytochrome P450 [Artemisia annua]
PGSC0003DMT400056852	2220	2.40791	Up	6.67e-05	0.000242521	K04121|1|3e-121|434|vvi:100267397|ent-kaurene synthase [EC:4.2.3.19]	gi|348659081|gb|AEP82778.1|/8.66627e-174/ent-kaurene synthase [Solanum lycopersicum]
PGSC0003DMT400005836	992	2.40791	Up	6.67e-05	0.000242598	K14517|1|2e-29|127|ath:AT5G47220|ethylene-responsive transcription factor 2;K09286|2|1e-28|125|ath:AT4G17500|EREBP-like factor	gi|319992787|emb|CBJ55932.1|/2.41426e-30/ethylene response factor 2.1 [Bupleurum kaoi]
PGSC0003DMT400076660	1068	2.40791	Up	1.15e-08	6.25e-08	-	gi|225461924|ref|XP_002267825.1|/1.46273e-52/PREDICTED: fasciclin-like arabinogalactan protein 1-like [Vitis vinifera]
PGSC0003DMT400012292	2236	2.40791	Up	6.67e-05	0.00024256	-	gi|147866739|emb|CAN81171.1|/0/hypothetical protein VITISV_014022 [Vitis vinifera]
PGSC0003DMT400097775	1926	2.40539	Up	7.19e-88	3.13e-86	K13429|1|6e-48|190|rcu:RCOM_1115620|chitin elicitor receptor kinase 1	gi|225430870|ref|XP_002269408.1|/0/PREDICTED: wall-associated receptor kinase-like 4-like [Vitis vinifera]
PGSC0003DMT400038616	2457	2.40435	Up	1.38e-11	9.17e-11	K00924|1|2e-63|242|ath:AT1G75820|[EC:2.7.1.-]	gi|359473574|ref|XP_002265151.2|/0/PREDICTED: probable inactive leucine-rich repeat receptor-like protein kinase At1g66830-like [Vitis vinifera]
PGSC0003DMT400039213	2430	2.40304	Up	6.56e-61	1.95e-59	K10576|1|9e-47|187|vvi:100250088|ubiquitin-conjugating enzyme E2 H [EC:6.3.2.19];K13415|3|2e-41|169|osa:4324691|protein brassinosteroid insensitive 1 [EC:2.7.10.1 2.7.11.1]	gi|280967730|gb|ACZ98536.1|/0/protein kinase [Malus x domestica]
PGSC0003DMT400023890	1014	2.40237	Up	7.1e-08	3.59e-07	K01850|1|3e-61|233|vvi:100261098|chorismate mutase [EC:5.4.99.5]	gi|350535471|ref|NP_001234708.1|/6.00764e-109/chorimate mutase [Solanum lycopersicum]
PGSC0003DMT400028424	582	2.40237	Up	7.1e-08	3.59e-07	K04733|1|4e-09|59.3|smo:SELMODRAFT_33807|interleukin-1 receptor-associated kinase 4 [EC:2.7.11.1];K00924|2|8e-07|51.6|ath:AT1G75820|[EC:2.7.1.-]	gi|297740514|emb|CBI30696.3|/3.50443e-54/unnamed protein product [Vitis vinifera]
PGSC0003DMT400016406	1191	2.40237	Up	1.7e-14	1.36e-13	-	gi|224063239|ref|XP_002301056.1|/7.30788e-120/predicted protein [Populus trichocarpa]
PGSC0003DMT400033890	3768	2.402	Up	0	0	K01537|1|0.0|1652|ath:AT4G37640|Ca2+-transporting ATPase [EC:3.6.3.8]	gi|21314227|gb|AAM44081.1|/0/type IIB calcium ATPase MCA5 [Medicago truncatula]
PGSC0003DMT400078464	786	2.40078	Up	8.08e-27	1.1e-25	-	-
PGSC0003DMT400045117	1351	2.40023	Up	8.34e-11	5.29e-10	-	gi|255583978|ref|XP_002532735.1|/8.26386e-46/hypothetical protein RCOM_1749890 [Ricinus communis]
PGSC0003DMT400032790	1771	2.39792	Up	1.66e-19	1.68e-18	K08917|1|4e-119|427|vvi:100241887|light-harvesting complex II chlorophyll a/b binding protein 6	gi|115834|sp|P27525.1|CB4B_SOLLC/5.85982e-138/RecName: Full=Chlorophyll a-b binding protein CP24 10B, chloroplastic; Short=CAB-10B; Short=LHCP; Flags: Precursor
PGSC0003DMT400024289	2693	2.39541	Up	5.07e-10	3.04e-09	K04371|1|4e-06|52.4|vvi:100254083|extracellular signal-regulated kinase 1/2 [EC:2.7.11.24]	gi|358343352|ref|XP_003635768.1|/5.31174e-88/Transcription factor bZIP48 [Medicago truncatula]
PGSC0003DMT400055002	2139	2.39541	Up	4.4e-07	2.06e-06	-	gi|225435528|ref|XP_002283014.1|/0/PREDICTED: uncharacterized protein LOC100265521 [Vitis vinifera]
PGSC0003DMT400072259	1650	2.39541	Up	5.07e-10	3.04e-09	-	gi|255559794|ref|XP_002520916.1|/2.60845e-84/conserved hypothetical protein [Ricinus communis]
PGSC0003DMT400082048	2816	2.39211	Up	4.65e-15	3.83e-14	K03294|1|7e-08|58.2|smo:SELMODRAFT_409080|basic amino acid/polyamine antiporter, APA family	gi|255572268|ref|XP_002527073.1|/0/amino acid transporter, putative [Ricinus communis]
PGSC0003DMT400048698	1441	2.38643	Up	2.74e-06	1.18e-05	-	gi|224106600|ref|XP_002314220.1|/6.37308e-108/predicted protein [Populus trichocarpa]
PGSC0003DMT400062037	1011	2.38643	Up	2.74e-06	1.18e-05	K03327|1|6e-82|302|pop:POPTR_571315|multidrug resistance protein, MATE family	gi|224126053|ref|XP_002319744.1|/6.92162e-81/predicted protein [Populus trichocarpa]
PGSC0003DMT400015320	1043	2.38492	Up	1.62e-18	1.58e-17	K08081|1|2e-86|317|vvi:100252918|tropine dehydrogenase [EC:1.1.1.206]	gi|5706546|emb|CAB52307.1|/2.21126e-146/tropinone reductase II [Solanum tuberosum]
PGSC0003DMT400074549	838	2.38492	Up	1.62e-18	1.58e-17	-	gi|225450281|ref|XP_002270671.1|/7.74072e-53/PREDICTED: uncharacterized GPI-anchored protein At1g27950 [Vitis vinifera]
PGSC0003DMT400059473	1265	2.3833	Up	4.61e-75	1.68e-73	-	gi|77745460|gb|ABB02629.1|/1.02754e-42/unknown [Solanum tuberosum]
PGSC0003DMT400049641	1313	2.37965	Up	1.01e-12	7.26e-12	-	gi|356543154|ref|XP_003540028.1|/2.12677e-107/PREDICTED: uncharacterized protein LOC100779569 [Glycine max]
PGSC0003DMT400081407	1852	2.37435	Up	1.17e-07	5.79e-07	K10406|1|2e-41|152|pop:POPTR_569144|kinesin family member C2/C3;K10405|5|3e-39|142|bdi:100834158|kinesin family member C1	gi|334855489|gb|AEH16636.1|/0/kinesin-like protein [Nicotiana tabacum]
PGSC0003DMT400068025	1941	2.37435	Up	2.05e-20	2.15e-19	K14638|1|3e-97|354|ppp:PHYPADRAFT_134814|solute carrier family 15 (peptide/histidine transporter), member 3/4	gi|297743243|emb|CBI36110.3|/0/unnamed protein product [Vitis vinifera]
PGSC0003DMT400016494	1330	2.37435	Up	2.26e-106	1.21e-104	-	gi|46401440|gb|AAS92268.1|/1.2425e-70/early light inducible protein [Solanum lycopersicum]
PGSC0003DMT400066814	965	2.37435	Up	1.73e-05	6.76e-05	-	gi|224067608|ref|XP_002302513.1|/9.76716e-37/predicted protein [Populus trichocarpa]
PGSC0003DMT400049997	1193	2.37435	Up	1.73e-05	6.76e-05	-	gi|224053304|ref|XP_002297754.1|/4.00068e-126/predicted protein [Populus trichocarpa]
PGSC0003DMT400003634	2889	2.37435	Up	1.73e-05	6.76e-05	K08819|1|4e-144|510|pop:POPTR_420526|cyclin-dependent kinase 12/13 [EC:2.7.11.22 2.7.11.23]	gi|359491675|ref|XP_003634302.1|/0/PREDICTED: probable serine/threonine-protein kinase At1g54610-like [Vitis vinifera]
PGSC0003DMT400074444	1987	2.37216	Up	1.41e-109	7.79e-108	K01904|1|0.0|885|vvi:100254698|4-coumarate--CoA ligase [EC:6.2.1.12]	gi|12229632|sp|O24146.1|4CL2_TOBAC/0/RecName: Full=4-coumarate--CoA ligase 2; Short=4CL 2; AltName: Full=4-coumaroyl-CoA synthase 2
PGSC0003DMT400080765	1513	2.37193	Up	4.33e-172	3.84e-170	K10775|1|0.0|787|rcu:RCOM_0262230|phenylalanine ammonia-lyase [EC:4.3.1.24]	gi|400725|sp|P31425.1|PAL1_SOLTU/0/RecName: Full=Phenylalanine ammonia-lyase 1
PGSC0003DMT400049504	2361	2.36828	Up	3.69e-11	2.39e-10	-	gi|224117360|ref|XP_002317553.1|/4.4196e-91/predicted protein [Populus trichocarpa]
PGSC0003DMT400023418	2138	2.36726	Up	1.58e-26	2.11e-25	K13415|1|1e-53|209|osa:4324691|protein brassinosteroid insensitive 1 [EC:2.7.10.1 2.7.11.1]	gi|302143694|emb|CBI22555.3|/0/unnamed protein product [Vitis vinifera]
PGSC0003DMT400004181	3116	2.36701	Up	0	0	K01583|1|0.0|970|pop:POPTR_713160|arginine decarboxylase [EC:4.1.1.19]	gi|365222914|gb|AEW69809.1|/0/Hop-interacting protein THI107 [Solanum lycopersicum]
PGSC0003DMT400031926	3362	2.36662	Up	5.07e-09	2.83e-08	-	gi|224072264|ref|XP_002303679.1|/1.04257e-104/predicted protein [Populus trichocarpa]
PGSC0003DMT400018375	1269	2.3657	Up	0	0	K09873|1|1e-109|394|ath:AT2G36830|aquaporin TIP	gi|350538783|ref|NP_001234103.1|/2.38666e-140/similar to aquaporin [Solanum lycopersicum]
PGSC0003DMT400008172	1032	2.36371	Up	7.23e-07	3.29e-06	K09753|1|1e-32|138|sbi:SORBI_07g021680|cinnamoyl-CoA reductase [EC:1.2.1.44]	gi|255558075|ref|XP_002520066.1|/5.61226e-110/cinnamoyl-CoA reductase, putative [Ricinus communis]
PGSC0003DMT400002934	1830	2.36014	Up	1.02e-38	1.95e-37	K01723|1|0.0|709|pop:POPTR_644172|hydroperoxide dehydratase [EC:4.2.1.92]	gi|23956572|gb|AAN37417.1|/0/allene oxide synthase [Solanum tuberosum]
PGSC0003DMT400077488	2075	2.36014	Up	7.46e-14	5.74e-13	K08472|1|9e-173|605|ath:AT1G61560|mlo protein	gi|60617257|gb|AAX31277.1|/0/MLO1 [Capsicum annuum]
PGSC0003DMT400079893	1964	2.35912	Up	2.9e-59	8.4e-58	-	gi|225435772|ref|XP_002285729.1|/0/PREDICTED: uncharacterized protein LOC100267227 isoform 1 [Vitis vinifera]
PGSC0003DMT400044353	4516	2.35779	Up	3.55e-139	2.51e-137	-	gi|147770817|emb|CAN63166.1|/0/hypothetical protein VITISV_040077 [Vitis vinifera]
PGSC0003DMT400025113	1232	2.35728	Up	3.11e-08	1.62e-07	K13424|1|2e-24|112|sbi:SORBI_03g038510|WRKY transcription factor 33	gi|255557405|ref|XP_002519733.1|/1.37397e-60/WRKY transcription factor, putative [Ricinus communis]
PGSC0003DMT400046772	2045	2.35728	Up	0.000110111	0.000388936	-	gi|225460781|ref|XP_002276411.1|/0/PREDICTED: uncharacterized protein LOC100246876 [Vitis vinifera]
PGSC0003DMT400031233	1999	2.35728	Up	3.11e-08	1.62e-07	K08150|1|8e-72|270|vvi:100268023|MFS transporter, SP family, solute carrier family 2 (myo-inositol transporter), member 13	gi|171906300|gb|ACB56939.1|/0/mannitol transporter [Artemisia annua]
PGSC0003DMT400027430	1868	2.35728	Up	0.000110111	0.000388995	K15402|1|0.0|816|vvi:100254406|cytochrome P450, family 86, subfamily B, polypeptide 1 (fatty acid omega-hydroxylase) [EC:1.14.-.-]	gi|225423739|ref|XP_002277006.1|/0/PREDICTED: cytochrome P450 86B1 [Vitis vinifera]
PGSC0003DMT400029255	1580	2.35605	Up	2.6e-30	3.98e-29	-	gi|224078856|ref|XP_002305655.1|/1.47215e-36/f-box family protein [Populus trichocarpa]
PGSC0003DMT400018282	1490	2.35494	Up	1.54e-16	1.37e-15	K14503|1|2e-40|165|vvi:100249673|brassinosteroid resistant 1/2	gi|359493995|ref|XP_002285537.2|/5.41219e-110/PREDICTED: BES1/BZR1 homolog protein 4-like [Vitis vinifera]
PGSC0003DMT400040717	1834	2.35484	Up	0	0	K00600|1|0.0|875|pop:POPTR_549786|glycine hydroxymethyltransferase [EC:2.1.2.1]	gi|224055837|ref|XP_002298678.1|/0/serine hydroxymethyltransferase 1 [Populus trichocarpa]
PGSC0003DMT400027174	1924	2.35163	Up	1.24e-88	5.45e-87	K00858|1|0.0|784|rcu:RCOM_1578630|NAD+ kinase [EC:2.7.1.23]	gi|255544910|ref|XP_002513516.1|/0/poly(p)/ATP NAD kinase, putative [Ricinus communis]
PGSC0003DMT400022081	2254	2.3499	Up	4.51e-06	1.89e-05	K01082|1|2e-151|534|vvi:100264076|3'(2'), 5'-bisphosphate nucleotidase [EC:3.1.3.7]	gi|225461347|ref|XP_002281902.1|/2.33807e-150/PREDICTED: PAP-specific phosphatase HAL2-like [Vitis vinifera]
PGSC0003DMT400019032	1408	2.3499	Up	4.51e-06	1.89e-05	-	gi|225429902|ref|XP_002281088.1|/3.15453e-112/PREDICTED: F-box only protein 13-like [Vitis vinifera]
[truncated: 2,026 more rows]
