# Supplementary material for: Comparative Morphology, Transcription, and Proteomics Study Revealing the Key Molecular Mechanism of Camphor on the Potato Tuber Sprouting Effect
Source: Int J Mol Sci. 2017 Oct 30;18(11):2280. doi: 10.3390/ijms18112280 (PMC5713250; doi:10.3390/ijms18112280)
Supplement: Supplementary file 1 [file ijms-18-02280-s001.zip › Table S2 S-VS-C.xlsx]

## Sheet: Table S3  S-VS-C.
GeneID	Gene_length	log2 Ratio(Treatment/Sprout)	Up-Down-Regulation(Treatment/Sprout)	P-value	FDR	KEGG Orthology	Blast nr
PGSC0003DMT400047338	382	11.2165	Up	1.75e-22	1.25e-20	-	gi|118489034|gb|ABK96324.1|/8.52796e-11/unknown [Populus trichocarpa x Populus deltoides]
PGSC0003DMT400051180	649	8.20903	Up	2.51e-05	0.000288081	-	-
PGSC0003DMT400071057	912	7.98124	Up	3.02e-06	4.29e-05	K00799|1|2e-77|287|gmx:547936|glutathione S-transferase [EC:2.5.1.18]	gi|255584168|ref|XP_002532823.1|/1.26444e-83/glutathione s-transferase, putative [Ricinus communis]
PGSC0003DMT400016518	1489	7.96206	Up	1.29e-09	3.34e-08	K08099|1|4e-107|386|vvi:100252835|chlorophyllase [EC:3.1.1.14]	gi|162568914|gb|ABY19383.1|/4.87247e-127/putative chlorophyllase [Nicotiana tabacum]
PGSC0003DMT400053841	764	7.87414	Up	5.08e-05	0.000531342	-	gi|255545130|ref|XP_002513626.1|/5.07673e-29/conserved hypothetical protein [Ricinus communis]
PGSC0003DMT400056523	1900	7.65932	Up	6.37e-10	1.75e-08	K00423|1|5e-65|247|ppp:PHYPADRAFT_163787|L-ascorbate oxidase [EC:1.10.3.3]	gi|359495139|ref|XP_002264394.2|/0/PREDICTED: laccase-14 [Vitis vinifera]
PGSC0003DMT400043433	1981	6.6922	Up	1.24e-05	0.000154858	K01592|1|4e-13|75.1|mtr:MTR_7g098730|tyrosine decarboxylase [EC:4.1.1.25];K05681|2|5e-13|74.7|cme:CMS467C|ATP-binding cassette, subfamily G (WHITE), member 2;K12843|3|1e-10|67.0|vvi:100248403|U4/U6 small nuclear ribonucleoprotein PRP3	gi|255572799|ref|XP_002527332.1|/1.78872e-174/ATP-binding cassette transporter, putative [Ricinus communis]
PGSC0003DMT400052057	815	5.89318	Up	5.19e-17	2.65e-15	K13424|1|9e-25|112|sbi:SORBI_09g023270|WRKY transcription factor 33;K13423|5|2e-24|110|ath:AT2G30250|WRKY transcription factor 25	gi|356561712|ref|XP_003549123.1|/6.65987e-46/PREDICTED: probable WRKY transcription factor 56-like [Glycine max]
PGSC0003DMT400076209	4614	5.59999	Up	1.34e-77	3.61e-75	K05681|1|6e-48|192|cme:CMS467C|ATP-binding cassette, subfamily G (WHITE), member 2;K12843|5|8e-44|178|vvi:100248403|U4/U6 small nuclear ribonucleoprotein PRP3	gi|328923705|gb|AEB65936.1|/0/ABCG subfamily transporter [Solanum tuberosum]
PGSC0003DMT400021349	909	5.49463	Up	1.16e-24	9.47e-23	-	-
PGSC0003DMT400070951	1450	5.24465	Up	9.23e-11	2.78e-09	K00261|1|0.0|751|aly:ARALYDRAFT_487575|glutamate dehydrogenase (NAD(P)+) [EC:1.4.1.3]	gi|12229785|sp|O04937.1|DHEA_NICPL/0/RecName: Full=Glutamate dehydrogenase A; Short=GDH A
PGSC0003DMT400026225	716	4.94209	Up	2.72e-39	3.82e-37	-	gi|357483123|ref|XP_003611848.1|/8.86752e-09/hypothetical protein MTR_5g018540 [Medicago truncatula]
PGSC0003DMT400010886	871	4.59417	Up	2.01e-41	3.05e-39	-	gi|53830843|gb|AAU95244.1|/2.51001e-142/putative thaumatin-like protein [Solanum tuberosum]
PGSC0003DMT400019739	781	3.89318	Up	1.74e-07	3.25e-06	-	-
PGSC0003DMT400026226	466	3.8765	Up	2.85e-29	2.94e-27	-	-
PGSC0003DMT400026261	756	3.70763	Up	6.09e-12	2.1e-10	-	gi|291197392|emb|CBK52316.1|/2.41745e-92/Nb cell deth marker [Nicotiana benthamiana]
PGSC0003DMT400047339	634	3.69055	Up	1.99e-14	8.44e-13	-	gi|225447659|ref|XP_002275321.1|/6.49368e-23/PREDICTED: uncharacterized protein LOC100263064 [Vitis vinifera]
PGSC0003DMT400037897	921	3.67906	Up	2.25e-06	3.29e-05	-	-
PGSC0003DMT400071904	461	3.62016	Up	4.25e-06	5.88e-05	-	gi|255559619|ref|XP_002520829.1|/5.78517e-19/conserved hypothetical protein [Ricinus communis]
PGSC0003DMT400066027	1377	3.42752	Up	2.8e-05	0.000316959	K13447|1|4e-114|409|sbi:SORBI_03g033800|respiratory burst oxidase [EC:1.6.3.- 1.11.1.-]	gi|255550343|ref|XP_002516222.1|/2.18576e-134/respiratory burst oxidase, putative [Ricinus communis]
PGSC0003DMT400014815	965	3.42752	Up	2.8e-05	0.000317116	-	gi|225454320|ref|XP_002277286.1|/7.24347e-32/PREDICTED: uncharacterized protein LOC100258567 [Vitis vinifera]
PGSC0003DMT400044514	1864	3.42752	Up	4e-30	4.31e-28	K15638|1|1e-126|451|ath:AT1G17060|cytochrome P450, family 72, subfamily C, polypeptide 1;K15639|3|1e-115|415|aly:ARALYDRAFT_901457|cytochrome P450, family 734, subfamily A, polypeptide 1 (PHYB activation tagged suppressor 1) [EC:1.14.-.-];K10717|5|3e-91|334|vvi:100258332|cytokinin trans-hydroxylase	gi|85068668|gb|ABC69414.1|/0/CYP72A57 [Nicotiana tabacum]
PGSC0003DMT400007870	914	3.33709	Up	6.49e-56	1.33e-53	-	gi|53830831|gb|AAU95237.1|/2.5964e-153/osmotin-like protein [Solanum phureja]
PGSC0003DMT400056986	780	3.31117	Up	5.91e-217	5.02e-214	K03686|1|2e-10|64.7|zma:100191825|molecular chaperone DnaJ;K09527|2|8e-10|62.4|cre:CHLREDRAFT_146571|DnaJ homolog subfamily C member 7;K09531|3|1e-09|61.6|vcn:VOLCADRAFT_95730|DnaJ homolog subfamily C member 11	gi|255579560|ref|XP_002530622.1|/2.71864e-33/chaperone protein DNAj, putative [Ricinus communis]
PGSC0003DMT400007737	754	3.30822	Up	1e-06	1.58e-05	K13448|1|4e-38|156|vvi:100247858|calcium-binding protein CML	gi|350537863|ref|NP_001234570.1|/2.97576e-66/regulator of gene silencing [Solanum lycopersicum]
PGSC0003DMT400047343	582	3.30466	Up	7.71e-78	2.1e-75	-	gi|388506148|gb|AFK41140.1|/2.79611e-27/unknown [Medicago truncatula]
PGSC0003DMT400040520	924	3.29573	Up	4.31e-23	3.23e-21	K00083|1|7e-107|385|pop:POPTR_667694|cinnamyl-alcohol dehydrogenase [EC:1.1.1.195]	gi|25815120|emb|CAD29291.1|/1.78419e-141/alcohol NADP+ oxidoreductase [Solanum tuberosum]
PGSC0003DMT400032938	1008	3.29362	Up	0	0	-	gi|118481089|gb|ABK92498.1|/1.06028e-73/unknown [Populus trichocarpa]
PGSC0003DMT400003936	616	3.28813	Up	0	0	-	gi|131026|sp|P17642.1|PRS2_SOLTU/6.89677e-83/RecName: Full=Pathogenesis-related protein STH-2
PGSC0003DMT400047316	520	3.2789	Up	2.49e-65	5.71e-63	-	gi|255569619|ref|XP_002525775.1|/2.82007e-24/conserved hypothetical protein [Ricinus communis]
PGSC0003DMT400048814	384	3.26786	Up	4.16e-10	1.17e-08	-	gi|224105067|ref|XP_002313673.1|/5.49449e-18/predicted protein [Populus trichocarpa]
PGSC0003DMT400026625	529	3.24465	Up	3.71e-08	7.83e-07	K01183|1|1e-13|73.9|rcu:RCOM_0806420|chitinase [EC:3.2.1.14]	gi|296080859|emb|CBI18789.3|/6.73895e-16/unnamed protein product [Vitis vinifera]
PGSC0003DMT400047317	463	3.17568	Up	9.48e-37	1.23e-34	-	gi|19320|emb|CAA42537.1|/1.12643e-22/wound induced protein [Solanum lycopersicum]
PGSC0003DMT400047342	523	3.1727	Up	1.93e-41	2.95e-39	-	gi|255569619|ref|XP_002525775.1|/2.73212e-22/conserved hypothetical protein [Ricinus communis]
PGSC0003DMT400000553	1753	3.15068	Up	6.26e-06	8.37e-05	K01762|1|0.0|669|gmx:100775969|1-aminocyclopropane-1-carboxylate synthase [EC:4.4.1.14]	gi|584682|sp|P18485.2|1A12_SOLLC/0/RecName: Full=1-aminocyclopropane-1-carboxylate synthase 2; Short=ACC synthase 2; AltName: Full=Le-ACS2; Short=ACS-2; AltName: Full=S-adenosyl-L-methionine methylthioadenosine-lyase 2
PGSC0003DMT400056985	765	3.12484	Up	4.15e-120	1.86e-117	K09527|1|1e-10|64.7|cre:CHLREDRAFT_146571|DnaJ homolog subfamily C member 7;K09517|2|3e-10|63.9|pop:POPTR_572634|DnaJ homolog subfamily B member 11;K03686|5|4e-10|63.2|rcu:RCOM_0219890|molecular chaperone DnaJ	gi|225462060|ref|XP_002275924.1|/8.96126e-26/PREDICTED: chaperone protein dnaJ 11, chloroplastic [Vitis vinifera]
PGSC0003DMT400076466	439	3.11841	Up	5.2e-62	1.15e-59	-	-
PGSC0003DMT400047344	555	3.09611	Up	0	0	-	-
PGSC0003DMT400066768	775	3.09409	Up	1.15e-05	0.000144694	-	gi|225455533|ref|XP_002266318.1|/4.12433e-42/PREDICTED: uncharacterized protein LOC100265251 [Vitis vinifera]
PGSC0003DMT400016056	840	3.07959	Up	4.16e-07	7.21e-06	-	gi|27803890|gb|AAO22065.1|/1.20749e-130/NtPRp27-like protein [Solanum tuberosum]
PGSC0003DMT400076705	1265	3.07473	Up	1.49e-27	1.39e-25	-	gi|350534760|ref|NP_001234158.1|/1.53107e-163/glucan endo-1,3-beta-D-glucosidase precursor [Solanum lycopersicum]
PGSC0003DMT400005971	1614	3.0515	Up	3.59e-48	6.63e-46	K05933|1|3e-131|467|vvi:100257676|aminocyclopropanecarboxylate oxidase [EC:1.14.17.4]	gi|25989506|gb|AAM29183.1|/1.60798e-171/ACC oxidase [Solanum tuberosum]
PGSC0003DMT400044486	403	3.0001	Up	3.11e-71	7.76e-69	-	-
PGSC0003DMT400035590	2239	2.95274	Up	5.23e-36	6.62e-34	K00487|1|0.0|757|vvi:100251539|trans-cinnamate 4-monooxygenase [EC:1.14.13.11]	gi|14423323|gb|AAK62344.1|/0/elicitor-inducible cytochrome P450 [Nicotiana tabacum]
PGSC0003DMT400012663	598	2.88458	Up	5.11e-36	6.51e-34	-	gi|359491947|ref|XP_003634344.1|/8.87677e-16/PREDICTED: uncharacterized protein LOC100267722 [Vitis vinifera]
PGSC0003DMT400062356	1899	2.80074	Up	9.53e-07	1.51e-05	-	gi|224060347|ref|XP_002300154.1|/1.73875e-10/predicted protein [Populus trichocarpa]
PGSC0003DMT400047341	543	2.71782	Up	5.78e-188	3.58e-185	-	gi|388506148|gb|AFK41140.1|/1.97536e-26/unknown [Medicago truncatula]
PGSC0003DMT400013664	2219	2.68864	Up	1.24e-24	1.01e-22	-	gi|225437689|ref|XP_002279803.1|/0/PREDICTED: uncharacterized protein LOC100264112 [Vitis vinifera]
PGSC0003DMT400071045	1266	2.68728	Up	4.35e-08	9.02e-07	K04125|1|6e-134|475|pop:POPTR_550316|gibberellin 2-oxidase [EC:1.14.11.13]	gi|350538337|ref|NP_001234338.1|/1.75364e-167/gibberellin 2-oxidase 2 [Solanum lycopersicum]
PGSC0003DMT400007905	960	2.66422	Up	7.56e-42	1.18e-39	-	gi|53830832|gb|AAU95238.1|/6.09768e-148/osmotin-like protein [Solanum phureja]
PGSC0003DMT400007868	967	2.65411	Up	7.65e-08	1.52e-06	-	gi|53830829|gb|AAU95235.1|/1.67353e-153/osmotin-like protein [Solanum phureja]
PGSC0003DMT400007865	739	2.57286	Up	9.1e-28	8.62e-26	-	gi|53830836|gb|AAU95240.1|/2.38747e-129/osmotin-like protein [Solanum tuberosum]
PGSC0003DMT400033320	496	2.56313	Up	2.68e-109	1.01e-106	-	gi|359480702|ref|XP_003632516.1|/7.15582e-11/PREDICTED: uncharacterized protein LOC100854604 [Vitis vinifera]
PGSC0003DMT400006583	1596	2.52705	Up	2.55e-14	1.08e-12	-	gi|225442709|ref|XP_002284872.1|/8.55847e-109/PREDICTED: F-box/kelch-repeat protein At1g80440 [Vitis vinifera]
PGSC0003DMT400031899	1463	2.51325	Up	7.1e-07	1.16e-05	K13422|1|4e-38|157|aly:ARALYDRAFT_890840|transcription factor MYC2	gi|334200172|gb|AEG74013.1|/2.30621e-89/lMYC3 [Hevea brasiliensis]
PGSC0003DMT400049546	603	2.51185	Up	4.37e-85	1.28e-82	-	gi|225447669|ref|XP_002275606.1|/1.85485e-16/PREDICTED: uncharacterized protein LOC100264828 [Vitis vinifera]
PGSC0003DMT400071043	1263	2.44329	Up	6.58e-11	2.02e-09	K04125|1|1e-143|508|pop:POPTR_550316|gibberellin 2-oxidase [EC:1.14.11.13]	gi|350536311|ref|NP_001234752.1|/1.57173e-176/gibberellin 2-oxidase [Solanum lycopersicum]
PGSC0003DMT400006584	1274	2.42222	Up	5.29e-20	3.28e-18	-	gi|225442709|ref|XP_002284872.1|/1.16039e-118/PREDICTED: F-box/kelch-repeat protein At1g80440 [Vitis vinifera]
PGSC0003DMT400050024	771	2.37647	Up	4.71e-111	1.96e-108	-	gi|350538353|ref|NP_001234083.1|/4.0266e-74/pathogenesis-related protein P2 precursor [Solanum lycopersicum]
PGSC0003DMT400081451	1347	2.31531	Up	1.06e-05	0.000135759	K13258|1|6e-65|246|gmx:547489|2-hydroxyisoflavanone dehydratase [EC:4.2.1.105];K14493|2|1e-26|119|ppp:PHYPADRAFT_118478|gibberellin receptor GID1 [EC:3.-.-.-]	gi|56692178|dbj|BAD80839.1|/1.21967e-73/2-Hydroxyisoflavanone dehydratase [Glycyrrhiza echinata]
PGSC0003DMT400090927	606	2.30822	Up	5.15e-05	0.000538258	-	gi|334184167|ref|NP_001189517.1|/4.26623e-21/uncharacterized protein [Arabidopsis thaliana]
PGSC0003DMT400034084	936	2.30369	Up	3.53e-08	7.47e-07	-	gi|225450869|ref|XP_002284212.1|/6.15295e-89/PREDICTED: germin-like protein subfamily 1 member 13-like [Vitis vinifera]
PGSC0003DMT400039625	1942	2.29154	Up	7.89e-07	1.28e-05	K08237|1|6e-70|263|pop:POPTR_731288|hydroquinone glucosyltransferase [EC:2.4.1.218]	gi|20146091|dbj|BAB88934.1|/0/glucosyltransferase [Nicotiana tabacum]
PGSC0003DMT400019726	592	2.28313	Up	3.76e-06	5.26e-05	-	gi|297739889|emb|CBI30071.3|/2.76574e-38/unnamed protein product [Vitis vinifera]
PGSC0003DMT400036348	954	2.25021	Up	8.51e-26	7.33e-24	-	gi|7542598|gb|AAF63515.1|AF242731_1/4.17886e-55/TMV-induced protein I [Capsicum annuum]
PGSC0003DMT400068964	731	2.22785	Up	3.05e-05	0.00034189	-	gi|389986113|gb|AFL46174.1|/3.67299e-25/jasmonate ZIM domain protein j [Nicotiana attenuata]
PGSC0003DMT400086002	1425	2.22454	Up	1.8e-24	1.45e-22	K13495|1|7e-139|492|pop:POPTR_560466|cis-zeatin O-glucosyltransferase [EC:2.4.1.215]	gi|19743740|gb|AAL92461.1|/2.26994e-166/putative glucosyltransferase [Solanum lycopersicum]
PGSC0003DMT400049193	649	2.19274	Up	2.15e-08	4.72e-07	K06892|1|2e-37|153|pop:POPTR_550478|;K05933|2|1e-33|141|zma:100191321|aminocyclopropanecarboxylate oxidase [EC:1.14.17.4];K05278|5|3e-33|139|sbi:SORBI_04g034240|flavonol synthase [EC:1.14.11.23]	gi|268638403|gb|ACZ17543.1|/2.8122e-85/oxidoreductase [Capsicum annuum]
PGSC0003DMT400013094	860	2.19048	Up	2.82e-07	5.06e-06	K13449|1|3e-60|229|rcu:RCOM_1381930|pathogenesis-related protein 1	gi|350538759|ref|NP_001234358.1|/1.40756e-97/PR1 protein precursor [Solanum lycopersicum]
PGSC0003DMT400031586	1142	2.17919	Up	5.29e-182	3.19e-179	-	gi|225426609|ref|XP_002280587.1|/1.01814e-46/PREDICTED: uncharacterized protein At1g01500-like [Vitis vinifera]
PGSC0003DMT400085840	678	2.1727	Up	2.75e-09	6.9e-08	-	-
PGSC0003DMT400002053	2019	2.13505	Up	3.05e-154	1.56e-151	-	gi|147857446|emb|CAN78649.1|/1.91854e-51/hypothetical protein VITISV_036363 [Vitis vinifera]
PGSC0003DMT400067996	815	2.12831	Up	7.57e-09	1.8e-07	-	gi|12003388|gb|AAG43551.1|AF211533_1/2.29428e-38/Avr9/Cf-9 rapidly elicited protein 146 [Nicotiana tabacum]
PGSC0003DMT400032497	655	2.10559	Up	2.4e-18	1.33e-16	-	gi|147834849|emb|CAN68310.1|/4.07056e-31/hypothetical protein VITISV_043508 [Vitis vinifera]
PGSC0003DMT400047311	746	2.10142	Up	3e-80	8.5e-78	-	gi|19320|emb|CAA42537.1|/3.28308e-33/wound induced protein [Solanum lycopersicum]
PGSC0003DMT400005614	4174	2.06557	Up	5.62e-23	4.17e-21	K02128|1|1e-19|97.8|sbi:SobioMp30|F-type H+-transporting ATPase subunit c [EC:3.6.3.14]	gi|388509638|gb|AFK42885.1|/3.22179e-26/unknown [Lotus japonicus]
PGSC0003DMT400021274	990	2.0352	Up	9.99e-06	0.000128336	K09286|1|8e-09|49.3|ath:AT1G43160|EREBP-like factor	gi|129560507|dbj|BAF48804.1|/1.62106e-51/wound-responsive AP2 like factor 2 [Nicotiana tabacum]
PGSC0003DMT400056203	557	2.0352	Up	4.39e-07	7.59e-06	-	-
PGSC0003DMT400079839	1003	2.0352	Up	1.98e-08	4.38e-07	K00799|1|9e-81|298|gmx:547936|glutathione S-transferase [EC:2.5.1.18]	gi|350534742|ref|NP_001234157.1|/4.10183e-110/glutathione S-transferase-like protein [Solanum lycopersicum]
PGSC0003DMT400020263	1079	2.01898	Up	1.14e-106	4.08e-104	-	gi|76160935|gb|ABA40431.1|/3.81083e-32/unknown [Solanum tuberosum]
PGSC0003DMT400090689	996	2.00921	Up	2.55e-07	4.62e-06	-	gi|1706543|sp|P52400.1|E131_SOLTU/0/RecName: Full=Glucan endo-1,3-beta-glucosidase, basic isoform 1; AltName: Full=(1->3)-beta-glucan endohydrolase; Short=(1->3)-beta-glucanase; AltName: Full=Beta-1,3-endoglucanase; Flags: Precursor
PGSC0003DMT400014383	1018	2.00719	Up	7.18e-07	1.17e-05	K09422|1|2e-65|247|rcu:RCOM_0212060|myb proto-oncogene protein, plant	gi|255588387|ref|XP_002534590.1|/2.66725e-64/DNA binding protein, putative [Ricinus communis]
PGSC0003DMT400020496	874	2.00605	Up	5.17e-12	1.8e-10	K10666|1|3e-25|113|aly:ARALYDRAFT_889362|E3 ubiquitin-protein ligase RNF5 [EC:6.3.2.19]	gi|75291821|sp|Q6R567.1|RMA1_CAPAN/2.65224e-67/RecName: Full=E3 ubiquitin-protein ligase RMA1H1; AltName: Full=Protein RING membrane-anchor 1 homolog 1
PGSC0003DMT400021314	1052	2.00203	Up	5.75e-06	7.75e-05	K09286|1|2e-13|68.9|ath:AT1G43160|EREBP-like factor	gi|129560507|dbj|BAF48804.1|/1.40119e-39/wound-responsive AP2 like factor 2 [Nicotiana tabacum]
PGSC0003DMT400059380	150	1.99773	Up	8.98e-18	4.83e-16	-	gi|255590094|ref|XP_002535169.1|/4.51277e-15/conserved hypothetical protein [Ricinus communis]
PGSC0003DMT400051528	891	1.98516	Up	1.8e-10	5.2e-09	-	gi|1706543|sp|P52400.1|E131_SOLTU/1.32349e-154/RecName: Full=Glucan endo-1,3-beta-glucosidase, basic isoform 1; AltName: Full=(1->3)-beta-glucan endohydrolase; Short=(1->3)-beta-glucanase; AltName: Full=Beta-1,3-endoglucanase; Flags: Precursor
PGSC0003DMT400066508	570	1.98006	Up	1.39e-09	3.6e-08	-	gi|255573167|ref|XP_002527513.1|/8.58183e-18/conserved hypothetical protein [Ricinus communis]
PGSC0003DMT400066574	1626	1.95621	Up	1.46e-25	1.23e-23	K13496|1|1e-119|428|ath:AT2G36760|UDP-glucosyl transferase 73C [EC:2.4.1.-]	gi|1359905|emb|CAA59450.1|/0/twi1 [Solanum lycopersicum]
PGSC0003DMT400026994	1028	1.95274	Up	1.76e-08	3.94e-07	K07304|1|5e-26|116|ath:AT4G25130|peptide-methionine (S)-S-oxide reductase [EC:1.8.4.11]	gi|296087255|emb|CBI33629.3|/1.09292e-81/unnamed protein product [Vitis vinifera]
PGSC0003DMT400007869	957	1.9486	Up	3.18e-93	1.03e-90	-	gi|53830830|gb|AAU95236.1|/2.81157e-153/osmotin-like protein [Solanum phureja]
PGSC0003DMT400048357	1385	1.94774	Up	5.2e-28	4.95e-26	K14493|1|3e-27|121|ppp:PHYPADRAFT_118478|gibberellin receptor GID1 [EC:3.-.-.-]	gi|8574455|gb|AAF77578.1|AF072533_1/3.60775e-153/pepper esterase [Capsicum annuum]
PGSC0003DMT400036833	1809	1.8977	Up	2.46e-05	0.00028333	K07192|1|3e-180|630|rcu:RCOM_0866800|flotillin	gi|365222926|gb|AEW69815.1|/0/Hop-interacting protein THI116 [Solanum lycopersicum]
PGSC0003DMT400021318	1763	1.89081	Up	1.26e-16	6.23e-15	K15638|1|2e-120|431|ath:AT1G17060|cytochrome P450, family 72, subfamily C, polypeptide 1;K15639|3|3e-106|384|aly:ARALYDRAFT_901457|cytochrome P450, family 734, subfamily A, polypeptide 1 (PHYB activation tagged suppressor 1) [EC:1.14.-.-];K10717|5|1e-84|312|vvi:100258332|cytokinin trans-hydroxylase	gi|85068622|gb|ABC69391.1|/0/CYP72A53v2 [Nicotiana tabacum]
PGSC0003DMT400039541	618	1.88606	Up	1.76e-11	5.84e-10	-	gi|350539691|ref|NP_001234246.1|/3.13141e-83/proteinase inhibitor type-2 CEVI57 precursor [Solanum lycopersicum]
PGSC0003DMT400007684	2120	1.88166	Up	5.39e-20	3.34e-18	K02256|1|0.0|701|rcu:RCOM_Mp05|cytochrome c oxidase subunit 1 [EC:1.9.3.1]	gi|57013922|ref|YP_173395.1|/0/cytochrome oxidase subunit 1 [Nicotiana tabacum]
PGSC0003DMT400015017	1371	1.87702	Up	2.44e-47	4.34e-45	K13422|1|3e-38|157|mtr:MTR_5g030430|transcription factor MYC2	gi|224057990|ref|XP_002299425.1|/3.87073e-99/predicted protein [Populus trichocarpa]
PGSC0003DMT400057622	4767	1.86117	Up	3.96e-05	0.00042802	-	gi|359496904|ref|XP_003635366.1|/4.73263e-106/PREDICTED: uncharacterized protein LOC100266951 [Vitis vinifera]
PGSC0003DMT400042652	1518	1.85463	Up	3.26e-07	5.79e-06	-	gi|225442709|ref|XP_002284872.1|/2.18611e-106/PREDICTED: F-box/kelch-repeat protein At1g80440 [Vitis vinifera]
PGSC0003DMT400043869	1521	1.85078	Up	5.92e-10	1.64e-08	-	gi|57014006|ref|YP_173477.1|/5.15079e-51/hypothetical protein NitaMp140 [Nicotiana tabacum]
PGSC0003DMT400051118	450	1.84913	Up	1.33e-296	1.39e-293	-	gi|57013900|ref|YP_173374.1|/5.6495e-69/hypothetical protein NitaMp027 [Nicotiana tabacum]
PGSC0003DMT400016038	1812	1.83665	Up	3.75e-13	1.45e-11	K01568|1|0.0|1023|rcu:RCOM_0489390|pyruvate decarboxylase [EC:4.1.1.1]	gi|24745919|dbj|BAC23043.1|/0/pyruvate decarboxylase [Solanum tuberosum]
PGSC0003DMT400080936	1268	1.82978	Up	7.36e-55	1.44e-52	-	gi|270313166|gb|ACZ73650.1|/7.45771e-09/glycine-rich protein precursor [Nicotiana tabacum]
PGSC0003DMT400047315	462	1.81881	Up	6.45e-47	1.1e-44	-	gi|19320|emb|CAA42537.1|/4.85549e-34/wound induced protein [Solanum lycopersicum]
PGSC0003DMT400022042	891	1.81281	Up	4.64e-24	3.59e-22	-	gi|14329818|emb|CAC40756.1|/3.59376e-27/putative miraculin [Atropa belladonna]
PGSC0003DMT400023246	758	1.79601	Up	4.69e-07	8e-06	-	gi|225437501|ref|XP_002274824.1|/1.22594e-43/PREDICTED: uncharacterized protein LOC100245192 [Vitis vinifera]
PGSC0003DMT400057521	1261	1.75361	Up	2.44e-226	2.15e-223	K00430|1|4e-62|236|rcu:RCOM_0688840|peroxidase [EC:1.11.1.7]	gi|129811|sp|P15004.1|PER2_SOLLC/3.75838e-162/RecName: Full=Suberization-associated anionic peroxidase 2; AltName: Full=TMP2; Flags: Precursor
PGSC0003DMT400070424	1530	1.74147	Up	6.6e-07	1.09e-05	-	gi|48210049|gb|AAT40548.1|/0/Putative vicilin, identical [Solanum demissum]
PGSC0003DMT400072408	1759	1.73704	Up	2.87e-24	2.26e-22	K00517|1|2e-108|391|ath:AT3G52970|[EC:1.14.-.-];K05280|2|2e-83|308|ath:AT5G07990|flavonoid 3'-monooxygenase [EC:1.14.13.21]	gi|584865|sp|P37122.1|C76A2_SOLME/0/RecName: Full=Cytochrome P450 76A2; AltName: Full=CYPLXXVIA2; AltName: Full=Cytochrome P-450EG7
PGSC0003DMT400008548	1905	1.72708	Up	5.02e-05	0.000525689	K00517|1|1e-82|306|osa:4334183|[EC:1.14.-.-]	gi|252972629|dbj|BAH84783.1|/0/cytochrome P450 [Nicotiana tabacum]
PGSC0003DMT400035267	747	1.71107	Up	1.51e-35	1.88e-33	K14488|1|2e-07|54.3|smo:SELMODRAFT_18097|SAUR family protein	gi|225444619|ref|XP_002275524.1|/6.39248e-37/PREDICTED: uncharacterized protein LOC100244113 [Vitis vinifera]
PGSC0003DMT400052239	1465	1.70804	Up	1.54e-20	9.88e-19	-	gi|296090252|emb|CBI40071.3|/1.91732e-160/unnamed protein product [Vitis vinifera]
PGSC0003DMT400045073	447	1.69436	Up	6.87e-34	8.12e-32	-	gi|357436101|ref|XP_003588326.1|/1.33381e-06/ATP synthase subunit alpha [Medicago truncatula]
PGSC0003DMT400014630	1067	1.68802	Up	0	0	K01955|1|5e-06|50.4|vvi:100262205|carbamoyl-phosphate synthase large subunit [EC:6.3.5.5]	gi|225455928|ref|XP_002276899.1|/2.83491e-72/PREDICTED: LOB domain-containing protein 41 [Vitis vinifera]
PGSC0003DMT400052751	1030	1.67906	Up	2.15e-18	1.2e-16	-	gi|255583948|ref|XP_002532721.1|/1.55351e-35/conserved hypothetical protein [Ricinus communis]
PGSC0003DMT400063250	1881	1.64559	Up	1.09e-57	2.3e-55	-	gi|224121690|ref|XP_002318648.1|/3.4931e-88/predicted protein [Populus trichocarpa]
PGSC0003DMT400091622	486	1.64343	Up	1.03e-11	3.47e-10	-	gi|57013963|ref|YP_173435.1|/5.0502e-83/hypothetical protein NitaMp096 [Nicotiana tabacum]
PGSC0003DMT400012233	1378	1.60421	Up	1.78e-93	5.82e-91	K00016|1|3e-163|573|rcu:RCOM_0540800|L-lactate dehydrogenase [EC:1.1.1.27]	gi|1620970|emb|CAA70100.1|/5.87013e-180/L-lactate dehydrogenase [Solanum lycopersicum]
PGSC0003DMT400015590	2184	1.59159	Up	2.9e-05	0.000326609	K13429|1|9e-56|216|vvi:100255092|chitin elicitor receptor kinase 1	gi|255551969|ref|XP_002517029.1|/0/serine-threonine protein kinase, plant-type, putative [Ricinus communis]
PGSC0003DMT400059557	649	1.5906	Up	5.07e-114	2.15e-111	-	gi|357436101|ref|XP_003588326.1|/1.64485e-20/ATP synthase subunit alpha [Medicago truncatula]
PGSC0003DMT400054824	1470	1.58117	Up	4.59e-07	7.85e-06	-	gi|225446871|ref|XP_002283883.1|/6.41877e-31/PREDICTED: uncharacterized protein LOC100259123 [Vitis vinifera]
PGSC0003DMT400076419	2270	1.57577	Up	3.85e-53	7.48e-51	K10666|1|5e-25|114|aly:ARALYDRAFT_889362|E3 ubiquitin-protein ligase RNF5 [EC:6.3.2.19]	gi|255556043|ref|XP_002519056.1|/1.41647e-70/rnf5, putative [Ricinus communis]
PGSC0003DMT400028172	1701	1.5677	Up	1.28e-07	2.44e-06	K13946|1|5e-11|67.8|smo:SELMODRAFT_176094|auxin influx carrier (AUX1 LAX family);K15015|2|5e-11|67.8|ath:AT5G02170|solute carrier family 32 (vesicular inhibitory amino acid transporter)	gi|359474803|ref|XP_003631535.1|/2.40389e-149/PREDICTED: lysine histidine transporter-like 8-like [Vitis vinifera]
PGSC0003DMT400084225	1410	1.56245	Up	4.43e-05	0.000473996	K01206|1|4e-60|230|ath:AT1G67830|alpha-L-fucosidase [EC:3.2.1.51];K00514|3|6e-24|110|rcu:RCOM_1428040|zeta-carotene desaturase [EC:1.3.5.6]	gi|358249128|ref|NP_001240253.1|/1.97826e-130/uncharacterized protein LOC100780915 precursor [Glycine max]
PGSC0003DMT400048000	2034	1.56127	Up	6.99e-07	1.15e-05	K00423|1|1e-171|601|aly:ARALYDRAFT_892557|L-ascorbate oxidase [EC:1.10.3.3]	gi|225428247|ref|XP_002282214.1|/0/PREDICTED: L-ascorbate oxidase homolog [Vitis vinifera]
PGSC0003DMT400025786	965	1.56029	Up	1.97e-10	5.65e-09	-	gi|255539066|ref|XP_002510598.1|/3.25145e-32/conserved hypothetical protein [Ricinus communis]
PGSC0003DMT400079071	1462	1.55894	Up	0	0	K00001|1|0.0|652|rcu:RCOM_0236080|alcohol dehydrogenase [EC:1.1.1.1]	gi|113386|sp|P14675.1|ADH3_SOLTU/0/RecName: Full=Alcohol dehydrogenase 3
PGSC0003DMT400096763	606	1.55359	Up	3.27e-38	4.43e-36	-	gi|225443051|ref|XP_002271365.1|/3.34335e-42/PREDICTED: uncharacterized protein LOC100242170 [Vitis vinifera]
PGSC0003DMT400050016	949	1.54977	Up	1.42e-25	1.2e-23	K01183|1|1e-12|72.0|pop:POPTR_831333|chitinase [EC:3.2.1.14]	gi|139699|sp|P09762.1|WIN2_SOLTU/4.61409e-100/RecName: Full=Wound-induced protein WIN2; Flags: Precursor
PGSC0003DMT400080386	1459	1.53163	Up	3.56e-13	1.38e-11	K02261|1|9e-67|252|rcu:RCOM_Mp31|cytochrome c oxidase subunit 2	gi|57013939|ref|YP_173412.1|/2.47427e-67/cytochrome oxidase subunit 2 [Nicotiana tabacum]
PGSC0003DMT400082122	908	1.52063	Up	1.83e-05	0.000218279	K00676|1|6e-15|79.7|ppp:PHYPADRAFT_104139|ribosomal-protein-alanine N-acetyltransferase [EC:2.3.1.128]	gi|225432712|ref|XP_002282836.1|/6.07251e-62/PREDICTED: uncharacterized N-acetyltransferase p20 [Vitis vinifera]
PGSC0003DMT400056352	756	1.51393	Up	2.2e-23	1.66e-21	K13424|1|2e-23|107|vvi:100243352|WRKY transcription factor 33	gi|24745606|dbj|BAC23031.1|/1.93468e-81/WRKY-type DNA binding protein [Solanum tuberosum]
PGSC0003DMT400011631	1428	1.51093	Up	6.99e-08	1.4e-06	-	-
PGSC0003DMT400040295	1714	1.49915	Up	1.05e-18	6e-17	K11820|1|2e-132|471|ath:AT1G24100|N-hydroxythioamide S-beta-glucosyltransferase [EC:2.4.1.195];K13691|3|1e-128|458|vvi:100242294|pathogen-inducible salicylic acid glucosyltransferase [EC:2.4.1.-]	gi|209954711|dbj|BAG80546.1|/0/UDP-glucose:glucosyltransferase [Lycium barbarum]
PGSC0003DMT400042610	882	1.48771	Up	4.91e-05	0.000515986	-	gi|12003388|gb|AAG43551.1|AF211533_1/3.40709e-70/Avr9/Cf-9 rapidly elicited protein 146 [Nicotiana tabacum]
PGSC0003DMT400023672	1396	1.485	Up	2.27e-09	5.76e-08	-	gi|356520188|ref|XP_003528746.1|/2.63616e-10/PREDICTED: uncharacterized protein LOC100500339 [Glycine max]
PGSC0003DMT400017061	443	1.48044	Up	6.04e-14	2.47e-12	-	gi|68500173|gb|AAY98007.1|/4.15256e-37/ASR3 [Solanum chilense]
PGSC0003DMT400011633	597	1.47772	Up	6.95e-09	1.66e-07	-	-
PGSC0003DMT400032622	1398	1.46519	Up	3.72e-08	7.84e-07	K09286|1|1e-33|142|ath:AT4G25480|EREBP-like factor	gi|225426769|ref|XP_002276153.1|/1.09802e-48/PREDICTED: dehydration-responsive element-binding protein 1E [Vitis vinifera]
PGSC0003DMT400007060	1085	1.46224	Up	3.98e-153	1.98e-150	-	gi|359481956|ref|XP_002277851.2|/9.02151e-82/PREDICTED: uncharacterized protein LOC100259589 [Vitis vinifera]
PGSC0003DMT400086212	450	1.46081	Up	6.38e-11	1.96e-09	K14488|1|3e-50|194|rcu:RCOM_1597250|SAUR family protein	gi|255538892|ref|XP_002510511.1|/2.91499e-49/Auxin-induced protein 6B, putative [Ricinus communis]
PGSC0003DMT400054314	681	1.45024	Up	7.22e-07	1.18e-05	-	-
PGSC0003DMT400039272	1762	1.44831	Up	2.4e-35	2.98e-33	K00517|1|6e-121|432|ath:AT3G56630|[EC:1.14.-.-];K13407|3|2e-117|421|vvi:100259592|cytochrome P450, family 94, subfamily A, polypeptide 1 (fatty acid omega-hydroxylase) [EC:1.14.-.-]	gi|308229874|gb|ADO24345.1|/0/cytochrome P450 A [Capsicum annuum]
PGSC0003DMT400077778	658	1.44705	Up	0	0	-	gi|311893225|dbj|BAJ25784.1|/1.86905e-68/putative PR-10 type pathogenesis-related protein [Nicotiana tabacum]
PGSC0003DMT400087420	420	1.44329	Up	1.61e-15	7.24e-14	-	gi|357478453|ref|XP_003609512.1|/3.63723e-17/hypothetical protein MTR_4g116500 [Medicago truncatula]
PGSC0003DMT400042608	845	1.43856	Up	6.13e-07	1.02e-05	-	gi|12003388|gb|AAG43551.1|AF211533_1/2.73477e-67/Avr9/Cf-9 rapidly elicited protein 146 [Nicotiana tabacum]
PGSC0003DMT400028619	1049	1.43481	Up	3.75e-18	2.06e-16	K00799|1|9e-74|275|vvi:100242547|glutathione S-transferase [EC:2.5.1.18]	gi|60459397|gb|AAX20044.1|/1.99113e-78/probable glutathione-S-transferase [Capsicum annuum]
PGSC0003DMT400021622	1210	1.42752	Up	1.43e-05	0.00017546	K13070|1|3e-65|247|osa:4335093|momilactone-A synthase [EC:1.1.1.295];K09841|2|3e-64|243|sbi:SORBI_01g003880|xanthoxin dehydrogenase [EC:1.1.1.288]	gi|359482034|ref|XP_002275746.2|/1.32773e-92/PREDICTED: momilactone A synthase-like [Vitis vinifera]
PGSC0003DMT400047340	669	1.41948	Up	4.58e-110	1.78e-107	-	gi|19320|emb|CAA42537.1|/1.20507e-25/wound induced protein [Solanum lycopersicum]
PGSC0003DMT400011563	618	1.41513	Up	3.57e-28	3.46e-26	-	gi|350539691|ref|NP_001234246.1|/2.1736e-76/proteinase inhibitor type-2 CEVI57 precursor [Solanum lycopersicum]
PGSC0003DMT400028106	1720	1.4096	Up	1.44e-42	2.28e-40	K14454|1|0.0|752|pop:POPTR_819551|aspartate aminotransferase, cytoplasmic [EC:2.6.1.1]	gi|224089058|ref|XP_002308618.1|/0/predicted protein [Populus trichocarpa]
PGSC0003DMT400004307	764	1.40866	Up	4.43e-05	0.0004738	K05283|1|2e-09|61.2|aly:ARALYDRAFT_354960|phosphatidylinositol glycan, class W [EC:2.3.-.-];K11982|2|1e-08|58.2|bdi:100838213|E3 ubiquitin-protein ligase RNF115/126 [EC:6.3.2.19]	gi|357111916|ref|XP_003557756.1|/6.66124e-13/PREDICTED: RING-H2 finger protein ATL48-like [Brachypodium distachyon]
PGSC0003DMT400012995	1282	1.3985	Up	8.81e-20	5.4e-18	K00430|1|3e-73|273|vvi:100257005|peroxidase [EC:1.11.1.7]	gi|63253080|dbj|BAD98314.1|/2.14098e-112/peroxidase [Nicotiana tabacum]
PGSC0003DMT400059095	2055	1.39204	Up	2.13e-170	1.22e-167	K01568|1|0.0|1009|pop:POPTR_1094038|pyruvate decarboxylase [EC:4.1.1.1]	gi|70609688|gb|AAZ05069.1|/0/pyruvate decarboxylase [Citrus sinensis]
PGSC0003DMT400046567	1289	1.38736	Up	2.39e-15	1.07e-13	K10712|1|3e-69|260|gmx:100775871|cysteamine dioxygenase [EC:1.13.11.19]	gi|297734013|emb|CBI15260.3|/1.84577e-71/unnamed protein product [Vitis vinifera]
PGSC0003DMT400022904	1157	1.38719	Up	2.14e-32	2.45e-30	-	gi|255575719|ref|XP_002528759.1|/6.48722e-57/conserved hypothetical protein [Ricinus communis]
PGSC0003DMT400028799	911	1.36362	Up	2.94e-22	2.1e-20	-	gi|10798750|dbj|BAB16427.1|/4.22884e-63/NtEIG-E80 [Nicotiana tabacum]
PGSC0003DMT400061237	690	1.35713	Up	9.68e-05	0.000923228	K15404|1|8e-64|241|pop:POPTR_732680|aldehyde decarbonylase [EC:4.1.99.5]	gi|147814807|emb|CAN63491.1|/1.96142e-66/hypothetical protein VITISV_032726 [Vitis vinifera]
PGSC0003DMT400014949	1604	1.34971	Up	3.89e-31	4.27e-29	K13426|1|7e-15|80.5|ath:AT4G23550|WRKY transcription factor 29;K13424|4|3e-13|75.1|rcu:RCOM_0849600|WRKY transcription factor 33	gi|209978913|gb|ACJ04728.1|/6.93981e-167/WRKY transcription factor-30 [Capsicum annuum]
PGSC0003DMT400050249	519	1.34502	Up	1.93e-55	3.87e-53	K01183|1|7e-09|58.2|vvi:100232985|chitinase [EC:3.2.1.14]	gi|46396546|sp|Q9S8M0.2|LECT_SOLTU/3.71313e-56/RecName: Full=Chitin-binding lectin 1; AltName: Full=PL-I; Flags: Precursor
PGSC0003DMT400011236	2230	1.34298	Up	8e-14	3.23e-12	K04733|1|6e-56|217|smo:SELMODRAFT_159261|interleukin-1 receptor-associated kinase 4 [EC:2.7.11.1];K05658|3|1e-51|203|vvi:100262734|ATP-binding cassette, subfamily B (MDR/TAP), member 1;K00924|4|2e-51|202|ath:AT1G14370|[EC:2.7.1.-]	gi|225470605|ref|XP_002262748.1|/0/PREDICTED: L-type lectin-domain containing receptor kinase IX.1-like [Vitis vinifera]
PGSC0003DMT400065447	1904	1.34101	Up	2.84e-12	1.02e-10	K00850|1|0.0|771|gmx:100803139|6-phosphofructokinase [EC:2.7.1.11]	gi|356515641|ref|XP_003526507.1|/0/PREDICTED: 6-phosphofructokinase 3-like [Glycine max]
PGSC0003DMT400069218	1409	1.3215	Up	2.37e-07	4.31e-06	K06892|1|4e-110|396|pop:POPTR_550478|;K00475|3|8e-57|219|vvi:100233079|naringenin 3-dioxygenase [EC:1.14.11.9]	gi|350540006|ref|NP_001233840.1|/3.56153e-164/flavonoid biosynthesis oxidoreductase protein [Solanum lycopersicum]
PGSC0003DMT400012074	622	1.3206	Up	1.04e-10	3.11e-09	-	gi|10798752|dbj|BAB16428.1|/5.86608e-29/P-rich protein EIG-I30 [Nicotiana tabacum]
PGSC0003DMT400017198	1287	1.31941	Up	2.14e-10	6.12e-09	K14493|1|7e-39|159|ppp:PHYPADRAFT_118478|gibberellin receptor GID1 [EC:3.-.-.-]	gi|297797183|ref|XP_002866476.1|/1.95643e-89/hypothetical protein ARALYDRAFT_496395 [Arabidopsis lyrata subsp. lyrata]
PGSC0003DMT400067995	852	1.30701	Up	3.43e-07	6.06e-06	-	gi|12003388|gb|AAG43551.1|AF211533_1/1.81517e-30/Avr9/Cf-9 rapidly elicited protein 146 [Nicotiana tabacum]
PGSC0003DMT400055257	1076	1.30423	Up	1.72e-15	7.7e-14	-	gi|224122294|ref|XP_002318799.1|/2.69424e-62/predicted protein [Populus trichocarpa]
PGSC0003DMT400007287	894	1.2992	Up	3.93e-70	9.57e-68	K06674|1|1e-07|55.5|vcn:VOLCADRAFT_106052|structural maintenance of chromosome 2	gi|224125034|ref|XP_002319486.1|/6.73813e-66/predicted protein [Populus trichocarpa]
PGSC0003DMT400038473	741	1.29507	Up	1.23e-06	1.9e-05	-	gi|60459393|gb|AAX20042.1|/2.32903e-39/proline-rich protein [Capsicum annuum]
PGSC0003DMT400043166	912	1.29393	Up	3.28e-05	0.000364028	-	gi|7542598|gb|AAF63515.1|AF242731_1/1.23151e-78/TMV-induced protein I [Capsicum annuum]
PGSC0003DMT400023487	4818	1.28633	Up	4.4e-11	1.38e-09	K05666|1|0.0|655|olu:OSTLU_35503|ATP-binding cassette, subfamily C (CFTR/MRP), member 2;K05658|2|1e-61|237|sbi:SORBI_07g003520|ATP-binding cassette, subfamily B (MDR/TAP), member 1	gi|255545090|ref|XP_002513606.1|/0/multidrug resistance-associated protein 1, 3 (mrp1, 3), abc-transoprter, putative [Ricinus communis]
PGSC0003DMT400064504	965	1.23907	Up	2.31e-08	5.05e-07	K01183|1|2e-105|380|vvi:100256098|chitinase [EC:3.2.1.14]	gi|121663827|dbj|BAF44533.1|/3.26479e-133/class IV chitinase [Nicotiana tabacum]
PGSC0003DMT400017667	1922	1.22673	Up	3.04e-11	9.79e-10	K13366|1|0.0|788|rcu:RCOM_0964720|polyamine oxidase (propane-1,3-diamine-forming) [EC:1.5.3.14]	gi|71043507|dbj|BAE16174.1|/0/polyamine oxidase [Nicotiana tabacum]
PGSC0003DMT400042400	1919	1.2235	Up	5.96e-14	2.44e-12	K13424|1|6e-19|94.4|zma:100279301|WRKY transcription factor 33	gi|126013406|gb|ABN69038.1|/0/WRKY protein [Solanum tuberosum]
PGSC0003DMT400039270	1673	1.21577	Up	6.73e-05	0.000673307	K00517|1|2e-112|259|ath:AT3G56630|[EC:1.14.-.-];K13407|5|3e-104|222|vvi:100259592|cytochrome P450, family 94, subfamily A, polypeptide 1 (fatty acid omega-hydroxylase) [EC:1.14.-.-]	gi|308229874|gb|ADO24345.1|/0/cytochrome P450 A [Capsicum annuum]
PGSC0003DMT400061553	1287	1.20513	Up	4.62e-05	0.000490369	K15227|1|2e-75|281|ath:AT5G34930|arogenate dehydrogenase (NADP+), plant [EC:1.3.1.78]	gi|225448588|ref|XP_002274031.1|/5.47526e-108/PREDICTED: arogenate dehydrogenase 1, chloroplastic [Vitis vinifera]
PGSC0003DMT400034029	1247	1.19666	Up	1.06e-05	0.00013486	-	gi|365222912|gb|AEW69808.1|/2.31532e-47/Hop-interacting protein THI101 [Solanum lycopersicum]
PGSC0003DMT400023192	1489	1.18529	Up	2.41e-47	4.32e-45	K00924|1|2e-12|72.4|ath:AT5G22850|[EC:2.7.1.-]	gi|316927700|gb|ADU58603.1|/0/xyloglucan-specific endoglucanase inhibitor 1 [Solanum tuberosum]
PGSC0003DMT400039412	1611	1.18025	Up	3.88e-07	6.76e-06	K00517|1|6e-121|432|ath:AT3G56630|[EC:1.14.-.-];K13407|3|3e-114|410|vvi:100259592|cytochrome P450, family 94, subfamily A, polypeptide 1 (fatty acid omega-hydroxylase) [EC:1.14.-.-]	gi|308229874|gb|ADO24345.1|/0/cytochrome P450 A [Capsicum annuum]
PGSC0003DMT400010084	1202	1.17965	Up	3.12e-67	7.46e-65	-	gi|222822687|gb|ACM68456.1|/7.22331e-83/stress-associated protein 6 [Solanum pennellii]
PGSC0003DMT400002736	4129	1.17879	Up	4.14e-06	5.73e-05	K04733|1|2e-58|226|smo:SELMODRAFT_159261|interleukin-1 receptor-associated kinase 4 [EC:2.7.11.1];K13430|2|4e-58|225|osa:4329463|serine/threonine-protein kinase PBS1 [EC:2.7.11.1]	gi|255550026|ref|XP_002516064.1|/0/Serine/threonine-protein kinase PBS1, putative [Ricinus communis]
PGSC0003DMT400055482	867	1.17722	Up	3.27e-36	4.18e-34	-	gi|225439984|ref|XP_002281329.1|/1.26855e-37/PREDICTED: uncharacterized protein LOC100258555 isoform 1 [Vitis vinifera]
PGSC0003DMT400078959	2416	1.15546	Up	1.25e-92	3.99e-90	-	gi|76160935|gb|ABA40431.1|/1.32431e-82/unknown [Solanum tuberosum]
PGSC0003DMT400082472	1316	1.14579	Up	1.33e-38	1.84e-36	-	gi|14485513|emb|CAC42087.1|/6.32072e-160/putative NAC domain protein [Solanum tuberosum]
PGSC0003DMT400027412	2054	1.13474	Up	5.06e-07	8.58e-06	-	gi|357436151|ref|XP_003588351.1|/4.55518e-65/Maturase [Medicago truncatula]
PGSC0003DMT400063237	1728	1.13323	Up	1.29e-20	8.38e-19	K13496|1|3e-67|254|ath:AT2G36800|UDP-glucosyl transferase 73C [EC:2.4.1.-]	gi|359488708|ref|XP_002274748.2|/4.18487e-149/PREDICTED: UDP-glycosyltransferase 90A1-like [Vitis vinifera]
PGSC0003DMT400079841	1120	1.13078	Up	1.09e-08	2.53e-07	K00799|1|2e-83|307|gmx:547936|glutathione S-transferase [EC:2.5.1.18]	gi|58578272|emb|CAI48072.1|/2.55348e-103/glutathione S-transferase/peroxidase [Capsicum chinense]
PGSC0003DMT400050663	2555	1.12049	Up	1.27e-16	6.25e-15	K03231|1|0.0|866|aly:ARALYDRAFT_311847|elongation factor 1-alpha	gi|1864017|dbj|BAA09709.1|/0/elongation factor-1 alpha [Nicotiana tabacum]
PGSC0003DMT400005471	1389	1.11862	Up	1.93e-05	0.000228343	-	gi|225459188|ref|XP_002284015.1|/6.13692e-68/PREDICTED: putative clathrin assembly protein At4g40080-like [Vitis vinifera]
PGSC0003DMT400056192	1962	1.10051	Up	3.03e-70	7.46e-68	K01858|1|0.0|956|vvi:100259515|myo-inositol-1-phosphate synthase [EC:5.5.1.4]	gi|14548096|sp|Q9LW96.1|INO1_TOBAC/0/RecName: Full=Inositol-3-phosphate synthase; Short=MIP synthase; AltName: Full=Myo-inositol 1-phosphate synthase; Short=IPS; Short=MI-1-P synthase
PGSC0003DMT400054403	1833	1.09726	Up	7.28e-10	1.97e-08	K13496|1|1e-44|179|aly:ARALYDRAFT_902799|UDP-glucosyl transferase 73C [EC:2.4.1.-]	gi|297795735|ref|XP_002865752.1|/1.30456e-156/UDP-glucoronosyl/UDP-glucosyl transferase family protein [Arabidopsis lyrata subsp. lyrata]
PGSC0003DMT400072645	1714	1.09147	Up	1.75e-09	4.49e-08	K00517|1|2e-95|348|ath:AT3G52970|[EC:1.14.-.-];K05280|3|2e-77|288|ath:AT5G07990|flavonoid 3'-monooxygenase [EC:1.14.13.21]	gi|584865|sp|P37122.1|C76A2_SOLME/0/RecName: Full=Cytochrome P450 76A2; AltName: Full=CYPLXXVIA2; AltName: Full=Cytochrome P-450EG7
PGSC0003DMT400064225	1689	1.09074	Up	4.26e-28	4.11e-26	K00517|1|4e-153|540|ath:AT4G37360|[EC:1.14.-.-]	gi|359480637|ref|XP_002283827.2|/1.93949e-167/PREDICTED: isoflavone 2'-hydroxylase-like [Vitis vinifera]
PGSC0003DMT400079443	833	1.0898	Up	2.39e-34	2.88e-32	-	gi|27085253|gb|AAN85431.1|/2.35915e-78/hemoglobin [Solanum tuberosum]
PGSC0003DMT400012549	2053	1.08573	Up	1.02e-46	1.73e-44	K00814|1|0.0|803|aly:ARALYDRAFT_889133|alanine transaminase [EC:2.6.1.2]	gi|37953301|gb|AAR05449.1|/0/alanine aminotransferase [Capsicum annuum]
PGSC0003DMT400083090	608	1.08476	Up	8.6e-35	1.05e-32	-	gi|297733924|emb|CBI15171.3|/2.09414e-44/unnamed protein product [Vitis vinifera]
PGSC0003DMT400017914	1330	1.07204	Up	1.31e-11	4.37e-10	K01673|1|7e-73|269|gmx:100781868|carbonic anhydrase [EC:4.2.1.1]	gi|350540662|ref|NP_001233847.1|/1.38284e-97/carbonic anhydrase [Solanum lycopersicum]
PGSC0003DMT400083809	2689	1.07204	Up	1.1e-16	5.45e-15	-	gi|353526501|ref|YP_004927571.1|/6.57384e-98/orf448 (mitochondrion) [Brassica carinata]
PGSC0003DMT400024598	826	1.06413	Up	0	0	-	gi|124012|sp|P17979.1|API8_SOLTU/7.40483e-117/RecName: Full=Aspartic protease inhibitor 8; Short=API; Short=API-8; Short=PI-8; Short=pi8; AltName: Full=Cathepsin D inhibitor; Flags: Precursor
PGSC0003DMT400076694	1627	1.064	Up	4.04e-12	1.42e-10	K13495|1|1e-131|468|vvi:100262460|cis-zeatin O-glucosyltransferase [EC:2.4.1.215]	gi|342306012|dbj|BAK55742.1|/3.17716e-135/UDP-glucose glucosyltransferase [Gardenia jasminoides]
PGSC0003DMT400015058	1884	1.06015	Up	9.05e-09	2.13e-07	K02639|1|4e-62|237|vvi:100251971|ferredoxin	gi|359479516|ref|XP_002275749.2|/3.64737e-61/PREDICTED: ferredoxin-3, chloroplastic-like isoform 1 [Vitis vinifera]
PGSC0003DMT400048741	1809	1.05515	Up	1.32e-37	1.76e-35	K13811|1|0.0|791|vvi:100259752|3'-phosphoadenosine 5'-phosphosulfate synthase [EC:2.7.7.4 2.7.1.25]	gi|479090|emb|CAA55655.1|/0/sulfate adenylyltransferase [Solanum tuberosum]
PGSC0003DMT400083180	1095	1.04928	Up	1.27e-05	0.000157812	K00059|1|5e-99|359|gmx:100809416|3-oxoacyl-[acyl-carrier protein] reductase [EC:1.1.1.100]	gi|77403673|dbj|BAE46415.1|/8.45263e-120/short chain dehydrogenase [Solanum tuberosum]
PGSC0003DMT400060940	1328	1.04727	Up	4.64e-162	2.48e-159	-	gi|147803378|emb|CAN71047.1|/2.79638e-139/hypothetical protein VITISV_015116 [Vitis vinifera]
PGSC0003DMT400067826	1588	1.04442	Up	7.59e-08	1.51e-06	-	gi|255551442|ref|XP_002516767.1|/0/Gamma-glutamyl-gamma-aminobutyrate hydrolase, putative [Ricinus communis]
PGSC0003DMT400051896	795	1.02423	Up	1.36e-06	2.08e-05	K14484|1|7e-46|182|aly:ARALYDRAFT_887587|auxin-responsive protein IAA	gi|365818519|gb|AEX00348.1|/6.85714e-72/IAA2 [Solanum lycopersicum]
PGSC0003DMT400049953	1228	1.02055	Up	3.7e-09	9.11e-08	-	gi|326502868|dbj|BAJ99062.1|/2.23592e-95/predicted protein [Hordeum vulgare subsp. vulgare]
PGSC0003DMT400077055	1922	1.01609	Up	2.79e-07	5.01e-06	K00517|1|2e-98|358|ath:AT4G37340|[EC:1.14.-.-]	gi|85068600|gb|ABC69380.1|/0/CYP81C6v2 [Nicotiana tabacum]
PGSC0003DMT400058751	1451	1.00311	Up	2.12e-45	3.49e-43	K09286|1|5e-23|107|ath:AT3G15210|EREBP-like factor	gi|118490009|gb|ABK96798.1|/2.43652e-91/ethylene response factor 3 [Solanum tuberosum]
PGSC0003DMT400076367	1105	-11.7376	Down	4.84e-90	1.5e-87	-	gi|312836|emb|CAA49895.1|/1.877e-58/proline-rich protein [Nicotiana alata]
PGSC0003DMT400038925	1243	-10.4169	Down	6.04e-41	8.82e-39	-	gi|350540638|ref|NP_001234521.1|/2.14212e-61/BURP domain-containing protein precursor [Solanum lycopersicum]
PGSC0003DMT400024372	411	-9.17394	Down	2.43e-06	3.53e-05	-	-
PGSC0003DMT400024747	390	-8.90857	Down	3.71e-05	0.000404565	-	-
PGSC0003DMT400082458	493	-8.66356	Down	1.88e-05	0.000222218	-	gi|224145694|ref|XP_002325734.1|/1.84191e-19/predicted protein [Populus trichocarpa]
PGSC0003DMT400005250	1449	-8.39357	Down	2.95e-12	1.05e-10	K06892|1|3e-39|161|aly:ARALYDRAFT_479418|;K05282|4|4e-38|157|pop:POPTR_824891|gibberellin 20-oxidase [EC:1.14.11.12]	gi|29825611|gb|AAO92303.1|/5.29128e-179/gibberellin 2-oxidase 1 [Nicotiana sylvestris]
PGSC0003DMT400044708	711	-8.04219	Down	3.71e-05	0.000404757	-	gi|224062748|ref|XP_002300883.1|/1.13587e-16/predicted protein [Populus trichocarpa]
PGSC0003DMT400057566	1197	-7.70573	Down	1.23e-06	1.91e-05	K07466|1|2e-06|52.0|aly:ARALYDRAFT_496254|replication factor A1	-
PGSC0003DMT400066486	1008	-7.43908	Down	7.32e-05	0.000724478	-	gi|225429027|ref|XP_002267686.1|/1.04629e-20/PREDICTED: uncharacterized protein LOC100241214 [Vitis vinifera]
PGSC0003DMT400038916	1089	-7.42711	Down	3.71e-05	0.00040495	-	gi|188474277|gb|ACD49738.1|/4.5468e-57/BURP domain-containing protein [Solanum tuberosum]
PGSC0003DMT400025026	1184	-7.39956	Down	1.88e-05	0.000222103	-	gi|224112361|ref|XP_002316163.1|/1.32319e-105/NAC domain protein, IPR003441 [Populus trichocarpa]
PGSC0003DMT400056363	1145	-7.25523	Down	7.32e-05	0.000723853	K09264|1|6e-81|299|vvi:100232867|MADS-box transcription factor, plant	gi|350539265|ref|NP_001234384.1|/1.34666e-131/MADS-box protein 5 [Solanum lycopersicum]
PGSC0003DMT400020678	1695	-7.12987	Down	2.43e-06	3.53e-05	K00750|1|0.0|717|rcu:RCOM_1590700|glycogenin glucosyltransferase [EC:2.4.1.186]	gi|225458601|ref|XP_002282762.1|/0/PREDICTED: uncharacterized protein LOC100266116 [Vitis vinifera]
PGSC0003DMT400060189	1483	-6.9816	Down	3.71e-05	0.000404372	-	gi|255571701|ref|XP_002526794.1|/1.29914e-63/conserved hypothetical protein [Ricinus communis]
PGSC0003DMT400028653	1834	-6.57559	Down	7.32e-05	0.000724165	K13493|1|7e-83|306|ath:AT5G05860|cytokinin-N-glucosyltransferase [EC:2.4.1.-];K13228|3|5e-68|257|zma:100274317|UDP-glucosyltransferase BX9 [EC:2.4.1.202];K13227|4|8e-56|216|zma:100277344|UDP-glucosyltransferase BX8 [EC:2.4.1.202];K13692|5|4e-48|191|pop:POPTR_587034|UDP-glucose:(indol-3-yl)acetate beta-D-glucosyltransferase [EC:2.4.1.121]	gi|629669|pir||S39507/0/glucuronosyl transferase homolog, ripening-related - tomato (fragment)
PGSC0003DMT400040886	3390	-6.20387	Down	1.23e-06	1.9e-05	K00924|1|1e-156|552|aly:ARALYDRAFT_473063|[EC:2.7.1.-];K08286|5|6e-148|523|ath:AT4G28490|protein-serine/threonine kinase [EC:2.7.11.-]	gi|255560235|ref|XP_002521135.1|/0/Receptor protein kinase CLAVATA1 precursor, putative [Ricinus communis]
PGSC0003DMT400051938	1383	-5.40774	Down	1.88e-23	1.43e-21	K01728|1|0.0|663|vvi:100232902|pectate lyase [EC:4.2.2.2]	gi|297741911|emb|CBI33346.3|/0/unnamed protein product [Vitis vinifera]
PGSC0003DMT400079814	1941	-5.13472	Down	4.39e-10	1.23e-08	-	gi|225448934|ref|XP_002272074.1|/0/PREDICTED: uncharacterized protein LOC100266758 [Vitis vinifera]
PGSC0003DMT400083065	3114	-5.05226	Down	1.63e-09	4.18e-08	K02552|1|0.0|699|rcu:RCOM_1513750|menaquinone-specific isochorismate synthase [EC:5.4.4.2]	gi|350537157|ref|NP_001234794.1|/0/isochorismate synthase [Solanum lycopersicum]
PGSC0003DMT400037876	1879	-5.00919	Down	3.13e-09	7.77e-08	-	gi|224077354|ref|XP_002305225.1|/6.64749e-164/predicted protein [Populus trichocarpa]
PGSC0003DMT400002036	1946	-4.77215	Down	3.98e-55	7.93e-53	K03514|1|6e-06|51.2|cre:CHLREDRAFT_17066|DNA polymerase sigma subunit [EC:2.7.7.7]	gi|1076557|pir||S54157/1.61578e-19/extensin-like protein - cowpea (fragment)
PGSC0003DMT400002599	1386	-4.51324	Down	1.67e-28	1.64e-26	K01206|1|4e-21|100|ath:AT1G67830|alpha-L-fucosidase [EC:3.2.1.51];K00514|3|3e-18|91.3|rcu:RCOM_1428040|zeta-carotene desaturase [EC:1.3.5.6]	gi|339717983|gb|AEJ88779.1|/0/cutin-deficient 1 protein [Solanum lycopersicum]
PGSC0003DMT400049795	1797	-4.35712	Down	9.69e-11	2.9e-09	-	gi|224082688|ref|XP_002306796.1|/9.2615e-115/predicted protein [Populus trichocarpa]
PGSC0003DMT400083077	580	-4.24278	Down	5.62e-23	4.18e-21	-	gi|16516823|emb|CAD10105.1|/9.77032e-41/Gip1-like protein [Petunia x hybrida]
PGSC0003DMT400040093	758	-4.13472	Down	4.99e-05	0.000523389	-	gi|224110432|ref|XP_002333092.1|/3.88921e-90/predicted protein [Populus trichocarpa]
PGSC0003DMT400074101	1158	-4.13472	Down	4.99e-05	0.000523149	K13464|1|1e-31|135|pop:POPTR_666332|jasmonate ZIM domain-containing protein	gi|389986109|gb|AFL46172.1|/1.00936e-41/jasmonate ZIM domain protein g [Nicotiana attenuata]
PGSC0003DMT400061218	342	-4.13472	Down	4.99e-05	0.00052291	K10256|1|2e-50|194|pop:POPTR_667376|omega-6 fatty acid desaturase (delta-12 desaturase) [EC:1.14.19.-]	gi|157087398|gb|ABV21586.1|/1.45273e-58/fatty acid desaturase [Capsicum annuum]
PGSC0003DMT400037089	1710	-3.919	Down	9.99e-08	1.94e-06	K13667|1|2e-153|541|gmx:100797600|protein glucosyltransferase [EC:2.4.1.-]	gi|332071136|gb|AED99886.1|/0/glycosyltransferase [Panax notoginseng]
PGSC0003DMT400033036	1025	-3.83516	Down	1.2e-25	1.03e-23	K09338|1|2e-53|207|aly:ARALYDRAFT_490960|homeobox-leucine zipper protein	gi|224096942|ref|XP_002310795.1|/3.29847e-54/predicted protein [Populus trichocarpa]
PGSC0003DMT400023187	1531	-3.7962	Down	3.35e-51	6.41e-49	K00924|1|1e-08|59.7|ath:AT5G22850|[EC:2.7.1.-]	gi|316927704|gb|ADU58605.1|/5.76012e-139/xyloglucan-specific endoglucanase inhibitor 4 [Solanum tuberosum]
PGSC0003DMT400014965	2120	-3.71969	Down	1.19e-06	1.85e-05	-	-
PGSC0003DMT400006442	1113	-3.66524	Down	2.2e-06	3.23e-05	-	gi|297743128|emb|CBI35995.3|/6.18426e-17/unnamed protein product [Vitis vinifera]
PGSC0003DMT400041881	1539	-3.58929	Down	1.6e-08	3.6e-07	K09285|1|2e-149|527|vvi:100241060|AP2-like factor, ANT lineage	gi|147774753|emb|CAN63760.1|/3.28123e-150/hypothetical protein VITISV_008633 [Vitis vinifera]
PGSC0003DMT400070317	1661	-3.54976	Down	7.48e-06	9.82e-05	K00517|1|0.0|728|vvi:100245465|[EC:1.14.-.-];K15399|5|0.0|639|aly:ARALYDRAFT_478392|cytochrome P450, family 77, subfamily A, polypeptide 6 [EC:1.14.-.-]	gi|584866|sp|P37123.1|C77A1_SOLME/0/RecName: Full=Cytochrome P450 77A1; AltName: Full=CYPLXXVIIA1; AltName: Full=Cytochrome P-450EG6
PGSC0003DMT400049683	1338	-3.52551	Down	9.5e-13	3.55e-11	K15397|1|6e-134|475|vvi:100245920|3-ketoacyl-CoA synthase [EC:2.3.1.-]	gi|359479573|ref|XP_002275034.2|/6.75602e-133/PREDICTED: 3-ketoacyl-CoA synthase 17-like [Vitis vinifera]
PGSC0003DMT400059315	1021	-3.35712	Down	4.58e-05	0.000486786	-	gi|359473025|ref|XP_003631233.1|/1.67066e-82/PREDICTED: uncharacterized protein LOC100266416 [Vitis vinifera]
PGSC0003DMT400027838	1332	-3.33984	Down	1.04e-16	5.17e-15	K00514|1|2e-26|118|rcu:RCOM_1428040|zeta-carotene desaturase [EC:1.3.5.6];K01206|2|2e-21|102|ath:AT1G67830|alpha-L-fucosidase [EC:3.2.1.51]	gi|225443543|ref|XP_002277279.1|/3.94174e-117/PREDICTED: GDSL esterase/lipase At5g45950-like isoform 1 [Vitis vinifera]
PGSC0003DMT400061254	1364	-3.33403	Down	5.95e-07	9.95e-06	K10256|1|1e-174|611|vvi:100252129|omega-6 fatty acid desaturase (delta-12 desaturase) [EC:1.14.19.-]	gi|157087398|gb|ABV21586.1|/0/fatty acid desaturase [Capsicum annuum]
PGSC0003DMT400042944	1158	-3.32235	Down	1.88e-16	9.13e-15	-	gi|350534896|ref|NP_001234165.1|/4.58481e-103/expansin precursor [Solanum lycopersicum]
PGSC0003DMT400013627	993	-3.32235	Down	8.1e-09	1.92e-07	K14484|1|9e-65|245|aly:ARALYDRAFT_319024|auxin-responsive protein IAA	gi|365818543|gb|AEX00360.1|/3.54204e-106/IAA17 [Solanum lycopersicum]
PGSC0003DMT400076250	4072	-3.13472	Down	9.77e-11	2.92e-09	K00924|1|1e-157|556|ath:AT1G28440|[EC:2.7.1.-]	gi|255554216|ref|XP_002518148.1|/0/Leucine-rich repeat receptor protein kinase EXS precursor, putative [Ricinus communis]
PGSC0003DMT400027955	1537	-3.13472	Down	2.52e-12	9.08e-11	K01728|1|0.0|667|rcu:RCOM_1083020|pectate lyase [EC:4.2.2.2]	gi|255547960|ref|XP_002515037.1|/0/Pectate lyase precursor, putative [Ricinus communis]
PGSC0003DMT400052670	5753	-3.13472	Down	6.31e-06	8.42e-05	-	gi|255573101|ref|XP_002527480.1|/1.82459e-35/conserved hypothetical protein [Ricinus communis]
PGSC0003DMT400007370	4867	-3.08028	Down	1.13e-05	0.000142972	K15271|1|8e-64|244|rcu:RCOM_1095670|ATP-dependent DNA helicase HFM1/MER3 [EC:3.6.4.12];K15078|4|3e-53|209|vvi:100250139|structure-specific endonuclease subunit SLX1 [EC:3.6.1.-]	gi|147791119|emb|CAN74703.1|/0/hypothetical protein VITISV_029224 [Vitis vinifera]
PGSC0003DMT400049601	1789	-3.08028	Down	1.13e-05	0.000142893	K08202|1|2e-61|235|cre:CHLREDRAFT_103526|MFS transporter, OCT family, solute carrier family 22 (organic cation transporter), member 4/5;K08150|3|8e-15|80.5|ath:AT4G16480|MFS transporter, SP family, solute carrier family 2 (myo-inositol transporter), member 13	gi|225461181|ref|XP_002280309.1|/0/PREDICTED: organic cation transporter protein-like [Vitis vinifera]
PGSC0003DMT400030708	1172	-3.06166	Down	9.53e-41	1.36e-38	-	gi|37572447|dbj|BAC98493.1|/1.3723e-70/AG-motif binding protein-3 [Nicotiana tabacum]
PGSC0003DMT400054066	1176	-3.05226	Down	4.89e-07	8.33e-06	K11821|1|2e-52|204|aly:ARALYDRAFT_895283|desulfoglucosinolate sulfotransferase A/B/C [EC:2.8.2.-];K01014|3|5e-06|50.4|olu:OSTLU_32551|aryl sulfotransferase [EC:2.8.2.1]	gi|255571065|ref|XP_002526483.1|/8.31821e-84/Flavonol 4'-sulfotransferase, putative [Ricinus communis]
PGSC0003DMT400026355	1672	-3.02369	Down	2.02e-05	0.000237973	K03327|1|0.0|705|rcu:RCOM_1582850|multidrug resistance protein, MATE family	gi|350534958|ref|NP_001234424.1|/0/uncharacterized protein LOC543899 [Solanum lycopersicum]
PGSC0003DMT400052517	5426	-2.97975	Down	1.75e-17	9.2e-16	K07466|1|5e-13|76.3|gmx:100777091|replication factor A1	gi|356511809|ref|XP_003524615.1|/5.95751e-12/PREDICTED: replication protein A 70 kDa DNA-binding subunit-like [Glycine max]
PGSC0003DMT400052363	2266	-2.9648	Down	3.59e-05	0.000394264	K04733|1|8e-58|223|smo:SELMODRAFT_230241|interleukin-1 receptor-associated kinase 4 [EC:2.7.11.1];K05658|3|1e-56|219|vvi:100262734|ATP-binding cassette, subfamily B (MDR/TAP), member 1;K13415|4|2e-56|219|sbi:SORBI_03g032990|protein brassinosteroid insensitive 1 [EC:2.7.10.1 2.7.11.1];K13418|5|2e-56|219|vvi:100247683|somatic embryogenesis receptor kinase 1 [EC:2.7.10.1 2.7.11.1]	gi|255588220|ref|XP_002534539.1|/0/kinase, putative [Ricinus communis]
PGSC0003DMT400047076	1589	-2.9648	Down	1.4e-10	4.11e-09	K09422|1|7e-85|313|vvi:100240910|myb proto-oncogene protein, plant	gi|225450423|ref|XP_002276091.1|/7.25956e-84/PREDICTED: uncharacterized protein LOC100240910 [Vitis vinifera]
PGSC0003DMT400024866	870	-2.9648	Down	1.55e-06	2.35e-05	-	gi|861147|emb|CAA56175.1|/4.69251e-56/K+ channel inward rectifying [Solanum tuberosum]
PGSC0003DMT400069506	1405	-2.9648	Down	1.55e-06	2.35e-05	-	gi|350539988|ref|NP_001233834.1|/5.50067e-141/chloroplast-specific ribosomal protein [Solanum lycopersicum]
PGSC0003DMT400058340	565	-2.94831	Down	1.15e-15	5.25e-14	-	gi|4586878|dbj|BAA76516.1|/6.92421e-20/HR7 [Hyoscyamus niger]
PGSC0003DMT400019960	3828	-2.919	Down	2.73e-06	3.92e-05	-	gi|359474932|ref|XP_002280381.2|/3.32229e-46/PREDICTED: F-box protein At2g16365-like [Vitis vinifera]
PGSC0003DMT400001994	907	-2.9034	Down	6.37e-05	0.000641208	K08233|1|2e-73|274|ath:AT2G23610|polyneuridine-aldehyde esterase [EC:3.1.1.78]	gi|75324631|sp|Q6RYA0.1|SABP2_TOBAC/2.5044e-124/RecName: Full=Salicylic acid-binding protein 2; Short=NtSABP2; AltName: Full=Methyl salicylate esterase
PGSC0003DMT400000594	441	-2.88041	Down	1.1e-14	4.74e-13	-	gi|224130486|ref|XP_002320849.1|/3.8957e-27/predicted protein [Populus trichocarpa]
PGSC0003DMT400035281	787	-2.87169	Down	4.82e-06	6.6e-05	K13263|1|5e-30|129|gmx:100101902|isoflavone 7-O-glucosyltransferase [EC:2.4.1.170];K12356|2|1e-29|128|vvi:100265092|coniferyl-alcohol glucosyltransferase [EC:2.4.1.111];K08237|3|1e-29|128|pop:POPTR_731288|hydroquinone glucosyltransferase [EC:2.4.1.218];K13496|4|2e-29|127|aly:ARALYDRAFT_485691|UDP-glucosyl transferase 73C [EC:2.4.1.-]	gi|380468132|gb|AFD61601.1|/6.53354e-51/anthocyanidin 3-O-glucosyltransferase [Hevea brasiliensis]
PGSC0003DMT400058739	1575	-2.83927	Down	2.95e-08	6.34e-07	K13496|1|2e-23|108|ath:AT2G36770|UDP-glucosyl transferase 73C [EC:2.4.1.-];K12356|3|2e-22|105|aly:ARALYDRAFT_485420|coniferyl-alcohol glucosyltransferase [EC:2.4.1.111]	gi|224116284|ref|XP_002331944.1|/5.06771e-138/predicted protein [Populus trichocarpa]
PGSC0003DMT400066953	1129	-2.83927	Down	3.35e-29	3.44e-27	-	gi|37572447|dbj|BAC98493.1|/1.92436e-98/AG-motif binding protein-3 [Nicotiana tabacum]
PGSC0003DMT400052614	9961	-2.83422	Down	2.28e-16	1.1e-14	K13511|1|7e-22|106|vvi:100241559|monolysocardiolipin acyltransferase [EC:2.3.1.-];K12619|2|1e-19|99.0|vvi:100260845|5'-3' exoribonuclease 2 [EC:3.1.13.-];K14327|3|1e-19|99.0|vvi:100258101|regulator of nonsense transcripts 2;K13148|4|1e-18|95.9|vvi:100261060|integrator complex subunit 11 [EC:3.1.27.-];K06672|5|1e-11|72.8|vvi:100249183|cohesin loading factor subunit SCC2	gi|255573101|ref|XP_002527480.1|/4.92927e-44/conserved hypothetical protein [Ricinus communis]
PGSC0003DMT400005722	534	-2.77215	Down	1.48e-05	0.000181506	-	-
PGSC0003DMT400018805	1106	-2.71969	Down	2.59e-05	0.00029619	-	gi|225437485|ref|XP_002274279.1|/4.38558e-23/PREDICTED: uncharacterized protein LOC100260563 [Vitis vinifera]
PGSC0003DMT400081314	1817	-2.70095	Down	7.31e-90	2.23e-87	K01179|1|3e-161|566|sbi:SORBI_02g030710|endoglucanase [EC:3.2.1.4]	gi|350539021|ref|NP_001234882.1|/0/endo-1,4-beta-glucanase precursor [Solanum lycopersicum]
PGSC0003DMT400032245	3135	-2.66524	Down	4.5e-05	0.000480092	K01595|1|0.0|1691|rcu:RCOM_0551460|phosphoenolpyruvate carboxylase [EC:4.1.1.31]	gi|3777449|emb|CAA09807.1|/0/ppc2 [Solanum tuberosum]
PGSC0003DMT400018480	1825	-2.66524	Down	5.85e-11	1.81e-09	K05868|1|5e-134|476|vvi:100261859|cyclin B	gi|849074|dbj|BAA09368.1|/4.74954e-167/B-type cyclin [Nicotiana tabacum]
PGSC0003DMT400064535	4416	-2.66524	Down	1.33e-20	8.59e-19	K00924|1|6e-145|514|ath:AT1G75820|[EC:2.7.1.-]	gi|359495205|ref|XP_002263569.2|/0/PREDICTED: probable LRR receptor-like serine/threonine-protein kinase At1g34110-like [Vitis vinifera]
PGSC0003DMT400017243	642	-2.62776	Down	8.11e-07	1.31e-05	-	gi|343424521|gb|AEM24937.1|/4.84477e-29/thionin-like protein [Nicotiana tabacum]
PGSC0003DMT400073388	1645	-2.6193	Down	4.96e-26	4.32e-24	-	gi|297743386|emb|CBI36253.3|/2.37965e-154/unnamed protein product [Vitis vinifera]
PGSC0003DMT400024138	3112	-2.60866	Down	7.79e-05	0.000764772	-	gi|356515685|ref|XP_003526529.1|/0/PREDICTED: probable rhamnogalacturonate lyase B-like [Glycine max]
PGSC0003DMT400047192	852	-2.60866	Down	7.79e-05	0.000764445	-	-
PGSC0003DMT400072202	1533	-2.58929	Down	1.39e-06	2.13e-05	K00517|1|3e-115|413|ath:AT5G52320|[EC:1.14.-.-];K15405|3|6e-114|409|aly:ARALYDRAFT_474859|cytochrome P450, family 96, subfamily A, polypeptide 15 (midchain alkane hydroxylase);K15402|4|3e-99|360|rcu:RCOM_1376710|cytochrome P450, family 86, subfamily B, polypeptide 1 (fatty acid omega-hydroxylase) [EC:1.14.-.-]	gi|124484371|dbj|BAF46296.1|/2.10111e-173/cytochrome P450 [Ipomoea nil]
PGSC0003DMT400010344	1059	-2.57623	Down	3.63e-09	8.97e-08	K10863|1|7e-08|56.6|ath:AT5G01310|aprataxin [EC:3.-.-.-]	gi|255565212|ref|XP_002523598.1|/4.71546e-43/DNA binding protein, putative [Ricinus communis]
PGSC0003DMT400070905	2530	-2.54976	Down	3.26e-07	5.78e-06	-	-
PGSC0003DMT400010343	858	-2.54976	Down	1.78e-05	0.00021256	-	gi|37695575|gb|AAR00327.1|/1.15779e-59/rapid alkalinization factor 3 [Solanum chacoense]
PGSC0003DMT400040893	1993	-2.54976	Down	1.21e-10	3.57e-09	K01728|1|0.0|677|vvi:100251082|pectate lyase [EC:4.2.2.2]	gi|225464210|ref|XP_002265100.1|/0/PREDICTED: probable pectate lyase 15 [Vitis vinifera]
PGSC0003DMT400019490	692	-2.50396	Down	3.33e-14	1.39e-12	K02721|1|8e-31|131|vvi:100265702|photosystem II PsbW protein	gi|388502126|gb|AFK39129.1|/3.05424e-35/unknown [Lotus japonicus]
PGSC0003DMT400009990	2426	-2.50085	Down	3.04e-05	0.000340573	-	gi|3183991|emb|CAA06414.1|/0/P69F protein [Solanum lycopersicum]
PGSC0003DMT400050285	675	-2.49939	Down	1.81e-28	1.77e-26	-	gi|16516825|emb|CAD10106.1|/1.056e-53/Gip1-like protein [Petunia x hybrida]
PGSC0003DMT400070735	1305	-2.4673	Down	3.05e-08	6.52e-07	K09285|1|1e-76|285|smo:SELMODRAFT_85823|AP2-like factor, ANT lineage	gi|297816736|ref|XP_002876251.1|/1.6292e-83/hypothetical protein ARALYDRAFT_485830 [Arabidopsis lyrata subsp. lyrata]
PGSC0003DMT400076038	542	-2.45023	Down	7.17e-09	1.71e-07	-	-
PGSC0003DMT400075868	1602	-2.44285	Down	1.6e-06	2.43e-05	K13495|1|1e-124|445|vvi:100262460|cis-zeatin O-glucosyltransferase [EC:2.4.1.215]	gi|225441890|ref|XP_002284381.1|/1.23623e-123/PREDICTED: zeatin O-glucosyltransferase-like [Vitis vinifera]
PGSC0003DMT400037714	1637	-2.42423	Down	1.18e-05	0.000148398	K15397|1|0.0|790|gmx:100815887|3-ketoacyl-CoA synthase [EC:2.3.1.-]	gi|269854053|gb|ACZ51240.1|/0/3-ketoacyl-CoA synthase [Arachis hypogaea]
PGSC0003DMT400059321	6092	-2.42423	Down	3.72e-07	6.52e-06	K01931|1|9e-20|60.1|pop:POPTR_879783|protein neuralized [EC:6.3.2.19];K01535|4|3e-06|53.9|vvi:100244257|H+-transporting ATPase [EC:3.6.3.6]	gi|147866421|emb|CAN81976.1|/5.85355e-24/hypothetical protein VITISV_039521 [Vitis vinifera]
PGSC0003DMT400057334	3526	-2.40537	Down	2.71e-06	3.89e-05	K13420|1|3e-138|491|sbi:SORBI_06g028760|LRR receptor-like serine/threonine-protein kinase FLS2 [EC:2.7.11.1];K00924|2|2e-137|488|aly:ARALYDRAFT_476729|[EC:2.7.1.-]	gi|224056849|ref|XP_002299054.1|/0/predicted protein [Populus trichocarpa]
PGSC0003DMT400005383	845	-2.39776	Down	8.78e-05	0.000847827	K02437|1|4e-69|259|pop:POPTR_580100|glycine cleavage system H protein	gi|118489297|gb|ABK96453.1|/3.87261e-68/unknown [Populus trichocarpa x Populus deltoides]
PGSC0003DMT400070680	1475	-2.39776	Down	8.78e-05	0.00084747	K12135|1|9e-46|182|aly:ARALYDRAFT_488429|zinc finger protein CONSTANS;K12127|4|1e-08|59.7|smo:SELMODRAFT_438647|pseudo-response regulator 1;K03539|5|1e-07|56.6|bdi:100830772|ribonuclease P/MRP protein subunit RPP1 [EC:3.1.26.5]	gi|350535390|ref|NP_001234448.1|/0/CONSTANS-like protein [Solanum lycopersicum]
PGSC0003DMT400010142	1675	-2.39776	Down	8.78e-05	0.000847114	-	gi|224089756|ref|XP_002308808.1|/1.28066e-62/predicted protein [Populus trichocarpa]
PGSC0003DMT400012346	1031	-2.33403	Down	3.35e-05	0.000370752	K13248|1|1e-110|397|gmx:100785878|pyridoxal phosphate phosphatase PHOSPHO2 [EC:3.1.3.74]	gi|350536411|ref|NP_001234501.1|/2.94181e-135/psi14A protein [Solanum lycopersicum]
PGSC0003DMT400049531	4908	-2.33403	Down	3.35e-05	0.000370931	K04733|1|3e-60|233|smo:SELMODRAFT_159261|interleukin-1 receptor-associated kinase 4 [EC:2.7.11.1];K13430|4|1e-57|224|zma:100283091|serine/threonine-protein kinase PBS1 [EC:2.7.11.1]	gi|224122858|ref|XP_002330381.1|/0/predicted protein [Populus trichocarpa]
PGSC0003DMT400069936	1963	-2.32028	Down	2.36e-12	8.54e-11	K10615|1|2e-14|79.7|cme:CMB070C|E3 ubiquitin-protein ligase HERC4 [EC:6.3.2.19];K11493|4|4e-09|61.6|ota:Ot03g05690|regulator of chromosome condensation	gi|356539897|ref|XP_003538429.1|/0/PREDICTED: probable E3 ubiquitin-protein ligase HERC1-like [Glycine max]
PGSC0003DMT400055809	1936	-2.31844	Down	4.09e-07	7.1e-06	K14487|1|0.0|929|rcu:RCOM_1176020|auxin responsive GH3 gene family	gi|255553847|ref|XP_002517964.1|/0/Indole-3-acetic acid-amido synthetase GH3.5, putative [Ricinus communis]
PGSC0003DMT400024848	1977	-2.3153	Down	9.55e-08	1.86e-06	-	gi|296081861|emb|CBI20866.3|/1.11394e-108/unnamed protein product [Vitis vinifera]
PGSC0003DMT400059243	913	-2.28673	Down	1.59e-07	2.98e-06	-	gi|225455533|ref|XP_002266318.1|/3.57993e-62/PREDICTED: uncharacterized protein LOC100265251 [Vitis vinifera]
PGSC0003DMT400055428	1697	-2.28673	Down	5.61e-05	0.000581332	K06627|1|4e-136|483|vvi:100250548|cyclin A	gi|1064931|emb|CAA63541.1|/1.26585e-166/cyclin A-like protein [Nicotiana tabacum]
PGSC0003DMT400027792	2094	-2.28673	Down	1.28e-05	0.000159365	K13420|1|1e-59|229|ath:AT5G46330|LRR receptor-like serine/threonine-protein kinase FLS2 [EC:2.7.11.1];K08286|2|2e-56|218|aly:ARALYDRAFT_491919|protein-serine/threonine kinase [EC:2.7.11.-]	gi|54397637|gb|AAV33689.1|/0/Hcr9-OR2A [Solanum pimpinellifolium]
PGSC0003DMT400031576	1830	-2.26779	Down	3.39e-29	3.47e-27	-	gi|225453606|ref|XP_002265121.1|/5.94078e-93/PREDICTED: protein IQ-DOMAIN 14 [Vitis vinifera]
PGSC0003DMT400040199	1642	-2.25238	Down	1.78e-11	5.87e-10	K15397|1|9e-95|345|mtr:MTR_7g118170|3-ketoacyl-CoA synthase [EC:2.3.1.-]	gi|224104497|ref|XP_002313455.1|/0/beta-ketoacyl-coa synthase family protein [Populus trichocarpa]
PGSC0003DMT400053967	1542	-2.24491	Down	2.13e-05	0.000249383	K14181|1|6e-107|386|vvi:100256880|valencene synthase [EC:4.2.3.73];K12929|2|3e-88|324|rcu:RCOM_1574380|casbene synthase [EC:4.2.3.8];K14184|5|2e-73|274|ath:AT5G23960|alpha-humulene/beta-caryophyllene synthase [EC:4.2.3.- 4.2.3.57]	gi|343409094|gb|AEM23827.1|/0/sesquiterpene synthase [Solanum habrochaites]
PGSC0003DMT400004383	691	-2.23782	Down	9.35e-05	0.000896521	-	-
PGSC0003DMT400027073	2465	-2.23782	Down	9.35e-05	0.000896146	K15271|1|2e-96|352|rcu:RCOM_1095670|ATP-dependent DNA helicase HFM1/MER3 [EC:3.6.4.12];K15078|4|3e-72|271|vvi:100250139|structure-specific endonuclease subunit SLX1 [EC:3.6.1.-]	gi|147812559|emb|CAN70631.1|/0/hypothetical protein VITISV_020725 [Vitis vinifera]
PGSC0003DMT400060046	2105	-2.23782	Down	9.35e-05	0.000896896	K00297|1|0.0|1051|pop:POPTR_828552|methylenetetrahydrofolate reductase (NADPH) [EC:1.5.1.20]	gi|342722655|gb|AEL33268.1|/0/methylenetetrahydrofolate reductase [Nicotiana tabacum]
PGSC0003DMT400004217	933	-2.23329	Down	1.02e-07	1.98e-06	-	-
PGSC0003DMT400048623	1799	-2.21273	Down	8.1e-06	0.000105888	K14487|1|2e-07|55.8|sbi:SORBI_03g028240|auxin responsive GH3 gene family;K14506|2|3e-07|54.7|vvi:100251627|jasmonic acid-amino synthetase	gi|1345502|emb|CAA40555.1|/4.90123e-15/TNP2 [Antirrhinum majus]
PGSC0003DMT400011782	902	-2.18719	Down	6.49e-08	1.31e-06	-	gi|359477151|ref|XP_002274108.2|/1.3377e-61/PREDICTED: major allergen Pru ar 1 [Vitis vinifera]
PGSC0003DMT400059297	2530	-2.18719	Down	6.49e-08	1.31e-06	-	gi|224115932|ref|XP_002317164.1|/1.14453e-84/predicted protein [Populus trichocarpa]
PGSC0003DMT400047187	4694	-2.18719	Down	6.49e-08	1.31e-06	-	-
PGSC0003DMT400041047	1341	-2.17779	Down	2.76e-07	4.97e-06	K13457|1|2e-19|95.5|sbi:SORBI_10g028720|disease resistance protein RPM1	gi|356600304|gb|AET22503.1|/2.08844e-49/hypothetical protein [Solanum lycopersicum]
PGSC0003DMT400068129	1083	-2.17425	Down	1.34e-05	0.000165781	K08916|1|2e-126|450|vvi:100246457|light-harvesting complex II chlorophyll a/b binding protein 5	gi|19184|emb|CAA43590.1|/1.56016e-134/Type I (26 kD) CP29 polypeptide [Solanum lycopersicum]
PGSC0003DMT400033879	1222	-2.15744	Down	5.82e-05	0.00059732	-	gi|255567977|ref|XP_002524966.1|/3.39353e-128/sigma factor sigb regulation protein rsbq, putative [Ricinus communis]
PGSC0003DMT400020180	1323	-2.15744	Down	3.67e-16	1.74e-14	K15400|1|3e-21|101|aly:ARALYDRAFT_493874|omega-hydroxypalmitate O-feruloyl transferase [EC:2.3.1.188];K13065|4|3e-19|94.7|aly:ARALYDRAFT_892660|shikimate O-hydroxycinnamoyltransferase [EC:2.3.1.133]	gi|357528933|gb|AET80687.1|/2.7875e-139/putative spermidine hydroxycinnamoyl transferase [Nicotiana attenuata]
PGSC0003DMT400067018	681	-2.15243	Down	5.08e-06	6.91e-05	K09286|1|2e-23|107|ath:AT4G17500|EREBP-like factor	gi|296278604|gb|ADH04266.1|/1.20091e-52/ERF1 [Nicotiana benthamiana]
PGSC0003DMT400023961	613	-2.15243	Down	5.08e-06	6.91e-05	-	gi|76446066|gb|ABA42904.1|/8.43103e-41/trypsin proteinase inhibitor precursor [Nicotiana acuminata]
PGSC0003DMT400058709	1044	-2.15243	Down	5.08e-06	6.91e-05	-	gi|393715850|dbj|BAM28759.1|/2.37992e-23/ROX1 homologue [Nicotiana tabacum]
PGSC0003DMT400001399	1156	-2.14537	Down	3.75e-09	9.2e-08	-	gi|225452436|ref|XP_002277432.1|/3.12811e-27/PREDICTED: uncharacterized protein LOC100247380 [Vitis vinifera]
PGSC0003DMT400040878	654	-2.14314	Down	3.2e-11	1.03e-09	-	-
PGSC0003DMT400035006	956	-2.13472	Down	1.58e-08	3.55e-07	K08912|1|3e-135|379|rcu:RCOM_0633890|light-harvesting complex II chlorophyll a/b binding protein 1	gi|81074613|gb|ABB55370.1|/1.96265e-143/chlorophyll a-b binding protein 3C-like [Solanum tuberosum]
PGSC0003DMT400055341	2263	-2.12234	Down	6.68e-08	1.34e-06	-	-
PGSC0003DMT400010033	1763	-2.11164	Down	9.56e-05	0.000913001	K01669|1|0.0|821|vvi:100243038|deoxyribodipyrimidine photo-lyase [EC:4.1.99.3]	gi|225470301|ref|XP_002266483.1|/0/PREDICTED: deoxyribodipyrimidine photo-lyase-like [Vitis vinifera]
PGSC0003DMT400081787	1341	-2.11164	Down	9.56e-05	0.000913382	-	gi|255564826|ref|XP_002523407.1|/6.80319e-109/protein binding protein, putative [Ricinus communis]
PGSC0003DMT400064961	1574	-2.11037	Down	2.3e-73	5.8e-71	K00819|1|4e-41|167|osa:4333554|ornithine--oxo-acid transaminase [EC:2.6.1.13];K00818|5|1e-38|159|gmx:100797501|acetylornithine aminotransferase [EC:2.6.1.11]	gi|19171207|emb|CAD12664.1|/0/viroid RNA-binding protein [Solanum lycopersicum]
PGSC0003DMT400032381	1299	-2.08818	Down	4.18e-08	8.69e-07	K04371|1|4e-06|51.2|vvi:100254083|extracellular signal-regulated kinase 1/2 [EC:2.7.11.24]	gi|359493805|ref|XP_002285311.2|/8.08564e-75/PREDICTED: uncharacterized protein LOC100258873 [Vitis vinifera]
PGSC0003DMT400063423	2693	-2.08679	Down	1.48e-09	3.81e-08	-	-
PGSC0003DMT400061270	891	-2.08028	Down	4.6e-07	7.86e-06	K00065|1|3e-26|117|rcu:RCOM_2018270|2-deoxy-D-gluconate 3-dehydrogenase [EC:1.1.1.125];K00059|2|1e-22|105|vvi:100257887|3-oxoacyl-[acyl-carrier protein] reductase [EC:1.1.1.100]	gi|255552543|ref|XP_002517315.1|/1.34515e-98/2,4-dienoyl-CoA reductase, putative [Ricinus communis]
PGSC0003DMT400009196	1254	-2.06716	Down	1.54e-143	7.34e-141	-	-
PGSC0003DMT400037835	1569	-2.06166	Down	9.24e-10	2.45e-08	K09285|1|2e-86|318|vvi:100854470|AP2-like factor, ANT lineage	gi|359497499|ref|XP_003635541.1|/2.22294e-85/PREDICTED: AP2-like ethylene-responsive transcription factor AIL6-like [Vitis vinifera]
PGSC0003DMT400034555	1853	-2.05226	Down	5.85e-05	0.000599705	K14445|1|0.0|784|vvi:100255398|solute carrier family 13 (sodium-dependent dicarboxylate transporter), member 2/3/5	gi|225469988|ref|XP_002277785.1|/0/PREDICTED: tonoplast dicarboxylate transporter-like [Vitis vinifera]
PGSC0003DMT400046189	1481	-2.0428	Down	2.2e-05	0.000256774	-	-
PGSC0003DMT400025613	1857	-2.03384	Down	2.87e-24	2.25e-22	K07466|1|4e-13|67.8|aly:ARALYDRAFT_496254|replication factor A1	gi|15241489|ref|NP_196419.1|/8.91774e-13/RPA70-kDa subunit B [Arabidopsis thaliana]
PGSC0003DMT400051045	1620	-2.02369	Down	1.2e-06	1.87e-05	-	gi|363808214|ref|NP_001242232.1|/0/uncharacterized protein LOC100802136 [Glycine max]
PGSC0003DMT400003717	3471	-2.02251	Down	4.77e-23	3.56e-21	-	gi|225451725|ref|XP_002276947.1|/1.94223e-154/PREDICTED: uncharacterized protein LOC100266999 [Vitis vinifera]
PGSC0003DMT400062562	1702	-2.01543	Down	1.76e-07	3.27e-06	K13496|1|3e-38|158|ath:AT2G36750|UDP-glucosyl transferase 73C [EC:2.4.1.-]	gi|397567|emb|CAA81057.1|/0/UDP rhamnose: anthocyanidin-3-glucoside rhamnosyltransferase [Petunia x hybrida]
PGSC0003DMT400040696	945	-2.01109	Down	2.08e-11	6.8e-10	-	gi|47824966|gb|AAT38740.1|/5.36561e-40/Putative leucine-rich repeat resistance protein, identical [Solanum demissum]
PGSC0003DMT400059478	8253	-2.00919	Down	8.06e-12	2.75e-10	-	gi|297791745|ref|XP_002863757.1|/6.80383e-22/hypothetical protein ARALYDRAFT_917481 [Arabidopsis lyrata subsp. lyrata]
PGSC0003DMT400092522	363	-2.00042	Down	1.34e-05	0.000166314	-	gi|224068412|ref|XP_002326114.1|/5.08671e-27/predicted protein [Populus trichocarpa]
PGSC0003DMT400068450	1134	-2.00042	Down	1.34e-05	0.000166225	K08233|1|1e-51|202|ath:AT2G23610|polyneuridine-aldehyde esterase [EC:3.1.1.78]	gi|300836821|gb|ADK38538.1|/1.92755e-106/methylketone synthase Ib [Solanum lycopersicum]
PGSC0003DMT400002882	4696	-1.99771	Down	3.83e-29	3.9e-27	-	gi|255551935|ref|XP_002517012.1|/2.99594e-129/hypothetical protein RCOM_0908960 [Ricinus communis]
PGSC0003DMT400083076	1720	-1.99228	Down	7.38e-07	1.2e-05	K09422|1|2e-85|314|vvi:100233018|myb proto-oncogene protein, plant	gi|302398935|gb|ADL36762.1|/1.19328e-87/MYB domain class transcription factor [Malus x domestica]
PGSC0003DMT400009869	1281	-1.9847	Down	6.14e-09	1.48e-07	K01728|1|2e-167|586|rcu:RCOM_1353560|pectate lyase [EC:4.2.2.2]	gi|255556854|ref|XP_002519460.1|/2.57502e-166/Pectate lyase precursor, putative [Ricinus communis]
PGSC0003DMT400062725	3746	-1.9648	Down	5.73e-05	0.000589749	K03859|1|8e-96|350|gmx:100796558|phosphatidylinositol glycan, class C	gi|356543544|ref|XP_003540220.1|/8.46207e-95/PREDICTED: putative phosphatidylinositol N-acetylglucosaminyltransferase subunit C-like [Glycine max]
PGSC0003DMT400033053	615	-1.9648	Down	5.73e-05	0.000590014	K13495|1|1e-69|260|vvi:100262460|cis-zeatin O-glucosyltransferase [EC:2.4.1.215]	gi|225441890|ref|XP_002284381.1|/9.6684e-69/PREDICTED: zeatin O-glucosyltransferase-like [Vitis vinifera]
PGSC0003DMT400005932	892	-1.9648	Down	2.16e-05	0.000252245	K14157|1|5e-56|216|pop:POPTR_739274|alpha-aminoadipic semialdehyde synthase [EC:1.5.1.8 1.5.1.9]	gi|224068592|ref|XP_002326153.1|/5.35133e-55/predicted protein [Populus trichocarpa]
PGSC0003DMT400070461	671	-1.9471	Down	8.99e-18	4.83e-16	K05278|1|2e-16|84.0|vvi:100232938|flavonol synthase [EC:1.14.11.23]	gi|224057036|ref|XP_002299115.1|/9.83528e-36/predicted protein [Populus trichocarpa]
PGSC0003DMT400064978	1836	-1.94108	Down	1.3e-19	7.85e-18	K01188|1|6e-172|602|rcu:RCOM_1769070|beta-glucosidase [EC:3.2.1.21]	gi|297736192|emb|CBI24830.3|/8.68984e-177/unnamed protein product [Vitis vinifera]
PGSC0003DMT400022972	1926	-1.93679	Down	1.24e-11	4.16e-10	K10615|1|1e-08|60.1|cme:CMB070C|E3 ubiquitin-protein ligase HERC4 [EC:6.3.2.19];K11493|2|7e-07|54.3|ota:Ot03g05690|regulator of chromosome condensation	gi|225449388|ref|XP_002282470.1|/3.64718e-157/PREDICTED: X-linked retinitis pigmentosa GTPase regulator [Vitis vinifera]
PGSC0003DMT400031740	897	-1.93443	Down	4.95e-06	6.77e-05	K03239|1|3e-10|63.9|ath:AT1G53880|translation initiation factor eIF-2B subunit alpha	gi|225426130|ref|XP_002272759.1|/1.28835e-56/PREDICTED: protein LURP-one-related 17 [Vitis vinifera]
PGSC0003DMT400025130	2737	-1.93163	Down	1.31e-05	0.000162338	-	gi|255537657|ref|XP_002509895.1|/0/Na(+)/H(+) antiporter, putative [Ricinus communis]
PGSC0003DMT400050440	3043	-1.9178	Down	2.32e-16	1.12e-14	-	-
PGSC0003DMT400029522	851	-1.89769	Down	1.04e-13	4.17e-12	-	gi|226713175|sp|A7PTY8.1|CSPL8_VITVI/9.44226e-30/RecName: Full=CASP-like protein VIT_07s0104g01350
PGSC0003DMT400066846	754	-1.88856	Down	6.36e-14	2.58e-12	K09286|1|3e-16|83.6|sbi:SORBI_06g024380|EREBP-like factor	gi|296278604|gb|ADH04266.1|/1.33784e-34/ERF1 [Nicotiana benthamiana]
PGSC0003DMT400042158	1327	-1.88536	Down	1.81e-06	2.72e-05	K13415|1|6e-33|140|pop:POPTR_650846|protein brassinosteroid insensitive 1 [EC:2.7.10.1 2.7.11.1]	gi|54397639|gb|AAV33691.1|/2.27172e-165/Hcr9-OR2C [Solanum pimpinellifolium]
PGSC0003DMT400056273	1017	-1.88418	Down	8.39e-10	2.24e-08	K08245|1|3e-09|61.2|pop:POPTR_830512|phytepsin [EC:3.4.23.40]	gi|75267434|sp|Q9XFX3.1|CARDA_CYNCA/2.45191e-09/RecName: Full=Procardosin-A; Contains: RecName: Full=Cardosin-A intermediate form 35 kDa subunit; Contains: RecName: Full=Cardosin-A heavy chain; AltName: Full=Cardosin-A 31 kDa subunit; Contains: RecName: Full=Cardosin-A intermediate form 30 kDa subunit; Contains: RecName: Full=Cardosin-A light chain; AltName: Full=Cardosin-A 15 kDa subunit; Flags:…
PGSC0003DMT400042826	1542	-1.87169	Down	1.25e-05	0.000155895	K00517|1|4e-88|323|osa:4348172|[EC:1.14.-.-];K05280|2|2e-79|294|mtr:MTR_3g025230|flavonoid 3'-monooxygenase [EC:1.14.13.21]	gi|27529728|dbj|BAC53893.1|/0/cytochrome P450 [Petunia x hybrida]
PGSC0003DMT400046204	1955	-1.86784	Down	2.83e-19	1.65e-17	K01051|1|0.0|716|vvi:100245304|pectinesterase [EC:3.1.1.11]	gi|359479995|ref|XP_002271665.2|/0/PREDICTED: probable pectinesterase/pectinesterase inhibitor 40-like [Vitis vinifera]
PGSC0003DMT400027603	4041	-1.86662	Down	3.76e-08	7.9e-07	-	gi|147821110|emb|CAN75374.1|/2.10431e-12/hypothetical protein VITISV_029152 [Vitis vinifera]
PGSC0003DMT400078859	1231	-1.86526	Down	1.09e-06	1.71e-05	-	gi|357478397|ref|XP_003609484.1|/1.57933e-40/hypothetical protein MTR_4g116200 [Medicago truncatula]
PGSC0003DMT400005298	1885	-1.86427	Down	1.21e-10	3.57e-09	K00517|1|0.0|717|vvi:100246851|[EC:1.14.-.-]	gi|225444349|ref|XP_002265911.1|/0/PREDICTED: cytochrome P450 77A3 [Vitis vinifera]
PGSC0003DMT400014587	3306	-1.86292	Down	3.29e-05	0.000365505	K08967|1|2e-12|73.9|pop:POPTR_720244|1,2-dihydroxy-3-keto-5-methylthiopentene dioxygenase [EC:1.13.11.53 1.13.11.54]	gi|158325159|gb|ABW34717.1|/2.6879e-12/acireductone dioxygenase [Solanum tuberosum]
PGSC0003DMT400058831	2287	-1.86096	Down	9.76e-08	1.9e-06	-	-
PGSC0003DMT400072875	723	-1.85788	Down	2.86e-06	4.08e-05	K11821|1|1e-53|207|aly:ARALYDRAFT_895283|desulfoglucosinolate sulfotransferase A/B/C [EC:2.8.2.-]	gi|225466219|ref|XP_002267209.1|/2.85805e-87/PREDICTED: flavonol sulfotransferase-like [Vitis vinifera]
PGSC0003DMT400048535	1837	-1.83927	Down	1.26e-09	3.26e-08	K08150|1|1e-44|179|vvi:100268023|MFS transporter, SP family, solute carrier family 2 (myo-inositol transporter), member 13;K08145|3|3e-40|164|smo:SELMODRAFT_437958|MFS transporter, SP family, solute carrier family 2 (facilitated glucose transporter), member 8	gi|255539853|ref|XP_002510991.1|/0/sugar transporter, putative [Ricinus communis]
PGSC0003DMT400016585	1850	-1.83927	Down	1.53e-07	2.89e-06	K09284|1|8e-141|499|vvi:100268051|AP2-like factor, euAP2 lineage	gi|350535469|ref|NP_001234452.1|/4.82903e-167/APETALA2-like protein [Solanum lycopersicum]
PGSC0003DMT400000380	2755	-1.83355	Down	3.24e-09	8.02e-08	-	gi|224127486|ref|XP_002320086.1|/0/predicted protein [Populus trichocarpa]
PGSC0003DMT400029445	1073	-1.82278	Down	1.04e-06	1.63e-05	-	gi|225432296|ref|XP_002273224.1|/1.63889e-35/PREDICTED: uncharacterized protein LOC100249327 [Vitis vinifera]
PGSC0003DMT400075763	2871	-1.81895	Down	1.18e-05	0.000148323	K13457|1|5e-18|92.0|sbi:SORBI_10g028720|disease resistance protein RPM1	gi|350538047|ref|NP_001234836.1|/2.43933e-155/hero resistance protein 1 homologue [Solanum lycopersicum]
PGSC0003DMT400030470	4685	-1.81895	Down	4.62e-10	1.29e-08	K03243|1|5e-54|118|vvi:100242745|translation initiation factor 5B	gi|359493041|ref|XP_002267014.2|/5.15259e-53/PREDICTED: uncharacterized protein LOC100242745 [Vitis vinifera]
PGSC0003DMT400029761	522	-1.8161	Down	1.69e-33	1.97e-31	-	gi|266455|sp|Q00747.1|LE25_SOLLC/1.74089e-21/RecName: Full=Protein LE25
PGSC0003DMT400054480	959	-1.8128	Down	2.7e-06	3.88e-05	K02694|1|8e-87|318|rcu:RCOM_1426230|photosystem I subunit III	gi|30013659|gb|AAP03872.1|/2.50337e-93/putative photosystem I subunit III precursor [Nicotiana tabacum]
PGSC0003DMT400068333	4404	-1.8061	Down	3.1e-05	0.000345927	-	gi|255547169|ref|XP_002514642.1|/8.6311e-38/conserved hypothetical protein [Ricinus communis]
PGSC0003DMT400012863	1711	-1.80433	Down	1.45e-07	2.74e-06	-	gi|225426178|ref|XP_002279187.1|/0/PREDICTED: uncharacterized protein LOC100267372 [Vitis vinifera]
PGSC0003DMT400081466	1653	-1.79262	Down	8.7e-08	1.72e-06	-	gi|225436801|ref|XP_002270202.1|/1.34902e-56/PREDICTED: uncharacterized protein LOC100256347 [Vitis vinifera]
PGSC0003DMT400070621	962	-1.79262	Down	8.7e-08	1.71e-06	K01166|1|3e-13|73.9|pop:POPTR_820480|ribonuclease T2 [EC:3.1.27.1]	gi|255543735|ref|XP_002512930.1|/3.83919e-17/ribonuclease t2, putative [Ricinus communis]
PGSC0003DMT400024258	2586	-1.78792	Down	1.85e-05	0.000219717	K15271|1|8e-91|333|rcu:RCOM_1095670|ATP-dependent DNA helicase HFM1/MER3 [EC:3.6.4.12];K15078|4|1e-87|323|vvi:100250139|structure-specific endonuclease subunit SLX1 [EC:3.6.1.-]	gi|225444744|ref|XP_002278128.1|/0/PREDICTED: pentatricopeptide repeat-containing protein At1g11290 [Vitis vinifera]
PGSC0003DMT400072037	3564	-1.77879	Down	3.77e-11	1.19e-09	K14638|1|5e-113|407|smo:SELMODRAFT_448814|solute carrier family 15 (peptide/histidine transporter), member 3/4	gi|225425292|ref|XP_002272176.1|/0/PREDICTED: probable peptide/nitrate transporter At5g13400 [Vitis vinifera]
PGSC0003DMT400013504	1233	-1.77839	Down	8.92e-12	3.03e-10	K00430|1|8e-128|455|pop:POPTR_718485|peroxidase [EC:1.11.1.7]	gi|678547|gb|AAA65637.1|/1.38924e-137/peroxidase [Solanum lycopersicum]
PGSC0003DMT400062256	6464	-1.77215	Down	9.64e-11	2.89e-09	K04733|1|6e-72|272|smo:SELMODRAFT_230241|interleukin-1 receptor-associated kinase 4 [EC:2.7.11.1];K13430|4|2e-63|243|sbi:SORBI_04g020990|serine/threonine-protein kinase PBS1 [EC:2.7.11.1]	gi|225432165|ref|XP_002267270.1|/3.39864e-163/PREDICTED: probable receptor-like protein kinase At5g18500 [Vitis vinifera]
PGSC0003DMT400077130	1178	-1.77215	Down	4.85e-05	0.000510855	K13457|1|1e-10|65.9|osa:4342596|disease resistance protein RPM1	gi|113205444|gb|AAW28561.2|/5.93325e-140/TMV resistance protein N, putative [Solanum demissum]
PGSC0003DMT400070754	1272	-1.77215	Down	4.85e-05	0.000510621	-	gi|225465405|ref|XP_002277751.1|/1.66013e-149/PREDICTED: protein ZINC INDUCED FACILITATOR-LIKE 1 [Vitis vinifera]
PGSC0003DMT400056206	981	-1.77215	Down	1.1e-05	0.00013996	-	-
PGSC0003DMT400070462	743	-1.76317	Down	1.9e-08	4.23e-07	K06892|1|3e-25|113|pop:POPTR_550478|;K00475|2|2e-21|100|aly:ARALYDRAFT_485476|naringenin 3-dioxygenase [EC:1.14.11.9];K05278|5|2e-20|97.8|vvi:100232938|flavonol synthase [EC:1.14.11.23]	gi|357458879|ref|XP_003599720.1|/1.77502e-55/Flavonol synthase/flavanone 3-hydroxylase [Medicago truncatula]
PGSC0003DMT400076522	537	-1.75736	Down	6.31e-10	1.74e-08	-	-
PGSC0003DMT400039437	693	-1.75621	Down	2.88e-05	0.000325224	K00059|1|3e-88|322|pop:POPTR_420605|3-oxoacyl-[acyl-carrier protein] reductase [EC:1.1.1.100]	gi|380853846|gb|AFE88230.1|/1.96537e-90/beta-keto-ACP reductase [Nicotiana tabacum]
PGSC0003DMT400024240	3639	-1.74907	Down	9.04e-07	1.44e-05	K10395|1|0.0|1399|vvi:100247280|kinesin family member 4/7/21/27	gi|359492491|ref|XP_002283825.2|/0/PREDICTED: chromosome-associated kinesin KIF4-like [Vitis vinifera]
PGSC0003DMT400031090	1647	-1.74616	Down	3.92e-06	5.45e-05	-	-
PGSC0003DMT400050381	675	-1.74241	Down	1.71e-05	0.000206277	K01602|1|2e-75|280|rcu:RCOM_1571640|ribulose-bisphosphate carboxylase small chain [EC:4.1.1.39]	gi|132085|sp|P26574.1|RBS1_SOLTU/7.29759e-95/RecName: Full=Ribulose bisphosphate carboxylase small chain 1, chloroplastic; Short=RuBisCO small subunit 1; Flags: Precursor
PGSC0003DMT400069452	1008	-1.74241	Down	1.71e-05	0.000206385	-	gi|113205155|gb|ABI34274.1|/4.78152e-58/IS10 transposase, putative [Solanum lycopersicum]
PGSC0003DMT400013830	1645	-1.73858	Down	1.6e-208	1.22e-205	K00924|1|1e-21|103|ath:AT5G22850|[EC:2.7.1.-]	gi|225465837|ref|XP_002264626.1|/7.14832e-159/PREDICTED: aspartic proteinase nepenthesin-1-like isoform 1 [Vitis vinifera]
PGSC0003DMT400009195	1201	-1.73739	Down	7.55e-05	0.00074395	K04371|1|1e-39|162|vvi:100254083|extracellular signal-regulated kinase 1/2 [EC:2.7.11.24];K09060|2|2e-09|62.0|pop:POPTR_826637|plant G-box-binding factor	gi|357467373|ref|XP_003603971.1|/4.5893e-45/BZIP transcription factor ATB2 [Medicago truncatula]
PGSC0003DMT400014110	1540	-1.73739	Down	7.55e-05	0.00074363	-	gi|147802613|emb|CAN68590.1|/4.90582e-29/hypothetical protein VITISV_029702 [Vitis vinifera]
PGSC0003DMT400057146	1231	-1.73033	Down	3.24e-07	5.76e-06	-	gi|297737513|emb|CBI26714.3|/8.27778e-82/unnamed protein product [Vitis vinifera]
PGSC0003DMT400006218	1085	-1.72485	Down	2.13e-10	6.11e-09	K10249|1|5e-09|60.5|olu:OSTLU_33532|elongation of very long chain fatty acids protein 4;K10244|3|1e-06|52.8|ppp:PHYPADRAFT_195959|elongation of very long chain fatty acids protein 5 [EC:2.3.1.-]	gi|225448055|ref|XP_002275577.1|/4.0684e-66/PREDICTED: putative elongation of fatty acids protein DDB_G0272012-like [Vitis vinifera]
PGSC0003DMT400035056	1893	-1.72379	Down	6.37e-09	1.53e-07	-	gi|359473190|ref|XP_003631261.1|/1.17817e-71/PREDICTED: probable inactive poly [ADP-ribose] polymerase SRO2-like [Vitis vinifera]
PGSC0003DMT400095861	1683	-1.72379	Down	4.47e-05	0.000477189	K14431|1|2e-19|95.9|aly:ARALYDRAFT_311885|transcription factor TGA;K08332|2|7e-13|73.9|vcn:VOLCADRAFT_41528|vacuolar protein 8;K09561|4|8e-06|50.4|ath:AT3G07370|STIP1 homology and U-box containing protein 1 [EC:6.3.2.19]	gi|359473439|ref|XP_002264637.2|/0/PREDICTED: U-box domain-containing protein 19-like [Vitis vinifera]
PGSC0003DMT400065996	1490	-1.72153	Down	9.03e-10	2.4e-08	K16040|1|2e-112|404|vvi:100233030|trans-resveratrol di-O-methyltransferase [EC:2.1.1.240];K13230|2|2e-61|234|zma:100147731|2,4,7-trihydroxy-1,4-benzoxazin-3-one-glucoside 7-O-methyltransferase [EC:2.1.1.241];K05279|3|3e-40|164|aly:ARALYDRAFT_495497|flavonol 3-O-methyltransferase [EC:2.1.1.76]	gi|225446494|ref|XP_002278294.1|/1.42096e-118/PREDICTED: tabersonine 16-O-methyltransferase [Vitis vinifera]
PGSC0003DMT400070558	5872	-1.71203	Down	2.65e-05	0.000301777	K08150|1|8e-49|195|vvi:100268023|MFS transporter, SP family, solute carrier family 2 (myo-inositol transporter), member 13	gi|255552117|ref|XP_002517103.1|/0/sugar transporter, putative [Ricinus communis]
PGSC0003DMT400005032	1758	-1.71203	Down	2.65e-05	0.000301927	K13457|1|3e-47|188|vvi:100252764|disease resistance protein RPM1;K03013|5|1e-41|169|vvi:100258335|DNA-directed RNA polymerases I, II, and III subunit RPABC1	gi|356600306|gb|AET22504.1|/1.11088e-88/hypothetical protein [Solanum lycopersicum]
PGSC0003DMT400026862	5558	-1.70176	Down	5.88e-09	1.42e-07	-	-
PGSC0003DMT400010951	2472	-1.70176	Down	1.57e-05	0.000191474	K11423|1|2e-21|102|olu:OSTLU_18587|histone-lysine N-methyltransferase SETD2 [EC:2.1.1.43];K11422|4|7e-12|71.2|smo:SELMODRAFT_438147|histone-lysine N-methyltransferase SETD1 [EC:2.1.1.43]	gi|359489946|ref|XP_002268035.2|/3.45476e-94/PREDICTED: histone-lysine N-methyltransferase ASHH3-like [Vitis vinifera]
PGSC0003DMT400066123	2055	-1.70176	Down	4.17e-08	8.69e-07	-	gi|255562204|ref|XP_002522110.1|/0/sterol regulatory element-binding protein site 2 protease, putative [Ricinus communis]
PGSC0003DMT400016500	1360	-1.69786	Down	1.02e-11	3.44e-10	-	gi|224107951|ref|XP_002314666.1|/5.32332e-109/predicted protein [Populus trichocarpa]
PGSC0003DMT400081934	1024	-1.69272	Down	9.35e-06	0.000120599	K09841|1|2e-69|261|bdi:100827045|xanthoxin dehydrogenase [EC:1.1.1.288];K13070|2|2e-66|250|osa:4335093|momilactone-A synthase [EC:1.1.1.295]	gi|359482038|ref|XP_002281320.2|/1.67451e-90/PREDICTED: momilactone A synthase-like [Vitis vinifera]
PGSC0003DMT400027036	4617	-1.68303	Down	7.65e-10	2.06e-08	-	gi|225425076|ref|XP_002271486.1|/3.5069e-98/PREDICTED: ankyrin repeat-containing protein At3g12360-like [Vitis vinifera]
PGSC0003DMT400003511	1090	-1.68187	Down	3.09e-21	2.13e-19	-	gi|121689|sp|P27057.1|GAST1_SOLLC/6.36199e-35/RecName: Full=Protein GAST1; Flags: Precursor
PGSC0003DMT400034385	1362	-1.68101	Down	4.58e-07	7.83e-06	K15400|1|2e-17|88.6|ppp:PHYPADRAFT_138784|omega-hydroxypalmitate O-feruloyl transferase [EC:2.3.1.188];K13065|2|8e-17|86.7|pop:POPTR_554899|shikimate O-hydroxycinnamoyltransferase [EC:2.3.1.133]	gi|357528929|gb|AET80686.1|/6.77036e-96/spermidine hydroxycinnamoyl transferase [Nicotiana attenuata]
PGSC0003DMT400000510	4939	-1.68101	Down	4.58e-07	7.83e-06	K03327|1|2e-135|360|vvi:100243148|multidrug resistance protein, MATE family	gi|359489821|ref|XP_002276095.2|/0/PREDICTED: G-type lectin S-receptor-like serine/threonine-protein kinase SD2-2-like [Vitis vinifera]
PGSC0003DMT400039734	1427	-1.6785	Down	3.83e-08	8.03e-07	K00218|1|4e-177|619|vvi:100255647|protochlorophyllide reductase [EC:1.3.1.33]	gi|21068893|dbj|BAB93003.1|/0/NADPH:protochlorophyllide oxidoreductase [Nicotiana tabacum]
PGSC0003DMT400036745	1809	-1.65994	Down	6.99e-07	1.15e-05	-	gi|225425276|ref|XP_002271441.1|/1.89518e-91/PREDICTED: random slug protein 5 [Vitis vinifera]
PGSC0003DMT400070475	1260	-1.6587	Down	8.52e-06	0.000110949	K12524|1|2e-27|121|mtr:MTR_8g083210|bifunctional aspartokinase / homoserine dehydrogenase 1 [EC:2.7.2.4 1.1.1.3]	gi|255561228|ref|XP_002521625.1|/1.59007e-136/aspartate kinase, putative [Ricinus communis]
PGSC0003DMT400026311	1474	-1.65221	Down	2.19e-21	1.52e-19	-	gi|224125670|ref|XP_002329689.1|/1.64896e-18/predicted protein [Populus trichocarpa]
PGSC0003DMT400002249	1561	-1.6513	Down	1.07e-09	2.81e-08	K13289|1|4e-106|383|pop:POPTR_551354|cathepsin A (carboxypeptidase C) [EC:3.4.16.5]	gi|359488976|ref|XP_003633850.1|/0/PREDICTED: serine carboxypeptidase-like 46-like [Vitis vinifera]
PGSC0003DMT400075949	3045	-1.6493	Down	6.27e-05	0.00063499	K14489|1|2e-57|222|pop:POPTR_769454|arabidopsis histidine kinase 2/3/4 (cytokinin receptor) [EC:2.7.13.3]	gi|359476452|ref|XP_002271743.2|/0/PREDICTED: histidine kinase 5-like [Vitis vinifera]
PGSC0003DMT400046912	630	-1.6493	Down	6.27e-05	0.00063471	K09753|1|1e-31|134|smo:SELMODRAFT_450552|cinnamoyl-CoA reductase [EC:1.2.1.44]	gi|225465312|ref|XP_002269382.1|/2.2724e-76/PREDICTED: bifunctional dihydroflavonol 4-reductase/flavanone 4-reductase [Vitis vinifera]
PGSC0003DMT400050288	1589	-1.64761	Down	3.01e-06	4.28e-05	-	gi|225457425|ref|XP_002284929.1|/3.19877e-148/PREDICTED: uncharacterized protein LOC100260374 [Vitis vinifera]
PGSC0003DMT400066280	8390	-1.64287	Down	4.5e-09	1.1e-07	-	gi|297745518|emb|CBI40683.3|/1.26023e-16/unnamed protein product [Vitis vinifera]
PGSC0003DMT400069817	436	-1.63799	Down	8.32e-11	2.52e-09	-	gi|356548013|ref|XP_003542398.1|/1.36086e-16/PREDICTED: uncharacterized protein LOC100305862 [Glycine max]
PGSC0003DMT400017082	3364	-1.63465	Down	6.35e-07	1.05e-05	K00924|1|0.0|1192|ath:AT3G59420|[EC:2.7.1.-];K04733|4|9e-64|244|smo:SELMODRAFT_159261|interleukin-1 receptor-associated kinase 4 [EC:2.7.11.1];K13430|5|1e-63|243|zma:100283091|serine/threonine-protein kinase PBS1 [EC:2.7.11.1]	gi|225433874|ref|XP_002264936.1|/0/PREDICTED: serine/threonine-protein kinase-like protein ACR4 [Vitis vinifera]
PGSC0003DMT400096975	2910	-1.63222	Down	1.3e-05	0.000161754	-	gi|359494251|ref|XP_002265136.2|/0/PREDICTED: uncharacterized protein LOC100246258 [Vitis vinifera]
PGSC0003DMT400003477	1680	-1.62376	Down	2.84e-20	1.8e-18	K12640|1|0.0|784|vvi:100232983|cytochrome P450, family 85, subfamily A, polypeptide 2 (brassinosteroid-6-oxidase 2) [EC:1.14.-.-];K09590|5|0.0|655|aly:ARALYDRAFT_494085|cytochrome P450, family 85, subfamily A, polypeptide 1 (brassinosteroid-6-oxidase 1) [EC:1.14.-.-]	gi|350536757|ref|NP_001234263.1|/0/cytochrome P450 85A1 [Solanum lycopersicum]
PGSC0003DMT400050432	516	-1.62015	Down	2.72e-06	3.91e-05	-	-
PGSC0003DMT400036925	758	-1.61688	Down	1.62e-06	2.45e-05	-	gi|351727367|ref|NP_001237926.1|/6.97746e-31/uncharacterized protein LOC100305868 [Glycine max]
PGSC0003DMT400002421	843	-1.6125	Down	1.03e-08	2.41e-07	K02717|1|7e-102|368|aly:ARALYDRAFT_470689|photosystem II oxygen-evolving enhancer protein 2	gi|11134035|sp|P93566.1|PSBP_SOLTU/5.30445e-134/RecName: Full=Oxygen-evolving enhancer protein 2, chloroplastic; Short=OEE2; AltName: Full=23 kDa subunit of oxygen evolving system of photosystem II; AltName: Full=23 kDa thylakoid membrane protein; AltName: Full=OEC 23 kDa subunit; Flags: Precursor
PGSC0003DMT400081975	883	-1.59707	Down	1.56e-08	3.5e-07	-	gi|225435694|ref|XP_002283442.1|/3.34251e-41/PREDICTED: non-specific lipid-transfer protein-like protein At2g13820-like [Vitis vinifera]
PGSC0003DMT400069238	2383	-1.58773	Down	3.08e-07	5.5e-06	-	gi|255557961|ref|XP_002520009.1|/2.40171e-44/conserved hypothetical protein [Ricinus communis]
PGSC0003DMT400050678	4664	-1.58598	Down	6.27e-29	6.27e-27	-	-
PGSC0003DMT400025463	1562	-1.58147	Down	8.59e-05	0.000833452	-	gi|357487617|ref|XP_003614096.1|/6.93393e-164/Ureide permease [Medicago truncatula]
PGSC0003DMT400043557	721	-1.57778	Down	2.99e-05	0.000336401	-	gi|350538955|ref|NP_001234111.1|/1.72758e-68/non-symbiotic hemoglobin 2 [Solanum lycopersicum]
PGSC0003DMT400068329	651	-1.57778	Down	2.99e-05	0.000336237	-	gi|357478639|ref|XP_003609605.1|/1.34762e-10/hypothetical protein MTR_4g119090 [Medicago truncatula]
PGSC0003DMT400007256	8961	-1.57698	Down	1.8e-09	4.6e-08	-	gi|225450563|ref|XP_002277564.1|/4.04213e-38/PREDICTED: NHL repeat-containing protein 2-like [Vitis vinifera]
PGSC0003DMT400014547	1394	-1.57553	Down	6.46e-10	1.77e-08	-	gi|297743386|emb|CBI36253.3|/7.5902e-151/unnamed protein product [Vitis vinifera]
PGSC0003DMT400059506	9626	-1.57088	Down	3.14e-210	2.57e-207	K13379|1|1e-156|554|gmx:100797033|reversibly glycosylated polypeptide / UDP-arabinopyranose mutase [EC:2.4.1.- 5.4.99.30]	gi|356566937|ref|XP_003551681.1|/1.34591e-155/PREDICTED: probable UDP-arabinopyranose mutase 5-like [Glycine max]
PGSC0003DMT400017844	1251	-1.56966	Down	7.79e-07	1.26e-05	K09422|1|2e-71|267|vvi:100257755|myb proto-oncogene protein, plant	gi|350537455|ref|NP_001234294.1|/1.12924e-118/transcription factor [Solanum lycopersicum]
PGSC0003DMT400025306	5297	-1.56306	Down	1.62e-09	4.15e-08	-	-
PGSC0003DMT400071809	1372	-1.55832	Down	6.05e-14	2.47e-12	K07297|1|1e-124|444|vvi:100262689|adiponectin receptor	gi|225446239|ref|XP_002263728.1|/1.32113e-123/PREDICTED: ADIPOR-like receptor CG5315-like [Vitis vinifera]
PGSC0003DMT400008404	1905	-1.55357	Down	2.73e-29	2.83e-27	-	-
PGSC0003DMT400020822	1090	-1.54976	Down	2.29e-20	1.47e-18	-	-
PGSC0003DMT400041043	3004	-1.54976	Down	2.43e-11	7.93e-10	K13457|1|3e-63|242|rcu:RCOM_0742270|disease resistance protein RPM1	gi|356600306|gb|AET22504.1|/2.0667e-112/hypothetical protein [Solanum lycopersicum]
PGSC0003DMT400078006	767	-1.54976	Down	2.42e-09	6.1e-08	K13993|1|4e-61|232|mtr:MTR_6g061850|HSP20 family protein	gi|350536011|ref|NP_001234225.1|/8.33377e-72/type I small heat shock protein 17.6 kDa isoform [Solanum lycopersicum]
PGSC0003DMT400020381	1729	-1.54976	Down	4.52e-05	0.000481429	K15406|1|7e-29|127|aly:ARALYDRAFT_330267|wax-ester synthase / diacylglycerol O-acyltransferase [EC:2.3.1.75 2.3.1.20]	gi|225446392|ref|XP_002274522.1|/2.06715e-172/PREDICTED: O-acyltransferase WSD1 [Vitis vinifera]
PGSC0003DMT400012396	2039	-1.54976	Down	5.56e-06	7.52e-05	-	gi|225442168|ref|XP_002276168.1|/1.17536e-145/PREDICTED: protein Brevis radix-like 2 isoform 2 [Vitis vinifera]
PGSC0003DMT400058176	4502	-1.54976	Down	6.96e-07	1.15e-05	-	-
PGSC0003DMT400060106	1635	-1.54976	Down	1.39e-20	8.94e-19	K00517|1|0.0|788|vvi:100245465|[EC:1.14.-.-];K15399|5|0.0|669|aly:ARALYDRAFT_478392|cytochrome P450, family 77, subfamily A, polypeptide 6 [EC:1.14.-.-]	gi|584867|sp|P37124.1|C77A2_SOLME/0/RecName: Full=Cytochrome P450 77A2; AltName: Full=CYPLXXVIIA2; AltName: Full=Cytochrome P-450EG5
PGSC0003DMT400034577	4916	-1.54976	Down	1.5e-13	5.94e-12	-	gi|297745156|emb|CBI39148.3|/1.66414e-29/unnamed protein product [Vitis vinifera]
PGSC0003DMT400045488	3631	-1.54389	Down	2.57e-19	1.51e-17	K13415|1|8e-36|151|aly:ARALYDRAFT_912402|protein brassinosteroid insensitive 1 [EC:2.7.10.1 2.7.11.1]	gi|224138008|ref|XP_002326495.1|/0/predicted protein [Populus trichocarpa]
PGSC0003DMT400070808	2601	-1.54234	Down	1.4e-15	6.32e-14	-	-
PGSC0003DMT400044982	1661	-1.53904	Down	3.62e-11	1.15e-09	K08818|1|8e-102|369|vvi:100246062|cell division cycle 2-like [EC:2.7.11.22]	gi|224102323|ref|XP_002312638.1|/5.26881e-101/predicted protein [Populus trichocarpa]
PGSC0003DMT400067117	4915	-1.53555	Down	1.01e-08	2.35e-07	K06627|1|8e-135|477|pop:POPTR_548650|cyclin A	gi|350537079|ref|NP_001233768.1|/0/cyclin A2 [Solanum lycopersicum]
PGSC0003DMT400056312	2477	-1.53555	Down	1.01e-08	2.35e-07	-	-
PGSC0003DMT400024475	2157	-1.53417	Down	4.7e-08	9.7e-07	-	gi|113205321|gb|ABI34341.1|/9.70645e-13/hypothetical protein SDM1_42t00016 [Solanum demissum]
PGSC0003DMT400047873	6390	-1.53184	Down	3.7e-07	6.48e-06	K15336|1|6e-48|192|vvi:100259391|tRNA (cytosine38-C5)-methyltransferase [EC:2.1.1.204];K15271|5|1e-14|82.0|rcu:RCOM_1095670|ATP-dependent DNA helicase HFM1/MER3 [EC:3.6.4.12]	gi|359493285|ref|XP_003634559.1|/0/PREDICTED: pentatricopeptide repeat-containing protein At5g57250, mitochondrial-like [Vitis vinifera]
PGSC0003DMT400061495	1419	-1.53115	Down	6.2e-07	1.03e-05	K01728|1|8e-159|558|pop:POPTR_777442|pectate lyase [EC:4.2.2.2]	gi|118483499|gb|ABK93648.1|/8.28271e-161/unknown [Populus trichocarpa]
PGSC0003DMT400070780	2324	-1.52958	Down	1.75e-06	2.63e-05	K01188|1|0.0|738|vvi:100255282|beta-glucosidase [EC:3.2.1.21]	gi|225463713|ref|XP_002262992.1|/0/PREDICTED: lysosomal beta glucosidase-like [Vitis vinifera]
PGSC0003DMT400038004	3001	-1.52551	Down	3.88e-14	1.61e-12	K10255|1|8e-09|45.4|aly:ARALYDRAFT_491653|omega-6 fatty acid desaturase (delta-12 desaturase) [EC:1.14.19.-]	gi|297798870|ref|XP_002867319.1|/8.69747e-08/omega-6 fatty acid desaturase [Arabidopsis lyrata subsp. lyrata]
PGSC0003DMT400056402	2165	-1.52202	Down	8.96e-09	2.11e-07	-	-
PGSC0003DMT400017240	1373	-1.52119	Down	6.78e-05	0.000677927	-	-
PGSC0003DMT400074965	1380	-1.51939	Down	4.18e-08	8.69e-07	K13289|1|4e-128|456|mtr:MTR_4g021500|cathepsin A (carboxypeptidase C) [EC:3.4.16.5];K09756|3|6e-119|426|ath:AT5G09640|serine carboxypeptidase-like 19 [EC:3.4.16.- 2.3.1.91]	gi|302142177|emb|CBI19380.3|/4.26871e-138/unnamed protein product [Vitis vinifera]
PGSC0003DMT400078517	3579	-1.51229	Down	1.71e-09	4.39e-08	K08730|1|0.0|766|vvi:100261188|phosphatidylserine synthase 2 [EC:2.7.8.29]	gi|225424118|ref|XP_002283058.1|/0/PREDICTED: phosphatidylserine synthase 2 [Vitis vinifera]
PGSC0003DMT400075625	4155	-1.51229	Down	9.25e-07	1.47e-05	K06685|1|2e-15|83.6|aly:ARALYDRAFT_492950|maintenance of ploidy protein MOB1 (MPS1 binder 1)	gi|225448053|ref|XP_002273151.1|/4.91723e-160/PREDICTED: TMV resistance protein N-like [Vitis vinifera]
PGSC0003DMT400056911	1581	-1.51129	Down	2.86e-09	7.14e-08	-	gi|225462211|ref|XP_002270778.1|/5.51792e-92/PREDICTED: uncharacterized protein LOC100259352 [Vitis vinifera]
PGSC0003DMT400014637	1284	-1.50912	Down	2.61e-06	3.76e-05	K04368|1|2e-158|557|aly:ARALYDRAFT_495747|mitogen-activated protein kinase kinase 1 [EC:2.7.12.2]	gi|350538283|ref|NP_001234591.1|/0/MAPKK [Solanum lycopersicum]
PGSC0003DMT400002375	1094	-1.50824	Down	4.27e-11	1.34e-09	K09286|1|5e-14|77.0|aly:ARALYDRAFT_912628|EREBP-like factor	gi|224151054|ref|XP_002337051.1|/2.52289e-31/AP2/ERF domain-containing transcription factor [Populus trichocarpa]
PGSC0003DMT400051281	165	-1.50367	Down	2.98e-12	1.06e-10	-	gi|329124640|gb|AEB72197.1|/1.29081e-22/hypothetical chloroplast RF1 (chloroplast) [Solanum tuberosum]
PGSC0003DMT400003000	1411	-1.50367	Down	2.98e-12	1.06e-10	-	gi|255585128|ref|XP_002533269.1|/1.38276e-99/conserved hypothetical protein [Ricinus communis]
PGSC0003DMT400012398	7676	-1.50085	Down	2.1e-05	0.000246489	K03126|1|7e-51|202|mtr:MTR_8g020480|transcription initiation factor TFIID subunit 12	gi|77403675|dbj|BAE46416.1|/3.87958e-73/TATA binding protein associated factor [Solanum tuberosum]
PGSC0003DMT400031648	880	-1.50085	Down	2.1e-05	0.000246363	-	gi|255555639|ref|XP_002518855.1|/3.19634e-60/structural constituent of ribosome, putative [Ricinus communis]
PGSC0003DMT400001029	2051	-1.49823	Down	3.54e-05	0.000389817	K03593|1|1e-49|196|vvi:100242483|ATP-binding protein involved in chromosome partitioning	gi|297738859|emb|CBI28104.3|/0/unnamed protein product [Vitis vinifera]
PGSC0003DMT400033236	1284	-1.49592	Down	3.57e-74	9.21e-72	K14423|1|6e-118|422|pop:POPTR_854922|4,4-dimethyl-9beta,19-cyclopropylsterol-4alpha-methyl oxidase [EC:1.14.13.72]	gi|357477023|ref|XP_003608797.1|/3.78296e-117/Sterol-4-methyl-oxidase [Medicago truncatula]
PGSC0003DMT400024338	1272	-1.49575	Down	5.85e-27	5.32e-25	K13691|1|4e-44|177|vvi:100242294|pathogen-inducible salicylic acid glucosyltransferase [EC:2.4.1.-]	gi|359478621|ref|XP_002274420.2|/4.55253e-123/PREDICTED: UDP-glycosyltransferase 87A2-like [Vitis vinifera]
PGSC0003DMT400025545	1999	-1.49531	Down	5.99e-05	0.000611756	-	gi|224083048|ref|XP_002306937.1|/1.59701e-62/predicted protein [Populus trichocarpa]
PGSC0003DMT400065805	1353	-1.49385	Down	2.75e-24	2.17e-22	K09338|1|1e-97|355|ath:AT1G69780|homeobox-leucine zipper protein	gi|113205174|gb|AAT40518.2|/1.36986e-165/Homeobox-leucine zipper protein HAT7 , putative [Solanum demissum]
PGSC0003DMT400022752	1351	-1.49205	Down	0.00010141	0.000963603	K01673|1|9e-91|332|rcu:RCOM_0885400|carbonic anhydrase [EC:4.2.1.1]	gi|255563296|ref|XP_002522651.1|/9.35336e-90/carbonic anhydrase, putative [Ricinus communis]
PGSC0003DMT400028335	2907	-1.49087	Down	2.31e-06	3.37e-05	-	gi|47825005|gb|AAT38777.1|/7.74198e-16/hypothetical protein SDM1_44t00011 [Solanum demissum]
PGSC0003DMT400054848	1249	-1.48836	Down	9.21e-08	1.81e-06	K04125|1|2e-138|490|pop:POPTR_550316|gibberellin 2-oxidase [EC:1.14.11.13]	gi|134303284|gb|ABO70985.1|/1.83989e-161/gibberellin 2-oxidase 3 [Nicotiana tabacum]
PGSC0003DMT400069953	1052	-1.48836	Down	2.25e-09	5.71e-08	K13495|1|2e-48|191|vvi:100262460|cis-zeatin O-glucosyltransferase [EC:2.4.1.215]	gi|6226510|sp|Q9ZSK5.1|ZOG_PHALU/1.7643e-50/RecName: Full=Zeatin O-glucosyltransferase; AltName: Full=Trans-zeatin O-beta-D-glucosyltransferase
PGSC0003DMT400078008	834	-1.48417	Down	3.32e-19	1.93e-17	K13993|1|2e-52|203|gmx:100526870|HSP20 family protein	gi|75279027|sp|O82012.1|HSP12_SOLPE/1.95139e-64/RecName: Full=17.6 kDa class I heat shock protein; AltName: Full=Hsp20.0
PGSC0003DMT400033311	1507	-1.47937	Down	1.85e-05	0.000219854	K09755|1|4e-152|536|rcu:RCOM_0193830|ferulate-5-hydroxylase [EC:1.14.-.-]	gi|225438595|ref|XP_002280620.1|/1.20843e-157/PREDICTED: cytochrome P450 71A1 [Vitis vinifera]
PGSC0003DMT400016318	2770	-1.47937	Down	1.85e-05	0.000219968	-	-
PGSC0003DMT400032993	2015	-1.47842	Down	2.65e-16	1.27e-14	K15397|1|0.0|887|pop:POPTR_566626|3-ketoacyl-CoA synthase [EC:2.3.1.-]	gi|193245812|gb|ACF17125.1|/0/CER6 [Solanum tuberosum]
PGSC0003DMT400075234	492	-1.47381	Down	2.04e-06	3.01e-05	-	gi|357528933|gb|AET80687.1|/1.21841e-63/putative spermidine hydroxycinnamoyl transferase [Nicotiana attenuata]
PGSC0003DMT400060276	315	-1.47176	Down	5.27e-05	0.000549614	-	gi|359477005|ref|XP_002264894.2|/6.36526e-14/PREDICTED: NAC domain-containing protein 68-like [Vitis vinifera]
PGSC0003DMT400080248	351	-1.47176	Down	3.89e-16	1.84e-14	-	gi|21952514|gb|AAM82606.1|/3.22437e-34/putative non-specific lipid transfer protein StnsLTP [Solanum tuberosum]
PGSC0003DMT400039600	4569	-1.4673	Down	3.81e-07	6.67e-06	K10143|1|0.0|933|vvi:100258898|E3 ubiquitin-protein ligase RFWD2 [EC:6.3.2.19]	gi|359493656|ref|XP_002282441.2|/0/PREDICTED: protein SPA1-RELATED 3-like [Vitis vinifera]
PGSC0003DMT400032391	1522	-1.45956	Down	1.63e-05	0.000197314	K00826|1|3e-161|566|rcu:RCOM_0651450|branched-chain amino acid aminotransferase [EC:2.6.1.42]	gi|255564585|ref|XP_002523288.1|/3.43398e-160/D-alanine aminotransferase, putative [Ricinus communis]
PGSC0003DMT400053777	2026	-1.45956	Down	1.63e-05	0.000197105	-	gi|297816726|ref|XP_002876246.1|/8.11917e-30/hypothetical protein ARALYDRAFT_485817 [Arabidopsis lyrata subsp. lyrata]
PGSC0003DMT400035138	7579	-1.45956	Down	1.63e-05	0.00019721	K12493|1|7e-09|51.6|vvi:100252326|ADP-ribosylation factor GTPase-activating protein 2/3	gi|255573501|ref|XP_002527676.1|/2.94345e-06/conserved hypothetical protein [Ricinus communis]
PGSC0003DMT400060263	2969	-1.45513	Down	2.74e-05	0.000311058	K14498|1|4e-161|567|mtr:MTR_2g006330|serine/threonine-protein kinase SRK2 [EC:2.7.11.1]	gi|404435153|gb|AFR68943.1|/0/sucrose non-fermenting 1-related protein kinase 2 family member [Solanum tuberosum]
PGSC0003DMT400044751	843	-1.4515	Down	1.44e-16	7.03e-15	-	-
PGSC0003DMT400021142	843	-1.45023	Down	1.05e-36	1.36e-34	K13993|1|1e-55|214|rcu:RCOM_0706490|HSP20 family protein	gi|350534974|ref|NP_001233913.1|/4.25475e-67/class II small heat shock protein Le-HSP17.6 [Solanum lycopersicum]
PGSC0003DMT400010306	1534	-1.45023	Down	6.33e-08	1.28e-06	K15400|1|2e-24|112|vvi:100245819|omega-hydroxypalmitate O-feruloyl transferase [EC:2.3.1.188];K13065|2|1e-23|109|pop:POPTR_554899|shikimate O-hydroxycinnamoyltransferase [EC:2.3.1.133]	gi|255585099|ref|XP_002533255.1|/7.57771e-123/Anthranilate N-benzoyltransferase protein, putative [Ricinus communis]
PGSC0003DMT400069533	2171	-1.44667	Down	9.41e-07	1.49e-05	K03363|1|0.0|762|pop:POPTR_571123|cell division cycle 20, cofactor of APC complex	gi|283837097|emb|CBH19893.1|/0/cell division control 20 [Solanum lycopersicum var. cerasiforme]
PGSC0003DMT400074510	2002	-1.44285	Down	3.8e-09	9.31e-08	K00423|1|4e-159|560|aly:ARALYDRAFT_892557|L-ascorbate oxidase [EC:1.10.3.3]	gi|225447041|ref|XP_002269614.1|/0/PREDICTED: L-ascorbate oxidase homolog [Vitis vinifera]
PGSC0003DMT400038153	2568	-1.44124	Down	1.43e-05	0.000175378	K10683|1|2e-150|531|rcu:RCOM_0543260|BRCA1-associated RING domain protein 1 [EC:6.3.2.19]	gi|255571240|ref|XP_002526570.1|/1.76498e-149/brca1 associated ring domain, putative [Ricinus communis]
PGSC0003DMT400043094	3545	-1.42423	Down	1.25e-05	0.000155976	K10615|1|6e-20|98.6|cme:CMB070C|E3 ubiquitin-protein ligase HERC4 [EC:6.3.2.19];K11493|3|2e-13|77.4|ota:Ot03g05690|regulator of chromosome condensation	gi|147857410|emb|CAN82853.1|/0/hypothetical protein VITISV_028768 [Vitis vinifera]
PGSC0003DMT400077723	2793	-1.42423	Down	8.15e-08	1.62e-06	K03013|1|1e-86|259|vvi:100258335|DNA-directed RNA polymerases I, II, and III subunit RPABC1;K13457|3|1e-25|81.3|sbi:SORBI_10g028730|disease resistance protein RPM1	gi|149786546|gb|ABR29792.1|/0/CC-NBS-LRR protein [Solanum tuberosum]
PGSC0003DMT400082054	410	-1.42323	Down	1.07e-24	8.8e-23	-	gi|365222912|gb|AEW69808.1|/5.69296e-23/Hop-interacting protein THI101 [Solanum lycopersicum]
PGSC0003DMT400082412	2517	-1.41999	Down	7.23e-07	1.18e-05	-	-
PGSC0003DMT400080249	357	-1.41999	Down	7.23e-07	1.18e-05	-	gi|21952514|gb|AAM82606.1|/5.63845e-42/putative non-specific lipid transfer protein StnsLTP [Solanum tuberosum]
PGSC0003DMT400024713	3040	-1.41869	Down	3.18e-47	5.56e-45	K07466|1|1e-14|80.9|rcu:RCOM_1469680|replication factor A1	gi|15241489|ref|NP_196419.1|/4.0044e-14/RPA70-kDa subunit B [Arabidopsis thaliana]
PGSC0003DMT400079195	2614	-1.41852	Down	2.1e-05	0.00024634	-	-
PGSC0003DMT400069723	2171	-1.41546	Down	1.34e-14	5.73e-13	-	gi|113205321|gb|ABI34341.1|/4.22917e-24/hypothetical protein SDM1_42t00016 [Solanum demissum]
PGSC0003DMT400066638	540	-1.41411	Down	6.5e-06	8.65e-05	K13289|1|3e-53|205|vvi:100264100|cathepsin A (carboxypeptidase C) [EC:3.4.16.5]	gi|225428739|ref|XP_002285022.1|/2.73728e-52/PREDICTED: serine carboxypeptidase II-3 [Vitis vinifera]
PGSC0003DMT400032399	2987	-1.41411	Down	6.5e-06	8.65e-05	K01528|1|5e-16|85.5|olu:OSTLU_29011|dynamin GTPase [EC:3.6.5.5]	gi|225461482|ref|XP_002282528.1|/0/PREDICTED: dynamin-like protein C-like [Vitis vinifera]
PGSC0003DMT400020633	2355	-1.41411	Down	6.5e-06	8.64e-05	-	gi|359492067|ref|XP_002282310.2|/0/PREDICTED: uncharacterized protein LOC100266128 [Vitis vinifera]
PGSC0003DMT400012359	3320	-1.41307	Down	9.58e-12	3.24e-10	K12309|1|0.0|1035|ath:AT3G52840|beta-galactosidase [EC:3.2.1.23];K01190|3|7e-63|241|cme:CMP078C|beta-galactosidase [EC:3.2.1.23]	gi|183238710|gb|ACC60981.1|/0/beta-galactosidase 1 precursor [Petunia x hybrida]
PGSC0003DMT400061604	639	-1.4106	Down	2.02e-06	2.99e-05	-	-
PGSC0003DMT400049504	2361	-1.4106	Down	2.02e-06	2.99e-05	-	gi|224117360|ref|XP_002317553.1|/4.4196e-91/predicted protein [Populus trichocarpa]
PGSC0003DMT400050177	4478	-1.4091	Down	5.07e-12	1.76e-10	-	gi|225430206|ref|XP_002282448.1|/9.27958e-80/PREDICTED: uncharacterized protein LOC100264564 [Vitis vinifera]
PGSC0003DMT400000367	2048	-1.40732	Down	3.75e-08	7.88e-07	-	gi|359489368|ref|XP_003633913.1|/2.01583e-145/PREDICTED: rho GTPase-activating protein 4-like [Vitis vinifera]
PGSC0003DMT400007663	3201	-1.40537	Down	7.15e-10	1.94e-08	K13457|1|3e-62|239|osa:4342596|disease resistance protein RPM1	gi|356600306|gb|AET22504.1|/1.7911e-123/hypothetical protein [Solanum lycopersicum]
PGSC0003DMT400022249	937	-1.4022	Down	1.83e-05	0.000218319	-	gi|388518517|gb|AFK47320.1|/9.34485e-29/unknown [Medicago truncatula]
PGSC0003DMT400006646	2280	-1.39974	Down	1.2e-10	3.55e-09	K15403|1|0.0|860|vvi:100246317|fatty acid omega-hydroxy dehydrogenase [EC:1.1.-.-]	gi|225442275|ref|XP_002275841.1|/0/PREDICTED: protein HOTHEAD-like [Vitis vinifera]
PGSC0003DMT400016546	1355	-1.39935	Down	9.58e-36	1.21e-33	K00514|1|3e-65|247|rcu:RCOM_1428040|zeta-carotene desaturase [EC:1.3.5.6];K01206|2|1e-35|149|ath:AT1G67830|alpha-L-fucosidase [EC:3.2.1.51]	gi|297728401|ref|NP_001176564.1|/9.70918e-87/Os11g0521000 [Oryza sativa Japonica Group]
PGSC0003DMT400035456	1308	-1.39543	Down	3.08e-05	0.000344058	K13267|1|1e-101|368|gmx:100814284|cytochrome P450, family 71, subfamily D, polypeptide 9 (flavonoid 6-hydroxylase) [EC:1.14.13.-];K16085|2|6e-94|342|osa:4335091|cytochrome P450, family 99, subfamily A, polypeptide 3 (9beta-pimara-7,15-diene oxidase) [EC:1.14.13.144];K16083|3|1e-90|332|osa:4329725|cytochrome P450, family 71, subfamily Z, polypeptide 6 (ent-isokaurene C2-hydroxylase) [EC:1.14.13.14…	gi|5713172|gb|AAD47832.1|/1.66419e-136/cytochrome P450 [Nicotiana tabacum]
PGSC0003DMT400003327	1289	-1.39543	Down	3.08e-05	0.00034389	K01785|1|1e-133|474|pop:POPTR_1076165|aldose 1-epimerase [EC:5.1.3.3]	gi|15824565|gb|AAL09397.1|AF307094_1/3.99909e-167/non-cell-autonomous protein pathway1 [Nicotiana tabacum]
PGSC0003DMT400030402	1251	-1.39028	Down	7.15e-16	3.31e-14	K00430|1|9e-143|504|gmx:100803637|peroxidase [EC:1.11.1.7]	gi|222159967|gb|ACM47317.1|/2.49525e-158/peroxidase [Capsicum annuum]
PGSC0003DMT400071215	1324	-1.39011	Down	2.89e-07	5.17e-06	K07760|1|1e-149|527|ath:AT3G54180|cyclin-dependent kinase [EC:2.7.11.22];K00924|2|1e-120|431|ath:AT1G20930|[EC:2.7.1.-];K02206|5|1e-101|368|zma:100284730|cyclin-dependent kinase 2 [EC:2.7.11.22]	gi|350534706|ref|NP_001233899.1|/5.3603e-175/B1-type cyclin dependent kinase [Solanum lycopersicum]
PGSC0003DMT400062232	2153	-1.38861	Down	3.68e-15	1.62e-13	K14491|1|6e-25|114|aly:ARALYDRAFT_474061|two-component response regulator ARR-B family	gi|225427316|ref|XP_002279150.1|/0/PREDICTED: two-component response regulator-like APRR2 [Vitis vinifera]
PGSC0003DMT400038769	2576	-1.38861	Down	3.68e-15	1.62e-13	-	-
PGSC0003DMT400032880	2691	-1.38801	Down	3.79e-16	1.79e-14	-	gi|359488809|ref|XP_002272929.2|/2.27874e-14/PREDICTED: uncharacterized protein LOC100264483 [Vitis vinifera]
PGSC0003DMT400078817	2501	-1.38626	Down	4.94e-06	6.76e-05	-	-
PGSC0003DMT400056316	1035	-1.38409	Down	3.48e-64	7.89e-62	K08235|1|2e-130|463|gmx:100499905|xyloglucan:xyloglucosyl transferase [EC:2.4.1.207]	gi|91107165|gb|ABE11608.1|/1.36009e-164/xyloglucan endo-transglycosylase precursor [Solanum chacoense]
PGSC0003DMT400038634	4174	-1.37984	Down	2.57e-06	3.71e-05	K07375|1|2e-91|152|rcu:RCOM_1495920|tubulin beta	gi|255539439|ref|XP_002510784.1|/2.53392e-90/tubulin beta chain, putative [Ricinus communis]
PGSC0003DMT400053941	2705	-1.37729	Down	4.4e-13	1.7e-11	-	gi|224129950|ref|XP_002320711.1|/2.70589e-15/predicted protein [Populus trichocarpa]
PGSC0003DMT400010582	1659	-1.37197	Down	4.49e-05	0.000479063	K14638|1|4e-78|290|smo:SELMODRAFT_135522|solute carrier family 15 (peptide/histidine transporter), member 3/4	gi|296081862|emb|CBI20867.3|/4.09799e-162/unnamed protein product [Vitis vinifera]
PGSC0003DMT400010531	1993	-1.36978	Down	3.65e-10	1.03e-08	-	gi|147798773|emb|CAN69794.1|/0/hypothetical protein VITISV_022544 [Vitis vinifera]
PGSC0003DMT400032096	1676	-1.36169	Down	3.73e-06	5.23e-05	K01762|1|0.0|691|rcu:RCOM_1688460|1-aminocyclopropane-1-carboxylate synthase [EC:4.4.1.14]	gi|9719043|gb|AAF97615.1|U18057_1/0/1-amino-cyclopropane-1-carboxylate synthase [Solanum lycopersicum]
PGSC0003DMT400009605	1497	-1.36073	Down	1.91e-07	3.54e-06	K15400|1|2e-60|231|aly:ARALYDRAFT_493874|omega-hydroxypalmitate O-feruloyl transferase [EC:2.3.1.188]	gi|225458189|ref|XP_002281098.1|/0/PREDICTED: omega-hydroxypalmitate O-feruloyl transferase [Vitis vinifera]
PGSC0003DMT400041758	786	-1.36073	Down	1.91e-07	3.54e-06	K09285|1|5e-86|315|gmx:100777168|AP2-like factor, ANT lineage	gi|356496997|ref|XP_003517351.1|/5.29542e-85/PREDICTED: AP2-like ethylene-responsive transcription factor AIL6-like [Glycine max]
PGSC0003DMT400033417	644	-1.3601	Down	6.24e-74	1.59e-71	-	gi|156118338|gb|ABU49727.1|/9.38958e-49/non-specific lipid transfer protein a7 [Solanum tuberosum]
PGSC0003DMT400001781	1838	-1.35908	Down	6.08e-07	1.01e-05	K01179|1|5e-118|423|mtr:MTR_3g117500|endoglucanase [EC:3.2.1.4]	gi|224131672|ref|XP_002321149.1|/0/glycosyl hydrolase family 9 [Populus trichocarpa]
PGSC0003DMT400013749	3174	-1.35712	Down	3.89e-05	0.000422866	K10683|1|8e-83|307|rcu:RCOM_0543260|BRCA1-associated RING domain protein 1 [EC:6.3.2.19]	gi|359483657|ref|XP_002273835.2|/0/PREDICTED: protein BREAST CANCER SUSCEPTIBILITY 1 homolog [Vitis vinifera]
PGSC0003DMT400005709	1009	-1.35182	Down	1.66e-07	3.1e-06	K09286|1|1e-49|195|rcu:RCOM_0799320|EREBP-like factor	gi|225429938|ref|XP_002283864.1|/1.07275e-49/PREDICTED: dehydration-responsive element-binding protein 3-like [Vitis vinifera]
PGSC0003DMT400019863	2267	-1.35009	Down	4.54e-09	1.11e-07	-	gi|224107955|ref|XP_002314667.1|/0/sulfate/bicarbonate/oxalate exchanger and transporter sat-1 [Populus trichocarpa]
PGSC0003DMT400021871	984	-1.34946	Down	5.28e-07	8.91e-06	K08915|1|3e-141|499|gmx:100785180|light-harvesting complex II chlorophyll a/b binding protein 4	gi|110377766|gb|ABG73415.1|/1.82063e-147/chloroplast pigment-binding protein CP29 [Nicotiana tabacum]
PGSC0003DMT400056218	3523	-1.34813	Down	6.53e-05	0.000655018	K07466|1|1e-17|90.9|zma:100273584|replication factor A1	gi|15241489|ref|NP_196419.1|/1.12814e-16/RPA70-kDa subunit B [Arabidopsis thaliana]
PGSC0003DMT400021649	1698	-1.34727	Down	1.04e-05	0.000133388	K14515|1|3e-06|52.0|ath:AT2G25490|EIN3-binding F-box protein;K13128|2|9e-06|50.4|gmx:100805423|zinc finger CCHC domain-containing protein 8	gi|297740092|emb|CBI30274.3|/6.25651e-73/unnamed protein product [Vitis vinifera]
PGSC0003DMT400068221	2043	-1.34514	Down	1.08e-38	1.5e-36	K13680|1|0.0|764|vvi:100251616|beta-mannan synthase [EC:2.4.1.32]	gi|257831429|gb|ACV71015.1|/0/UPA15 [Capsicum annuum]
PGSC0003DMT400019607	1055	-1.34331	Down	3.37e-05	0.000372296	K10418|1|2e-17|88.2|smo:SELMODRAFT_131219|dynein light chain LC8-type	gi|255549960|ref|XP_002516031.1|/1.31422e-45/cytoplasmic dynein light chain, putative [Ricinus communis]
PGSC0003DMT400080013	1499	-1.33403	Down	1.08e-08	2.52e-07	K01855|1|2e-148|524|rcu:RCOM_0297060|tRNA pseudouridine38/39 synthase [EC:5.4.99.45]	gi|297739353|emb|CBI29343.3|/1.73098e-156/unnamed protein product [Vitis vinifera]
PGSC0003DMT400065122	1924	-1.33403	Down	5.64e-05	0.000584114	-	gi|359492362|ref|XP_002284621.2|/1.30393e-21/PREDICTED: uncharacterized protein LOC100245350 [Vitis vinifera]
PGSC0003DMT400014188	2081	-1.33334	Down	1.4e-11	4.67e-10	K15397|1|0.0|669|rcu:RCOM_0909590|3-ketoacyl-CoA synthase [EC:2.3.1.-]	gi|255551981|ref|XP_002517035.1|/0/acyltransferase, putative [Ricinus communis]
PGSC0003DMT400032028	2613	-1.33266	Down	1.22e-62	2.73e-60	K01179|1|6e-131|466|vvi:100260645|endoglucanase [EC:3.2.1.4]	gi|350535030|ref|NP_001234172.1|/0/endo-beta-1,4-D-glucanase precursor [Solanum lycopersicum]
PGSC0003DMT400010253	1495	-1.33253	Down	4.68e-06	6.42e-05	K12126|1|2e-28|125|aly:ARALYDRAFT_471048|phytochrome-interacting factor 3;K13422|3|5e-10|64.3|mtr:MTR_8g067280|transcription factor MYC2	gi|295881692|gb|ADG56590.1|/9.09518e-65/ALCATRAZ/SPATULA-like protein [Prunus persica]
PGSC0003DMT400045210	1352	-1.3298	Down	2.43e-06	3.53e-05	K13422|1|2e-11|68.9|mtr:MTR_8g067280|transcription factor MYC2	gi|365222874|gb|AEW69789.1|/3.85747e-152/Hop-interacting protein THI018 [Solanum lycopersicum]
PGSC0003DMT400002119	1984	-1.32835	Down	9.66e-14	3.89e-12	K11498|1|6e-08|57.8|aly:ARALYDRAFT_481003|centromeric protein E;K15688|5|2e-06|53.1|pop:POPTR_899890|E3 ubiquitin-protein ligase MUL1 [EC:6.3.2.19]	gi|225423871|ref|XP_002281391.1|/0/PREDICTED: uncharacterized protein LOC100249082 isoform 2 [Vitis vinifera]
PGSC0003DMT400068536	888	-1.32388	Down	9.45e-05	0.000905221	K06195|1|1e-50|198|ppp:PHYPADRAFT_142413|ApaG protein;K10290|4|6e-09|59.7|vcn:VOLCADRAFT_94568|F-box protein 3	gi|297733766|emb|CBI15013.3|/8.95012e-103/unnamed protein product [Vitis vinifera]
PGSC0003DMT400033415	627	-1.32372	Down	2.69e-24	2.13e-22	-	gi|328925268|dbj|BAK19151.1|/9.44864e-35/lipid transfer protein [Nicotiana tabacum]
PGSC0003DMT400062367	1614	-1.32306	Down	1.94e-45	3.23e-43	K04123|1|3e-105|380|pop:POPTR_688380|ent-kaurenoic acid hydroxylase [EC:1.14.13.79]	gi|71726952|gb|AAZ39647.1|/2.12458e-131/cytochrome P450 monooxygenase [Petunia x hybrida]
PGSC0003DMT400001405	2151	-1.32094	Down	4.87e-05	0.000512613	K03255|1|3e-07|55.8|ppp:PHYPADRAFT_203627|protein TIF31	gi|359488843|ref|XP_002274441.2|/0/PREDICTED: uncharacterized protein LOC100254332 [Vitis vinifera]
PGSC0003DMT400055426	502	-1.32006	Down	8.16e-13	3.07e-11	-	gi|146742172|gb|ABQ42623.1|/1.04383e-41/snakin-1 [Solanum chacoense]
PGSC0003DMT400072259	1650	-1.31844	Down	2.51e-05	0.000288311	-	gi|255559794|ref|XP_002520916.1|/2.60845e-84/conserved hypothetical protein [Ricinus communis]
PGSC0003DMT400059944	2087	-1.31844	Down	1.09e-06	1.71e-05	K12843|1|2e-76|285|vvi:100248403|U4/U6 small nuclear ribonucleoprotein PRP3;K05681|2|5e-44|177|cme:CMS467C|ATP-binding cassette, subfamily G (WHITE), member 2;K02065|4|6e-15|81.3|aly:ARALYDRAFT_475635|putative ABC transport system ATP-binding protein	gi|224080986|ref|XP_002306254.1|/0/white-brown-complex ABC transporter family [Populus trichocarpa]
PGSC0003DMT400030676	1374	-1.31272	Down	0	0	K06892|1|6e-50|196|pop:POPTR_550478|;K05933|4|3e-37|154|gmx:100790622|aminocyclopropanecarboxylate oxidase [EC:1.14.17.4]	gi|4008037|gb|AAC95363.1|/0/2-oxoglutarate-dependent dioxygenase [Solanum chacoense]
PGSC0003DMT400028047	1949	-1.31182	Down	1.02e-09	2.69e-08	K15397|1|0.0|825|vvi:100247295|3-ketoacyl-CoA synthase [EC:2.3.1.-]	gi|225453600|ref|XP_002264721.1|/0/PREDICTED: 3-ketoacyl-CoA synthase 1-like [Vitis vinifera]
PGSC0003DMT400062149	1698	-1.31125	Down	1.82e-06	2.72e-05	-	gi|225451974|ref|XP_002279826.1|/4.45275e-87/PREDICTED: uncharacterized protein LOC100248073 [Vitis vinifera]
PGSC0003DMT400030237	7625	-1.31057	Down	8.14e-05	0.000795461	-	gi|147838712|emb|CAN67316.1|/4.38831e-97/hypothetical protein VITISV_019718 [Vitis vinifera]
PGSC0003DMT400077074	4352	-1.31057	Down	8.14e-05	0.000795122	K07735|1|4e-07|56.2|smo:SELMODRAFT_102585|putative transcriptional regulator	gi|297738252|emb|CBI27453.3|/7.15787e-61/unnamed protein product [Vitis vinifera]
PGSC0003DMT400076678	1275	-1.30963	Down	1.16e-08	2.68e-07	K07466|1|2e-15|82.0|aly:ARALYDRAFT_325405|replication factor A1	gi|15241489|ref|NP_196419.1|/4.12408e-15/RPA70-kDa subunit B [Arabidopsis thaliana]
PGSC0003DMT400031804	2591	-1.30875	Down	4.93e-07	8.37e-06	K15398|1|0.0|867|vvi:100247907|cytochrome P450, family 86, subfamily A, polypeptide 2/4/7/8 (fatty acid omega-hydroxylase) [EC:1.14.-.-]	gi|71726942|gb|AAZ39642.1|/0/cytochrome P450 fatty acid omega-hydroxylase [Petunia x hybrida]
PGSC0003DMT400022769	1253	-1.30735	Down	1.86e-19	1.11e-17	-	gi|350538315|ref|NP_001234081.1|/3.05732e-148/expansin A4 precursor [Solanum lycopersicum]
PGSC0003DMT400007468	1465	-1.30719	Down	1.48e-13	5.89e-12	-	gi|48375046|gb|AAT42190.1|/8.58723e-44/putative proline-rich protein [Nicotiana tabacum]
PGSC0003DMT400034973	1947	-1.30719	Down	2.17e-05	0.000253044	K15397|1|0.0|857|gmx:100782027|3-ketoacyl-CoA synthase [EC:2.3.1.-]	gi|356535335|ref|XP_003536202.1|/0/PREDICTED: 3-ketoacyl-CoA synthase 11-like [Glycine max]
PGSC0003DMT400034324	2999	-1.2987	Down	3.17e-08	6.77e-07	K00924|1|2e-89|329|osa:4341290|[EC:2.7.1.-];K13415|4|4e-89|328|rcu:RCOM_0478150|protein brassinosteroid insensitive 1 [EC:2.7.10.1 2.7.11.1]	gi|255571471|ref|XP_002526683.1|/0/Systemin receptor SR160 precursor, putative [Ricinus communis]
PGSC0003DMT400035319	2385	-1.29822	Down	7.01e-05	0.000697905	-	gi|297736029|emb|CBI24067.3|/0/unnamed protein product [Vitis vinifera]
PGSC0003DMT400054620	2918	-1.29664	Down	1.87e-05	0.000221487	-	gi|224115250|ref|XP_002332198.1|/0/predicted protein [Populus trichocarpa]
PGSC0003DMT400065070	2100	-1.29572	Down	1.82e-10	5.26e-09	-	gi|255539551|ref|XP_002510840.1|/2.95229e-91/protein binding protein, putative [Ricinus communis]
PGSC0003DMT400014381	7754	-1.29544	Down	5.01e-06	6.84e-05	K02874|1|4e-57|223|vvi:100241180|large subunit ribosomal protein L14	gi|225443920|ref|XP_002278662.1|/4.35568e-56/PREDICTED: 50S ribosomal protein L14-like [Vitis vinifera]
PGSC0003DMT400072001	724	-1.29495	Down	2.65e-11	8.63e-10	-	-
PGSC0003DMT400097743	1002	-1.2943	Down	8.45e-23	6.25e-21	K05016|1|2e-07|55.1|zma:100191503|chloride channel 7	gi|257796197|dbj|BAI39457.1|/1.43285e-54/transposase [Oryza sativa Japonica Group]
PGSC0003DMT400010451	1015	-1.29161	Down	1.09e-09	2.86e-08	K09264|1|2e-92|337|rcu:RCOM_1468080|MADS-box transcription factor, plant	gi|3913001|sp|Q42429.1|AGL8_SOLTU/1.73995e-140/RecName: Full=Agamous-like MADS-box protein AGL8 homolog; AltName: Full=POTM1-1
PGSC0003DMT400064817	2335	-1.29047	Down	3.36e-12	1.19e-10	K01897|1|0.0|1073|vvi:100257137|long-chain acyl-CoA synthetase [EC:6.2.1.3]	gi|225428594|ref|XP_002281151.1|/0/PREDICTED: long chain acyl-CoA synthetase 2 [Vitis vinifera]
PGSC0003DMT400037559	3897	-1.28719	Down	1.17e-87	3.53e-85	K10144|1|9e-148|523|vvi:100252623|RING finger and CHY zinc finger domain-containing protein 1 [EC:6.3.2.19]	gi|225430120|ref|XP_002284652.1|/9.91056e-147/PREDICTED: RING finger and CHY zinc finger domain-containing protein 1 [Vitis vinifera]
PGSC0003DMT400042448	868	-1.28673	Down	1.61e-05	0.000195185	K13993|1|5e-07|53.1|aly:ARALYDRAFT_474482|HSP20 family protein	gi|359497244|ref|XP_003635462.1|/2.57144e-38/PREDICTED: 15.4 kDa class V heat shock protein-like [Vitis vinifera]
PGSC0003DMT400031781	738	-1.28673	Down	8.65e-08	1.71e-06	K05283|1|4e-08|56.6|aly:ARALYDRAFT_354960|phosphatidylinositol glycan, class W [EC:2.3.-.-];K14297|2|2e-06|51.2|mtr:MTR_1g066430|nuclear pore complex protein Nup98-Nup96;K15692|3|2e-06|50.8|smo:SELMODRAFT_67002|E3 ubiquitin-protein ligase RNF13 [EC:6.3.2.19];K06058|4|2e-06|50.8|smo:SELMODRAFT_119112|deltex;K15083|5|3e-06|50.4|olu:OSTLU_36534|DNA repair protein RAD16	gi|255537543|ref|XP_002509838.1|/8.09664e-61/zinc finger protein, putative [Ricinus communis]
PGSC0003DMT400073390	1136	-1.28673	Down	4.32e-06	5.95e-05	K05282|1|9e-19|92.8|aly:ARALYDRAFT_492287|gibberellin 20-oxidase [EC:1.14.11.12];K04124|4|6e-17|86.7|mtr:MTR_1g011580|gibberellin 3-beta-dioxygenase [EC:1.14.11.15]	gi|378747452|gb|AFC36356.1|/9.25948e-117/2-oxoglutarate-dependent dioxygenase [Salvia miltiorrhiza]
PGSC0003DMT400025719	2134	-1.28673	Down	1.61e-05	0.000195289	-	gi|255539368|ref|XP_002510749.1|/0/conserved hypothetical protein [Ricinus communis]
PGSC0003DMT400025776	1230	-1.28095	Down	8.41e-29	8.35e-27	-	gi|350536957|ref|NP_001234017.1|/1.09181e-150/expansin11 precursor [Solanum lycopersicum]
PGSC0003DMT400021076	1756	-1.27739	Down	1.38e-05	0.000170487	K14508|1|3e-32|138|rcu:RCOM_1047190|regulatory protein NPR1	gi|388429163|gb|AFK30390.1|/0/BOP4 [Nicotiana tabacum]
PGSC0003DMT400032546	1162	-1.27465	Down	6.43e-08	1.3e-06	K09338|1|2e-69|261|ath:AT4G16780|homeobox-leucine zipper protein	gi|225469372|ref|XP_002263193.1|/1.94266e-85/PREDICTED: homeobox-leucine zipper protein HAT4-like isoform 1 [Vitis vinifera]
PGSC0003DMT400078798	2716	-1.27292	Down	4.51e-07	7.75e-06	K15920|1|0.0|728|sbi:SORBI_06g030270|beta-D-xylosidase 4 [EC:3.2.1.37];K05349|2|0.0|723|vvi:100252178|beta-glucosidase [EC:3.2.1.21]	gi|384872601|gb|AFI25186.1|/0/putative beta-D-xylosidase [Nicotiana tabacum]
PGSC0003DMT400000015	1940	-1.27292	Down	4.51e-07	7.74e-06	-	gi|317106625|dbj|BAJ53131.1|/5.8798e-155/JHL05D22.2 [Jatropha curcas]
PGSC0003DMT400042483	2016	-1.27166	Down	3.59e-22	2.55e-20	K00423|1|7e-169|592|aly:ARALYDRAFT_892557|L-ascorbate oxidase [EC:1.10.3.3]	gi|255554849|ref|XP_002518462.1|/0/multicopper oxidase, putative [Ricinus communis]
PGSC0003DMT400063352	3703	-1.26746	Down	1.99e-204	1.47e-201	K03695|1|0.0|1412|bdi:100825913|ATP-dependent Clp protease ATP-binding subunit ClpB	gi|11561806|gb|AAC83688.2|/0/101 kDa heat shock protein [Nicotiana tabacum]
PGSC0003DMT400031731	3586	-1.26546	Down	8.05e-18	4.36e-16	K13254|1|1e-58|227|smo:SELMODRAFT_271275|spastin [EC:3.6.4.3]	gi|297742262|emb|CBI34411.3|/0/unnamed protein product [Vitis vinifera]
PGSC0003DMT400076054	1946	-1.26343	Down	0	0	K00422|1|1e-115|415|vvi:100256583|polyphenol oxidase [EC:1.10.3.1]	gi|1172579|sp|Q06355.1|PPOB_SOLTU/0/RecName: Full=Catechol oxidase B, chloroplastic; AltName: Full=Polyphenol oxidase; Short=PPO; Flags: Precursor
PGSC0003DMT400086027	1203	-1.26142	Down	1.75e-07	3.25e-06	-	gi|225431743|ref|XP_002270026.1|/3.39899e-48/PREDICTED: uncharacterized protein LOC100244834 [Vitis vinifera]
PGSC0003DMT400014627	1801	-1.26026	Down	3.34e-07	5.91e-06	K12603|1|9e-25|113|smo:SELMODRAFT_178984|CCR4-NOT transcription complex subunit 6	gi|255585432|ref|XP_002533410.1|/1.7162e-125/conserved hypothetical protein [Ricinus communis]
PGSC0003DMT400075913	2480	-1.26026	Down	1.02e-05	0.000130695	-	gi|225424380|ref|XP_002284904.1|/0/PREDICTED: microtubule-associated protein 70-2 [Vitis vinifera]
PGSC0003DMT400002155	2621	-1.25879	Down	4.87e-11	1.52e-09	-	gi|255566837|ref|XP_002524402.1|/1.22741e-81/DNA binding protein, putative [Ricinus communis]
PGSC0003DMT400014967	4366	-1.25431	Down	7.38e-05	0.000729012	-	-
PGSC0003DMT400053670	2377	-1.25431	Down	4.54e-06	6.25e-05	K15692|1|3e-12|72.4|bdi:100845565|E3 ubiquitin-protein ligase RNF13 [EC:6.3.2.19];K13148|2|2e-11|70.1|rcu:RCOM_0598050|integrator complex subunit 11 [EC:3.1.27.-];K11982|5|1e-10|67.0|sbi:SORBI_03g011120|E3 ubiquitin-protein ligase RNF115/126 [EC:6.3.2.19]	gi|225427655|ref|XP_002270708.1|/2.41545e-129/PREDICTED: uncharacterized protein LOC100249371 [Vitis vinifera]
PGSC0003DMT400029031	1880	-1.2526	Down	1.91e-11	6.26e-10	K15404|1|3e-87|321|ath:AT1G02205|aldehyde decarbonylase [EC:4.1.99.5]	gi|225445726|ref|XP_002270946.1|/0/PREDICTED: protein WAX2 isoform 2 [Vitis vinifera]
PGSC0003DMT400056635	1003	-1.25238	Down	8.75e-06	0.000113708	K02693|1|3e-30|130|rcu:RCOM_1723530|photosystem I subunit IV	gi|2499967|sp|Q41229.1|PSAEB_NICSY/8.69165e-36/RecName: Full=Photosystem I reaction center subunit IV B, chloroplastic; Short=PSI-E B; Contains: RecName: Full=Photosystem I reaction center subunit IV B isoform 2; Flags: Precursor
PGSC0003DMT400065173	2566	-1.2502	Down	1.69e-05	0.000203795	K13418|1|2e-91|335|pop:POPTR_913861|somatic embryogenesis receptor kinase 1 [EC:2.7.10.1 2.7.11.1]	gi|225456649|ref|XP_002270994.1|/0/PREDICTED: LRR receptor-like serine/threonine-protein kinase FEI 1 [Vitis vinifera]
PGSC0003DMT400043940	1490	-1.24683	Down	9.43e-13	3.53e-11	-	gi|224127526|ref|XP_002320096.1|/2.23847e-47/predicted protein [Populus trichocarpa]
PGSC0003DMT400015093	1719	-1.24491	Down	2.68e-11	8.71e-10	K00924|1|3e-21|102|ath:AT5G22850|[EC:2.7.1.-]	gi|225464832|ref|XP_002272243.1|/4.44107e-151/PREDICTED: aspartic proteinase nepenthesin-2-like [Vitis vinifera]
PGSC0003DMT400064294	4067	-1.24491	Down	1.37e-08	3.12e-07	-	gi|147825414|emb|CAN77772.1|/2.73511e-30/hypothetical protein VITISV_037439 [Vitis vinifera]
PGSC0003DMT400066930	2423	-1.24113	Down	4.07e-07	7.06e-06	-	-
PGSC0003DMT400073603	722	-1.23942	Down	2.8e-09	6.99e-08	K14490|1|2e-61|233|rcu:RCOM_1429810|histidine-containing phosphotransfer peotein	gi|255542502|ref|XP_002512314.1|/2.26153e-60/Histidine-containing phosphotransfer protein, putative [Ricinus communis]
PGSC0003DMT400055958	905	-1.23872	Down	2.25e-08	4.94e-07	K13993|1|1e-56|218|rcu:RCOM_0706490|HSP20 family protein	gi|350534974|ref|NP_001233913.1|/1.25621e-67/class II small heat shock protein Le-HSP17.6 [Solanum lycopersicum]
PGSC0003DMT400044571	1796	-1.23565	Down	3.49e-07	6.15e-06	K13508|1|0.0|719|vvi:100260818|glycerol-3-phosphate acyltransferase [EC:2.3.1.15]	gi|359485160|ref|XP_003633222.1|/0/PREDICTED: LOW QUALITY PROTEIN: glycerol-3-phosphate acyltransferase 1-like [Vitis vinifera]
PGSC0003DMT400037756	798	-1.23489	Down	1.24e-05	0.000155004	-	gi|225434875|ref|XP_002283174.1|/4.08583e-16/PREDICTED: uncharacterized protein LOC100248460 [Vitis vinifera]
PGSC0003DMT400047413	1276	-1.23426	Down	1.93e-08	4.29e-07	K14491|1|4e-12|70.9|pop:POPTR_1081075|two-component response regulator ARR-B family	gi|255562888|ref|XP_002522449.1|/2.22652e-69/transcription factor, putative [Ricinus communis]
PGSC0003DMT400081883	1133	-1.23257	Down	6.17e-11	1.9e-09	K00430|1|1e-98|358|vvi:100265513|peroxidase [EC:1.11.1.7]	gi|218308|dbj|BAA01992.1|/3.50469e-116/peroxidase [Nicotiana tabacum]
PGSC0003DMT400072630	1715	-1.23159	Down	2.39e-05	0.0002768	-	gi|225440966|ref|XP_002277252.1|/4.26438e-53/PREDICTED: uncharacterized protein LOC100244201 [Vitis vinifera]
PGSC0003DMT400015610	1083	-1.22956	Down	1.07e-18	6.06e-17	K14484|1|2e-77|287|ath:AT3G23050|auxin-responsive protein IAA	gi|365818537|gb|AEX00357.1|/3.07202e-114/IAA14 [Solanum lycopersicum]
PGSC0003DMT400006654	3226	-1.2295	Down	2.22e-10	6.36e-09	K12309|1|0.0|1013|ath:AT3G52840|beta-galactosidase [EC:3.2.1.23];K01190|3|6e-64|244|cme:CMP078C|beta-galactosidase [EC:3.2.1.23]	gi|350537661|ref|NP_001234303.1|/0/beta-galactosidase precursor [Solanum lycopersicum]
PGSC0003DMT400015969	9213	-1.22783	Down	5.76e-12	1.99e-10	-	gi|222618947|gb|EEE55079.1|/5.59135e-34/hypothetical protein OsJ_02812 [Oryza sativa Japonica Group]
PGSC0003DMT400026155	5393	-1.22556	Down	6.04e-08	1.23e-06	K08739|1|4e-12|66.6|vvi:100253902|DNA mismatch repair protein MLH3;K01937|5|1e-10|68.2|vvi:100249622|CTP synthase [EC:6.3.4.2]	gi|224123636|ref|XP_002330170.1|/3.72592e-17/predicted protein [Populus trichocarpa]
PGSC0003DMT400047888	4918	-1.22486	Down	2.07e-11	6.78e-10	-	gi|359496288|ref|XP_002271639.2|/7.20658e-41/PREDICTED: uncharacterized protein LOC100242640 isoform 2 [Vitis vinifera]
PGSC0003DMT400057156	1351	-1.22333	Down	1.42e-14	6.07e-13	K08241|1|2e-52|204|aly:ARALYDRAFT_472188|jasmonate O-methyltransferase [EC:2.1.1.141]	gi|255580766|ref|XP_002531204.1|/2.02494e-177/Benzoate carboxyl methyltransferase, putative [Ricinus communis]
PGSC0003DMT400048685	1988	-1.22216	Down	1.27e-37	1.71e-35	K00422|1|1e-95|348|vvi:100256583|polyphenol oxidase [EC:1.10.3.1]	gi|1346774|sp|Q08303.2|PPOA_SOLLC/0/RecName: Full=Polyphenol oxidase A, chloroplastic; Short=PPO; AltName: Full=Catechol oxidase; Flags: Precursor
PGSC0003DMT400016355	2833	-1.22171	Down	1.23e-08	2.81e-07	-	gi|255537858|ref|XP_002509994.1|/0/protein binding protein, putative [Ricinus communis]
PGSC0003DMT400006768	715	-1.22006	Down	3.96e-05	0.000428181	K02695|1|1e-45|181|pop:POPTR_712066|photosystem I subunit VI	gi|397555|emb|CAA43841.1|/3.43886e-53/photosystem I psaH protein [Nicotiana sylvestris]
PGSC0003DMT400047024	2547	-1.21719	Down	1.75e-05	0.000210368	K13415|1|3e-73|275|vvi:100252647|protein brassinosteroid insensitive 1 [EC:2.7.10.1 2.7.11.1]	gi|297739430|emb|CBI29612.3|/0/unnamed protein product [Vitis vinifera]
PGSC0003DMT400083494	3050	-1.21441	Down	8.07e-07	1.3e-05	-	-
PGSC0003DMT400067881	1206	-1.21405	Down	8.22e-104	2.86e-101	K00227|1|1e-134|477|vvi:100265283|lathosterol oxidase [EC:1.14.21.6]	gi|33301670|sp|Q9ZT29.1|SC5D_TOBAC/1.99622e-157/RecName: Full=Delta(7)-sterol-C5(6)-desaturase; AltName: Full=Delta(7)-sterol-C5-desaturase; AltName: Full=Delta-7-C-5 sterol desaturase
PGSC0003DMT400052774	714	-1.21273	Down	4.37e-10	1.22e-08	-	gi|118488240|gb|ABK95939.1|/2.169e-31/unknown [Populus trichocarpa]
PGSC0003DMT400074958	2639	-1.21159	Down	1.84e-09	4.69e-08	K06662|1|7e-13|47.4|gmx:100799826|cell cycle checkpoint protein	gi|356561124|ref|XP_003548835.1|/8.26147e-12/PREDICTED: cell cycle checkpoint protein RAD17-like [Glycine max]
PGSC0003DMT400054476	2997	-1.20849	Down	2.64e-246	2.52e-243	K09828|1|0.0|924|rcu:RCOM_1386000|delta24-sterol reductase [EC:1.3.1.72]	gi|302127800|emb|CBP07441.1|/0/sterol reductase [Solanum tuberosum]
PGSC0003DMT400070631	958	-1.20674	Down	1.53e-22	1.1e-20	-	gi|255581902|ref|XP_002531750.1|/1.7098e-09/conserved hypothetical protein [Ricinus communis]
PGSC0003DMT400012417	1123	-1.20296	Down	5.69e-06	7.68e-05	-	-
PGSC0003DMT400064581	887	-1.20279	Down	2.79e-12	1e-10	-	gi|224130098|ref|XP_002328653.1|/9.44633e-12/predicted protein [Populus trichocarpa]
PGSC0003DMT400001888	2341	-1.20184	Down	2.54e-06	3.67e-05	K12126|1|5e-12|71.6|aly:ARALYDRAFT_471048|phytochrome-interacting factor 3	gi|225428454|ref|XP_002284113.1|/7.19035e-102/PREDICTED: transcription factor bHLH63-like [Vitis vinifera]
PGSC0003DMT400015633	2013	-1.20002	Down	1.09e-12	4.02e-11	K15397|1|0.0|874|vvi:100263066|3-ketoacyl-CoA synthase [EC:2.3.1.-]	gi|225432862|ref|XP_002283935.1|/0/PREDICTED: 3-ketoacyl-CoA synthase 11 [Vitis vinifera]
PGSC0003DMT400062254	8062	-1.19829	Down	1.09e-05	0.000139417	-	-
PGSC0003DMT400067168	1176	-1.19324	Down	3.12e-13	1.21e-11	-	gi|356576141|ref|XP_003556192.1|/5.27338e-30/PREDICTED: uncharacterized protein LOC100793571 [Glycine max]
PGSC0003DMT400022218	1972	-1.18719	Down	7.98e-06	0.000104559	-	gi|19774139|gb|AAL99046.1|AF487528_1/0/D1 protease precursor [Nicotiana plumbaginifolia]
PGSC0003DMT400064945	2004	-1.18719	Down	7.09e-07	1.16e-05	K07047|1|0.0|648|vvi:100244583|	gi|359495042|ref|XP_002265500.2|/0/PREDICTED: putative amidohydrolase ytcJ-like [Vitis vinifera]
PGSC0003DMT400012809	1623	-1.177	Down	2.59e-17	1.34e-15	K01179|1|2e-94|345|gmx:100799911|endoglucanase [EC:3.2.1.4]	gi|16903353|gb|AAL30454.1|AF362949_1/0/endo-beta-1,4-glucanase precursor [Nicotiana tabacum]
PGSC0003DMT400016911	1974	-1.1763	Down	8.92e-08	1.75e-06	K08282|1|1e-13|77.0|cme:CMS463C|non-specific serine/threonine protein kinase [EC:2.7.11.1];K07760|2|6e-11|67.8|ath:AT3G54180|cyclin-dependent kinase [EC:2.7.11.22];K02206|3|3e-10|65.5|ppp:PHYPADRAFT_171224|cyclin-dependent kinase 2 [EC:2.7.11.22];K00924|5|3e-09|62.4|osa:4346016|[EC:2.7.1.-]	gi|356495992|ref|XP_003516854.1|/0/PREDICTED: serine/threonine-protein kinase STN7, chloroplastic-like [Glycine max]
PGSC0003DMT400015188	1931	-1.17212	Down	1.7e-07	3.17e-06	K04682|1|7e-78|290|smo:SELMODRAFT_445661|E2F transcription factor 4/5	gi|6328415|dbj|BAA86386.1|/0/transcription factor [Nicotiana tabacum]
PGSC0003DMT400045498	2328	-1.17125	Down	1.12e-05	0.000141496	K15271|1|2e-76|285|rcu:RCOM_1095670|ATP-dependent DNA helicase HFM1/MER3 [EC:3.6.4.12];K15078|2|4e-51|201|vvi:100250139|structure-specific endonuclease subunit SLX1 [EC:3.6.1.-];K03798|5|2e-50|199|rcu:RCOM_0340700|cell division protease FtsH [EC:3.4.24.-]	gi|148909481|gb|ABR17838.1|/1.30028e-103/unknown [Picea sitchensis]
PGSC0003DMT400026065	3648	-1.16991	Down	2.52e-05	0.000288557	K12135|1|9e-86|317|aly:ARALYDRAFT_488429|zinc finger protein CONSTANS;K03539|3|7e-08|58.5|bdi:100830772|ribonuclease P/MRP protein subunit RPP1 [EC:3.1.26.5];K12127|4|7e-08|58.5|smo:SELMODRAFT_438647|pseudo-response regulator 1;K12130|5|1e-07|57.8|rcu:RCOM_0969830|pseudo-response regulator 5	gi|118406898|gb|ABF56053.2|/0/CONSTANS [Solanum tuberosum]
PGSC0003DMT400080429	1779	-1.16991	Down	2.52e-05	0.000288413	K13457|1|8e-13|73.9|sbi:SORBI_10g028720|disease resistance protein RPM1;K13460|3|2e-10|65.9|ath:AT1G12220|disease resistance protein RPS5	gi|302398863|gb|ADL36726.1|/6.76379e-126/HD domain class transcription factor [Malus x domestica]
PGSC0003DMT400030674	1900	-1.16921	Down	2.24e-109	8.54e-107	K15639|1|1e-108|392|ath:AT2G26710|cytochrome P450, family 734, subfamily A, polypeptide 1 (PHYB activation tagged suppressor 1) [EC:1.14.-.-];K15638|3|5e-101|367|ath:AT1G17060|cytochrome P450, family 72, subfamily C, polypeptide 1;K10717|5|8e-82|303|aly:ARALYDRAFT_494132|cytokinin trans-hydroxylase	gi|4376203|gb|AAB05376.3|/4.36827e-171/putative cytochrome P-450 [Nicotiana plumbaginifolia]
PGSC0003DMT400034663	1849	-1.16833	Down	5.69e-05	0.000587636	K14491|1|8e-08|57.4|aly:ARALYDRAFT_474061|two-component response regulator ARR-B family	gi|225430605|ref|XP_002266463.1|/2.30113e-76/PREDICTED: transcription repressor KAN1 [Vitis vinifera]
PGSC0003DMT400021600	2477	-1.16789	Down	4.24e-06	5.87e-05	K13947|1|0.0|1002|vvi:100263725|auxin efflux carrier family	gi|350535917|ref|NP_001234220.1|/0/auxin efflux facilitator SlPIN9 [Solanum lycopersicum]
PGSC0003DMT400066977	975	-1.15744	Down	1.18e-06	1.83e-05	K09286|1|2e-36|151|aly:ARALYDRAFT_487996|EREBP-like factor	gi|224101833|ref|XP_002334238.1|/4.27316e-48/AP2/ERF domain-containing transcription factor [Populus trichocarpa]
PGSC0003DMT400051561	815	-1.15642	Down	2.77e-20	1.76e-18	-	gi|321150012|gb|ADW66153.1|/4.62281e-39/organ-specific protein S2 [Solanum nigrum]
PGSC0003DMT400074710	957	-1.15462	Down	9.33e-05	0.000895428	-	gi|88175353|gb|ABD39695.1|/1.91676e-93/fibrillin 8 [Coffea canephora]
PGSC0003DMT400015576	2119	-1.15396	Down	1.8e-23	1.38e-21	-	gi|225432856|ref|XP_002283882.1|/1.37624e-112/PREDICTED: uncharacterized protein LOC100251040 isoform 1 [Vitis vinifera]
PGSC0003DMT400083993	830	-1.15036	Down	8.56e-07	1.37e-05	-	gi|224125906|ref|XP_002329746.1|/6.01614e-50/predicted protein [Populus trichocarpa]
PGSC0003DMT400026364	841	-1.14952	Down	6.61e-22	4.65e-20	-	gi|14329818|emb|CAC40756.1|/1.20183e-53/putative miraculin [Atropa belladonna]
PGSC0003DMT400056390	1636	-1.14922	Down	7.94e-05	0.000777006	-	gi|359494811|ref|XP_002271020.2|/8.27225e-91/PREDICTED: uncharacterized protein LOC100260014 [Vitis vinifera]
PGSC0003DMT400061265	2268	-1.1483	Down	3.16e-21	2.16e-19	K10256|1|3e-168|590|rcu:RCOM_0503360|omega-6 fatty acid desaturase (delta-12 desaturase) [EC:1.14.19.-]	gi|51556906|gb|AAT72296.2|/0/microsomal omega-6-desaturase [Nicotiana tabacum]
PGSC0003DMT400080967	1774	-1.14766	Down	2.99e-05	0.000335771	-	gi|359490564|ref|XP_003634113.1|/2.87467e-177/PREDICTED: uncharacterized protein LOC100245099 [Vitis vinifera]
PGSC0003DMT400069972	1627	-1.14739	Down	4.82e-08	9.93e-07	K13495|1|1e-103|256|vvi:100262460|cis-zeatin O-glucosyltransferase [EC:2.4.1.215]	gi|225441890|ref|XP_002284381.1|/1.47847e-102/PREDICTED: zeatin O-glucosyltransferase-like [Vitis vinifera]
PGSC0003DMT400003009	776	-1.14537	Down	4.28e-06	5.91e-05	-	gi|356523702|ref|XP_003530474.1|/1.09547e-10/PREDICTED: uncharacterized protein LOC100793631 [Glycine max]
PGSC0003DMT400027557	1557	-1.1393	Down	1.15e-08	2.67e-07	K13289|1|3e-132|470|mtr:MTR_4g021500|cathepsin A (carboxypeptidase C) [EC:3.4.16.5];K09756|3|9e-124|442|ath:AT5G09640|serine carboxypeptidase-like 19 [EC:3.4.16.- 2.3.1.91]	gi|165994490|dbj|BAF99695.1|/1.3101e-138/1-O-acylglucose:anthocyanin-O-acyltransferase [Clitoria ternatea]
PGSC0003DMT400030387	881	-1.13813	Down	3.11e-06	4.41e-05	K13993|1|2e-50|197|rcu:RCOM_0450640|HSP20 family protein	gi|40646966|gb|AAQ19680.1|/3.09591e-55/chloroplast small heat shock protein class I [Capsicum frutescens]
PGSC0003DMT400036625	2106	-1.13711	Down	2.56e-08	5.56e-07	K09874|1|3e-101|367|aly:ARALYDRAFT_477170|aquaporin NIP	gi|224053394|ref|XP_002297797.1|/3.2472e-114/aquaporin, MIP family, NIP subfamily [Populus trichocarpa]
PGSC0003DMT400057119	3908	-1.13472	Down	1.84e-05	0.0002191	K10400|1|6e-80|298|gmx:100809655|kinesin family member 15	gi|350535000|ref|NP_001234426.1|/0/kinesin related protein [Solanum lycopersicum]
PGSC0003DMT400030473	3938	-1.13081	Down	9.15e-10	2.43e-08	-	gi|356554284|ref|XP_003545478.1|/0/PREDICTED: uncharacterized protein LOC100794856 [Glycine max]
PGSC0003DMT400028991	2647	-1.12774	Down	5.05e-06	6.88e-05	K13418|1|3e-158|557|vvi:100247683|somatic embryogenesis receptor kinase 1 [EC:2.7.10.1 2.7.11.1]	gi|359484816|ref|XP_003633168.1|/0/PREDICTED: probable LRR receptor-like serine/threonine-protein kinase At2g23950-like [Vitis vinifera]
PGSC0003DMT400045004	1055	-1.12595	Down	6.25e-07	1.04e-05	-	gi|30697554|ref|NP_850972.1|/2.90074e-77/uncharacterized protein [Arabidopsis thaliana]
PGSC0003DMT400074890	4981	-1.1213	Down	3.66e-06	5.13e-05	K01590|1|1e-127|413|vvi:100258141|histidine decarboxylase [EC:4.1.1.22]	gi|225463912|ref|XP_002266398.1|/1.66897e-126/PREDICTED: histidine decarboxylase-like [Vitis vinifera]
PGSC0003DMT400028911	2720	-1.12059	Down	4.54e-07	7.77e-06	-	-
PGSC0003DMT400007570	2853	-1.1186	Down	2.54e-05	0.000291201	K13457|1|6e-60|231|osa:4342596|disease resistance protein RPM1	gi|364285595|gb|AEW48215.1|/0/disease resistance protein RGH7 [Solanum leptophyes x Solanum sparsipilum]
PGSC0003DMT400037893	1138	-1.1186	Down	2.54e-05	0.000291346	K12235|1|6e-129|458|vvi:100247899|serine racemase [EC:5.1.1.18]	gi|225426387|ref|XP_002269706.1|/6.86221e-128/PREDICTED: probable serine racemase [Vitis vinifera]
PGSC0003DMT400064366	3438	-1.11805	Down	3.87e-07	6.74e-06	K14963|1|2e-14|80.5|mtr:MTR_4g119620|COMPASS component SWD3	gi|224117222|ref|XP_002317512.1|/0/predicted protein [Populus trichocarpa]
PGSC0003DMT400067224	922	-1.1168	Down	1.59e-08	3.58e-07	-	-
PGSC0003DMT400074847	1314	-1.11558	Down	3.29e-07	5.84e-06	K00517|1|4e-134|476|ath:AT1G13710|[EC:1.14.-.-];K05280|5|1e-63|242|ath:AT5G07990|flavonoid 3'-monooxygenase [EC:1.14.13.21]	gi|147777018|emb|CAN70074.1|/2.5543e-177/hypothetical protein VITISV_028565 [Vitis vinifera]
PGSC0003DMT400054224	1540	-1.11344	Down	4.47e-14	1.84e-12	K08286|1|2e-61|235|ath:AT5G47750|protein-serine/threonine kinase [EC:2.7.11.-]	gi|359478402|ref|XP_002282983.2|/3.65212e-117/PREDICTED: serine/threonine-protein kinase OXI1-like [Vitis vinifera]
PGSC0003DMT400077358	3245	-1.11308	Down	6.24e-11	1.92e-09	K03283|1|5e-85|314|rcu:RCOM_1442270|heat shock 70kDa protein 1/8	gi|224099789|ref|XP_002311619.1|/0/predicted protein [Populus trichocarpa]
PGSC0003DMT400081302	2437	-1.10985	Down	1.92e-06	2.86e-05	-	-
PGSC0003DMT400055489	3692	-1.10937	Down	1.06e-201	7.57e-199	K10775|1|0.0|664|rcu:RCOM_1355480|phenylalanine ammonia-lyase [EC:4.3.1.24]	gi|193290718|gb|ACF17667.1|/0/putative phenylalanine ammonia-lyase [Capsicum annuum]
PGSC0003DMT400021634	5185	-1.0991	Down	2.98e-05	0.000335498	K03013|1|3e-131|469|vvi:100258335|DNA-directed RNA polymerases I, II, and III subunit RPABC1;K13457|3|3e-57|223|vvi:100252764|disease resistance protein RPM1	gi|224113553|ref|XP_002332551.1|/8.9464e-167/cc-nbs-lrr resistance protein [Populus trichocarpa]
PGSC0003DMT400064349	1692	-1.09866	Down	9.32e-05	0.00089496	-	gi|225461271|ref|XP_002284268.1|/4.82413e-33/PREDICTED: calcium-binding protein PBP1 [Vitis vinifera]
PGSC0003DMT400072354	1389	-1.09604	Down	2.53e-05	0.000289842	K09287|1|4e-37|154|ath:AT3G25730|RAV-like factor	gi|359482026|ref|XP_002275955.2|/4.85936e-57/PREDICTED: B3 domain-containing protein At2g36080-like [Vitis vinifera]
PGSC0003DMT400016988	1756	-1.0952	Down	7.91e-05	0.000774605	K08145|1|2e-98|358|pop:POPTR_764739|MFS transporter, SP family, solute carrier family 2 (facilitated glucose transporter), member 8	gi|359487977|ref|XP_002263553.2|/2.96309e-150/PREDICTED: sugar transporter ERD6-like 5-like [Vitis vinifera]
PGSC0003DMT400010336	5706	-1.09191	Down	6.71e-05	0.000671628	K08739|1|4e-09|63.5|vvi:100253902|DNA mismatch repair protein MLH3	gi|359477080|ref|XP_002272829.2|/4.19762e-08/PREDICTED: uncharacterized protein LOC100253902 [Vitis vinifera]
PGSC0003DMT400042007	1281	-1.08986	Down	2.9e-13	1.13e-11	K09422|1|2e-70|264|pop:POPTR_643153|myb proto-oncogene protein, plant	gi|350536735|ref|NP_001234262.1|/2.68063e-131/myb-related transcription factor [Solanum lycopersicum]
PGSC0003DMT400037121	1353	-1.08879	Down	5.69e-05	0.000587116	K09286|1|1e-48|192|ath:AT4G25480|EREBP-like factor	gi|171191064|gb|ACB45096.1|/1.75174e-112/CRT binding factor 1 [Solanum tuberosum]
PGSC0003DMT400043095	9234	-1.08879	Down	5.69e-05	0.000587646	K15336|1|2e-70|267|vvi:100259391|tRNA (cytosine38-C5)-methyltransferase [EC:2.1.1.204]	gi|297745184|emb|CBI39176.3|/0/unnamed protein product [Vitis vinifera]
PGSC0003DMT400032510	687	-1.08879	Down	5.69e-05	0.000587381	-	gi|225426661|ref|XP_002281385.1|/5.68256e-18/PREDICTED: uncharacterized protein LOC100241009 [Vitis vinifera]
PGSC0003DMT400035987	2455	-1.08626	Down	2.97e-08	6.37e-07	K01193|1|0.0|816|vvi:100241232|beta-fructofuranosidase [EC:3.2.1.26]	gi|304636277|gb|ADM47340.1|/0/vacuolar invertase [Solanum tuberosum]
PGSC0003DMT400013288	1342	-1.08509	Down	6.56e-10	1.8e-08	K01206|1|6e-23|107|aly:ARALYDRAFT_475890|alpha-L-fucosidase [EC:3.2.1.51];K00514|3|1e-22|106|rcu:RCOM_1428040|zeta-carotene desaturase [EC:1.3.5.6]	gi|359493337|ref|XP_002278219.2|/3.46175e-137/PREDICTED: GDSL esterase/lipase At1g71691-like [Vitis vinifera]
PGSC0003DMT400006459	1405	-1.0841	Down	2.83e-33	3.27e-31	K01206|1|4e-28|124|ath:AT1G67830|alpha-L-fucosidase [EC:3.2.1.51];K00514|3|2e-21|102|rcu:RCOM_1428040|zeta-carotene desaturase [EC:1.3.5.6]	gi|356526067|ref|XP_003531641.1|/1.70597e-150/PREDICTED: GDSL esterase/lipase APG-like [Glycine max]
PGSC0003DMT400057615	1058	-1.08344	Down	7.7e-08	1.53e-06	-	gi|357446425|ref|XP_003593490.1|/2.96121e-21/hypothetical protein MTR_2g012750 [Medicago truncatula]
PGSC0003DMT400018242	1805	-1.08137	Down	1.15e-10	3.4e-09	K05356|1|1e-166|584|vvi:100246988|all-trans-nonaprenyl-diphosphate synthase [EC:2.5.1.84 2.5.1.85]	gi|114324644|gb|ABI63627.1|/0/solanesyl diphosphate synthase [Solanum lycopersicum]
PGSC0003DMT400021812	2562	-1.08028	Down	3.47e-05	0.000382502	K08518|1|4e-123|441|vvi:100250143|syntaxin-binding protein 5	gi|224101159|ref|XP_002312164.1|/1.71273e-128/predicted protein [Populus trichocarpa]
PGSC0003DMT400023082	1712	-1.07854	Down	4.57e-13	1.75e-11	K01179|1|3e-161|566|sbi:SORBI_02g030710|endoglucanase [EC:3.2.1.4]	gi|350538697|ref|NP_001234867.1|/0/endo-1,4-beta-glucanase precursor [Solanum lycopersicum]
PGSC0003DMT400050234	1729	-1.07836	Down	5.68e-12	1.97e-10	K10960|1|0.0|783|gmx:100814603|geranylgeranyl reductase [EC:1.3.1.83]	gi|75216452|sp|Q9ZS34.1|CHLP_TOBAC/0/RecName: Full=Geranylgeranyl diphosphate reductase, chloroplastic; AltName: Full=Geranylgeranyl reductase; Flags: Precursor
PGSC0003DMT400075458	1698	-1.07669	Down	5.22e-07	8.82e-06	K13068|1|2e-122|437|aly:ARALYDRAFT_479675|sinapate 1-glucosyltransferase [EC:2.4.1.120];K13692|3|7e-96|349|vvi:100252177|UDP-glucose:(indol-3-yl)acetate beta-D-glucosyltransferase [EC:2.4.1.121]	gi|110932098|gb|ABH03018.1|/1.14491e-167/resveratrol/hydroxycinnamic acid O-glucosyltransferase [Vitis labrusca]
PGSC0003DMT400011464	906	-1.07442	Down	9.21e-05	0.000885296	K09338|1|7e-43|172|aly:ARALYDRAFT_490960|homeobox-leucine zipper protein	gi|224096942|ref|XP_002310795.1|/9.66314e-52/predicted protein [Populus trichocarpa]
PGSC0003DMT400014493	7130	-1.07407	Down	3.91e-19	2.27e-17	K05956|1|2e-103|377|vvi:100255737|geranylgeranyl transferase type-2 subunit beta [EC:2.5.1.60]	gi|225436251|ref|XP_002275861.1|/2.16694e-102/PREDICTED: geranylgeranyl transferase type-2 subunit beta [Vitis vinifera]
PGSC0003DMT400037417	6025	-1.07171	Down	7.8e-05	0.00076531	K03319|1|2e-22|93.6|mtr:MTR_2g009220|divalent anion:Na+ symporter, DASS family	gi|22121982|gb|AAM89397.1|/4.18599e-25/glutamate/malate translocator [Nicotiana tabacum]
PGSC0003DMT400047403	2219	-1.07171	Down	4.51e-13	1.73e-11	-	gi|224108317|ref|XP_002314803.1|/0/sulfate/bicarbonate/oxalate exchanger and transporter sat-1 [Populus trichocarpa]
PGSC0003DMT400079272	3149	-1.07059	Down	1.8e-05	0.000214842	K03013|1|3e-177|620|vvi:100258335|DNA-directed RNA polymerases I, II, and III subunit RPABC1;K13457|3|3e-74|278|rcu:RCOM_0742270|disease resistance protein RPM1	gi|39636740|gb|AAR29071.1|/0/blight resistance protein RGA3 [Solanum bulbocastanum]
PGSC0003DMT400028656	1692	-1.06842	Down	1.53e-05	0.000186288	K13493|1|5e-88|323|ath:AT5G05870|cytokinin-N-glucosyltransferase [EC:2.4.1.-];K13228|3|5e-73|273|zma:100274317|UDP-glucosyltransferase BX9 [EC:2.4.1.202];K13227|4|2e-57|222|zma:100277344|UDP-glucosyltransferase BX8 [EC:2.4.1.202];K13692|5|5e-49|194|pop:POPTR_587034|UDP-glucose:(indol-3-yl)acetate beta-D-glucosyltransferase [EC:2.4.1.121]	gi|629669|pir||S39507/0/glucuronosyl transferase homolog, ripening-related - tomato (fragment)
PGSC0003DMT400042080	2059	-1.06842	Down	8.81e-10	2.35e-08	-	gi|225432937|ref|XP_002284322.1|/7.4215e-164/PREDICTED: uncharacterized protein LOC100240916 [Vitis vinifera]
PGSC0003DMT400037886	1688	-1.06789	Down	3.56e-06	5.01e-05	K13068|1|9e-122|435|ath:AT3G21560|sinapate 1-glucosyltransferase [EC:2.4.1.120];K13692|3|9e-93|339|vvi:100252177|UDP-glucose:(indol-3-yl)acetate beta-D-glucosyltransferase [EC:2.4.1.121]	gi|255555263|ref|XP_002518668.1|/4.19469e-154/UDP-glucosyltransferase, putative [Ricinus communis]
PGSC0003DMT400076442	1139	-1.0669	Down	4.69e-08	9.68e-07	-	gi|255536801|ref|XP_002509467.1|/6.0817e-84/conserved hypothetical protein [Ricinus communis]
PGSC0003DMT400009137	8418	-1.06668	Down	5.61e-05	0.000581071	-	gi|359476692|ref|XP_002266577.2|/2.99579e-34/PREDICTED: ZF-HD homeobox protein At4g24660-like [Vitis vinifera]
PGSC0003DMT400017488	4756	-1.06506	Down	4.45e-13	1.71e-11	K03164|1|0.0|1796|vvi:100253371|DNA topoisomerase II [EC:5.99.1.3]	gi|26984133|gb|AAN85207.1|/0/DNA topoisomerase II [Nicotiana tabacum]
PGSC0003DMT400080427	1249	-1.06329	Down	1.65e-09	4.22e-08	K09422|1|2e-74|277|rcu:RCOM_0176920|myb proto-oncogene protein, plant	gi|75107030|sp|P81395.1|MYB30_ANTMA/7.91145e-80/RecName: Full=Myb-related protein 330
PGSC0003DMT400009860	1261	-1.06271	Down	4.85e-17	2.48e-15	K08235|1|3e-149|526|gmx:100796698|xyloglucan:xyloglucosyl transferase [EC:2.4.1.207]	gi|187372976|gb|ACD03222.1|/2.36504e-148/xyloglucan endotransglucosylase/hydrolase 12 [Actinidia eriantha]
PGSC0003DMT400076657	7198	-1.0621	Down	4.03e-05	0.000434856	K15336|1|2e-82|306|vvi:100259391|tRNA (cytosine38-C5)-methyltransferase [EC:2.1.1.204]	gi|359493281|ref|XP_002272603.2|/0/PREDICTED: pentatricopeptide repeat-containing protein At5g55840-like [Vitis vinifera]
PGSC0003DMT400039496	2748	-1.06197	Down	4.01e-12	1.41e-10	K05681|1|2e-72|272|cme:CMS467C|ATP-binding cassette, subfamily G (WHITE), member 2;K12843|2|1e-69|263|vvi:100248403|U4/U6 small nuclear ribonucleoprotein PRP3;K05663|4|2e-16|86.7|sbi:SORBI_01g036355|mitochondrial ABC transporter ATM;K02065|5|4e-16|85.5|mtr:MTR_7g079540|putative ABC transport system ATP-binding protein	gi|255569405|ref|XP_002525670.1|/0/ATP-binding cassette transporter, putative [Ricinus communis]
PGSC0003DMT400003274	1405	-1.05913	Down	2.57e-14	1.09e-12	K12271|1|4e-122|436|pop:POPTR_557028|signal recognition particle 43 kDa protein	gi|255542650|ref|XP_002512388.1|/6.10997e-124/ankyrin repeat domain protein, putative [Ricinus communis]
PGSC0003DMT400032058	1613	-1.05791	Down	2.9e-05	0.00032675	K09286|1|6e-25|114|vvi:100246641|EREBP-like factor	gi|225426038|ref|XP_002271526.1|/4.23382e-55/PREDICTED: ethylene-responsive transcription factor CRF2 [Vitis vinifera]
PGSC0003DMT400008772	2160	-1.05791	Down	1.34e-06	2.05e-05	K11498|1|4e-138|490|aly:ARALYDRAFT_481003|centromeric protein E	gi|147864402|emb|CAN80502.1|/3.52944e-164/hypothetical protein VITISV_007231 [Vitis vinifera]
PGSC0003DMT400023554	1353	-1.05226	Down	1.4e-07	2.66e-06	K15406|1|1e-88|325|aly:ARALYDRAFT_330267|wax-ester synthase / diacylglycerol O-acyltransferase [EC:2.3.1.75 2.3.1.20]	gi|225455108|ref|XP_002268615.1|/1.74903e-128/PREDICTED: O-acyltransferase WSD1 [Vitis vinifera]
PGSC0003DMT400024265	1945	-1.05019	Down	7.65e-05	0.000752538	K14491|1|3e-16|85.5|sbi:SORBI_04g035980|two-component response regulator ARR-B family	gi|381149249|gb|AFF60407.1|/0/golden 2-like 1 transcription factor [Solanum phureja]
PGSC0003DMT400041591	2534	-1.05019	Down	7.65e-05	0.000752215	K01662|1|0.0|1178|rcu:RCOM_0410350|1-deoxy-D-xylulose-5-phosphate synthase [EC:2.2.1.7]	gi|51234083|gb|AAT97962.1|/0/putative 1-deoxy-D-xylulose 5-phosphate synthase 2 [Solanum habrochaites]
PGSC0003DMT400036087	3080	-1.05019	Down	7.65e-05	0.000751893	K13420|1|6e-99|360|sbi:SORBI_06g028760|LRR receptor-like serine/threonine-protein kinase FLS2 [EC:2.7.11.1]	gi|3894383|gb|AAC78591.1|/0/disease resistance protein [Solanum lycopersicum var. cerasiforme]
PGSC0003DMT400075404	1105	-1.04886	Down	8.62e-08	1.7e-06	K05283|1|2e-12|72.0|aly:ARALYDRAFT_354960|phosphatidylinositol glycan, class W [EC:2.3.-.-];K02689|2|3e-10|64.7|bdi:6439778|photosystem I P700 chlorophyll a apoprotein A1	gi|356517704|ref|XP_003527526.1|/6.92453e-45/PREDICTED: E3 ubiquitin-protein ligase ATL23-like [Glycine max]
PGSC0003DMT400029402	2456	-1.04822	Down	6.48e-05	0.000650829	K12130|1|1e-92|339|rcu:RCOM_0969830|pseudo-response regulator 5	gi|157399682|gb|ABV53465.1|/2.13524e-112/pseudo-response regulator 9 [Castanea sativa]
PGSC0003DMT400004712	4565	-1.04742	Down	3.04e-22	2.17e-20	K14326|1|0.0|1952|vvi:100264343|regulator of nonsense transcripts 1 [EC:3.6.4.-]	gi|359474491|ref|XP_002279304.2|/0/PREDICTED: regulator of nonsense transcripts 1 homolog [Vitis vinifera]
PGSC0003DMT400066895	2478	-1.04412	Down	4.1e-11	1.29e-09	K13416|1|1e-53|209|rcu:RCOM_1534760|brassinosteroid insensitive 1-associated receptor kinase 1 [EC:2.7.10.1 2.7.11.1];K13415|2|4e-52|204|osa:4324691|protein brassinosteroid insensitive 1 [EC:2.7.10.1 2.7.11.1]	gi|147798550|emb|CAN72186.1|/0/hypothetical protein VITISV_012898 [Vitis vinifera]
PGSC0003DMT400006523	4394	-1.04403	Down	1.31e-06	2.02e-05	K09580|1|7e-08|58.9|bdi:100842556|protein disulfide-isomerase A1 [EC:5.3.4.1]	gi|255549968|ref|XP_002516035.1|/1.79747e-144/conserved hypothetical protein [Ricinus communis]
PGSC0003DMT400015740	898	-1.04403	Down	1.31e-06	2.02e-05	K08913|1|1e-145|513|rcu:RCOM_0483250|light-harvesting complex II chlorophyll a/b binding protein 2	gi|115803|sp|P14278.1|CB24_SOLLC/6.60615e-154/RecName: Full=Chlorophyll a-b binding protein 4, chloroplastic; AltName: Full=LHCII type I CAB-4; Short=LHCP; Flags: Precursor
PGSC0003DMT400072173	6189	-1.0428	Down	3.94e-05	0.000426841	-	gi|356554284|ref|XP_003545478.1|/0/PREDICTED: uncharacterized protein LOC100794856 [Glycine max]
PGSC0003DMT400059615	2478	-1.03721	Down	4.92e-07	8.37e-06	-	-
PGSC0003DMT400055780	1335	-1.03519	Down	1.72e-05	0.000207412	K13348|1|7e-21|100|cme:CMS031C|protein Mpv17	gi|255553843|ref|XP_002517962.1|/5.18066e-117/Peroxisomal membrane protein, putative [Ricinus communis]
PGSC0003DMT400071394	4254	-1.03351	Down	3.74e-08	7.88e-07	-	gi|224127518|ref|XP_002320094.1|/3.46765e-76/f-box family protein [Populus trichocarpa]
PGSC0003DMT400019062	1836	-1.03297	Down	1.77e-06	2.66e-05	K00924|1|4e-108|390|ath:AT1G30270|[EC:2.7.1.-];K07198|3|4e-61|234|gmx:100806916|5'-AMP-activated protein kinase, catalytic alpha subunit [EC:2.7.11.11]	gi|116265972|gb|ABJ91234.1|/3.7869e-164/CBL-interacting protein kinase 6 [Populus trichocarpa]
PGSC0003DMT400060922	1074	-1.03129	Down	1.05e-05	0.000134424	K14431|1|3e-89|327|vvi:100252149|transcription factor TGA	gi|12230709|sp|O24160.1|TGA21_TOBAC/1.41542e-95/RecName: Full=TGACG-sequence-specific DNA-binding protein TGA-2.1; Short=TGA2.1
PGSC0003DMT400038417	9470	-1.03009	Down	8.91e-06	0.000115551	K15336|1|3e-56|220|vvi:100259391|tRNA (cytosine38-C5)-methyltransferase [EC:2.1.1.204]	gi|359490245|ref|XP_002268526.2|/0/PREDICTED: pentatricopeptide repeat-containing protein At5g62370-like [Vitis vinifera]
PGSC0003DMT400053423	901	-1.02813	Down	9.66e-08	1.88e-06	-	gi|224110432|ref|XP_002333092.1|/1.24049e-91/predicted protein [Populus trichocarpa]
PGSC0003DMT400040021	1362	-1.02673	Down	5.44e-06	7.36e-05	K12126|1|6e-14|77.0|aly:ARALYDRAFT_471048|phytochrome-interacting factor 3	gi|255543699|ref|XP_002512912.1|/2.96881e-51/conserved hypothetical protein [Ricinus communis]
PGSC0003DMT400045707	2170	-1.02492	Down	3.84e-05	0.000417849	K08193|1|9e-06|50.8|cme:CMP354C|MFS transporter, ACS family, solute carrier family 17 (sodium-dependent inorganic phosphate cotransporter), other	gi|225459330|ref|XP_002285800.1|/0/PREDICTED: purine efflux pump PbuE [Vitis vinifera]
PGSC0003DMT400050640	3969	-1.02492	Down	3.84e-05	0.000417651	K03013|1|3e-142|504|vvi:100258335|DNA-directed RNA polymerases I, II, and III subunit RPABC1;K13457|2|1e-46|187|osa:4342596|disease resistance protein RPM1	gi|157280331|gb|ABV29167.1|/0/disease resistance protein R3a-like protein [Solanum demissum]
PGSC0003DMT400078364	2332	-1.02369	Down	3.25e-05	0.000361717	-	gi|224108361|ref|XP_002314821.1|/8.16976e-106/predicted protein [Populus trichocarpa]
PGSC0003DMT400057734	1307	-1.0229	Down	2.94e-07	5.25e-06	-	gi|359496721|ref|XP_002273372.2|/2.00082e-65/PREDICTED: uncharacterized protein LOC100244739 [Vitis vinifera]
PGSC0003DMT400032386	1551	-1.01689	Down	8.95e-07	1.42e-05	-	gi|255564543|ref|XP_002523267.1|/3.9174e-26/conserved hypothetical protein [Ricinus communis]
PGSC0003DMT400030650	1725	-1.01546	Down	2.6e-110	1.03e-107	K13496|1|7e-78|290|ath:AT2G36790|UDP-glucosyl transferase 73C [EC:2.4.1.-]	gi|300294858|gb|ADJ96636.1|/0/SGA [Solanum tuberosum]
PGSC0003DMT400047236	1966	-1.01134	Down	3.8e-06	5.3e-05	-	gi|225446370|ref|XP_002273772.1|/0/PREDICTED: mannan endo-1,4-beta-mannosidase 2-like [Vitis vinifera]
PGSC0003DMT400068861	5037	-1.01109	Down	6.12e-05	0.000623079	-	gi|224060959|ref|XP_002300295.1|/1.42575e-60/predicted protein [Populus trichocarpa]
PGSC0003DMT400032048	1757	-1.01012	Down	5.18e-05	0.000541214	K09273|1|1e-37|156|ppp:PHYPADRAFT_210318|upstream-binding transcription factor;K15223|2|4e-08|58.2|ota:Ot17g00830|upstream activation factor subunit UAF30;K09272|3|7e-08|57.4|mtr:MTR_5g082570|structure-specific recognition protein 1	gi|3551257|dbj|BAA32827.1|/8.78274e-86/98b [Daucus carota]
PGSC0003DMT400015301	1920	-1.00965	Down	8.21e-09	1.94e-07	K03327|1|4e-177|619|rcu:RCOM_0275340|multidrug resistance protein, MATE family	gi|255582915|ref|XP_002532229.1|/4.57274e-176/TRANSPARENT TESTA 12 protein, putative [Ricinus communis]
PGSC0003DMT400036890	1509	-1.00744	Down	3.15e-05	0.000351274	-	gi|356523245|ref|XP_003530251.1|/3.96159e-100/PREDICTED: unknown protein DS12 from 2D-PAGE of leaf, chloroplastic-like [Glycine max]
PGSC0003DMT400081375	1522	-1.00662	Down	1.27e-10	3.73e-09	-	gi|225437380|ref|XP_002268904.1|/2.91379e-151/PREDICTED: monoglyceride lipase isoform 1 [Vitis vinifera]
PGSC0003DMT400058293	3098	-1.00433	Down	4.09e-11	1.29e-09	-	gi|225424811|ref|XP_002267941.1|/4.10261e-140/PREDICTED: microtubule-associated protein SPIRAL2-like [Vitis vinifera]
PGSC0003DMT400060169	1690	-1.00433	Down	1.62e-05	0.000197025	-	gi|255561933|ref|XP_002521975.1|/1.09934e-61/conserved hypothetical protein [Ricinus communis]
PGSC0003DMT400006305	1709	-1.00307	Down	1.52e-08	3.43e-07	K01229|1|0.0|688|vvi:100267558|lactase-phlorizin hydrolase [EC:3.2.1.108 3.2.1.62];K05350|2|0.0|674|gmx:100814004|beta-glucosidase [EC:3.2.1.21]	gi|359493680|ref|XP_003634649.1|/0/PREDICTED: lactase-phlorizin hydrolase [Vitis vinifera]
PGSC0003DMT400039776	2403	-1.00293	Down	1.17e-05	0.000146902	-	gi|224114581|ref|XP_002316801.1|/1.78069e-71/predicted protein [Populus trichocarpa]
PGSC0003DMT400062959	1932	-1.00227	Down	3.25e-07	5.77e-06	K04424|1|4e-50|197|aly:ARALYDRAFT_909157|sterile alpha motif and leucine zipper containing kinase AZK [EC:2.7.11.25];K14510|3|1e-47|189|ppp:PHYPADRAFT_30352|serine/threonine-protein kinase CTR1 [EC:2.7.11.1]	gi|255540687|ref|XP_002511408.1|/1.81295e-164/protein with unknown function [Ricinus communis]
PGSC0003DMT400061072	4639	-1.0021	Down	1.81e-17	9.52e-16	K13173|1|2e-09|63.9|mtr:MTR_2g007150|arginine and glutamate-rich protein 1	gi|359486000|ref|XP_003633372.1|/5.22447e-09/PREDICTED: uncharacterized protein At1g10890 isoform 3 [Vitis vinifera]
PGSC0003DMT400035274	1070	-1.00102	Down	6.34e-15	2.76e-13	K01051|1|4e-12|70.5|rcu:RCOM_1179070|pectinesterase [EC:3.1.1.11]	gi|225444639|ref|XP_002276089.1|/2.86711e-48/PREDICTED: 21 kDa protein-like [Vitis vinifera]
PGSC0003DMT400028972	2330	-1.00042	Down	6.02e-06	8.08e-05	K10908|1|0.0|824|vvi:100250202|DNA-directed RNA polymerase, mitochondrial [EC:2.7.7.6]	gi|59800202|sp|P69242.1|RPOT3_NICSY/0/RecName: Full=DNA-directed RNA polymerase 3, chloroplastic; AltName: Full=NsRpoT-C; AltName: Full=T7 bacteriophage-type single subunit RNA polymerase 3; Flags: Precursor
PGSC0003DMT400053148	881	-1.00029	Down	2.98e-21	2.05e-19	-	gi|40287496|gb|AAR83862.1|/6.2236e-64/elicitor-inducible protein EIG-J7 [Capsicum annuum]
