# Supplementary material for: Comparative Morphology, Transcription, and Proteomics Study Revealing the Key Molecular Mechanism of Camphor on the Potato Tuber Sprouting Effect
Source: Int J Mol Sci. 2017 Oct 30;18(11):2280. doi: 10.3390/ijms18112280 (PMC5713250; doi:10.3390/ijms18112280)
Supplement: Supplementary file 1 [file ijms-18-02280-s001.zip › Table S3 D-VS-C.xls]

GeneID	Gene_length	log2 Ratio(Treatment/Dormant)	Up-Down-Regulation(Treatment/Dormant)	P-value	FDR	KEGG Orthology	Blast nr
PGSC0003DMT400076466	439	13.27127346	Up	4.27E-98	1.93E-96	-	-
PGSC0003DMT400010886	871	11.24400243	Up	4.12E-48	8.75E-47	-	gi|53830843|gb|AAU95244.1|/2.51001e-142/putative thaumatin-like protein [Solanum tuberosum]
PGSC0003DMT400047338	382	11.21652742	Up	4.15E-21	4.27E-20	-	gi|118489034|gb|ABK96324.1|/8.52796e-11/unknown [Populus trichocarpa x Populus deltoides]
PGSC0003DMT400068269	497	10.9725093	Up	4.05E-23	4.48E-22	-	gi|224105013|ref|XP_002313655.1|/1.13716e-24/predicted protein [Populus trichocarpa]
PGSC0003DMT400016546	1355	10.89834347	Up	9.69E-59	2.46E-57	K00514|1|3e-65|247|rcu:RCOM_1428040|zeta-carotene desaturase [EC:1.3.5.6];K01206|2|1e-35|149|ath:AT1G67830|alpha-L-fucosidase [EC:3.2.1.51]	gi|297728401|ref|NP_001176564.1|/9.70918e-87/Os11g0521000 [Oryza sativa Japonica Group]
PGSC0003DMT400064504	965	10.74105125	Up	9.05E-38	1.54E-36	K01183|1|2e-105|380|vvi:100256098|chitinase [EC:3.2.1.14]	gi|121663827|dbj|BAF44533.1|/3.26479e-133/class IV chitinase [Nicotiana tabacum]
PGSC0003DMT400038473	741	10.61867404	Up	7.46E-27	9.39E-26	-	gi|60459393|gb|AAX20042.1|/2.32903e-39/proline-rich protein [Capsicum annuum]
PGSC0003DMT400048814	384	10.61383548	Up	3.25E-14	2.45E-13	-	gi|224105067|ref|XP_002313673.1|/5.49449e-18/predicted protein [Populus trichocarpa]
PGSC0003DMT400083789	624	10.50855403	Up	4.15E-21	4.26E-20	-	-
PGSC0003DMT400021604	486	10.50075634	Up	1.64E-16	1.40E-15	-	-
PGSC0003DMT400053289	423	10.44325723	Up	6.30E-14	4.69E-13	-	gi|148537206|dbj|BAF63494.1|/4.00595e-16/nodule protein Dg93-like protein [Potamogeton distinctus]
PGSC0003DMT400005265	378	10.4038948	Up	3.34E-12	2.21E-11	K12669|1|4e-46|180|aly:ARALYDRAFT_334448|oligosaccharyltransferase complex subunit gamma	gi|255554973|ref|XP_002518524.1|/3.67002e-54/nuclear transport factor, putative [Ricinus communis]
PGSC0003DMT400088323	1308	10.39958676	Up	2.35E-40	4.29E-39	K00924|1|1e-21|102|ath:AT5G22850|[EC:2.7.1.-]	gi|359492937|ref|XP_002283889.2|/9.0474e-167/PREDICTED: aspartic proteinase nepenthesin-1-like [Vitis vinifera]
PGSC0003DMT400042062	711	10.39932207	Up	2.94E-22	3.17E-21	K13448|1|8e-72|268|pop:POPTR_657221|calcium-binding protein CML	gi|14625425|dbj|BAB61919.1|/1.0436e-78/calmodulin NtCaM13 [Nicotiana tabacum]
PGSC0003DMT400022651	701	10.38076305	Up	1.11E-21	1.16E-20	K13464|1|3e-07|53.5|rcu:RCOM_1437820|jasmonate ZIM domain-containing protein	gi|389986107|gb|AFL46171.1|/9.32366e-32/jasmonate ZIM domain protein f [Nicotiana attenuata]
PGSC0003DMT400057388	911	10.28863531	Up	2.80E-26	3.46E-25	-	-
PGSC0003DMT400021349	909	10.27550426	Up	5.43E-26	6.64E-25	-	-
PGSC0003DMT400055828	1605	10.27197595	Up	3.07E-45	6.16E-44	K10666|1|3e-25|114|rcu:RCOM_1593560|E3 ubiquitin-protein ligase RNF5 [EC:6.3.2.19]	gi|75291821|sp|Q6R567.1|RMA1_CAPAN/5.51528e-47/RecName: Full=E3 ubiquitin-protein ligase RMA1H1; AltName: Full=Protein RING membrane-anchor 1 homolog 1
PGSC0003DMT400056203	557	10.22311533	Up	1.19E-15	9.72E-15	-	-
PGSC0003DMT400054383	2341	10.20618741	Up	9.21E-63	2.52E-61	-	gi|297740886|emb|CBI31068.3|/2.19919e-159/unnamed protein product [Vitis vinifera]
PGSC0003DMT400035590	2239	10.18799566	Up	2.58E-59	6.63E-58	K00487|1|0.0|757|vvi:100251539|trans-cinnamate 4-monooxygenase [EC:1.14.13.11]	gi|14423323|gb|AAK62344.1|/0/elicitor-inducible cytochrome P450 [Nicotiana tabacum]
PGSC0003DMT400080256	857	10.16784427	Up	7.84E-23	8.60E-22	K06688|1|8e-85|311|rcu:RCOM_1578930|ubiquitin-conjugating enzyme E2 C [EC:6.3.2.19]	gi|255544950|ref|XP_002513536.1|/8.80339e-84/ubiquitin-conjugating enzyme E2 C, putative [Ricinus communis]
PGSC0003DMT400049193	649	10.16011545	Up	2.25E-17	1.99E-16	K06892|1|2e-37|153|pop:POPTR_550478|;K05933|2|1e-33|141|zma:100191321|aminocyclopropanecarboxylate oxidase [EC:1.14.17.4];K05278|5|3e-33|139|sbi:SORBI_04g034240|flavonol synthase [EC:1.14.11.23]	gi|268638403|gb|ACZ17543.1|/2.8122e-85/oxidoreductase [Capsicum annuum]
PGSC0003DMT400051879	870	10.10815623	Up	2.94E-22	3.17E-21	-	gi|388510816|gb|AFK43474.1|/2.41238e-28/unknown [Lotus japonicus]
PGSC0003DMT400027065	1653	10.06186258	Up	2.35E-40	4.30E-39	-	gi|356572112|ref|XP_003554214.1|/3.24081e-26/PREDICTED: uncharacterized protein LOC100810028 [Glycine max]
PGSC0003DMT400050271	942	9.993444569	Up	2.94E-22	3.17E-21	K13448|1|2e-17|87.8|ath:AT3G47480|calcium-binding protein CML	gi|224141003|ref|XP_002323865.1|/5.92891e-23/predicted protein [Populus trichocarpa]
PGSC0003DMT400081312	1931	9.986464521	Up	1.15E-44	2.28E-43	K01051|1|0.0|692|rcu:RCOM_1179070|pectinesterase [EC:3.1.1.11]	gi|255564232|ref|XP_002523113.1|/0/Pectinesterase-3 precursor, putative [Ricinus communis]
PGSC0003DMT400001726	396	9.969048818	Up	1.28E-09	7.19E-09	K01183|1|3e-07|52.0|osa:4338718|chitinase [EC:3.2.1.14]	gi|269935957|dbj|BAI49996.1|/1.38204e-08/42KDa chitin-binding protein [Solanum lycopersicum var. cerasiforme]
PGSC0003DMT400052381	1382	9.884092569	Up	5.16E-30	7.17E-29	K15227|1|4e-108|390|rcu:RCOM_0003340|arogenate dehydrogenase (NADP+), plant [EC:1.3.1.78]	gi|325516254|gb|ADZ24705.1|/0/arogenate dehydrogenase 2 [Solanum pennellii]
PGSC0003DMT400052057	815	9.831533874	Up	2.25E-17	1.99E-16	K13424|1|9e-25|112|sbi:SORBI_09g023270|WRKY transcription factor 33;K13423|5|2e-24|110|ath:AT2G30250|WRKY transcription factor 25	gi|356561712|ref|XP_003549123.1|/6.65987e-46/PREDICTED: probable WRKY transcription factor 56-like [Glycine max]
PGSC0003DMT400069218	1409	9.827609421	Up	1.94E-29	2.64E-28	K06892|1|4e-110|396|pop:POPTR_550478|;K00475|3|8e-57|219|vvi:100233079|naringenin 3-dioxygenase [EC:1.14.11.9]	gi|350540006|ref|NP_001233840.1|/3.56153e-164/flavonoid biosynthesis oxidoreductase protein [Solanum lycopersicum]
PGSC0003DMT400038291	946	9.824601945	Up	5.85E-20	5.72E-19	-	gi|24745596|dbj|BAC23029.1|/9.84136e-135/tyramine hydroxycinnamoyl transferase [Solanum tuberosum]
PGSC0003DMT400049875	473	9.758512754	Up	6.63E-10	3.79E-09	-	gi|224130474|ref|XP_002320846.1|/5.8014e-09/hypothetical protein POPTRDRAFT_572354 [Populus trichocarpa]
PGSC0003DMT400001664	783	9.731780349	Up	1.19E-15	9.73E-15	-	gi|10798754|dbj|BAB16429.1|/5.64248e-47/NtEIG-A1 [Nicotiana tabacum]
PGSC0003DMT400078699	972	9.673592934	Up	1.60E-18	1.48E-17	K13422|1|2e-15|81.6|pop:POPTR_836925|transcription factor MYC2	gi|359480528|ref|XP_002270448.2|/9.80225e-45/PREDICTED: transcription factor bHLH25-like [Vitis vinifera]
PGSC0003DMT400023193	1592	9.577440115	Up	5.29E-28	6.90E-27	K00924|1|8e-11|67.0|ath:AT5G22850|[EC:2.7.1.-]	gi|316927700|gb|ADU58603.1|/0/xyloglucan-specific endoglucanase inhibitor 1 [Solanum tuberosum]
PGSC0003DMT400074709	1388	9.509198023	Up	2.09E-23	2.35E-22	K01590|1|3e-155|546|rcu:RCOM_1170790|histidine decarboxylase [EC:4.1.1.22]	gi|350538887|ref|NP_001233852.1|/0/aromatic amino acid decarboxylase 1B [Solanum lycopersicum]
PGSC0003DMT400064995	450	9.415390437	Up	1.32E-07	6.19E-07	K11253|1|3e-45|178|ota:Ot05g03850|histone H3	gi|308804339|ref|XP_003079482.1|/2.82339e-44/Histones H3 and H4 (ISS) [Ostreococcus tauri]
PGSC0003DMT400073746	663	9.400627085	Up	9.11E-11	5.54E-10	-	gi|351723415|ref|NP_001237022.1|/1.5329e-49/uncharacterized protein LOC100305555 precursor [Glycine max]
PGSC0003DMT400012066	496	9.390452535	Up	3.51E-08	1.74E-07	-	-
PGSC0003DMT400071904	461	9.380548688	Up	1.32E-07	6.19E-07	-	gi|255559619|ref|XP_002520829.1|/5.78517e-19/conserved hypothetical protein [Ricinus communis]
PGSC0003DMT400002870	656	9.374119964	Up	1.76E-10	1.05E-09	K11253|1|4e-60|229|ath:AT4G40030|histone H3	gi|357502337|ref|XP_003621457.1|/2.70516e-59/Histone H3 [Medicago truncatula]
PGSC0003DMT400052767	313	9.354190281	Up	2.62E-05	9.54E-05	K14484|1|6e-18|87.0|ath:AT5G25890|auxin-responsive protein IAA	gi|365818565|gb|AEX00371.1|/4.24939e-50/IAA36 [Solanum lycopersicum]
PGSC0003DMT400014383	1018	9.325112624	Up	2.31E-15	1.86E-14	K09422|1|2e-65|247|rcu:RCOM_0212060|myb proto-oncogene protein, plant	gi|255588387|ref|XP_002534590.1|/2.66725e-64/DNA binding protein, putative [Ricinus communis]
PGSC0003DMT400079236	864	9.281639048	Up	8.88E-13	6.13E-12	-	gi|224066999|ref|XP_002302319.1|/1.70022e-42/predicted protein [Populus trichocarpa]
PGSC0003DMT400028172	1701	9.251891705	Up	5.56E-24	6.36E-23	K13946|1|5e-11|67.8|smo:SELMODRAFT_176094|auxin influx carrier (AUX1 LAX family);K15015|2|5e-11|67.8|ath:AT5G02170|solute carrier family 32 (vesicular inhibitory amino acid transporter)	gi|359474803|ref|XP_003631535.1|/2.40389e-149/PREDICTED: lysine histidine transporter-like 8-like [Vitis vinifera]
PGSC0003DMT400038362	1035	9.243503919	Up	8.66E-15	6.78E-14	K00924|1|3e-11|67.8|ath:AT5G22850|[EC:2.7.1.-]	gi|225436984|ref|XP_002272235.1|/8.36533e-79/PREDICTED: basic 7S globulin [Vitis vinifera]
PGSC0003DMT400022650	465	9.24255384	Up	4.94E-07	2.19E-06	K13464|1|3e-06|48.9|rcu:RCOM_1437820|jasmonate ZIM domain-containing protein	gi|389986107|gb|AFL46171.1|/1.66881e-34/jasmonate ZIM domain protein f [Nicotiana attenuata]
PGSC0003DMT400035757	1252	9.212171276	Up	2.25E-17	1.99E-16	K13430|1|9e-44|176|zma:100283091|serine/threonine-protein kinase PBS1 [EC:2.7.11.1];K00924|5|3e-41|167|aly:ARALYDRAFT_486409|[EC:2.7.1.-]	gi|224117692|ref|XP_002317644.1|/7.16365e-89/predicted protein [Populus trichocarpa]
PGSC0003DMT400030855	965	9.15608875	Up	4.59E-13	3.22E-12	-	gi|224102031|ref|XP_002312517.1|/3.5949e-31/predicted protein [Populus trichocarpa]
PGSC0003DMT400013090	765	9.152356031	Up	1.76E-10	1.05E-09	K13449|1|7e-51|198|vvi:100258414|pathogenesis-related protein 1	gi|688429|dbj|BAA05473.1|/3.37383e-57/tumor-related protein [Nicotiana glauca x Nicotiana langsdorffii]
PGSC0003DMT400022352	1022	9.138882743	Up	1.22E-13	8.91E-13	K01183|1|1e-111|401|vvi:100232985|chitinase [EC:3.2.1.14]	gi|21495|emb|CAA47921.1|/3.53044e-149/chitinase [Solanum tuberosum]
PGSC0003DMT400068964	731	9.130481532	Up	6.63E-10	3.79E-09	-	gi|389986113|gb|AFL46174.1|/3.67299e-25/jasmonate ZIM domain protein j [Nicotiana attenuata]
PGSC0003DMT400076055	1791	9.123061725	Up	4.05E-23	4.48E-22	K00422|1|4e-104|377|vvi:100256583|polyphenol oxidase [EC:1.10.3.1]	gi|1146426|gb|AAA85122.1|/0/polyphenol oxidase [Solanum tuberosum]
PGSC0003DMT400060472	532	9.112488648	Up	2.55E-07	1.16E-06	K11254|1|6e-40|161|mtr:MTR_2g096100|histone H4	gi|350539093|ref|NP_001234118.1|/2.58473e-39/histone H4 [Solanum lycopersicum]
PGSC0003DMT400079980	910	9.099888611	Up	6.46E-12	4.22E-11	K13424|1|3e-10|64.3|rcu:RCOM_0849600|WRKY transcription factor 33;K13423|2|3e-10|63.9|ath:AT2G30250|WRKY transcription factor 25	gi|92429381|gb|ABE77148.1|/4.81154e-59/putative WRKY transcription factor [Nicotiana tabacum]
PGSC0003DMT400039270	1673	9.023450239	Up	3.02E-20	2.99E-19	K00517|1|2e-112|259|ath:AT3G56630|[EC:1.14.-.-];K13407|5|3e-104|222|vvi:100259592|cytochrome P450, family 94, subfamily A, polypeptide 1 (fatty acid omega-hydroxylase) [EC:1.14.-.-]	gi|308229874|gb|ADO24345.1|/0/cytochrome P450 A [Capsicum annuum]
PGSC0003DMT400091474	543	9.018832359	Up	4.94E-07	2.19E-06	K09286|1|2e-31|133|ath:AT4G17500|EREBP-like factor;K14517|2|5e-30|128|ath:AT5G47220|ethylene-responsive transcription factor 2	gi|296278604|gb|ADH04266.1|/7.58837e-42/ERF1 [Nicotiana benthamiana]
PGSC0003DMT400043595	745	9.010003108	Up	2.49E-09	1.37E-08	-	gi|224059746|ref|XP_002299983.1|/1.95797e-62/predicted protein [Populus trichocarpa]
PGSC0003DMT400010576	648	9.004798843	Up	3.51E-08	1.75E-07	K14496|1|2e-07|53.9|pop:POPTR_419501|abscisic acid receptor PYR/PYL family	gi|211906510|gb|ACJ11748.1|/1.12071e-49/major latex-like protein [Gossypium hirsutum]
PGSC0003DMT400045797	327	8.99150202	Up	0.000190246	0.000613455	K09264|1|4e-17|84.3|gmx:100785322|MADS-box transcription factor, plant	gi|34452115|gb|AAQ72514.1|/3.55994e-20/MADS-box protein 17 [Petunia x hybrida]
PGSC0003DMT400063714	1106	8.959338212	Up	4.59E-13	3.22E-12	K15382|1|1e-72|271|pop:POPTR_596138|solute carrier family 50 (sugar transporter)	gi|224130420|ref|XP_002328604.1|/1.48647e-71/predicted protein [Populus trichocarpa]
PGSC0003DMT400007421	657	8.928315757	Up	6.79E-08	3.29E-07	K01166|1|5e-69|258|pop:POPTR_820480|ribonuclease T2 [EC:3.1.27.1]	gi|356498296|ref|XP_003517989.1|/5.49302e-68/PREDICTED: ribonuclease 1-like [Glycine max]
PGSC0003DMT400069953	1052	8.927218233	Up	3.34E-12	2.21E-11	K13495|1|2e-48|191|vvi:100262460|cis-zeatin O-glucosyltransferase [EC:2.4.1.215]	gi|6226510|sp|Q9ZSK5.1|ZOG_PHALU/1.7643e-50/RecName: Full=Zeatin O-glucosyltransferase; AltName: Full=Trans-zeatin O-beta-D-glucosyltransferase
PGSC0003DMT400035977	579	8.926221208	Up	4.94E-07	2.19E-06	-	gi|1166450|emb|CAA64559.1|/6.59932e-13/Tfm5 [Solanum lycopersicum]
PGSC0003DMT400000356	1240	8.922673574	Up	3.25E-14	2.45E-13	K07976|1|6e-86|316|aly:ARALYDRAFT_470156|Rab family, other	gi|356559913|ref|XP_003548240.1|/3.05755e-100/PREDICTED: ras-related protein RABA3-like [Glycine max]
PGSC0003DMT400019739	781	8.893011385	Up	4.82E-09	2.58E-08	-	-
PGSC0003DMT400057936	701	8.891378212	Up	3.51E-08	1.74E-07	K01520|1|1e-60|230|pop:POPTR_816992|dUTP pyrophosphatase [EC:3.6.1.23]	gi|224070184|ref|XP_002303134.1|/1.38037e-59/predicted protein [Populus trichocarpa]
PGSC0003DMT400022189	351	8.889321626	Up	0.000190246	0.000613279	K11253|1|3e-57|217|aly:ARALYDRAFT_471009|histone H3	gi|195606482|gb|ACG25071.1|/3.91419e-56/histone H3 [Zea mays]
PGSC0003DMT400037209	1037	8.873936462	Up	1.25E-11	8.07E-11	-	gi|871489|emb|CAA58732.1|/6.29138e-77/PAR-1c [Nicotiana tabacum]
PGSC0003DMT400039272	1762	8.86705483	Up	2.19E-141	1.47E-139	K00517|1|6e-121|432|ath:AT3G56630|[EC:1.14.-.-];K13407|3|2e-117|421|vvi:100259592|cytochrome P450, family 94, subfamily A, polypeptide 1 (fatty acid omega-hydroxylase) [EC:1.14.-.-]	gi|308229874|gb|ADO24345.1|/0/cytochrome P450 A [Capsicum annuum]
PGSC0003DMT400031865	1240	8.859937819	Up	1.22E-13	8.91E-13	K01507|1|8e-98|355|vvi:100245405|inorganic pyrophosphatase [EC:3.6.1.1]	gi|2500047|sp|Q43187.1|IPYR_SOLTU/1.2846e-98/RecName: Full=Soluble inorganic pyrophosphatase; AltName: Full=Pyrophosphate phospho-hydrolase; Short=PPase
PGSC0003DMT400033524	1574	8.856879316	Up	4.36E-17	3.81E-16	-	gi|147805938|emb|CAN67759.1|/1.12091e-153/hypothetical protein VITISV_002575 [Vitis vinifera]
PGSC0003DMT400042648	712	8.812331886	Up	6.79E-08	3.29E-07	-	gi|225442677|ref|XP_002284798.1|/2.54635e-24/PREDICTED: uncharacterized protein LOC100256715 [Vitis vinifera]
PGSC0003DMT400055049	1248	8.785071664	Up	4.59E-13	3.22E-12	-	gi|76884939|gb|ABA59556.1|/0/U-box protein [Capsicum annuum]
PGSC0003DMT400055157	555	8.77579268	Up	3.60E-06	1.45E-05	-	gi|23466389|tpg|DAA00285.1|/8.23424e-31/TPA: TPA_exp: putative phytosulfokine peptide precursor [Lycopersicon esculentum]
PGSC0003DMT400065103	732	8.772365479	Up	6.79E-08	3.29E-07	K10802|1|4e-12|69.7|mtr:MTR_7g068280|high mobility group protein B1	gi|359484115|ref|XP_002267697.2|/8.94227e-36/PREDICTED: high mobility group B protein 7-like [Vitis vinifera]
PGSC0003DMT400081769	713	8.751413362	Up	1.32E-07	6.19E-07	K11253|1|7e-60|228|mtr:MTR_1g105310|histone H3	gi|357502337|ref|XP_003621457.1|/1.6883e-60/Histone H3 [Medicago truncatula]
PGSC0003DMT400028042	857	8.724036521	Up	6.29E-128	3.84E-126	K01051|1|3e-18|90.5|pop:POPTR_553829|pectinesterase [EC:3.1.1.11];K02355|2|5e-18|89.7|vvi:100257414|elongation factor G	gi|225466057|ref|XP_002263715.1|/7.76599e-56/PREDICTED: 21 kDa protein [Vitis vinifera]
PGSC0003DMT400005078	979	8.709044078	Up	6.63E-10	3.79E-09	K13993|1|3e-17|87.4|ath:AT5G20970|HSP20 family protein	gi|15209175|gb|AAK91893.1|AC091627_6/4.99116e-105/Hsp20/alpha crystallin family protein [Solanum demissum]
PGSC0003DMT400002053	2019	8.68403417	Up	0	0	-	gi|147857446|emb|CAN78649.1|/1.91854e-51/hypothetical protein VITISV_036363 [Vitis vinifera]
PGSC0003DMT400042419	411	8.661654262	Up	0.000190246	0.000613014	-	gi|356520069|ref|XP_003528688.1|/9.3698e-18/PREDICTED: ankyrin repeat domain-containing protein 13B [Glycine max]
PGSC0003DMT400018580	634	8.657798192	Up	1.86E-06	7.75E-06	K13993|1|1e-06|51.2|rcu:RCOM_0297680|HSP20 family protein	gi|240254267|ref|NP_175842.4|/2.7643e-13/alpha-crystallin domain of heat shock protein-containing protein [Arabidopsis thaliana]
PGSC0003DMT400074503	1389	8.596695666	Up	8.88E-13	6.14E-12	-	-
PGSC0003DMT400067292	912	8.566206616	Up	1.81E-08	9.23E-08	-	-
PGSC0003DMT400001709	1759	8.564109078	Up	1.19E-15	9.73E-15	K00507|1|5e-139|493|gmx:100786391|stearoyl-CoA desaturase (delta-9 desaturase) [EC:1.14.19.1]	gi|357468181|ref|XP_003604375.1|/4.44777e-138/Palmitoyl-monogalactosyldiacylglycerol delta-7 desaturase [Medicago truncatula]
PGSC0003DMT400009495	812	8.563835711	Up	1.32E-07	6.19E-07	-	gi|225458175|ref|XP_002281067.1|/3.7448e-89/PREDICTED: transmembrane protein 136 [Vitis vinifera]
PGSC0003DMT400045325	555	8.527865166	Up	2.62E-05	9.55E-05	-	gi|218290|dbj|BAA02823.1|/1.18627e-37/genetic tumor-related proteinase inhibitor I precursor [Nicotiana glauca x Nicotiana langsdorffii]
PGSC0003DMT400055847	563	8.507218016	Up	2.62E-05	9.53E-05	-	gi|312271200|gb|ADQ57297.1|/1.96375e-59/xylem sap protein 10 kDa [Solanum lycopersicum]
PGSC0003DMT400059023	569	8.491924285	Up	2.62E-05	9.54E-05	-	-
PGSC0003DMT400075600	1232	8.464885428	Up	1.76E-10	1.05E-09	K01365|1|2e-157|553|mtr:MTR_3g116080|cathepsin L [EC:3.4.22.15];K15272|2|3e-151|533|vvi:100248746|solute carrier family 35 (UDP-sugar transporter), member A1/2/3;K01376|3|2e-147|520|ath:AT4G35350|[EC:3.4.22.-]	gi|357467173|ref|XP_003603871.1|/2.27931e-156/Cysteine proteinase [Medicago truncatula]
PGSC0003DMT400013095	764	8.459097722	Up	9.58E-07	4.11E-06	K13449|1|9e-61|231|vvi:100258414|pathogenesis-related protein 1	gi|13560653|gb|AAK30143.1|AF348141_1/1.11019e-92/pathogenesis-related protein PR-1 precursor [Capsicum annuum]
PGSC0003DMT400045208	1359	8.445332753	Up	2.43E-11	1.54E-10	-	gi|255554749|ref|XP_002518412.1|/1.70453e-123/conserved hypothetical protein [Ricinus communis]
PGSC0003DMT400081244	1329	8.43800874	Up	4.70E-11	2.92E-10	K01058|1|2e-49|195|gmx:100817287|phospholipase A1 [EC:3.1.1.32]	gi|148611499|gb|ABQ95989.1|/0/phospholipase A1 [Capsicum annuum]
PGSC0003DMT400027944	593	8.432320833	Up	2.62E-05	9.54E-05	-	-
PGSC0003DMT400041573	966	8.428769467	Up	3.51E-08	1.74E-07	K00083|1|9e-89|325|pop:POPTR_667694|cinnamyl-alcohol dehydrogenase [EC:1.1.1.195]	gi|291165312|gb|ADD81207.1|/4.04847e-99/sinapyl alcohol dehydrogenase 4 [Nicotiana tabacum]
PGSC0003DMT400032048	1757	8.419899503	Up	3.25E-14	2.45E-13	K09273|1|1e-37|156|ppp:PHYPADRAFT_210318|upstream-binding transcription factor;K15223|2|4e-08|58.2|ota:Ot17g00830|upstream activation factor subunit UAF30;K09272|3|7e-08|57.4|mtr:MTR_5g082570|structure-specific recognition protein 1	gi|3551257|dbj|BAA32827.1|/8.78274e-86/98b [Daucus carota]
PGSC0003DMT400031899	1463	8.414897292	Up	6.46E-12	4.22E-11	K13422|1|4e-38|157|aly:ARALYDRAFT_890840|transcription factor MYC2	gi|334200172|gb|AEG74013.1|/2.30621e-89/lMYC3 [Hevea brasiliensis]
PGSC0003DMT400075839	489	8.410958191	Up	0.000190246	0.000613985	-	gi|17373811|sp|O65740.1|DEF2_CAPAN/1.03424e-27/RecName: Full=Defensin J1-2; Flags: Precursor
PGSC0003DMT400021751	564	8.410878635	Up	9.66E-103	4.60E-101	-	-
PGSC0003DMT400044383	994	8.387546804	Up	3.51E-08	1.74E-07	K14516|1|5e-15|80.1|vvi:100246426|ethylene-responsive transcription factor 1	gi|310892572|gb|ADP37428.1|/1.37756e-25/ethylene-responsive-element-binding factor 13 [Petunia x hybrida]
PGSC0003DMT400015347	737	8.366615832	Up	3.60E-06	1.46E-05	-	-
PGSC0003DMT400014824	660	8.365349755	Up	1.35E-05	5.11E-05	-	gi|388517277|gb|AFK46700.1|/2.00553e-09/unknown [Lotus japonicus]
PGSC0003DMT400005342	1139	8.348638091	Up	4.82E-09	2.58E-08	K08235|1|4e-125|446|gmx:100793766|xyloglucan:xyloglucosyl transferase [EC:2.4.1.207]	gi|356575805|ref|XP_003556027.1|/4.60291e-124/PREDICTED: probable xyloglucan endotransglucosylase/hydrolase protein 8-like [Glycine max]
PGSC0003DMT400033837	874	8.332151277	Up	4.94E-07	2.19E-06	-	gi|225444740|ref|XP_002278959.1|/2.94985e-66/PREDICTED: uncharacterized protein LOC100256155 [Vitis vinifera]
PGSC0003DMT400001679	1166	8.31483805	Up	4.82E-09	2.58E-08	K10436|1|4e-108|389|pop:POPTR_661879|microtubule-associated protein, RP/EB family	gi|229890016|dbj|BAH58381.1|/3.52635e-127/AtEB1b-like protein [Nicotiana tabacum]
PGSC0003DMT400032624	1015	8.300801305	Up	6.79E-08	3.29E-07	K09286|1|2e-19|95.1|ath:AT4G25480|EREBP-like factor	gi|225426771|ref|XP_002276184.1|/1.97336e-35/PREDICTED: ethylene-responsive transcription factor ERF024-like [Vitis vinifera]
PGSC0003DMT400020220	975	8.29991322	Up	1.32E-07	6.19E-07	-	gi|356498991|ref|XP_003518328.1|/5.568e-56/PREDICTED: GDSL esterase/lipase At2g30310-like [Glycine max]
PGSC0003DMT400026121	1797	8.292266053	Up	2.37E-13	1.69E-12	K00517|1|1e-108|392|osa:4348172|[EC:1.14.-.-];K16084|3|1e-91|335|osa:4329723|cytochrome P450, family 76, subfamily M, polypeptide 7 (ent-cassa-12,15-diene 11-hydroxylase) [EC:1.14.13.145];K13083|4|4e-84|310|mtr:MTR_144s0009|cytochrome P450, family 75, subfamily A (flavonoid 3',5'-hydroxylase) [EC:1.14.13.88]	gi|403399733|sp|D1MI46.1|C76BA_SWEMU/0/RecName: Full=Geraniol 8-hydroxylase; AltName: Full=Cytochrome P450 76B10; AltName: Full=Geraniol 10-hydroxylase; Short=SmG10H
PGSC0003DMT400028799	911	8.29075719	Up	1.90E-94	8.24E-93	-	gi|10798750|dbj|BAB16427.1|/4.22884e-63/NtEIG-E80 [Nicotiana tabacum]
PGSC0003DMT400074502	1255	8.257628074	Up	2.49E-09	1.37E-08	-	-
PGSC0003DMT400054692	586	8.256807195	Up	9.82E-05	0.000329842	-	gi|356501737|ref|XP_003519680.1|/9.15397e-10/PREDICTED: uncharacterized protein LOC100803585 [Glycine max]
PGSC0003DMT400072926	594	8.237244929	Up	9.82E-05	0.000329694	-	gi|359472814|ref|XP_003631197.1|/6.68725e-72/PREDICTED: uncharacterized protein LOC100854391 [Vitis vinifera]
PGSC0003DMT400012093	689	8.215848955	Up	2.62E-05	9.55E-05	-	gi|58578282|emb|CAI48077.1|/7.22083e-29/extensin-like protein [Capsicum chinense]
PGSC0003DMT400060659	1166	8.211744557	Up	1.81E-08	9.23E-08	K09286|1|5e-22|103|ath:AT1G43160|EREBP-like factor	gi|255584052|ref|XP_002532770.1|/5.97659e-34/DNA binding protein, putative [Ricinus communis]
PGSC0003DMT400030708	1172	8.204339775	Up	1.81E-08	9.24E-08	-	gi|37572447|dbj|BAC98493.1|/1.3723e-70/AG-motif binding protein-3 [Nicotiana tabacum]
PGSC0003DMT400063080	2190	8.191350163	Up	4.47E-15	3.55E-14	K07466|1|1e-11|49.3|rcu:RCOM_1469680|replication factor A1	gi|255552241|ref|XP_002517165.1|/1.97876e-146/basic 7S globulin 2 precursor small subunit, putative [Ricinus communis]
PGSC0003DMT400032087	625	8.16385167	Up	9.82E-05	0.000329644	-	gi|147843842|emb|CAN79447.1|/6.16719e-10/hypothetical protein VITISV_037464 [Vitis vinifera]
PGSC0003DMT400036833	1809	8.14516053	Up	3.34E-12	2.21E-11	K07192|1|3e-180|630|rcu:RCOM_0866800|flotillin	gi|365222926|gb|AEW69815.1|/0/Hop-interacting protein THI116 [Solanum lycopersicum]
PGSC0003DMT400014815	965	8.122141418	Up	9.58E-07	4.11E-06	-	gi|225454320|ref|XP_002277286.1|/7.24347e-32/PREDICTED: uncharacterized protein LOC100258567 [Vitis vinifera]
PGSC0003DMT400048685	1988	8.121372018	Up	7.21E-84	2.76E-82	K00422|1|1e-95|348|vvi:100256583|polyphenol oxidase [EC:1.10.3.1]	gi|1346774|sp|Q08303.2|PPOA_SOLLC/0/RecName: Full=Polyphenol oxidase A, chloroplastic; Short=PPO; AltName: Full=Catechol oxidase; Flags: Precursor
PGSC0003DMT400057781	2123	8.115882428	Up	6.30E-14	4.68E-13	K00422|1|1e-146|518|vvi:100256583|polyphenol oxidase [EC:1.10.3.1]	gi|222093457|gb|ACM43505.1|/0/polyphenoloxidase [Camellia nitidissima]
PGSC0003DMT400031070	1116	8.105050317	Up	1.32E-07	6.19E-07	K06911|1|4e-130|462|vvi:100254895|	gi|350537409|ref|NP_001234292.1|/5.95561e-161/pirin-like protein [Solanum lycopersicum]
PGSC0003DMT400020180	1323	8.081966703	Up	9.34E-09	4.87E-08	K15400|1|3e-21|101|aly:ARALYDRAFT_493874|omega-hydroxypalmitate O-feruloyl transferase [EC:2.3.1.188];K13065|4|3e-19|94.7|aly:ARALYDRAFT_892660|shikimate O-hydroxycinnamoyltransferase [EC:2.3.1.133]	gi|357528933|gb|AET80687.1|/2.7875e-139/putative spermidine hydroxycinnamoyl transferase [Nicotiana attenuata]
PGSC0003DMT400049931	804	8.080620278	Up	1.35E-05	5.10E-05	K05283|1|3e-14|77.0|aly:ARALYDRAFT_354960|phosphatidylinositol glycan, class W [EC:2.3.-.-];K15692|2|3e-11|67.0|sbi:SORBI_06g034040|E3 ubiquitin-protein ligase RNF13 [EC:6.3.2.19];K13148|4|2e-09|60.8|rcu:RCOM_0598050|integrator complex subunit 11 [EC:3.1.27.-]	gi|297745339|emb|CBI40419.3|/1.7886e-35/unnamed protein product [Vitis vinifera]
PGSC0003DMT400073435	761	8.072456484	Up	2.62E-05	9.54E-05	-	gi|224134899|ref|XP_002327517.1|/5.9106e-54/predicted protein [Populus trichocarpa]
PGSC0003DMT400074510	2002	8.069300292	Up	8.88E-13	6.13E-12	K00423|1|4e-159|560|aly:ARALYDRAFT_892557|L-ascorbate oxidase [EC:1.10.3.3]	gi|225447041|ref|XP_002269614.1|/0/PREDICTED: L-ascorbate oxidase homolog [Vitis vinifera]
PGSC0003DMT400068047	1055	8.060613463	Up	4.94E-07	2.19E-06	K09873|1|2e-97|354|ath:AT3G16240|aquaporin TIP;K09866|2|6e-92|335|sbi:SORBI_10g019360|aquaporin-4	gi|292653543|gb|ADE34289.1|/3.51318e-107/aquaporin TIP2;3 [Gossypium hirsutum]
PGSC0003DMT400048062	1681	8.058388135	Up	9.11E-11	5.54E-10	K05868|1|4e-167|586|rcu:RCOM_0873690|cyclin B	gi|350537521|ref|NP_001233786.1|/2.43647e-170/cyclin B2 [Solanum lycopersicum]
PGSC0003DMT400005467	1059	8.055153872	Up	4.94E-07	2.19E-06	-	gi|225459168|ref|XP_002285717.1|/1.39692e-95/PREDICTED: purine permease 3 [Vitis vinifera]
PGSC0003DMT400068379	678	8.046422587	Up	9.82E-05	0.00033004	-	gi|255580799|ref|XP_002531220.1|/6.49837e-67/Major pollen allergen Ory s 1 precursor, putative [Ricinus communis]
PGSC0003DMT400079728	1017	8.046422587	Up	9.58E-07	4.11E-06	K00695|1|3e-110|396|rcu:RCOM_1123530|sucrose synthase [EC:2.4.1.13]	gi|313770769|gb|ADR82001.1|/2.07449e-109/sucrose synthase 6 [Populus trichocarpa]
PGSC0003DMT400067707	1071	8.038897982	Up	4.94E-07	2.19E-06	-	gi|4996349|dbj|BAA78417.1|/5.0126e-93/NAC-domain protein [Nicotiana tabacum]
PGSC0003DMT400097242	1464	8.035399885	Up	2.49E-09	1.36E-08	K15398|1|0.0|832|vvi:100249915|cytochrome P450, family 86, subfamily A, polypeptide 2/4/7/8 (fatty acid omega-hydroxylase) [EC:1.14.-.-]	gi|225454268|ref|XP_002275115.1|/0/PREDICTED: cytochrome P450 86A2 [Vitis vinifera]
PGSC0003DMT400027148	2106	8.030184161	Up	4.59E-13	3.22E-12	K08653|1|6e-07|54.7|olu:OSTLU_40456|membrane-bound transcription factor site-1 protease [EC:3.4.21.112]	gi|350536739|ref|NP_001234774.1|/0/subtilisin-like protease precursor [Solanum lycopersicum]
PGSC0003DMT400032411	1386	8.014852508	Up	9.34E-09	4.87E-08	K10418|1|9e-11|66.6|vvi:100267077|dynein light chain LC8-type	gi|225461427|ref|XP_002282291.1|/1.79564e-27/PREDICTED: dynein light chain, cytoplasmic-like [Vitis vinifera]
PGSC0003DMT400014442	2472	8.010340706	Up	1.40E-77	4.90E-76	-	gi|359491467|ref|XP_002277225.2|/8.94509e-151/PREDICTED: uncharacterized protein LOC100264517 [Vitis vinifera]
PGSC0003DMT400041563	747	8.006135291	Up	5.07E-05	0.000177716	K00083|1|2e-68|256|pop:POPTR_667694|cinnamyl-alcohol dehydrogenase [EC:1.1.1.195]	gi|25815120|emb|CAD29291.1|/4.12771e-76/alcohol NADP+ oxidoreductase [Solanum tuberosum]
PGSC0003DMT400028257	2129	7.980566316	Up	8.88E-13	6.14E-12	K10727|1|4e-78|291|pop:POPTR_816093|chromatin licensing and DNA replication factor 1	gi|225437846|ref|XP_002263743.1|/1.20633e-124/PREDICTED: CDT1-like protein a, chloroplastic-like [Vitis vinifera]
PGSC0003DMT400035283	763	7.975560476	Up	5.07E-05	0.000177827	-	gi|225464740|ref|XP_002264361.1|/3.0871e-18/PREDICTED: uncharacterized protein LOC100265579 [Vitis vinifera]
PGSC0003DMT400073853	717	7.965734741	Up	9.82E-05	0.000329941	K09286|1|4e-23|106|ath:AT5G05410|EREBP-like factor	gi|388252717|gb|AFK24441.1|/2.73744e-34/DREB2 [Coffea arabica]
PGSC0003DMT400016518	1489	7.962062084	Up	4.82E-09	2.58E-08	K08099|1|4e-107|386|vvi:100252835|chlorophyllase [EC:3.1.1.14]	gi|162568914|gb|ABY19383.1|/4.87247e-127/putative chlorophyllase [Nicotiana tabacum]
PGSC0003DMT400016102	1137	7.952624207	Up	4.94E-07	2.19E-06	K11592|1|5e-39|160|smo:SELMODRAFT_448444|endoribonuclease Dicer [EC:3.1.26.-]	gi|359477401|ref|XP_003631973.1|/5.81324e-111/PREDICTED: protein FAM179B-like [Vitis vinifera]
PGSC0003DMT400048684	2000	7.951993389	Up	0	0	K00422|1|1e-99|362|vvi:100256583|polyphenol oxidase [EC:1.10.3.1]	gi|1146424|gb|AAA85121.1|/0/polyphenol oxidase [Solanum tuberosum]
PGSC0003DMT400074524	943	7.933020168	Up	6.97E-06	2.73E-05	-	gi|359487465|ref|XP_003633597.1|/2.23082e-38/PREDICTED: uncharacterized protein LOC100853056 [Vitis vinifera]
PGSC0003DMT400074531	1048	7.932714221	Up	1.86E-06	7.75E-06	-	gi|359487465|ref|XP_003633597.1|/3.67102e-40/PREDICTED: uncharacterized protein LOC100853056 [Vitis vinifera]
PGSC0003DMT400074526	944	7.93149108	Up	6.97E-06	2.73E-05	-	gi|255562176|ref|XP_002522096.1|/1.0393e-43/protein binding protein, putative [Ricinus communis]
PGSC0003DMT400075938	743	7.914345649	Up	9.82E-05	0.00032999	-	gi|290578583|gb|ADD51186.1|/1.08187e-36/tumor-related protein [Vitis cinerea var. helleri x Vitis riparia]
PGSC0003DMT400021687	2766	7.911063405	Up	1.19E-15	9.72E-15	K01179|1|6e-169|593|osa:4335944|endoglucanase [EC:3.2.1.4]	gi|350538027|ref|NP_001234323.1|/0/endo-1,4-beta-D-glucanase precursor [Solanum lycopersicum]
PGSC0003DMT400012228	700	7.893437734	Up	0.000190246	0.000612926	-	gi|10798752|dbj|BAB16428.1|/4.63803e-23/P-rich protein EIG-I30 [Nicotiana tabacum]
PGSC0003DMT400068028	756	7.889321626	Up	9.82E-05	0.000329398	-	gi|302142821|emb|CBI20116.3|/6.84919e-95/unnamed protein product [Vitis vinifera]
PGSC0003DMT400058204	1674	7.889321626	Up	1.28E-09	7.19E-09	K12126|1|3e-14|78.6|ath:AT1G09530|phytochrome-interacting factor 3;K13422|3|2e-06|52.4|osa:4349484|transcription factor MYC2	gi|33339703|gb|AAQ14331.1|AF283506_1/3.24164e-82/MYC1 [Catharanthus roseus]
PGSC0003DMT400082050	813	7.883988181	Up	5.07E-05	0.000177577	-	gi|375151700|gb|AFA36428.1|/5.99572e-63/dirigent-like protein [Solanum tuberosum]
PGSC0003DMT400053841	764	7.874135222	Up	9.82E-05	0.000329299	-	gi|255545130|ref|XP_002513626.1|/5.07673e-29/conserved hypothetical protein [Ricinus communis]
PGSC0003DMT400097175	822	7.86810514	Up	5.07E-05	0.000177688	K12356|1|1e-86|317|vvi:100265092|coniferyl-alcohol glucosyltransferase [EC:2.4.1.111]	gi|297735203|emb|CBI17565.3|/1.49609e-85/unnamed protein product [Vitis vinifera]
PGSC0003DMT400078209	940	7.855155022	Up	1.35E-05	5.11E-05	-	gi|255558816|ref|XP_002520431.1|/3.00109e-51/acyl-CoA thioesterase, putative [Ricinus communis]
PGSC0003DMT400082004	721	7.850793397	Up	0.000190246	0.000612838	-	gi|76161006|gb|ABA40466.1|/3.90258e-20/unknown [Solanum tuberosum]
PGSC0003DMT400004317	1115	7.843309228	Up	1.86E-06	7.74E-06	-	gi|225432147|ref|XP_002265735.1|/3.42125e-116/PREDICTED: uncharacterized protein LOC100254448 [Vitis vinifera]
PGSC0003DMT400009575	1172	7.841769696	Up	9.58E-07	4.11E-06	-	gi|85376265|gb|ABC70328.1|/2.05539e-58/agglutinin isoform [Castanea crenata]
PGSC0003DMT400013349	728	7.836854206	Up	0.000190246	0.000613367	-	-
PGSC0003DMT400066572	1531	7.818838062	Up	1.81E-08	9.23E-08	K13496|1|3e-118|423|ath:AT2G36780|UDP-glucosyl transferase 73C [EC:2.4.1.-]	gi|209954719|dbj|BAG80550.1|/0/UDP-glucose:glucosyltransferase [Lycium barbarum]
PGSC0003DMT400015933	1084	7.8099876	Up	3.60E-06	1.46E-05	-	gi|255563290|ref|XP_002522648.1|/8.62198e-08/Gamma-gliadin precursor, putative [Ricinus communis]
PGSC0003DMT400058457	2627	7.776861739	Up	1.22E-13	8.90E-13	K05868|1|2e-133|475|vvi:100261859|cyclin B	gi|6093215|emb|CAB58998.1|/8.59782e-168/CYCB1-1 protein [Petunia x hybrida]
PGSC0003DMT400064324	761	7.772896202	Up	0.000190246	0.000613632	-	gi|358249232|ref|NP_001239759.1|/2.4333e-07/uncharacterized protein LOC100782360 precursor [Glycine max]
PGSC0003DMT400065027	1002	7.763005176	Up	1.35E-05	5.11E-05	K11253|1|4e-60|229|ota:Ot11g02340|histone H3	gi|308809453|ref|XP_003082036.1|/4.28371e-59/Histones H3 and H4 (ISS) [Ostreococcus tauri]
PGSC0003DMT400033260	1064	7.758851694	Up	6.97E-06	2.73E-05	-	gi|356505805|ref|XP_003521680.1|/2.03538e-78/PREDICTED: uncharacterized protein LOC100527010 [Glycine max]
PGSC0003DMT400065346	830	7.754596524	Up	9.82E-05	0.000329496	K01955|1|6e-64|242|vvi:100262205|carbamoyl-phosphate synthase large subunit [EC:6.3.5.5];K13944|2|1e-23|108|vvi:100261792|LOB domain-containing protein 16	gi|225435213|ref|XP_002282042.1|/6.19692e-63/PREDICTED: carbamoyl-phosphate synthase large chain-like [Vitis vinifera]
PGSC0003DMT400009458	2149	7.744684362	Up	4.70E-11	2.92E-10	-	gi|255538680|ref|XP_002510405.1|/2.50618e-61/oxidoreductase, putative [Ricinus communis]
PGSC0003DMT400055813	2061	7.722543179	Up	1.76E-10	1.05E-09	K04345|1|9e-29|127|aly:ARALYDRAFT_480465|protein kinase A [EC:2.7.11.11]	gi|225447223|ref|XP_002277857.1|/0/PREDICTED: probable protein phosphatase 2C 52 [Vitis vinifera]
PGSC0003DMT400078609	597	7.720834089	Up	2.64E-63	7.27E-62	-	gi|310694911|gb|ADP05504.1|/1.65095e-62/serine proteinase inhibitor 2a [Solanum nigrum]
PGSC0003DMT400096782	1947	7.717171959	Up	6.63E-10	3.79E-09	K01537|1|0.0|731|aly:ARALYDRAFT_898774|Ca2+-transporting ATPase [EC:3.6.3.8]	gi|225432830|ref|XP_002279629.1|/0/PREDICTED: putative calcium-transporting ATPase 13, plasma membrane-type-like [Vitis vinifera]
PGSC0003DMT400075780	979	7.709044078	Up	2.62E-05	9.55E-05	-	gi|297737601|emb|CBI26802.3|/3.4968e-66/unnamed protein product [Vitis vinifera]
PGSC0003DMT400045025	1413	7.703225333	Up	2.55E-07	1.16E-06	K02537|1|3e-105|380|gmx:100808950|mitotic spindle assembly checkpoint protein MAD2	gi|356540181|ref|XP_003538568.1|/3.1804e-104/PREDICTED: mitotic spindle checkpoint protein MAD2-like [Glycine max]
PGSC0003DMT400056523	1900	7.65931602	Up	2.49E-09	1.36E-08	K00423|1|5e-65|247|ppp:PHYPADRAFT_163787|L-ascorbate oxidase [EC:1.10.3.3]	gi|359495139|ref|XP_002264394.2|/0/PREDICTED: laccase-14 [Vitis vinifera]
PGSC0003DMT400044674	1657	7.650290959	Up	3.51E-08	1.74E-07	-	gi|338190111|gb|AEI84329.1|/0/lectin-domain receptor-like kinase [Nicotiana attenuata]
PGSC0003DMT400015179	1342	7.646357594	Up	9.58E-07	4.11E-06	-	gi|111073727|dbj|BAF02552.1|/3.02105e-157/hypothetical protein [Nicotiana benthamiana]
PGSC0003DMT400048706	1990	7.639852723	Up	1.28E-09	7.20E-09	K00422|1|7e-73|217|vvi:100256583|polyphenol oxidase [EC:1.10.3.1]	gi|1146426|gb|AAA85122.1|/8.35371e-135/polyphenol oxidase [Solanum tuberosum]
PGSC0003DMT400038285	835	7.639016458	Up	0.000190246	0.000613897	-	gi|24745596|dbj|BAC23029.1|/1.1282e-112/tyramine hydroxycinnamoyl transferase [Solanum tuberosum]
PGSC0003DMT400034385	1362	7.625015562	Up	9.58E-07	4.12E-06	K15400|1|2e-17|88.6|ppp:PHYPADRAFT_138784|omega-hydroxypalmitate O-feruloyl transferase [EC:2.3.1.188];K13065|2|8e-17|86.7|pop:POPTR_554899|shikimate O-hydroxycinnamoyltransferase [EC:2.3.1.133]	gi|357528929|gb|AET80686.1|/6.77036e-96/spermidine hydroxycinnamoyl transferase [Nicotiana attenuata]
PGSC0003DMT400066027	1377	7.609213706	Up	9.58E-07	4.11E-06	K13447|1|4e-114|409|sbi:SORBI_03g033800|respiratory burst oxidase [EC:1.6.3.- 1.11.1.-]	gi|255550343|ref|XP_002516222.1|/2.18576e-134/respiratory burst oxidase, putative [Ricinus communis]
PGSC0003DMT400063688	2710	7.597683996	Up	1.72E-12	1.16E-11	K13447|1|0.0|1434|rcu:RCOM_1433130|respiratory burst oxidase [EC:1.6.3.- 1.11.1.-]	gi|75164734|sp|Q948T9.1|RBOHB_SOLTU/0/RecName: Full=Respiratory burst oxidase homolog protein B; AltName: Full=NADPH oxidase RBOHB; AltName: Full=StRBOHB
PGSC0003DMT400054949	1390	7.595657383	Up	9.58E-07	4.11E-06	-	gi|76884939|gb|ABA59556.1|/0/U-box protein [Capsicum annuum]
PGSC0003DMT400023325	2522	7.591784081	Up	1.25E-11	8.08E-11	K05349|1|0.0|1182|rcu:RCOM_1347430|beta-glucosidase [EC:3.2.1.21]	gi|371917282|dbj|BAL44717.1|/0/SlArf/Xyl2 [Solanum lycopersicum]
PGSC0003DMT400000553	1753	7.569038565	Up	3.51E-08	1.74E-07	K01762|1|0.0|669|gmx:100775969|1-aminocyclopropane-1-carboxylate synthase [EC:4.4.1.14]	gi|584682|sp|P18485.2|1A12_SOLLC/0/RecName: Full=1-aminocyclopropane-1-carboxylate synthase 2; Short=ACC synthase 2; AltName: Full=Le-ACS2; Short=ACS-2; AltName: Full=S-adenosyl-L-methionine methylthioadenosine-lyase 2
PGSC0003DMT400000827	1686	7.568676497	Up	6.79E-08	3.29E-07	-	gi|297738806|emb|CBI28051.3|/1.53048e-55/unnamed protein product [Vitis vinifera]
PGSC0003DMT400020834	953	7.555231646	Up	9.82E-05	0.000329201	-	gi|225435279|ref|XP_002285068.1|/3.15634e-64/PREDICTED: fasciclin-like arabinogalactan protein 11-like [Vitis vinifera]
PGSC0003DMT400094217	1269	7.504657775	Up	6.97E-06	2.73E-05	-	-
PGSC0003DMT400031666	1340	7.504119356	Up	3.60E-06	1.46E-05	K13415|1|3e-40|164|osa:4324691|protein brassinosteroid insensitive 1 [EC:2.7.10.1 2.7.11.1];K04733|2|3e-39|160|smo:SELMODRAFT_159261|interleukin-1 receptor-associated kinase 4 [EC:2.7.11.1]	gi|224118602|ref|XP_002317861.1|/7.33633e-79/predicted protein [Populus trichocarpa]
PGSC0003DMT400042032	1066	7.493108001	Up	5.07E-05	0.000177938	K01183|1|4e-92|336|vvi:100245803|chitinase [EC:3.2.1.14]	gi|121663827|dbj|BAF44533.1|/9.05204e-111/class IV chitinase [Nicotiana tabacum]
PGSC0003DMT400009869	1281	7.491079369	Up	6.97E-06	2.73E-05	K01728|1|2e-167|586|rcu:RCOM_1353560|pectate lyase [EC:4.2.2.2]	gi|255556854|ref|XP_002519460.1|/2.57502e-166/Pectate lyase precursor, putative [Ricinus communis]
PGSC0003DMT400063296	3353	7.487561212	Up	3.25E-14	2.45E-13	K11274|1|0.0|1228|mtr:MTR_2g059200|chromosome transmission fidelity protein 4	gi|359491386|ref|XP_002273412.2|/0/PREDICTED: LOW QUALITY PROTEIN: WD repeat and HMG-box DNA-binding protein 1-like [Vitis vinifera]
PGSC0003DMT400081337	3823	7.471640097	Up	6.15E-16	5.09E-15	K00770|1|0.0|1697|vvi:100243459|1,4-beta-D-xylan synthase [EC:2.4.2.24]	gi|225437481|ref|XP_002274010.1|/0/PREDICTED: cellulose synthase-like protein D5-like [Vitis vinifera]
PGSC0003DMT400016143	1246	7.448583616	Up	1.35E-05	5.10E-05	-	gi|157679148|dbj|BAF80453.1|/8.97891e-92/DC1 domain containing protein [Nicotiana tabacum]
PGSC0003DMT400061389	963	7.433256858	Up	0.000190246	0.000613102	-	gi|255561301|ref|XP_002521661.1|/7.96815e-31/conserved hypothetical protein [Ricinus communis]
PGSC0003DMT400028623	1046	7.420896914	Up	9.82E-05	0.000329546	-	gi|359481702|ref|XP_003632661.1|/1.01807e-74/PREDICTED: heme-binding-like protein At3g10130, chloroplastic-like [Vitis vinifera]
PGSC0003DMT400088761	2286	7.414847538	Up	4.83E-51	1.08E-49	-	gi|350536739|ref|NP_001234774.1|/0/subtilisin-like protease precursor [Solanum lycopersicum]
PGSC0003DMT400025571	2115	7.405122102	Up	9.34E-09	4.87E-08	K01206|1|3e-14|79.0|ath:AT1G67830|alpha-L-fucosidase [EC:3.2.1.51];K00514|4|3e-08|55.1|rcu:RCOM_1428040|zeta-carotene desaturase [EC:1.3.5.6]	gi|297839473|ref|XP_002887618.1|/2.23992e-147/T4O12.12 [Arabidopsis lyrata subsp. lyrata]
PGSC0003DMT400021857	1761	7.38559189	Up	2.55E-07	1.16E-06	K00924|1|2e-62|238|aly:ARALYDRAFT_486409|[EC:2.7.1.-];K04733|4|6e-56|217|smo:SELMODRAFT_159261|interleukin-1 receptor-associated kinase 4 [EC:2.7.11.1]	gi|359492355|ref|XP_002284688.2|/1.23882e-180/PREDICTED: wall-associated receptor kinase 2-like [Vitis vinifera]
PGSC0003DMT400079244	1004	7.373105292	Up	0.000190246	0.00061372	-	gi|302142006|emb|CBI19209.3|/2.16609e-10/unnamed protein product [Vitis vinifera]
PGSC0003DMT400063159	1084	7.369415008	Up	9.82E-05	0.000329447	-	gi|224084958|ref|XP_002307455.1|/7.99855e-22/predicted protein [Populus trichocarpa]
PGSC0003DMT400027130	1324	7.360984562	Up	1.35E-05	5.11E-05	K00430|1|2e-138|490|vvi:100256842|peroxidase [EC:1.11.1.7]	gi|225439922|ref|XP_002275288.1|/1.99766e-137/PREDICTED: peroxidase 21 [Vitis vinifera]
PGSC0003DMT400005268	1474	7.349996393	Up	9.17E-49	1.97E-47	K01051|1|2e-79|244|rcu:RCOM_0905530|pectinesterase [EC:3.1.1.11]	gi|255554971|ref|XP_002518523.1|/1.75061e-78/Pectinesterase precursor, putative [Ricinus communis]
PGSC0003DMT400023497	1417	7.345510086	Up	6.97E-06	2.73E-05	K13422|1|1e-07|56.6|pop:POPTR_836925|transcription factor MYC2	gi|255545056|ref|XP_002513589.1|/3.93774e-78/DNA binding protein, putative [Ricinus communis]
PGSC0003DMT400010276	1032	7.33342159	Up	0.000190246	0.000612662	-	gi|296082415|emb|CBI21420.3|/4.29715e-110/unnamed protein product [Vitis vinifera]
PGSC0003DMT400078698	1437	7.325289783	Up	6.97E-06	2.73E-05	K13422|1|1e-14|79.3|rcu:RCOM_0864470|transcription factor MYC2	gi|359480528|ref|XP_002270448.2|/5.85245e-37/PREDICTED: transcription factor bHLH25-like [Vitis vinifera]
PGSC0003DMT400012338	2161	7.321613273	Up	1.81E-08	9.22E-08	K12125|1|7e-40|164|aly:ARALYDRAFT_481449|protein EARLY FLOWERING 3	gi|224070734|ref|XP_002303218.1|/1.47246e-77/predicted protein [Populus trichocarpa]
PGSC0003DMT400073050	1287	7.314412789	Up	2.62E-05	9.55E-05	K15731|1|2e-42|171|ppp:PHYPADRAFT_152342|carboxy-terminal domain RNA polymerase II polypeptide A small phosphatase [EC:3.1.3.16]	gi|225443704|ref|XP_002264996.1|/1.95836e-97/PREDICTED: CTD small phosphatase-like protein-like [Vitis vinifera]
PGSC0003DMT400005343	2099	7.313612243	Up	0	0	K01051|1|0.0|691|pop:POPTR_822767|pectinesterase [EC:3.1.1.11]	gi|224116094|ref|XP_002317208.1|/0/predicted protein [Populus trichocarpa]
PGSC0003DMT400018494	1530	7.312820704	Up	3.60E-06	1.46E-05	K09754|1|0.0|666|rcu:RCOM_1106600|coumaroylquinate(coumaroylshikimate) 3'-monooxygenase [EC:1.14.13.36]	gi|85068608|gb|ABC69384.1|/0/CYP98A33v1 [Nicotiana tabacum]
PGSC0003DMT400039271	1542	7.301549591	Up	3.60E-06	1.45E-05	K00517|1|2e-120|431|ath:AT3G56630|[EC:1.14.-.-];K13407|3|1e-114|411|vvi:100259592|cytochrome P450, family 94, subfamily A, polypeptide 1 (fatty acid omega-hydroxylase) [EC:1.14.-.-]	gi|308229874|gb|ADO24345.1|/0/cytochrome P450 A [Capsicum annuum]
PGSC0003DMT400082388	1983	7.282092329	Up	1.74E-46	3.57E-45	K00423|1|0.0|917|vvi:100251280|L-ascorbate oxidase [EC:1.10.3.3]	gi|2493321|sp|Q40588.1|ASO_TOBAC/0/RecName: Full=L-ascorbate oxidase; Short=ASO; Short=Ascorbase; Flags: Precursor
PGSC0003DMT400001093	1244	7.270328953	Up	5.07E-05	0.000177744	-	gi|255565447|ref|XP_002523714.1|/3.66663e-61/Shugoshin-1, putative [Ricinus communis]
PGSC0003DMT400055051	1278	7.231427602	Up	5.07E-05	0.000177771	-	gi|76884939|gb|ABA59556.1|/0/U-box protein [Capsicum annuum]
PGSC0003DMT400076326	2485	7.223159986	Up	4.82E-09	2.58E-08	K03364|1|0.0|635|zma:100193750|cell division cycle 20-like protein 1, cofactor of APC complex	gi|283837095|emb|CBH19892.1|/0/cell cycle switch 52B [Solanum lycopersicum var. cerasiforme]
PGSC0003DMT400066570	1821	7.206011343	Up	9.58E-07	4.12E-06	K13496|1|6e-109|393|ath:AT2G36790|UDP-glucosyl transferase 73C [EC:2.4.1.-]	gi|209954717|dbj|BAG80549.1|/0/UDP-glucose:glucosyltransferase [Lycium barbarum]
PGSC0003DMT400080601	1659	7.19603847	Up	3.60E-06	1.46E-05	-	gi|356572858|ref|XP_003554582.1|/2.65008e-169/PREDICTED: uncharacterized protein LOC100785270 [Glycine max]
PGSC0003DMT400075398	2010	7.194791298	Up	2.55E-07	1.16E-06	K00423|1|6e-166|582|aly:ARALYDRAFT_892557|L-ascorbate oxidase [EC:1.10.3.3]	gi|1255951|emb|CAA65634.1|/0/PS60 [Nicotiana tabacum]
PGSC0003DMT400002219	1229	7.188294849	Up	9.82E-05	0.00032925	K01115|1|1e-13|75.9|vcn:VOLCADRAFT_99471|phospholipase D [EC:3.1.4.4];K14709|3|2e-12|71.6|vcn:VOLCADRAFT_104214|solute carrier family 39 (zinc transporter), member 1/2/3;K12825|5|4e-09|60.8|ppp:PHYPADRAFT_174116|splicing factor 3A subunit 1	gi|15451136|gb|AAK96839.1|/1.28444e-50/periaxin-like protein [Arabidopsis thaliana]
PGSC0003DMT400079013	1587	7.182047716	Up	6.97E-06	2.73E-05	K13947|1|0.0|738|vvi:100250503|auxin efflux carrier family	gi|350539579|ref|NP_001234199.1|/0/auxin efflux facilitator SlPIN6 [Solanum lycopersicum]
PGSC0003DMT400043501	1327	7.177147068	Up	5.07E-05	0.00017766	-	gi|225458388|ref|XP_002283511.1|/4.68477e-86/PREDICTED: elongation of fatty acids protein A [Vitis vinifera]
PGSC0003DMT400029034	1428	7.164428864	Up	2.62E-05	9.54E-05	-	gi|147781705|emb|CAN67054.1|/3.01316e-110/hypothetical protein VITISV_035706 [Vitis vinifera]
PGSC0003DMT400087226	1701	7.159969215	Up	3.60E-06	1.46E-05	-	gi|169674674|gb|ACA64703.1|/0/subtilase [Nicotiana tabacum]
PGSC0003DMT400095550	1440	7.152356031	Up	2.62E-05	9.55E-05	K00924|1|3e-10|65.1|ath:AT5G22850|[EC:2.7.1.-]	gi|316927704|gb|ADU58605.1|/0/xyloglucan-specific endoglucanase inhibitor 4 [Solanum tuberosum]
PGSC0003DMT400023187	1531	7.151413401	Up	1.35E-05	5.11E-05	K00924|1|1e-08|59.7|ath:AT5G22850|[EC:2.7.1.-]	gi|316927704|gb|ADU58605.1|/5.76012e-139/xyloglucan-specific endoglucanase inhibitor 4 [Solanum tuberosum]
PGSC0003DMT400034541	1174	7.147432153	Up	0.000190246	0.000613543	-	gi|359497770|ref|XP_002272250.2|/1.2863e-76/PREDICTED: acyl-CoA--sterol O-acyltransferase 1-like [Vitis vinifera]
PGSC0003DMT400086252	1278	7.131891929	Up	9.82E-05	0.000329348	K00434|1|1e-15|82.4|pop:POPTR_827053|L-ascorbate peroxidase [EC:1.11.1.11]	gi|224134062|ref|XP_002327746.1|/1.56715e-14/predicted protein [Populus trichocarpa]
PGSC0003DMT400038216	2573	7.069860888	Up	1.81E-08	9.23E-08	K13420|1|8e-49|194|vvi:100253808|LRR receptor-like serine/threonine-protein kinase FLS2 [EC:2.7.11.1];K13415|2|5e-46|184|aly:ARALYDRAFT_912402|protein brassinosteroid insensitive 1 [EC:2.7.10.1 2.7.11.1]	gi|255543977|ref|XP_002513051.1|/2.84143e-123/serine/threonine-protein kinase bri1, putative [Ricinus communis]
PGSC0003DMT400069238	2383	7.069502081	Up	6.79E-08	3.29E-07	-	gi|255557961|ref|XP_002520009.1|/2.40171e-44/conserved hypothetical protein [Ricinus communis]
PGSC0003DMT400065015	3348	7.064408332	Up	9.11E-11	5.54E-10	-	gi|255544258|ref|XP_002513191.1|/0/synaptotagmin, putative [Ricinus communis]
PGSC0003DMT400057119	3908	7.033922471	Up	3.34E-12	2.22E-11	K10400|1|6e-80|298|gmx:100809655|kinesin family member 15	gi|350535000|ref|NP_001234426.1|/0/kinesin related protein [Solanum lycopersicum]
PGSC0003DMT400024841	1862	7.029499284	Up	3.60E-06	1.46E-05	-	gi|255547996|ref|XP_002515055.1|/0/hydrolase, hydrolyzing O-glycosyl compounds, putative [Ricinus communis]
PGSC0003DMT400012217	2077	7.01624105	Up	9.58E-07	4.11E-06	K01193|1|0.0|857|pop:POPTR_817289|beta-fructofuranosidase [EC:3.2.1.26]	gi|350538065|ref|NP_001234069.1|/0/invertase [Solanum lycopersicum]
PGSC0003DMT400020175	1341	7.00508498	Up	3.09E-38	5.34E-37	K15400|1|2e-22|105|aly:ARALYDRAFT_493874|omega-hydroxypalmitate O-feruloyl transferase [EC:2.3.1.188];K13065|4|1e-17|89.7|pop:POPTR_784746|shikimate O-hydroxycinnamoyltransferase [EC:2.3.1.133]	gi|357528933|gb|AET80687.1|/9.76358e-140/putative spermidine hydroxycinnamoyl transferase [Nicotiana attenuata]
PGSC0003DMT400035264	2698	7.001421997	Up	1.81E-08	9.23E-08	K00695|1|0.0|1167|vvi:100249279|sucrose synthase [EC:2.4.1.13]	gi|157042755|gb|ABV02029.1|/0/sucrose sythase [Nicotiana langsdorffii x Nicotiana sanderae]
PGSC0003DMT400025000	2001	6.999631771	Up	1.86E-06	7.75E-06	K14489|1|3e-17|88.6|vvi:100263145|arabidopsis histidine kinase 2/3/4 (cytokinin receptor) [EC:2.7.13.3]	gi|224101317|ref|XP_002312230.1|/1.1921e-41/predicted protein [Populus trichocarpa]
PGSC0003DMT400062969	2406	6.996750701	Up	1.32E-07	6.19E-07	K10401|1|0.0|875|mtr:MTR_4g112350|kinesin family member 18/19	gi|225455818|ref|XP_002272451.1|/0/PREDICTED: uncharacterized protein LOC100259414 [Vitis vinifera]
PGSC0003DMT400049192	1513	6.987903451	Up	5.07E-05	0.000177605	K05277|1|1e-67|255|pop:POPTR_646527|leucoanthocyanidin dioxygenase [EC:1.14.11.19]	gi|268638403|gb|ACZ17543.1|/3.90819e-156/oxidoreductase [Capsicum annuum]
PGSC0003DMT400020381	1729	6.975949815	Up	1.35E-05	5.10E-05	K15406|1|7e-29|127|aly:ARALYDRAFT_330267|wax-ester synthase / diacylglycerol O-acyltransferase [EC:2.3.1.75 2.3.1.20]	gi|225446392|ref|XP_002274522.1|/2.06715e-172/PREDICTED: O-acyltransferase WSD1 [Vitis vinifera]
PGSC0003DMT400040941	1527	6.974615377	Up	5.07E-05	0.000177799	-	-
PGSC0003DMT400050718	1328	6.973142088	Up	2.20E-37	3.71E-36	K09286|1|9e-16|83.2|ath:AT1G43160|EREBP-like factor	gi|225438481|ref|XP_002278226.1|/3.29741e-31/PREDICTED: ethylene-responsive transcription factor ABR1 [Vitis vinifera]
PGSC0003DMT400049648	1495	6.973142088	Up	2.14E-146	1.51E-144	-	gi|225461324|ref|XP_002284551.1|/1.35595e-68/PREDICTED: uncharacterized protein LOC100267532 [Vitis vinifera]
PGSC0003DMT400073770	2281	6.948190015	Up	4.94E-07	2.19E-06	-	gi|225431495|ref|XP_002274844.1|/0/PREDICTED: uncharacterized protein LOC100265977 [Vitis vinifera]
PGSC0003DMT400026226	466	6.918280153	Up	5.78E-36	9.50E-35	-	-
PGSC0003DMT400072467	1599	6.9081455	Up	5.07E-05	0.000177994	-	gi|225426090|ref|XP_002276602.1|/1.45018e-148/PREDICTED: uncharacterized protein LOC100255255 [Vitis vinifera]
PGSC0003DMT400014873	1758	6.864489773	Up	2.62E-05	9.53E-05	K13535|1|6e-07|54.3|gmx:100789925|cardiolipin-specific phospholipase [EC:3.1.1.-]	gi|225426578|ref|XP_002279898.1|/0/PREDICTED: putative aminoacrylate hydrolase RutD [Vitis vinifera]
PGSC0003DMT400079144	1434	6.858819537	Up	0.000190246	0.000613808	K14411|1|5e-14|77.4|sbi:SORBI_02g005670|RNA-binding protein Musashi	gi|302141969|emb|CBI19172.3|/3.37578e-93/unnamed protein product [Vitis vinifera]
PGSC0003DMT400048307	2451	6.844485977	Up	4.94E-07	2.19E-06	K01057|1|4e-15|82.0|gmx:100804571|6-phosphogluconolactonase [EC:3.1.1.31]	gi|225451939|ref|XP_002282971.1|/0/PREDICTED: putative endo-1,3(4)-beta-glucanase 2-like [Vitis vinifera]
PGSC0003DMT400016038	1812	6.837790235	Up	5.61E-34	8.88E-33	K01568|1|0.0|1023|rcu:RCOM_0489390|pyruvate decarboxylase [EC:4.1.1.1]	gi|24745919|dbj|BAC23043.1|/0/pyruvate decarboxylase [Solanum tuberosum]
PGSC0003DMT400032521	2504	6.813621899	Up	4.94E-07	2.19E-06	K08653|1|4e-06|52.4|ath:AT5G19660|membrane-bound transcription factor site-1 protease [EC:3.4.21.112]	gi|124358348|gb|ABG37022.1|/0/serine protease [Nicotiana tabacum]
PGSC0003DMT400064740	2177	6.804010949	Up	3.60E-06	1.46E-05	-	gi|296082994|emb|CBI22295.3|/8.35426e-105/unnamed protein product [Vitis vinifera]
PGSC0003DMT400012227	829	6.801870661	Up	3.99E-33	6.14E-32	-	gi|224125176|ref|XP_002329912.1|/3.54339e-34/predicted protein [Populus trichocarpa]
PGSC0003DMT400060272	2098	6.779335167	Up	6.97E-06	2.73E-05	K09561|1|6e-07|54.7|vcn:VOLCADRAFT_67840|STIP1 homology and U-box containing protein 1 [EC:6.3.2.19]	gi|255571387|ref|XP_002526642.1|/5.35844e-101/Spotted leaf protein, putative [Ricinus communis]
PGSC0003DMT400021739	1633	6.778254974	Up	9.82E-05	0.000329151	K07213|1|3e-06|52.0|gmx:547569|copper chaperone	gi|255580479|ref|XP_002531065.1|/4.1917e-10/metal ion binding protein, putative [Ricinus communis]
PGSC0003DMT400078979	1898	6.753944851	Up	2.62E-05	9.54E-05	-	gi|225463024|ref|XP_002265610.1|/6.74149e-164/PREDICTED: uncharacterized protein LOC100263642 [Vitis vinifera]
PGSC0003DMT400040520	924	6.752542948	Up	5.43E-32	8.01E-31	K00083|1|7e-107|385|pop:POPTR_667694|cinnamyl-alcohol dehydrogenase [EC:1.1.1.195]	gi|25815120|emb|CAD29291.1|/1.78419e-141/alcohol NADP+ oxidoreductase [Solanum tuberosum]
PGSC0003DMT400039412	1611	6.752542948	Up	5.43E-32	8.01E-31	K00517|1|6e-121|432|ath:AT3G56630|[EC:1.14.-.-];K13407|3|3e-114|410|vvi:100259592|cytochrome P450, family 94, subfamily A, polypeptide 1 (fatty acid omega-hydroxylase) [EC:1.14.-.-]	gi|308229874|gb|ADO24345.1|/0/cytochrome P450 A [Capsicum annuum]
PGSC0003DMT400043433	1981	6.692195963	Up	2.62E-05	9.53E-05	K01592|1|4e-13|75.1|mtr:MTR_7g098730|tyrosine decarboxylase [EC:4.1.1.25];K05681|2|5e-13|74.7|cme:CMS467C|ATP-binding cassette, subfamily G (WHITE), member 2;K12843|3|1e-10|67.0|vvi:100248403|U4/U6 small nuclear ribonucleoprotein PRP3	gi|255572799|ref|XP_002527332.1|/1.78872e-174/ATP-binding cassette transporter, putative [Ricinus communis]
PGSC0003DMT400073084	3353	6.687859862	Up	1.81E-08	9.22E-08	K10999|1|0.0|1570|vvi:100261696|cellulose synthase A [EC:2.4.1.12]	gi|359483534|ref|XP_002269610.2|/0/PREDICTED: cellulose synthase A catalytic subunit 8 [UDP-forming] [Vitis vinifera]
PGSC0003DMT400011032	2249	6.679066183	Up	6.97E-06	2.73E-05	K06694|1|2e-14|79.3|mtr:MTR_5g043640|26S proteasome non-ATPase regulatory subunit 10	gi|359476356|ref|XP_003631824.1|/0/PREDICTED: ankyrin repeat-containing protein At5g02620-like [Vitis vinifera]
PGSC0003DMT400044706	1072	6.675237222	Up	2.73E-30	3.81E-29	-	gi|225446871|ref|XP_002283883.1|/3.2946e-44/PREDICTED: uncharacterized protein LOC100259123 [Vitis vinifera]
PGSC0003DMT400057164	2030	6.656945116	Up	2.62E-05	9.55E-05	K01179|1|3e-106|384|gmx:100814545|endoglucanase [EC:3.2.1.4]	gi|359494151|ref|XP_002277353.2|/0/PREDICTED: endoglucanase 11-like [Vitis vinifera]
PGSC0003DMT400038296	1656	6.648519884	Up	1.01E-29	1.38E-28	K01590|1|7e-156|548|rcu:RCOM_1170790|histidine decarboxylase [EC:4.1.1.22]	gi|350538737|ref|NP_001233845.1|/0/aromatic amino acid decarboxylase 1A [Solanum lycopersicum]
PGSC0003DMT400013769	1795	6.641795921	Up	9.82E-05	0.000329891	K02183|1|5e-94|343|mtr:MTR_4g128600|calmodulin	gi|357521181|ref|XP_003630879.1|/6.3705e-132/hypothetical protein MTR_8g104490 [Medicago truncatula]
PGSC0003DMT400027150	2439	6.634973352	Up	1.93E-29	2.64E-28	K08653|1|3e-07|55.8|bdi:100822086|membrane-bound transcription factor site-1 protease [EC:3.4.21.112]	gi|169674674|gb|ACA64703.1|/0/subtilase [Nicotiana tabacum]
PGSC0003DMT400058778	675	6.621298415	Up	3.71E-29	5.01E-28	K11253|1|6e-60|228|mtr:MTR_1g105310|histone H3	gi|388503164|gb|AFK39648.1|/6.45259e-59/unknown [Medicago truncatula]
PGSC0003DMT400063728	1822	6.620256806	Up	9.82E-05	0.000329793	K01051|1|0.0|805|rcu:RCOM_1433960|pectinesterase [EC:3.1.1.11]	gi|296089717|emb|CBI39536.3|/0/unnamed protein product [Vitis vinifera]
PGSC0003DMT400012663	598	6.61441203	Up	5.00E-57	1.24E-55	-	gi|359491947|ref|XP_003634344.1|/8.87677e-16/PREDICTED: uncharacterized protein LOC100267722 [Vitis vinifera]
PGSC0003DMT400044185	1152	6.536409518	Up	1.85E-27	2.38E-26	K02866|1|8e-18|89.7|osa:4332737|large subunit ribosomal protein L10e	gi|224110630|ref|XP_002315584.1|/4.42367e-98/predicted protein [Populus trichocarpa]
PGSC0003DMT400018331	1470	6.50696574	Up	6.82E-27	8.61E-26	K00517|1|1e-104|378|ath:AT3G56630|[EC:1.14.-.-];K13407|3|6e-104|376|pop:POPTR_588365|cytochrome P450, family 94, subfamily A, polypeptide 1 (fatty acid omega-hydroxylase) [EC:1.14.-.-]	gi|225436277|ref|XP_002264897.1|/0/PREDICTED: cytochrome P450 94A1 [Vitis vinifera]
PGSC0003DMT400032938	1008	6.501750725	Up	0	0	-	gi|118481089|gb|ABK92498.1|/1.06028e-73/unknown [Populus trichocarpa]
PGSC0003DMT400048681	1887	6.484481725	Up	3.24E-204	3.34E-202	K00422|1|5e-106|383|vvi:100256583|polyphenol oxidase [EC:1.10.3.1]	gi|1146426|gb|AAA85122.1|/0/polyphenol oxidase [Solanum tuberosum]
PGSC0003DMT400076209	4614	6.471837516	Up	1.22E-76	4.19E-75	K05681|1|6e-48|192|cme:CMS467C|ATP-binding cassette, subfamily G (WHITE), member 2;K12843|5|8e-44|178|vvi:100248403|U4/U6 small nuclear ribonucleoprotein PRP3	gi|328923705|gb|AEB65936.1|/0/ABCG subfamily transporter [Solanum tuberosum]
PGSC0003DMT400061841	1084	6.453947357	Up	8.39E-51	1.86E-49	K08235|1|4e-148|522|rcu:RCOM_0905690|xyloglucan:xyloglucosyl transferase [EC:2.4.1.207]	gi|255554981|ref|XP_002518528.1|/4.69568e-147/Xyloglucan endotransglucosylase/hydrolase protein A precursor, putative [Ricinus communis]
PGSC0003DMT400067259	2195	6.451094499	Up	5.07E-05	0.000177855	-	gi|334186339|ref|NP_192232.5|/5.12951e-104/S-locus lectin protein kinase-like protein [Arabidopsis thaliana]
PGSC0003DMT400056723	1797	6.446211709	Up	9.23E-26	1.12E-24	K08245|1|0.0|795|rcu:RCOM_1303660|phytepsin [EC:3.4.23.40]	gi|359483345|ref|XP_003632941.1|/0/PREDICTED: aspartic proteinase isoform 2 [Vitis vinifera]
PGSC0003DMT400015267	2519	6.433036562	Up	1.35E-05	5.11E-05	K13947|1|0.0|899|pop:POPTR_803601|auxin efflux carrier family	gi|298286394|dbj|BAJ09456.1|/0/auxin efflux carrier [Solanum lycopersicum]
PGSC0003DMT400013529	1932	6.428769467	Up	0.000190246	0.000613191	K13832|1|0.0|676|pop:POPTR_742170|3-dehydroquinate dehydratase / shikimate dehydrogenase [EC:4.2.1.10 1.1.1.25]	gi|57920902|gb|AAS90324.2|/0/3-dehydroquinate dehydratase / shikimate dehydrogenase isoform 2 [Nicotiana tabacum]
PGSC0003DMT400016547	1032	6.366484516	Up	2.39E-24	2.76E-23	K00514|1|6e-56|216|rcu:RCOM_1428040|zeta-carotene desaturase [EC:1.3.5.6];K01206|2|2e-28|124|ath:AT1G67830|alpha-L-fucosidase [EC:3.2.1.51]	gi|297728401|ref|NP_001176564.1|/1.70555e-74/Os11g0521000 [Oryza sativa Japonica Group]
PGSC0003DMT400016545	1382	6.347229959	Up	8.48E-139	5.58E-137	K00514|1|7e-61|218|rcu:RCOM_1428040|zeta-carotene desaturase [EC:1.3.5.6];K01206|3|1e-30|115|ath:AT1G67830|alpha-L-fucosidase [EC:3.2.1.51]	gi|297728401|ref|NP_001176564.1|/3.93011e-83/Os11g0521000 [Oryza sativa Japonica Group]
PGSC0003DMT400032910	1551	6.333317652	Up	8.78E-24	9.96E-23	K01728|1|0.0|645|pop:POPTR_815540|pectate lyase [EC:4.2.2.2]	gi|350537231|ref|NP_001234029.1|/0/probable pectate lyase P18 precursor [Solanum lycopersicum]
PGSC0003DMT400013055	4196	6.309849883	Up	3.51E-08	1.75E-07	K10599|1|4e-07|56.2|ppp:PHYPADRAFT_203375|pre-mRNA-processing factor 19 [EC:6.3.2.19];K03070|3|2e-06|53.9|rcu:RCOM_0562390|preprotein translocase subunit SecA	gi|147852653|emb|CAN83797.1|/0/hypothetical protein VITISV_002973 [Vitis vinifera]
PGSC0003DMT400050790	4198	6.309162395	Up	3.51E-08	1.74E-07	-	gi|255579427|ref|XP_002530557.1|/2.36584e-77/hypothetical protein RCOM_0303940 [Ricinus communis]
PGSC0003DMT400007468	1465	6.29937032	Up	3.22E-23	3.59E-22	-	gi|48375046|gb|AAT42190.1|/8.58723e-44/putative proline-rich protein [Nicotiana tabacum]
PGSC0003DMT400059626	2602	6.298803881	Up	2.62E-05	9.53E-05	K00276|1|0.0|1277|vvi:100267280|primary-amine oxidase [EC:1.4.3.21]	gi|115315698|gb|ABI93948.1|/0/methylputrescine oxidase [Nicotiana tabacum]
PGSC0003DMT400057419	546	6.284763987	Up	1.19E-285	1.81E-283	K02605|1|4e-10|62.4|smo:SELMODRAFT_418877|origin recognition complex subunit 3	gi|225460809|ref|XP_002275805.1|/7.01764e-19/PREDICTED: putative lipid-transfer protein DIR1-like [Vitis vinifera]
PGSC0003DMT400025805	1971	6.279466262	Up	0	0	K00423|1|1e-170|598|aly:ARALYDRAFT_892557|L-ascorbate oxidase [EC:1.10.3.3]	gi|1944575|emb|CAB08077.1|/0/pectinesterase [Solanum lycopersicum]
PGSC0003DMT400063316	1341	6.268996671	Up	2.79E-174	2.43E-172	K13379|1|0.0|705|rcu:RCOM_1468610|reversibly glycosylated polypeptide / UDP-arabinopyranose mutase [EC:2.4.1.- 5.4.99.30]	gi|110559491|gb|ABG76000.1|/0/GRP-like protein 2 [Gossypium hirsutum]
PGSC0003DMT400079203	1971	6.234979733	Up	1.69E-64	4.74E-63	K13030|1|4e-112|404|sbi:SORBI_01g001220|cyanohydrin beta-glucosyltransferase [EC:2.4.1.85];K13692|2|2e-64|245|vvi:100252177|UDP-glucose:(indol-3-yl)acetate beta-D-glucosyltransferase [EC:2.4.1.121];K13068|3|8e-62|236|aly:ARALYDRAFT_479675|sinapate 1-glucosyltransferase [EC:2.4.1.120];K13493|4|1e-61|236|ath:AT5G05870|cytokinin-N-glucosyltransferase [EC:2.4.1.-];K13228|5|1e-61|236|zma:100274317|UDP…	gi|209954713|dbj|BAG80547.1|/0/glycosyltransferase [Lycium barbarum]
PGSC0003DMT400022119	3087	6.222144362	Up	6.97E-06	2.73E-05	K00924|1|0.0|683|ath:AT1G75820|[EC:2.7.1.-];K08286|5|0.0|636|ath:AT4G28490|protein-serine/threonine kinase [EC:2.7.11.-]	gi|255590183|ref|XP_002535195.1|/0/Receptor protein kinase CLAVATA1 precursor, putative [Ricinus communis]
PGSC0003DMT400034998	2600	6.206803815	Up	5.07E-05	0.000177632	K10406|1|3e-32|139|vvi:100249019|kinesin family member C2/C3;K10398|2|3e-32|139|vvi:100255345|kinesin family member 11	gi|225433189|ref|XP_002281630.1|/0/PREDICTED: kinesin-like protein KIF11-like [Vitis vinifera]
PGSC0003DMT400025955	1471	6.205606484	Up	5.45E-290	8.55E-288	-	gi|9794870|gb|AAF98369.1|AF158253_1/0/patatin-like protein 3 [Nicotiana tabacum]
PGSC0003DMT400030678	2269	6.199834647	Up	0	0	K10999|1|4e-89|327|sbi:SORBI_03g034680|cellulose synthase A [EC:2.4.1.12]	gi|356515422|ref|XP_003526399.1|/1.79631e-166/PREDICTED: cellulose synthase-like protein G1-like [Glycine max]
PGSC0003DMT400029372	1430	6.192455116	Up	1.59E-21	1.66E-20	K01246|1|2e-102|370|vvi:100256507|DNA-3-methyladenine glycosylase I [EC:3.2.2.20]	gi|224072406|ref|XP_002303720.1|/6.74753e-102/predicted protein [Populus trichocarpa]
PGSC0003DMT400064789	629	6.192455116	Up	1.59E-21	1.66E-20	K02605|1|3e-08|56.6|smo:SELMODRAFT_418877|origin recognition complex subunit 3	gi|328685101|gb|AEB33950.1|/2.86985e-39/defective in induced resistance 2 protein [Nicotiana tabacum]
PGSC0003DMT400030650	1725	6.187308143	Up	0	0	K13496|1|7e-78|290|ath:AT2G36790|UDP-glucosyl transferase 73C [EC:2.4.1.-]	gi|300294858|gb|ADJ96636.1|/0/SGA [Solanum tuberosum]
PGSC0003DMT400009471	1170	6.183177303	Up	2.05E-82	7.64E-81	K00224|1|3e-120|429|aly:ARALYDRAFT_476671|[EC:1.3.1.-];K13081|5|1e-63|242|vvi:100233112|leucoanthocyanidin reductase [EC:1.17.1.3]	gi|213385143|dbj|BAG84267.1|/2.0656e-143/phenylcoumaran benzylic ether reductase [Nicotiana tabacum]
PGSC0003DMT400064142	697	6.173839438	Up	7.49E-82	2.76E-80	K08234|1|7e-07|52.4|cre:CHLREDRAFT_143257|glyoxylase I family protein	gi|225448138|ref|XP_002263444.1|/1.72671e-62/PREDICTED: uncharacterized protein LOC100266411 [Vitis vinifera]
PGSC0003DMT400057672	2544	6.138681094	Up	9.82E-05	0.000330089	K04733|1|3e-59|228|smo:SELMODRAFT_159261|interleukin-1 receptor-associated kinase 4 [EC:2.7.11.1];K13430|3|6e-57|221|sbi:SORBI_04g020990|serine/threonine-protein kinase PBS1 [EC:2.7.11.1]	gi|303305632|gb|ADM13586.1|/0/S-domain receptor-like kinase [Nicotiana tabacum]
PGSC0003DMT400026225	716	6.135871588	Up	2.32E-40	4.24E-39	-	gi|357483123|ref|XP_003611848.1|/8.86752e-09/hypothetical protein MTR_5g018540 [Medicago truncatula]
PGSC0003DMT400052239	1465	6.10345011	Up	1.39E-58	3.51E-57	-	gi|296090252|emb|CBI40071.3|/1.91732e-160/unnamed protein product [Vitis vinifera]
PGSC0003DMT400058378	825	6.096877456	Up	4.07E-20	4.01E-19	-	gi|226713609|sp|A7NW78.1|CSPL5_VITVI/2.05906e-42/RecName: Full=CASP-like protein VIT_05s0020g01820
PGSC0003DMT400028037	1654	6.056800017	Up	4.14E-38	7.13E-37	K13030|1|5e-57|220|sbi:SORBI_01g001220|cyanohydrin beta-glucosyltransferase [EC:2.4.1.85];K13493|2|8e-57|219|ath:AT5G05860|cytokinin-N-glucosyltransferase [EC:2.4.1.-];K13228|4|1e-44|179|zma:100274317|UDP-glucosyltransferase BX9 [EC:2.4.1.202];K13691|5|6e-44|177|mtr:MTR_8g088560|pathogen-inducible salicylic acid glucosyltransferase [EC:2.4.1.-]	gi|225449258|ref|XP_002280528.1|/2.32677e-141/PREDICTED: UDP-glycosyltransferase 85A1 [Vitis vinifera]
PGSC0003DMT400061974	2130	6.056800017	Up	4.14E-38	7.14E-37	K14638|1|3e-132|471|smo:SELMODRAFT_97812|solute carrier family 15 (peptide/histidine transporter), member 3/4	gi|359489331|ref|XP_002265725.2|/0/PREDICTED: nitrate transporter 1.5-like [Vitis vinifera]
PGSC0003DMT400069195	958	6.036335914	Up	1.51E-37	2.57E-36	K13448|1|9e-59|225|pop:POPTR_562236|calcium-binding protein CML	gi|270309004|dbj|BAI52955.1|/1.38645e-59/calcium-binding EF-hand protein [Citrullus lanatus subsp. vulgaris]
PGSC0003DMT400056393	1862	6.02599397	Up	1.47E-145	1.02E-143	-	gi|6691125|gb|AAF24497.1|AF213696_1/0/FH protein NFH2 [Nicotiana tabacum]
PGSC0003DMT400021883	1188	5.984690309	Up	1.68E-228	1.99E-226	K00924|1|1e-23|109|osa:4341290|[EC:2.7.1.-]	gi|296245403|gb|ADH03020.1|/5.00027e-137/polygalacturonase inhibiting protein [Capsicum annuum]
PGSC0003DMT400020122	1043	5.940475899	Up	5.11E-35	8.20E-34	K08235|1|2e-102|370|pop:POPTR_711461|xyloglucan:xyloglucosyl transferase [EC:2.4.1.207]	gi|350535953|ref|NP_001234478.1|/6.21718e-149/xyloglucan endotransglucosylase-hydrolase XTH9 precursor [Solanum lycopersicum]
PGSC0003DMT400056288	2923	5.938329936	Up	9.82E-05	0.000329743	-	gi|296089567|emb|CBI39386.3|/1.97375e-35/unnamed protein product [Vitis vinifera]
PGSC0003DMT400036347	788	5.933115194	Up	3.42E-102	1.61E-100	-	gi|350537023|ref|NP_001234532.1|/4.62827e-89/wound/stress protein precursor [Solanum lycopersicum]
PGSC0003DMT400024338	1272	5.895737584	Up	6.78E-34	1.07E-32	K13691|1|4e-44|177|vvi:100242294|pathogen-inducible salicylic acid glucosyltransferase [EC:2.4.1.-]	gi|359478621|ref|XP_002274420.2|/4.55253e-123/PREDICTED: UDP-glycosyltransferase 87A2-like [Vitis vinifera]
PGSC0003DMT400079848	3486	5.876852274	Up	2.62E-05	9.53E-05	-	gi|225447444|ref|XP_002266311.1|/0/PREDICTED: uncharacterized protein LOC100254633 [Vitis vinifera]
PGSC0003DMT400033367	3276	5.873380082	Up	5.07E-05	0.000177966	K00924|1|0.0|1241|aly:ARALYDRAFT_473063|[EC:2.7.1.-];K08286|3|0.0|1026|aly:ARALYDRAFT_491919|protein-serine/threonine kinase [EC:2.7.11.-]	gi|225443594|ref|XP_002278698.1|/0/PREDICTED: receptor-like protein kinase HSL1-like [Vitis vinifera]
PGSC0003DMT400057515	1044	5.872837182	Up	2.47E-33	3.83E-32	-	-
PGSC0003DMT400035162	1796	5.861249208	Up	8.63E-113	4.62E-111	K01184|1|2e-145|514|rcu:RCOM_1063390|polygalacturonase [EC:3.2.1.15]	gi|225425577|ref|XP_002266600.1|/0/PREDICTED: polygalacturonase At1g48100 [Vitis vinifera]
PGSC0003DMT400040295	1714	5.813943493	Up	9.61E-63	2.63E-61	K11820|1|2e-132|471|ath:AT1G24100|N-hydroxythioamide S-beta-glucosyltransferase [EC:2.4.1.195];K13691|3|1e-128|458|vvi:100242294|pathogen-inducible salicylic acid glucosyltransferase [EC:2.4.1.-]	gi|209954711|dbj|BAG80546.1|/0/UDP-glucose:glucosyltransferase [Lycium barbarum]
PGSC0003DMT400041718	852	5.813943493	Up	1.83E-16	1.56E-15	-	gi|255547444|ref|XP_002514779.1|/5.14128e-76/conserved hypothetical protein [Ricinus communis]
PGSC0003DMT400007865	739	5.813943493	Up	2.38E-47	4.98E-46	-	gi|53830836|gb|AAU95240.1|/2.38747e-129/osmotin-like protein [Solanum tuberosum]
PGSC0003DMT400011868	1696	5.813943493	Up	1.83E-16	1.56E-15	K00600|1|0.0|862|rcu:RCOM_0523510|glycine hydroxymethyltransferase [EC:2.1.2.1]	gi|211906466|gb|ACJ11726.1|/0/serine hydroxymethyltransferase [Gossypium hirsutum]
PGSC0003DMT400015424	1419	5.813943493	Up	1.83E-16	1.56E-15	K06627|1|6e-154|542|vvi:100250590|cyclin A	gi|350539787|ref|NP_001233762.1|/0/cyclin A1 [Solanum lycopersicum]
PGSC0003DMT400080203	3203	5.806355967	Up	9.82E-05	0.000329595	K08286|1|2e-32|140|ath:AT3G08730|protein-serine/threonine kinase [EC:2.7.11.-];K04688|3|5e-32|138|rcu:RCOM_1058560|p70 ribosomal S6 kinase [EC:2.7.11.1]	gi|297735525|emb|CBI18019.3|/0/unnamed protein product [Vitis vinifera]
PGSC0003DMT400079399	3674	5.801073217	Up	2.62E-05	9.55E-05	K11138|1|0.0|795|mtr:MTR_4g115340|telomere-associated protein RIF1;K06617|2|0.0|778|gmx:100782723|raffinose synthase [EC:2.4.1.82] K11138 telomere-associated protein RIF1	gi|224144141|ref|XP_002325200.1|/0/predicted protein [Populus trichocarpa]
PGSC0003DMT400042400	1919	5.795796146	Up	6.65E-62	1.80E-60	K13424|1|6e-19|94.4|zma:100279301|WRKY transcription factor 33	gi|126013406|gb|ABN69038.1|/0/WRKY protein [Solanum tuberosum]
PGSC0003DMT400060048	1404	5.789695947	Up	3.49E-16	2.93E-15	K08070|1|3e-141|499|aly:ARALYDRAFT_894134|2-alkenal reductase [EC:1.3.1.74];K07119|3|4e-131|466|vvi:100256090|	gi|363814360|ref|NP_001242819.1|/5.47521e-157/uncharacterized protein LOC100813036 [Glycine max]
PGSC0003DMT400080247	587	5.765033893	Up	6.65E-16	5.51E-15	-	gi|156118338|gb|ABU49727.1|/7.67774e-41/non-specific lipid transfer protein a7 [Solanum tuberosum]
PGSC0003DMT400003936	616	5.758623487	Up	0	0	-	gi|131026|sp|P17642.1|PRS2_SOLTU/6.89677e-83/RecName: Full=Pathogenesis-related protein STH-2
PGSC0003DMT400037469	1606	5.739942912	Up	1.27E-15	1.03E-14	K14489|1|2e-13|75.5|vvi:100263145|arabidopsis histidine kinase 2/3/4 (cytokinin receptor) [EC:2.7.13.3]	gi|255539278|ref|XP_002510704.1|/0/Glucan endo-1,3-beta-glucosidase precursor, putative [Ricinus communis]
PGSC0003DMT400015090	867	5.714407819	Up	2.42E-15	1.94E-14	-	gi|224138358|ref|XP_002322794.1|/9.62326e-70/predicted protein [Populus trichocarpa]
PGSC0003DMT400015763	1747	5.710107682	Up	1.68E-86	6.66E-85	-	gi|92429505|gb|ABD93499.2|/3.66569e-84/cell adhesion protein [Solanum melongena]
PGSC0003DMT400005519	1023	5.694955457	Up	1.35E-113	7.25E-112	K14424|1|1e-132|470|rcu:RCOM_0732630|4-alpha-methyl-delta7-sterol-4alpha-methyl oxidase [EC:1.14.13.72]	gi|350540120|ref|NP_001233880.1|/5.84634e-136/C-4 methyl sterol oxidase [Solanum lycopersicum]
PGSC0003DMT400058587	1046	5.688412611	Up	4.19E-85	1.62E-83	K09286|1|6e-16|83.2|ath:AT4G25490|EREBP-like factor	gi|224053975|ref|XP_002298066.1|/2.90252e-29/AP2/ERF domain-containing transcription factor [Populus trichocarpa]
PGSC0003DMT400067577	728	5.688412611	Up	4.60E-15	3.65E-14	-	gi|115393868|gb|ABI96983.1|/2.01422e-56/phytocyanin-like arabinogalactan-protein [Gossypium hirsutum]
PGSC0003DMT400056617	722	5.672587644	Up	3.28E-208	3.46E-206	K13449|1|3e-28|123|rcu:RCOM_1381930|pathogenesis-related protein 1	gi|2500717|sp|Q41495.1|ST14_SOLTU/6.98143e-86/RecName: Full=STS14 protein; Flags: Precursor
PGSC0003DMT400056995	3766	5.672282439	Up	5.07E-05	0.000177883	K10406|1|1e-90|333|vvi:100249019|kinesin family member C2/C3	gi|224122336|ref|XP_002330598.1|/0/predicted protein [Populus trichocarpa]
PGSC0003DMT400079797	1513	5.66860413	Up	2.62E-56	6.36E-55	-	gi|296085975|emb|CBI31416.3|/1.21514e-32/unnamed protein product [Vitis vinifera]
PGSC0003DMT400064270	1367	5.6619404	Up	4.98E-56	1.21E-54	K00430|1|4e-143|506|rcu:RCOM_0578390|peroxidase [EC:1.11.1.7]	gi|14485511|emb|CAC42086.1|/1.26011e-150/putative peroxidase [Solanum tuberosum]
PGSC0003DMT400004043	2081	5.634973352	Up	1.67E-14	1.28E-13	-	gi|225427896|ref|XP_002276670.1|/0/PREDICTED: uncharacterized protein LOC100253759 [Vitis vinifera]
PGSC0003DMT400004768	1304	5.634973352	Up	5.15E-28	6.71E-27	-	gi|225459322|ref|XP_002285797.1|/5.90804e-118/PREDICTED: uncharacterized protein LOC100260886 isoform 2 [Vitis vinifera]
PGSC0003DMT400020314	1084	5.600539855	Up	1.62E-53	3.78E-52	K08235|1|2e-103|373|pop:POPTR_711461|xyloglucan:xyloglucosyl transferase [EC:2.4.1.207]	gi|350535953|ref|NP_001234478.1|/5.52334e-148/xyloglucan endotransglucosylase-hydrolase XTH9 precursor [Solanum lycopersicum]
PGSC0003DMT400033415	627	5.588876937	Up	4.44E-40	8.05E-39	-	gi|328925268|dbj|BAK19151.1|/9.44864e-35/lipid transfer protein [Nicotiana tabacum]
PGSC0003DMT400042483	2016	5.588876937	Up	4.44E-40	8.06E-39	K00423|1|7e-169|592|aly:ARALYDRAFT_892557|L-ascorbate oxidase [EC:1.10.3.3]	gi|255554849|ref|XP_002518462.1|/0/multicopper oxidase, putative [Ricinus communis]
PGSC0003DMT400055769	4906	5.579478239	Up	8.45E-40	1.52E-38	K04371|1|1e-55|218|vvi:100852927|extracellular signal-regulated kinase 1/2 [EC:2.7.11.24]	gi|359489656|ref|XP_003633958.1|/0/PREDICTED: probable polygalacturonase-like [Vitis vinifera]
PGSC0003DMT400063261	712	5.579478239	Up	6.04E-14	4.49E-13	K13448|1|4e-63|239|vvi:100247540|calcium-binding protein CML	gi|224130252|ref|XP_002328691.1|/8.09688e-63/predicted protein [Populus trichocarpa]
PGSC0003DMT400026261	756	5.579478239	Up	6.04E-14	4.49E-13	-	gi|291197392|emb|CBK52316.1|/2.41745e-92/Nb cell deth marker [Nicotiana benthamiana]
PGSC0003DMT400035809	1330	5.550909087	Up	1.15E-13	8.40E-13	K10739|1|5e-89|326|vvi:100254758|replication factor A2	gi|359485014|ref|XP_002268721.2|/4.54143e-89/PREDICTED: replication protein A 32 kDa subunit [Vitis vinifera]
PGSC0003DMT400052751	1030	5.550909087	Up	1.46E-51	3.27E-50	-	gi|255583948|ref|XP_002532721.1|/1.55351e-35/conserved hypothetical protein [Ricinus communis]
PGSC0003DMT400011867	1771	5.545126735	Up	5.87E-189	5.60E-187	K08679|1|0.0|674|vvi:100241904|UDP-glucuronate 4-epimerase [EC:5.1.3.6]	gi|225433491|ref|XP_002265088.1|/0/PREDICTED: UDP-glucuronate 4-epimerase 6 [Vitis vinifera]
PGSC0003DMT400054476	2997	5.539875037	Up	0	0	K09828|1|0.0|924|rcu:RCOM_1386000|delta24-sterol reductase [EC:1.3.1.72]	gi|302127800|emb|CBP07441.1|/0/sterol reductase [Solanum tuberosum]
PGSC0003DMT400064751	4158	5.52942568	Up	5.07E-05	0.000177911	-	gi|225452909|ref|XP_002278808.1|/9.87784e-177/PREDICTED: uncharacterized protein LOC100245770 [Vitis vinifera]
PGSC0003DMT400004791	718	5.527639308	Up	8.97E-125	5.37E-123	-	gi|2497757|sp|Q42952.1|NLTP1_TOBAC/9.46619e-43/RecName: Full=Non-specific lipid-transfer protein 1; Short=LTP 1; AltName: Full=Pathogenesis-related protein 14; Short=PR-14; Flags: Precursor
PGSC0003DMT400013094	860	5.521762742	Up	2.18E-13	1.57E-12	K13449|1|3e-60|229|rcu:RCOM_1381930|pathogenesis-related protein 1	gi|350538759|ref|NP_001234358.1|/1.40756e-97/PR1 protein precursor [Solanum lycopersicum]
PGSC0003DMT400084225	1410	5.521762742	Up	2.18E-13	1.57E-12	K01206|1|4e-60|230|ath:AT1G67830|alpha-L-fucosidase [EC:3.2.1.51];K00514|3|6e-24|110|rcu:RCOM_1428040|zeta-carotene desaturase [EC:1.3.5.6]	gi|358249128|ref|NP_001240253.1|/1.97826e-130/uncharacterized protein LOC100780915 precursor [Glycine max]
PGSC0003DMT400025973	2010	5.507390624	Up	0	0	K00423|1|4e-166|583|ath:AT1G55570|L-ascorbate oxidase [EC:1.10.3.3]	gi|356496848|ref|XP_003517277.1|/0/PREDICTED: L-ascorbate oxidase homolog [Glycine max]
PGSC0003DMT400060056	992	5.492015398	Up	4.15E-13	2.92E-12	-	gi|255547444|ref|XP_002514779.1|/4.21244e-67/conserved hypothetical protein [Ricinus communis]
PGSC0003DMT400041982	1249	5.492015398	Up	4.15E-13	2.92E-12	K08486|1|8e-109|392|aly:ARALYDRAFT_470918|syntaxin 1B/2/3	gi|5912543|emb|CAB56195.1|/1.78621e-148/Knolle [Capsicum annuum]
PGSC0003DMT400007870	914	5.481961733	Up	7.86E-73	2.57E-71	-	gi|53830831|gb|AAU95237.1|/2.5964e-153/osmotin-like protein [Solanum phureja]
PGSC0003DMT400074333	4635	5.465855504	Up	2.62E-05	9.53E-05	K05666|1|3e-169|595|olu:OSTLU_35503|ATP-binding cassette, subfamily C (CFTR/MRP), member 2;K05658|3|1e-56|221|bdi:100833702|ATP-binding cassette, subfamily B (MDR/TAP), member 1	gi|255545090|ref|XP_002513606.1|/0/multidrug resistance-associated protein 1, 3 (mrp1, 3), abc-transoprter, putative [Ricinus communis]
PGSC0003DMT400030676	1374	5.464331839	Up	0	0	K06892|1|6e-50|196|pop:POPTR_550478|;K05933|4|3e-37|154|gmx:100790622|aminocyclopropanecarboxylate oxidase [EC:1.14.17.4]	gi|4008037|gb|AAC95363.1|/0/2-oxoglutarate-dependent dioxygenase [Solanum chacoense]
PGSC0003DMT400036431	843	5.446211709	Up	2.17E-24	2.51E-23	-	gi|224054073|ref|XP_002298091.1|/6.80417e-81/predicted protein [Populus trichocarpa]
PGSC0003DMT400017733	1447	5.443105798	Up	3.87E-59	9.92E-58	K13420|1|5e-37|154|ath:AT5G46330|LRR receptor-like serine/threonine-protein kinase FLS2 [EC:2.7.11.1]	gi|224059652|ref|XP_002299953.1|/2.84896e-132/predicted protein [Populus trichocarpa]
PGSC0003DMT400017667	1922	5.438434358	Up	2.19E-47	4.58E-46	K13366|1|0.0|788|rcu:RCOM_0964720|polyamine oxidase (propane-1,3-diamine-forming) [EC:1.5.3.14]	gi|71043507|dbj|BAE16174.1|/0/polyamine oxidase [Nicotiana tabacum]
PGSC0003DMT400062163	3848	5.434755762	Up	0.000190246	0.00061275	-	gi|296087273|emb|CBI33647.3|/1.52774e-99/unnamed protein product [Vitis vinifera]
PGSC0003DMT400043699	3120	5.430614853	Up	1.27E-35	2.07E-34	-	gi|307101692|gb|ADN32811.1|/0/sieve element occlusion b [Solanum phureja]
PGSC0003DMT400082027	865	5.430614853	Up	1.27E-35	2.07E-34	-	gi|356526169|ref|XP_003531692.1|/2.2444e-26/PREDICTED: LOW QUALITY PROTEIN: gibberellin 20 oxidase 1-like [Glycine max]
PGSC0003DMT400049546	603	5.411184324	Up	5.52E-148	3.99E-146	-	gi|225447669|ref|XP_002275606.1|/1.85485e-16/PREDICTED: uncharacterized protein LOC100264828 [Vitis vinifera]
PGSC0003DMT400014354	1806	5.398905994	Up	2.84E-12	1.90E-11	-	gi|255541804|ref|XP_002511966.1|/5.19817e-57/structural constituent of cell wall, putative [Ricinus communis]
PGSC0003DMT400021420	3031	5.398905994	Up	5.36E-46	1.09E-44	K02541|1|0.0|1073|vvi:100253704|minichromosome maintenance protein 3	gi|225463458|ref|XP_002276065.1|/0/PREDICTED: DNA replication licensing factor MCM3 homolog 1-like [Vitis vinifera]
PGSC0003DMT400038377	1321	5.382786328	Up	2.81E-23	3.14E-22	-	gi|118485672|gb|ABK94686.1|/2.14237e-115/unknown [Populus trichocarpa]
PGSC0003DMT400096083	936	5.382786328	Up	2.81E-23	3.14E-22	K01537|1|5e-144|508|ath:AT3G22910|Ca2+-transporting ATPase [EC:3.6.3.8]	gi|224107941|ref|XP_002314662.1|/9.64275e-151/autoinhibited calcium ATPase [Populus trichocarpa]
PGSC0003DMT400066657	6489	5.3727461	Up	9.58E-07	4.11E-06	K10400|1|0.0|1395|rcu:RCOM_0773970|kinesin family member 15	gi|359475390|ref|XP_002281738.2|/0/PREDICTED: uncharacterized protein LOC100255624 [Vitis vinifera]
PGSC0003DMT400053964	2134	5.366484516	Up	5.39E-12	3.53E-11	K05356|1|1e-21|103|sbi:SORBI_0011s005450|all-trans-nonaprenyl-diphosphate synthase [EC:2.5.1.84 2.5.1.85];K08770|2|7e-19|94.4|aly:ARALYDRAFT_915730|ubiquitin C	gi|225016149|gb|ACN78973.1|/5.85953e-95/copia-type polyprotein [Glycine max]
PGSC0003DMT400023192	1489	5.361792821	Up	3.10E-229	3.74E-227	K00924|1|2e-12|72.4|ath:AT5G22850|[EC:2.7.1.-]	gi|316927700|gb|ADU58603.1|/0/xyloglucan-specific endoglucanase inhibitor 1 [Solanum tuberosum]
PGSC0003DMT400078187	2371	5.346676035	Up	1.20E-108	6.10E-107	K07025|1|4e-98|357|rcu:RCOM_0300260|putative hydrolase of the HAD superfamily	gi|297746049|emb|CBI16105.3|/2.43058e-97/unnamed protein product [Vitis vinifera]
PGSC0003DMT400065643	568	5.333317652	Up	1.02E-11	6.62E-11	-	gi|162949340|gb|ABY21307.1|/3.84329e-26/pollen allergen Pla o 3 [Platanus orientalis]
PGSC0003DMT400040144	618	5.333317652	Up	1.02E-11	6.61E-11	-	gi|2346976|dbj|BAA21922.1|/2.756e-63/ZPT2-13 [Petunia x hybrida]
PGSC0003DMT400074023	5433	5.324138637	Up	1.35E-05	5.11E-05	K09291|1|1e-22|108|sbi:SORBI_04g028320|nucleoprotein TPR	gi|359477550|ref|XP_003631994.1|/0/PREDICTED: uncharacterized protein LOC100254535 [Vitis vinifera]
PGSC0003DMT400055223	1963	5.29075719	Up	2.17E-42	4.14E-41	K08238|1|3e-86|317|bdi:100843905|xyloglucan 6-xylosyltransferase [EC:2.4.2.39]	gi|189909333|gb|ACE60602.1|/0/putative galactomannan galactosyl transferase [Coffea arabica]
PGSC0003DMT400002692	949	5.273375112	Up	7.79E-42	1.46E-40	-	gi|225461070|ref|XP_002279020.1|/5.96327e-39/PREDICTED: early nodulin-like protein 1 [Vitis vinifera]
PGSC0003DMT400005186	1493	5.264604902	Up	3.67E-11	2.30E-10	K13065|1|9e-15|80.1|pop:POPTR_784746|shikimate O-hydroxycinnamoyltransferase [EC:2.3.1.133]	gi|225459075|ref|XP_002283781.1|/2.20329e-111/PREDICTED: hydroxycinnamoyl-Coenzyme A shikimate/quinate hydroxycinnamoyltransferase [Vitis vinifera]
PGSC0003DMT400095425	471	5.264604902	Up	3.67E-11	2.30E-10	-	gi|225426477|ref|XP_002277018.1|/1.41574e-39/PREDICTED: uncharacterized protein LOC100254752 [Vitis vinifera]
PGSC0003DMT400042608	845	5.264604902	Up	2.46E-21	2.55E-20	-	gi|12003388|gb|AAG43551.1|AF211533_1/2.73477e-67/Avr9/Cf-9 rapidly elicited protein 146 [Nicotiana tabacum]
PGSC0003DMT400027943	604	5.2469029	Up	5.27E-41	9.76E-40	-	-
PGSC0003DMT400089805	432	5.237969776	Up	9.98E-41	1.83E-39	-	gi|388512713|gb|AFK44418.1|/1.22515e-33/unknown [Lotus japonicus]
PGSC0003DMT400078243	2208	5.228980992	Up	6.95E-11	4.27E-10	K04424|1|2e-23|109|ath:AT5G11850|sterile alpha motif and leucine zipper containing kinase AZK [EC:2.7.11.25];K00870|3|2e-21|103|cme:CMD015C|protein kinase [EC:2.7.1.37];K14510|4|2e-21|103|sbi:SORBI_02g011690|serine/threonine-protein kinase CTR1 [EC:2.7.11.1]	gi|225434500|ref|XP_002275567.1|/0/PREDICTED: cell surface receptor daf-1 [Vitis vinifera]
PGSC0003DMT400025776	1230	5.228980992	Up	2.92E-50	6.44E-49	-	gi|350536957|ref|NP_001234017.1|/1.09181e-150/expansin11 precursor [Solanum lycopersicum]
PGSC0003DMT400063599	1311	5.21690816	Up	2.38E-30	3.33E-29	K01520|1|6e-70|263|vvi:100242070|dUTP pyrophosphatase [EC:3.6.1.23]	gi|350539233|ref|NP_001233870.1|/7.08989e-87/deoxyuridine 5'-triphosphate nucleotidohydrolase [Solanum lycopersicum]
PGSC0003DMT400076251	2073	5.210833646	Up	1.67E-20	1.67E-19	K01728|1|0.0|681|pop:POPTR_547984|pectate lyase [EC:4.2.2.2]	gi|290782380|gb|ADD62392.1|/0/pectase lyase [Prunus persica]
PGSC0003DMT400025910	1283	5.204733446	Up	4.49E-30	6.25E-29	K00924|1|2e-150|530|ath:AT1G20930|[EC:2.7.1.-];K07760|4|4e-116|416|ath:AT3G54180|cyclin-dependent kinase [EC:2.7.11.22];K02206|5|4e-98|356|osa:4331415|cyclin-dependent kinase 2 [EC:2.7.11.22]	gi|350534814|ref|NP_001233905.1|/0/B2-type cyclin dependent kinase [Solanum lycopersicum]
PGSC0003DMT400002040	1521	5.192455116	Up	8.49E-30	1.17E-28	K14306|1|2e-07|55.5|rcu:RCOM_1609340|nuclear pore complex protein Nup62	gi|147857446|emb|CAN78649.1|/1.82208e-14/hypothetical protein VITISV_036363 [Vitis vinifera]
PGSC0003DMT400014683	2527	5.173839438	Up	8.60E-39	1.51E-37	K04733|1|5e-55|214|smo:SELMODRAFT_159261|interleukin-1 receptor-associated kinase 4 [EC:2.7.11.1]	gi|297734240|emb|CBI15487.3|/2.65181e-174/unnamed protein product [Vitis vinifera]
PGSC0003DMT400038514	1342	5.170087303	Up	4.75E-48	1.01E-46	K00430|1|3e-144|509|vvi:100266458|peroxidase [EC:1.11.1.7]	gi|14485511|emb|CAC42086.1|/0/putative peroxidase [Solanum tuberosum]
PGSC0003DMT400030670	1694	5.157897894	Up	1.14E-121	6.65E-120	K13496|1|6e-89|326|ath:AT2G36800|UDP-glucosyl transferase 73C [EC:2.4.1.-]	gi|375004894|gb|AFA28184.1|/0/UDP-glucose:solanidine glucosyltransferase [Solanum tuberosum]
PGSC0003DMT400043708	1041	5.154980411	Up	2.49E-10	1.46E-09	-	gi|255580361|ref|XP_002531008.1|/1.51473e-54/diphosphoinositol polyphosphate phosphohydrolase, putative [Ricinus communis]
PGSC0003DMT400016201	650	5.154980411	Up	1.13E-19	1.09E-18	K11253|1|2e-60|229|ota:Ot11g02340|histone H3	gi|308809453|ref|XP_003082036.1|/2.02943e-59/Histones H3 and H4 (ISS) [Ostreococcus tauri]
PGSC0003DMT400066157	625	5.154980411	Up	1.69E-47	3.56E-46	-	gi|356574315|ref|XP_003555294.1|/3.94388e-17/PREDICTED: LOW QUALITY PROTEIN: probable beta-D-xylosidase 5-like [Glycine max]
PGSC0003DMT400017198	1287	5.145457637	Up	5.80E-38	9.97E-37	K14493|1|7e-39|159|ppp:PHYPADRAFT_118478|gibberellin receptor GID1 [EC:3.-.-.-]	gi|297797183|ref|XP_002866476.1|/1.95643e-89/hypothetical protein ARALYDRAFT_496395 [Arabidopsis lyrata subsp. lyrata]
PGSC0003DMT400007802	3750	5.139713654	Up	6.04E-47	1.25E-45	K01188|1|0.0|681|vvi:100255282|beta-glucosidase [EC:3.2.1.21]	gi|3582436|dbj|BAA33065.1|/0/beta-D-glucan exohydrolase [Nicotiana tabacum]
PGSC0003DMT400025691	1268	5.135871588	Up	2.13E-19	2.03E-18	K01365|1|1e-160|564|mtr:MTR_3g116080|cathepsin L [EC:3.4.22.15];K15272|2|8e-155|545|vvi:100248746|solute carrier family 35 (UDP-sugar transporter), member A1/2/3;K01376|3|6e-150|528|ath:AT4G35350|[EC:3.4.22.-]	gi|37780041|gb|AAP32193.1|/5.46401e-161/cysteine protease 14 [Trifolium repens]
PGSC0003DMT400003284	918	5.116506263	Up	4.70E-10	2.72E-09	-	gi|225452607|ref|XP_002275992.1|/1.04103e-101/PREDICTED: thaumatin-like protein-like [Vitis vinifera]
PGSC0003DMT400070951	1450	5.116506263	Up	4.70E-10	2.72E-09	K00261|1|0.0|751|aly:ARALYDRAFT_487575|glutamate dehydrogenase (NAD(P)+) [EC:1.4.1.3]	gi|12229785|sp|O04937.1|DHEA_NICPL/0/RecName: Full=Glutamate dehydrogenase A; Short=GDH A
PGSC0003DMT400080959	590	5.116506263	Up	3.86E-28	5.06E-27	-	-
PGSC0003DMT400015281	1544	5.106725242	Up	5.01E-108	2.53E-106	K13495|1|2e-87|321|pop:POPTR_560466|cis-zeatin O-glucosyltransferase [EC:2.4.1.215]	gi|317106704|dbj|BAJ53204.1|/5.902e-91/JHL06B08.5 [Jatropha curcas]
PGSC0003DMT400047342	523	5.10345011	Up	1.54E-54	3.63E-53	-	gi|255569619|ref|XP_002525775.1|/2.73212e-22/conserved hypothetical protein [Ricinus communis]
PGSC0003DMT400012075	750	5.076977899	Up	8.89E-10	5.04E-09	-	gi|10798752|dbj|BAB16428.1|/3.65823e-32/P-rich protein EIG-I30 [Nicotiana tabacum]
PGSC0003DMT400000591	1450	5.076977899	Up	2.59E-27	3.32E-26	K01206|1|2e-73|275|ath:AT1G67830|alpha-L-fucosidase [EC:3.2.1.51];K00514|3|2e-29|129|rcu:RCOM_1428040|zeta-carotene desaturase [EC:1.3.5.6]	gi|358249128|ref|NP_001240253.1|/9.40519e-152/uncharacterized protein LOC100780915 precursor [Glycine max]
PGSC0003DMT400043117	2967	5.076977899	Up	8.89E-10	5.04E-09	K00695|1|0.0|1303|vvi:100266759|sucrose synthase [EC:2.4.1.13]	gi|297738137|emb|CBI27338.3|/0/unnamed protein product [Vitis vinifera]
PGSC0003DMT400044673	2718	5.076977899	Up	8.89E-10	5.04E-09	K04733|1|2e-61|235|smo:SELMODRAFT_159261|interleukin-1 receptor-associated kinase 4 [EC:2.7.11.1];K13416|3|8e-57|220|ath:AT4G33430|brassinosteroid insensitive 1-associated receptor kinase 1 [EC:2.7.10.1 2.7.11.1];K13417|5|2e-56|219|ath:AT2G13790|somatic embryogenesis receptor kinase 4 [EC:2.7.10.1 2.7.11.1]	gi|338190111|gb|AEI84329.1|/0/lectin-domain receptor-like kinase [Nicotiana attenuata]
PGSC0003DMT400052774	714	5.076977899	Up	1.43E-18	1.33E-17	-	gi|118488240|gb|ABK95939.1|/2.169e-31/unknown [Populus trichocarpa]
PGSC0003DMT400029446	661	5.063557383	Up	6.92E-53	1.59E-51	-	gi|328685099|gb|AEB33949.1|/8.00583e-35/defective in induced resistance 1 protein [Nicotiana tabacum]
PGSC0003DMT400072375	1872	5.06276404	Up	2.86E-147	2.04E-145	-	gi|255585735|ref|XP_002533549.1|/2.06705e-157/calmodulin binding protein, putative [Ricinus communis]
PGSC0003DMT400012809	1623	5.056800017	Up	1.76E-35	2.85E-34	K01179|1|2e-94|345|gmx:100799911|endoglucanase [EC:3.2.1.4]	gi|16903353|gb|AAL30454.1|AF362949_1/0/endo-beta-1,4-glucanase precursor [Nicotiana tabacum]
PGSC0003DMT400042492	1882	5.043189585	Up	4.63E-52	1.05E-50	K05359|1|9e-158|555|pop:POPTR_568031|arogenate/prephenate dehydratase [EC:4.2.1.91 4.2.1.51]	gi|224113661|ref|XP_002316535.1|/1.0321e-156/arogenate/prephenate dehydratase [Populus trichocarpa]
PGSC0003DMT400059357	682	5.036335914	Up	1.68E-09	9.31E-09	-	gi|53793732|gb|AAU93595.1|/3.69009e-94/HVA22-like protein c , putative [Solanum demissum]
PGSC0003DMT400089643	417	5.036335914	Up	1.68E-09	9.32E-09	-	gi|350539960|ref|NP_001233824.1|/6.41521e-30/arachidonic acid-induced DEA1 precursor [Solanum lycopersicum]
PGSC0003DMT400027945	655	5.036335914	Up	5.10E-18	4.63E-17	-	-
PGSC0003DMT400062356	1899	4.994515739	Up	3.17E-09	1.72E-08	-	gi|224060347|ref|XP_002300154.1|/1.73875e-10/predicted protein [Populus trichocarpa]
PGSC0003DMT400043495	2036	4.992540797	Up	0	0	K01723|1|0.0|733|pop:POPTR_644172|hydroperoxide dehydratase [EC:4.2.1.92]	gi|20160362|emb|CAD29735.1|/0/allene oxide synthase [Solanum tuberosum]
PGSC0003DMT400079240	798	4.988441224	Up	5.29E-58	1.33E-56	-	gi|302142006|emb|CBI19209.3|/1.19983e-07/unnamed protein product [Vitis vinifera]
PGSC0003DMT400004117	1249	4.973142088	Up	3.41E-17	3.00E-16	-	gi|255574712|ref|XP_002528264.1|/9.28071e-105/conserved hypothetical protein [Ricinus communis]
PGSC0003DMT400017631	3063	4.962335333	Up	5.26E-33	8.06E-32	-	gi|3970757|emb|CAA07062.1|/0/SBT4E protein [Solanum lycopersicum]
PGSC0003DMT400051047	1956	4.962145016	Up	0	0	K13424|1|2e-20|99.4|pop:POPTR_663578|WRKY transcription factor 33	gi|350539775|ref|NP_001234526.1|/3.50477e-131/JA-induced WRKY protein [Solanum lycopersicum]
PGSC0003DMT400031665	963	4.951447017	Up	7.77E-25	9.16E-24	-	gi|225426306|ref|XP_002268138.1|/4.19756e-72/PREDICTED: uncharacterized protein LOC100244412 [Vitis vinifera]
PGSC0003DMT400013504	1233	4.951447017	Up	5.97E-09	3.16E-08	K00430|1|8e-128|455|pop:POPTR_718485|peroxidase [EC:1.11.1.7]	gi|678547|gb|AAA65637.1|/1.38924e-137/peroxidase [Solanum lycopersicum]
PGSC0003DMT400032104	2848	4.951447017	Up	5.97E-09	3.17E-08	K04371|1|9e-49|194|vvi:100260441|extracellular signal-regulated kinase 1/2 [EC:2.7.11.24]	gi|225426168|ref|XP_002278930.1|/0/PREDICTED: probable polygalacturonase [Vitis vinifera]
PGSC0003DMT400016056	840	4.951447017	Up	5.97E-09	3.16E-08	-	gi|27803890|gb|AAO22065.1|/1.20749e-130/NtPRp27-like protein [Solanum tuberosum]
PGSC0003DMT400071670	530	4.951447017	Up	7.77E-25	9.15E-24	-	-
PGSC0003DMT400069576	1412	4.942676807	Up	2.22E-118	1.25E-116	-	gi|224118064|ref|XP_002317723.1|/4.65683e-55/predicted protein [Populus trichocarpa]
PGSC0003DMT400051896	795	4.940475899	Up	1.86E-32	2.80E-31	K14484|1|7e-46|182|aly:ARALYDRAFT_887587|auxin-responsive protein IAA	gi|365818519|gb|AEX00348.1|/6.85714e-72/IAA2 [Solanum lycopersicum]
PGSC0003DMT400023289	1305	4.936800241	Up	7.84E-118	4.39E-116	K04125|1|4e-84|310|pop:POPTR_822902|gibberellin 2-oxidase [EC:1.14.11.13]	gi|350536221|ref|NP_001234747.1|/0/gibberellin 2-oxidase [Solanum lycopersicum]
PGSC0003DMT400065837	971	4.930899639	Up	2.77E-117	1.54E-115	-	-
PGSC0003DMT400054793	1614	4.920515157	Up	5.10E-78	1.80E-76	K13120|1|8e-129|459|vvi:100263357|protein FAM32A;K08900|2|9e-117|419|mtr:MTR_2g076970|mitochondrial chaperone BCS1	gi|356542322|ref|XP_003539617.1|/1.80715e-122/PREDICTED: uncharacterized protein LOC100778503 [Glycine max]
PGSC0003DMT400076054	1946	4.911729385	Up	0	0	K00422|1|1e-115|415|vvi:100256583|polyphenol oxidase [EC:1.10.3.1]	gi|1172579|sp|Q06355.1|PPOB_SOLTU/0/RecName: Full=Catechol oxidase B, chloroplastic; AltName: Full=Polyphenol oxidase; Short=PPO; Flags: Precursor
PGSC0003DMT400079839	1003	4.907052897	Up	2.27E-16	1.93E-15	K00799|1|9e-81|298|gmx:547936|glutathione S-transferase [EC:2.5.1.18]	gi|350534742|ref|NP_001234157.1|/4.10183e-110/glutathione S-transferase-like protein [Solanum lycopersicum]
PGSC0003DMT400061182	1212	4.907052897	Up	3.05E-39	5.39E-38	-	gi|350539603|ref|NP_001233958.1|/1.26693e-151/expansin precursor [Solanum lycopersicum]
PGSC0003DMT400060617	644	4.907052897	Up	1.12E-08	5.83E-08	-	gi|224140739|ref|XP_002323736.1|/8.02284e-16/predicted protein [Populus trichocarpa]
PGSC0003DMT400043270	1959	4.907052897	Up	1.12E-08	5.83E-08	K05681|1|2e-68|258|cme:CMS467C|ATP-binding cassette, subfamily G (WHITE), member 2;K12843|2|1e-63|241|vvi:100248403|U4/U6 small nuclear ribonucleoprotein PRP3;K05658|5|7e-18|90.9|rcu:RCOM_0182670|ATP-binding cassette, subfamily B (MDR/TAP), member 1	gi|359497155|ref|XP_003635438.1|/0/PREDICTED: ABC transporter G family member 11-like [Vitis vinifera]
PGSC0003DMT400011990	586	4.907052897	Up	1.12E-08	5.83E-08	-	gi|225431723|ref|XP_002268447.1|/2.07845e-14/PREDICTED: uncharacterized protein LOC100253295 [Vitis vinifera]
PGSC0003DMT400008936	1159	4.898007758	Up	1.90E-189	1.82E-187	K06892|1|3e-13|74.7|pop:POPTR_550478|;K05933|2|8e-13|73.2|vvi:100252394|aminocyclopropanecarboxylate oxidase [EC:1.14.17.4]	gi|225442747|ref|XP_002284968.1|/1.76255e-62/PREDICTED: gibberellin 20 oxidase 3 [Vitis vinifera]
PGSC0003DMT400075723	5899	4.891946005	Up	9.72E-24	1.10E-22	K01184|1|7e-102|371|rcu:RCOM_1063390|polygalacturonase [EC:3.2.1.15]	gi|225432118|ref|XP_002263668.1|/0/PREDICTED: polygalacturonase At1g48100-like [Vitis vinifera]
PGSC0003DMT400070356	1244	4.891946005	Up	8.63E-69	2.67E-67	-	gi|225449647|ref|XP_002262699.1|/7.76631e-120/PREDICTED: bark storage protein A [Vitis vinifera]
PGSC0003DMT400079599	1860	4.884332821	Up	4.28E-16	3.56E-15	-	gi|350538029|ref|NP_001234835.1|/0/polygalacturonase-1 non-catalytic subunit beta precursor [Solanum lycopersicum]
PGSC0003DMT400069972	1627	4.884332821	Up	4.28E-16	3.56E-15	K13495|1|1e-103|256|vvi:100262460|cis-zeatin O-glucosyltransferase [EC:2.4.1.215]	gi|225441890|ref|XP_002284381.1|/1.47847e-102/PREDICTED: zeatin O-glucosyltransferase-like [Vitis vinifera]
PGSC0003DMT400006367	614	4.872837182	Up	2.21E-60	5.81E-59	-	gi|328685103|gb|AEB33951.1|/5.64212e-45/defective in induced resistance 3 protein [Nicotiana tabacum]
PGSC0003DMT400012074	622	4.870527021	Up	3.80E-38	6.57E-37	-	gi|10798752|dbj|BAB16428.1|/5.86608e-29/P-rich protein EIG-I30 [Nicotiana tabacum]
PGSC0003DMT400080249	357	4.861249208	Up	2.12E-08	1.07E-07	-	gi|21952514|gb|AAM82606.1|/5.63845e-42/putative non-specific lipid transfer protein StnsLTP [Solanum tuberosum]
PGSC0003DMT400003509	591	4.861249208	Up	2.12E-08	1.07E-07	-	gi|121689|sp|P27057.1|GAST1_SOLLC/9.47375e-38/RecName: Full=Protein GAST1; Flags: Precursor
PGSC0003DMT400066744	1291	4.861249208	Up	2.12E-08	1.07E-07	K13420|1|7e-28|123|pop:POPTR_1075175|LRR receptor-like serine/threonine-protein kinase FLS2 [EC:2.7.11.1]	gi|356519731|ref|XP_003528523.1|/3.42826e-134/PREDICTED: uncharacterized protein At4g06744-like [Glycine max]
PGSC0003DMT400022074	578	4.861249208	Up	2.12E-08	1.07E-07	K11252|1|2e-44|176|mtr:MTR_4g071180|histone H2B	gi|388522051|gb|AFK49087.1|/1.58927e-43/unknown [Lotus japonicus]
PGSC0003DMT400007343	324	4.861249208	Up	2.12E-08	1.07E-07	K01166|1|3e-18|88.2|rcu:RCOM_0836480|ribonuclease T2 [EC:3.1.27.1]	gi|532754|gb|AAA21135.1|/5.88257e-20/RNase NE [Nicotiana alata]
PGSC0003DMT400082764	1175	4.861249208	Up	2.12E-08	1.07E-07	-	gi|255575029|ref|XP_002528420.1|/1.19836e-90/hypothetical protein RCOM_0615680 [Ricinus communis]
PGSC0003DMT400013664	2219	4.823529542	Up	8.87E-37	1.48E-35	-	gi|225437689|ref|XP_002279803.1|/0/PREDICTED: uncharacterized protein LOC100264112 [Vitis vinifera]
PGSC0003DMT400065067	845	4.813943493	Up	1.92E-29	2.62E-28	K09286|1|1e-21|101|ath:AT4G25490|EREBP-like factor	gi|225455475|ref|XP_002280043.1|/4.32158e-35/PREDICTED: ethylene-responsive transcription factor ERF025-like [Vitis vinifera]
PGSC0003DMT400025719	2134	4.813943493	Up	3.98E-08	1.97E-07	-	gi|255539368|ref|XP_002510749.1|/0/conserved hypothetical protein [Ricinus communis]
PGSC0003DMT400007678	696	4.813943493	Up	3.98E-08	1.97E-07	K13071|1|4e-21|99.8|ppp:PHYPADRAFT_150204|pheophorbide a oxygenase [EC:1.14.12.20]	gi|357518871|ref|XP_003629724.1|/4.56511e-47/Pheophorbide a oxygenase [Medicago truncatula]
PGSC0003DMT400006583	1596	4.813943493	Up	2.27E-22	2.46E-21	-	gi|225442709|ref|XP_002284872.1|/8.55847e-109/PREDICTED: F-box/kelch-repeat protein At1g80440 [Vitis vinifera]
PGSC0003DMT400008365	688	4.813943493	Up	3.98E-08	1.97E-07	K14488|1|2e-34|125|mtr:MTR_3g092220|SAUR family protein	gi|357464091|ref|XP_003602327.1|/2.25565e-33/Auxin-induced protein 10A5 [Medicago truncatula]
PGSC0003DMT400043688	2754	4.801870661	Up	3.60E-29	4.87E-28	-	gi|307101694|gb|ADN32812.1|/0/sieve element occlusion c [Solanum phureja]
PGSC0003DMT400035064	4255	4.798472084	Up	5.88E-175	5.13E-173	K01648|1|0.0|761|rcu:RCOM_0529250|ATP citrate (pro-S)-lyase [EC:2.3.3.8]	gi|255568854|ref|XP_002525398.1|/0/ATP-citrate synthase, putative [Ricinus communis]
PGSC0003DMT400076705	1265	4.794578168	Up	5.86E-36	9.61E-35	-	gi|350534760|ref|NP_001234158.1|/1.53107e-163/glucan endo-1,3-beta-D-glucosidase precursor [Solanum lycopersicum]
PGSC0003DMT400073432	2319	4.789695947	Up	5.33E-15	4.21E-14	-	gi|224105765|ref|XP_002313925.1|/0/predicted protein [Populus trichocarpa]
PGSC0003DMT400060797	1710	4.789695947	Up	6.75E-29	9.02E-28	K14423|1|8e-18|90.5|aly:ARALYDRAFT_329352|4,4-dimethyl-9beta,19-cyclopropylsterol-4alpha-methyl oxidase [EC:1.14.13.72];K06674|2|4e-11|68.2|vcn:VOLCADRAFT_106052|structural maintenance of chromosome 2	gi|224062866|ref|XP_002300909.1|/2.77558e-145/predicted protein [Populus trichocarpa]
PGSC0003DMT400003642	926	4.781522015	Up	8.00E-22	8.47E-21	-	gi|225452918|ref|XP_002284104.1|/5.68964e-55/PREDICTED: lamin-like protein [Vitis vinifera]
PGSC0003DMT400012233	1378	4.776184017	Up	5.29E-274	7.70E-272	K00016|1|3e-163|573|rcu:RCOM_0540800|L-lactate dehydrogenase [EC:1.1.1.27]	gi|1620970|emb|CAA70100.1|/5.87013e-180/L-lactate dehydrogenase [Solanum lycopersicum]
PGSC0003DMT400049198	893	4.773301509	Up	3.42E-42	6.46E-41	K01051|1|3e-12|70.9|pop:POPTR_553829|pectinesterase [EC:3.1.1.11]	gi|255573718|ref|XP_002527780.1|/3.95943e-58/21 kDa protein precursor, putative [Ricinus communis]
PGSC0003DMT400022542	1342	4.765033893	Up	7.48E-08	3.61E-07	K06883|1|9e-72|269|ath:AT5G54840|;K07890|4|3e-14|78.2|osa:4338469|Ras-related protein Rab-21	gi|297739292|emb|CBI28943.3|/1.58062e-89/unnamed protein product [Vitis vinifera]
PGSC0003DMT400014796	1240	4.765033893	Up	9.99E-15	7.79E-14	-	gi|297742574|emb|CBI34723.3|/1.58863e-56/unnamed protein product [Vitis vinifera]
PGSC0003DMT400061604	639	4.765033893	Up	7.48E-08	3.61E-07	-	-
PGSC0003DMT400047767	1284	4.765033893	Up	9.99E-15	7.78E-14	-	gi|224106692|ref|XP_002314250.1|/3.10184e-111/predicted protein [Populus trichocarpa]
PGSC0003DMT400054367	2736	4.739942912	Up	6.97E-81	2.53E-79	K03294|1|0.0|686|sbi:SORBI_08g021380|basic amino acid/polyamine antiporter, APA family	gi|225444009|ref|XP_002281463.1|/0/PREDICTED: high affinity cationic amino acid transporter 1-like isoform 1 [Vitis vinifera]
PGSC0003DMT400046955	1229	4.736322596	Up	1.33E-47	2.79E-46	-	gi|224137652|ref|XP_002327179.1|/1.31692e-79/predicted protein [Populus trichocarpa]
PGSC0003DMT400067534	1265	4.731481333	Up	7.89E-41	1.45E-39	K14517|1|2e-29|128|ath:AT5G47220|ethylene-responsive transcription factor 2;K09286|2|2e-27|121|ath:AT4G17500|EREBP-like factor	gi|359473876|ref|XP_002270581.2|/8.16063e-32/PREDICTED: ethylene-responsive transcription factor 2-like [Vitis vinifera]
PGSC0003DMT400013372	2694	4.729783045	Up	4.35E-67	1.29E-65	K13862|1|8e-20|97.8|ota:Ot04g03190|solute carrier family 4 (sodium borate transporter), member 11	gi|297744033|emb|CBI37003.3|/0/unnamed protein product [Vitis vinifera]
PGSC0003DMT400032623	989	4.714407819	Up	1.40E-07	6.58E-07	K09286|1|4e-31|133|ath:AT4G25480|EREBP-like factor	gi|351589913|gb|AEQ49674.1|/1.35793e-41/DREB1 [Vaccinium myrtillus]
PGSC0003DMT400083791	1243	4.714407819	Up	1.40E-07	6.58E-07	-	gi|297811051|ref|XP_002873409.1|/1.18913e-19/hypothetical protein ARALYDRAFT_487770 [Arabidopsis lyrata subsp. lyrata]
PGSC0003DMT400060168	1035	4.714407819	Up	2.92E-27	3.73E-26	K09422|1|2e-61|234|gmx:100794205|myb proto-oncogene protein, plant	gi|167600651|gb|ABZ89193.1|/2.82436e-61/putative protein [Coffea canephora]
PGSC0003DMT400003443	690	4.714407819	Up	1.40E-07	6.58E-07	-	gi|225451743|ref|XP_002280026.1|/3.14673e-16/PREDICTED: uncharacterized protein LOC100244709 isoform 1 [Vitis vinifera]
PGSC0003DMT400036348	954	4.707028289	Up	1.63E-46	3.34E-45	-	gi|7542598|gb|AAF63515.1|AF242731_1/4.17886e-55/TMV-induced protein I [Capsicum annuum]
PGSC0003DMT400047317	463	4.699610818	Up	3.05E-46	6.22E-45	-	gi|19320|emb|CAA42537.1|/1.12643e-22/wound induced protein [Solanum lycopersicum]
PGSC0003DMT400042528	1324	4.697129828	Up	5.80E-59	1.48E-57	K02866|1|6e-19|93.6|osa:4332737|large subunit ribosomal protein L10e	gi|147845949|emb|CAN82027.1|/1.90036e-79/hypothetical protein VITISV_000612 [Vitis vinifera]
PGSC0003DMT400062385	1214	4.692155013	Up	1.04E-268	1.44E-266	K00819|1|3e-31|134|gmx:732572|ornithine--oxo-acid transaminase [EC:2.6.1.13]	gi|350538379|ref|NP_001234340.1|/2.29287e-177/gamma aminobutyrate transaminase 2 [Solanum lycopersicum]
PGSC0003DMT400007592	1189	4.690229444	Up	0	0	K13464|1|1e-36|152|pop:POPTR_739192|jasmonate ZIM domain-containing protein	gi|350539041|ref|NP_001234883.1|/5.96999e-114/jasmonate ZIM-domain protein 1 [Solanum lycopersicum]
PGSC0003DMT400050024	771	4.690160273	Up	4.32E-192	4.21E-190	-	gi|350538353|ref|NP_001234083.1|/4.0266e-74/pathogenesis-related protein P2 precursor [Solanum lycopersicum]
PGSC0003DMT400036494	3001	4.688412611	Up	1.81E-39	3.23E-38	K14497|1|1e-19|97.4|aly:ARALYDRAFT_492207|protein phosphatase 2C [EC:3.1.3.16];K01090|3|8e-18|91.3|sbi:SORBI_01g038410|protein phosphatase [EC:3.1.3.16]	gi|225424053|ref|XP_002279675.1|/0/PREDICTED: probable protein phosphatase 2C 15 [Vitis vinifera]
PGSC0003DMT400020648	1569	4.688412611	Up	1.02E-26	1.28E-25	K14505|1|4e-84|310|vvi:100267897|cyclin D3, plant	gi|162956917|gb|ABY25837.1|/1.40427e-164/D-type cyclin family 3 subgroup 3 [Solanum tuberosum]
PGSC0003DMT400011155	721	4.688412611	Up	6.58E-14	4.89E-13	K13464|1|2e-27|120|rcu:RCOM_0684970|jasmonate ZIM domain-containing protein	gi|389986111|gb|AFL46173.1|/6.64137e-28/jasmonate ZIM domain protein h [Nicotiana attenuata]
PGSC0003DMT400040116	1110	4.6619404	Up	2.04E-32	3.06E-31	-	gi|255584142|ref|XP_002532811.1|/1.93032e-119/Chitinase 1 precursor, putative [Ricinus communis]
PGSC0003DMT400020546	2486	4.6619404	Up	1.23E-13	8.97E-13	-	gi|253740260|gb|ACT34764.1|/0/subtilisin-like protease preproenzyme [Nicotiana tabacum]
PGSC0003DMT400001119	1573	4.6619404	Up	2.63E-07	1.20E-06	K09646|1|0.0|694|vvi:100267109|serine carboxypeptidase 1 [EC:3.4.16.-]	gi|225436420|ref|XP_002273519.1|/0/PREDICTED: serine carboxypeptidase-like 51-like [Vitis vinifera]
PGSC0003DMT400040247	1680	4.6619404	Up	2.63E-07	1.20E-06	K11820|1|3e-133|473|ath:AT1G24100|N-hydroxythioamide S-beta-glucosyltransferase [EC:2.4.1.195];K13691|3|8e-129|459|rcu:RCOM_0100870|pathogen-inducible salicylic acid glucosyltransferase [EC:2.4.1.-]	gi|209954711|dbj|BAG80546.1|/0/UDP-glucose:glucosyltransferase [Lycium barbarum]
PGSC0003DMT400044232	1333	4.6619404	Up	2.63E-07	1.20E-06	K05283|1|4e-19|94.4|aly:ARALYDRAFT_354960|phosphatidylinositol glycan, class W [EC:2.3.-.-];K15692|2|9e-11|66.6|sbi:SORBI_06g034040|E3 ubiquitin-protein ligase RNF13 [EC:6.3.2.19]	gi|255576814|ref|XP_002529293.1|/3.03916e-93/ring finger protein, putative [Ricinus communis]
PGSC0003DMT400031886	809	4.651213993	Up	3.81E-32	5.65E-31	-	gi|225426556|ref|XP_002272423.1|/9.59163e-45/PREDICTED: uncharacterized protein LOC100246209 [Vitis vinifera]
PGSC0003DMT400063245	1293	4.644018492	Up	4.14E-38	7.13E-37	-	gi|225425505|ref|XP_002266341.1|/2.43652e-172/PREDICTED: probable polygalacturonase non-catalytic subunit JP630-like [Vitis vinifera]
PGSC0003DMT400068270	648	4.640407238	Up	7.13E-32	1.04E-30	-	gi|225436329|ref|XP_002268144.1|/7.26843e-33/PREDICTED: uncharacterized protein At5g22580 [Vitis vinifera]
PGSC0003DMT400018919	1660	4.640407238	Up	7.13E-32	1.04E-30	K14641|1|1e-127|455|rcu:RCOM_1122480|apyrase [EC:3.6.1.5]	gi|307645736|gb|ADN83844.1|/2.57875e-148/putative apyrase AP5 [Solanum tuberosum]
PGSC0003DMT400012752	1914	4.607492616	Up	4.93E-07	2.19E-06	K13418|1|3e-53|208|pop:POPTR_913861|somatic embryogenesis receptor kinase 1 [EC:2.7.10.1 2.7.11.1]	gi|225426379|ref|XP_002271860.1|/0/PREDICTED: probable LRR receptor-like serine/threonine-protein kinase At1g63430 isoform 2 [Vitis vinifera]
PGSC0003DMT400001026	2266	4.607492616	Up	4.31E-13	3.03E-12	-	gi|225445332|ref|XP_002281524.1|/0/PREDICTED: uncharacterized protein LOC100245597 [Vitis vinifera]
PGSC0003DMT400081735	431	4.607492616	Up	4.93E-07	2.19E-06	-	gi|224100283|ref|XP_002311814.1|/4.45212e-47/predicted protein [Populus trichocarpa]
PGSC0003DMT400000798	2164	4.607492616	Up	4.93E-07	2.19E-06	-	gi|225445090|ref|XP_002280419.1|/0/PREDICTED: uncharacterized protein LOC100264719 [Vitis vinifera]
PGSC0003DMT400079598	2402	4.607492616	Up	4.93E-07	2.19E-06	-	gi|225424667|ref|XP_002264073.1|/0/PREDICTED: uncharacterized protein LOC100260333 [Vitis vinifera]
PGSC0003DMT400039385	1640	4.607492616	Up	5.53E-43	1.06E-41	K01728|1|0.0|667|mtr:MTR_4g104320|pectate lyase [EC:4.2.2.2]	gi|82568702|dbj|BAE48664.1|/0/Pectate lyase [Prunus mume]
PGSC0003DMT400016842	2643	4.607492616	Up	4.93E-07	2.19E-06	K03155|1|2e-130|465|vvi:100246656|timeless	gi|225462663|ref|XP_002266509.1|/2.08424e-129/PREDICTED: protein timeless homolog [Vitis vinifera]
PGSC0003DMT400023183	1481	4.607492616	Up	4.31E-13	3.03E-12	K00924|1|5e-08|57.8|ath:AT5G22850|[EC:2.7.1.-]	gi|32482806|gb|AAP84703.1|/0/putative xyloglucanase inhibitor [Solanum tuberosum]
PGSC0003DMT400015439	2501	4.606336147	Up	4.06E-286	6.24E-284	K13415|1|2e-29|129|pop:POPTR_650846|protein brassinosteroid insensitive 1 [EC:2.7.10.1 2.7.11.1]	gi|127058161|dbj|BAF48663.1|/0/leucine-rich repeat/extensin [Nicotiana plumbaginifolia]
PGSC0003DMT400072306	1994	4.602861167	Up	1.86E-143	1.26E-141	-	gi|255566213|ref|XP_002524094.1|/2.63944e-158/conserved hypothetical protein [Ricinus communis]
PGSC0003DMT400028031	849	4.601710263	Up	0	0	K01051|1|1e-17|88.6|vvi:100251413|pectinesterase [EC:3.1.1.11];K02355|4|7e-17|85.9|vvi:100257414|elongation factor G	gi|255539735|ref|XP_002510932.1|/1.48428e-59/21 kDa protein precursor, putative [Ricinus communis]
PGSC0003DMT400077452	2120	4.590317472	Up	1.36E-77	4.79E-76	K00029|1|0.0|996|vvi:100249166|malate dehydrogenase (oxaloacetate-decarboxylating)(NADP+) [EC:1.1.1.40]	gi|255546341|ref|XP_002514230.1|/0/malic enzyme, putative [Ricinus communis]
PGSC0003DMT400044212	1584	4.588876937	Up	7.89E-19	7.41E-18	K13430|1|6e-62|236|rcu:RCOM_1078760|serine/threonine-protein kinase PBS1 [EC:2.7.11.1]	gi|38488407|emb|CAE55203.1|/1.64606e-120/protein kinase 1 [Nicotiana tabacum]
PGSC0003DMT400044688	2115	4.579478239	Up	1.52E-24	1.78E-23	K13420|1|3e-63|241|pop:POPTR_1075175|LRR receptor-like serine/threonine-protein kinase FLS2 [EC:2.7.11.1]	gi|359488641|ref|XP_003633796.1|/0/PREDICTED: LRR receptor-like serine/threonine-protein kinase GSO1-like [Vitis vinifera]
PGSC0003DMT400080248	351	4.57001791	Up	1.47E-18	1.37E-17	-	gi|21952514|gb|AAM82606.1|/3.22437e-34/putative non-specific lipid transfer protein StnsLTP [Solanum tuberosum]
PGSC0003DMT400077929	1802	4.567566431	Up	1.38E-179	1.24E-177	-	gi|350539181|ref|NP_001234635.1|/0/auxin-regulated protein [Solanum lycopersicum]
PGSC0003DMT400074364	2444	4.565044608	Up	0	0	K12795|1|8e-130|462|vvi:100244083|suppressor of G2 allele of SKP1	gi|29468339|gb|AAO85509.1|/3.24475e-145/SGT1 [Nicotiana benthamiana]
PGSC0003DMT400037897	921	4.550909087	Up	9.23E-07	3.97E-06	-	-
PGSC0003DMT400046598	1422	4.550909087	Up	9.23E-07	3.98E-06	-	gi|224119358|ref|XP_002318052.1|/5.55221e-64/f-box family protein [Populus trichocarpa]
PGSC0003DMT400032865	800	4.550909087	Up	1.50E-12	1.02E-11	-	gi|365222884|gb|AEW69794.1|/3.39515e-103/Hop-interacting protein THI031 [Solanum lycopersicum]
PGSC0003DMT400055203	1912	4.550909087	Up	9.23E-07	3.97E-06	K01762|1|0.0|742|vvi:100258512|1-aminocyclopropane-1-carboxylate synthase [EC:4.4.1.14]	gi|38604717|sp|Q42881.1|1A13_SOLLC/0/RecName: Full=1-aminocyclopropane-1-carboxylate synthase 3; Short=ACC synthase 3; AltName: Full=Le-ACS3; Short=ACS-3; AltName: Full=S-adenosyl-L-methionine methylthioadenosine-lyase 3
PGSC0003DMT400042369	2350	4.550909087	Up	9.23E-07	3.97E-06	K13429|1|0.0|744|vvi:100255092|chitin elicitor receptor kinase 1	gi|350539591|ref|NP_001234719.1|/0/Lyk11 precursor [Solanum lycopersicum]
PGSC0003DMT400006459	1405	4.542641471	Up	2.75E-80	9.90E-79	K01206|1|4e-28|124|ath:AT1G67830|alpha-L-fucosidase [EC:3.2.1.51];K00514|3|2e-21|102|rcu:RCOM_1428040|zeta-carotene desaturase [EC:1.3.5.6]	gi|356526067|ref|XP_003531641.1|/1.70597e-150/PREDICTED: GDSL esterase/lipase APG-like [Glycine max]
PGSC0003DMT400012710	519	4.539321113	Up	1.96E-29	2.67E-28	K00826|1|1e-20|97.4|rcu:RCOM_1585330|branched-chain amino acid aminotransferase [EC:2.6.1.42]	gi|255537932|ref|XP_002510031.1|/9.3879e-20/branched-chain amino acid aminotransferase, putative [Ricinus communis]
PGSC0003DMT400033637	1244	4.536409518	Up	9.88E-24	1.12E-22	K00083|1|5e-120|429|vvi:100245522|cinnamyl-alcohol dehydrogenase [EC:1.1.1.195]	gi|258549503|gb|ACV74414.1|/7.9258e-165/putative cinnamyl alcohol dehydrogenase [Camellia sinensis]
PGSC0003DMT400038293	997	4.527639308	Up	3.65E-29	4.94E-28	-	gi|24745596|dbj|BAC23029.1|/3.08918e-134/tyramine hydroxycinnamoyl transferase [Solanum tuberosum]
PGSC0003DMT400069587	725	4.521762742	Up	3.34E-123	1.98E-121	-	gi|218855180|gb|ACL12055.1|/1.32761e-84/Kunitz trypsin inhibitor [Nicotiana tabacum]
PGSC0003DMT400028530	2127	4.521762742	Up	2.81E-12	1.87E-11	K13424|1|3e-58|224|ath:AT2G38470|WRKY transcription factor 33	gi|225439779|ref|XP_002275978.1|/6.38544e-126/PREDICTED: WRKY transcription factor 44-like [Vitis vinifera]
PGSC0003DMT400043075	2777	4.517006077	Up	2.73E-172	2.32E-170	K13430|1|5e-73|274|rcu:RCOM_1078760|serine/threonine-protein kinase PBS1 [EC:2.7.11.1]	gi|359494846|ref|XP_002267170.2|/0/PREDICTED: protein STRUBBELIG-RECEPTOR FAMILY 8-like [Vitis vinifera]
PGSC0003DMT400026937	1476	4.511914956	Up	1.23E-149	9.00E-148	K13422|1|5e-13|74.3|rcu:RCOM_0864470|transcription factor MYC2	gi|225469216|ref|XP_002264407.1|/9.21656e-78/PREDICTED: transcription factor bHLH93-like [Vitis vinifera]
PGSC0003DMT400064961	1574	4.511914956	Up	2.56E-34	4.07E-33	K00819|1|4e-41|167|osa:4333554|ornithine--oxo-acid transaminase [EC:2.6.1.13];K00818|5|1e-38|159|gmx:100797501|acetylornithine aminotransferase [EC:2.6.1.11]	gi|19171207|emb|CAD12664.1|/0/viroid RNA-binding protein [Solanum lycopersicum]
PGSC0003DMT400032622	1398	4.50696574	Up	3.43E-23	3.81E-22	K09286|1|1e-33|142|ath:AT4G25480|EREBP-like factor	gi|225426769|ref|XP_002276153.1|/1.09802e-48/PREDICTED: dehydration-responsive element-binding protein 1E [Vitis vinifera]
PGSC0003DMT400044453	1075	4.492015398	Up	1.72E-06	7.22E-06	K08504|1|1e-48|192|gmx:100818014|blocked early in transport 1	gi|388494630|gb|AFK35381.1|/8.41424e-48/unknown [Medicago truncatula]
PGSC0003DMT400048000	2034	4.492015398	Up	1.78E-17	1.58E-16	K00423|1|1e-171|601|aly:ARALYDRAFT_892557|L-ascorbate oxidase [EC:1.10.3.3]	gi|225428247|ref|XP_002282214.1|/0/PREDICTED: L-ascorbate oxidase homolog [Vitis vinifera]
PGSC0003DMT400070780	2324	4.492015398	Up	1.72E-06	7.22E-06	K01188|1|0.0|738|vvi:100255282|beta-glucosidase [EC:3.2.1.21]	gi|225463713|ref|XP_002262992.1|/0/PREDICTED: lysosomal beta glucosidase-like [Vitis vinifera]
PGSC0003DMT400054947	1402	4.492015398	Up	5.23E-12	3.43E-11	-	gi|76884939|gb|ABA59556.1|/0/U-box protein [Capsicum annuum]
PGSC0003DMT400075430	755	4.492015398	Up	1.72E-06	7.22E-06	-	gi|372995481|gb|AEY11296.1|/7.11574e-52/pathogenesis-related protein PR10 [Nicotiana tabacum]
PGSC0003DMT400044595	1621	4.492015398	Up	1.72E-06	7.22E-06	-	gi|225447456|ref|XP_002266728.1|/0/PREDICTED: subtilisin-like protease [Vitis vinifera]
PGSC0003DMT400057384	1758	4.492015398	Up	1.72E-06	7.22E-06	-	gi|225461924|ref|XP_002267825.1|/3.30619e-125/PREDICTED: fasciclin-like arabinogalactan protein 1-like [Vitis vinifera]
PGSC0003DMT400082014	885	4.470821176	Up	1.48E-107	7.42E-106	-	gi|365222912|gb|AEW69808.1|/1.81295e-79/Hop-interacting protein THI101 [Solanum lycopersicum]
PGSC0003DMT400010274	1843	4.467385732	Up	0	0	-	gi|296082414|emb|CBI21419.3|/2.3231e-137/unnamed protein product [Vitis vinifera]
PGSC0003DMT400047344	555	4.467314958	Up	0	0	-	-
PGSC0003DMT400014747	1121	4.456214677	Up	1.49E-90	6.22E-89	-	gi|359491024|ref|XP_003634206.1|/6.07406e-121/PREDICTED: thaumatin-like protein-like [Vitis vinifera]
PGSC0003DMT400021018	1890	4.455489522	Up	1.52E-27	1.96E-26	K13495|1|4e-141|500|pop:POPTR_560466|cis-zeatin O-glucosyltransferase [EC:2.4.1.215]	gi|19743740|gb|AAL92461.1|/3.31807e-171/putative glucosyltransferase [Solanum lycopersicum]
PGSC0003DMT400007869	957	4.455164993	Up	2.46E-200	2.47E-198	-	gi|53830830|gb|AAU95236.1|/2.81157e-153/osmotin-like protein [Solanum phureja]
PGSC0003DMT400042099	1434	4.453947357	Up	2.90E-43	5.61E-42	K05283|1|3e-17|88.2|aly:ARALYDRAFT_354960|phosphatidylinositol glycan, class W [EC:2.3.-.-];K15692|2|1e-09|62.8|ppp:PHYPADRAFT_16563|E3 ubiquitin-protein ligase RNF13 [EC:6.3.2.19];K11982|5|3e-08|58.5|gmx:100787242|E3 ubiquitin-protein ligase RNF115/126 [EC:6.3.2.19]	gi|359477789|ref|XP_002281024.2|/7.81862e-74/PREDICTED: RING-H2 finger protein ATL16-like [Vitis vinifera]
PGSC0003DMT400058918	1301	4.433912444	Up	0	0	K13464|1|1e-30|132|pop:POPTR_739192|jasmonate ZIM domain-containing protein	gi|350535969|ref|NP_001234223.1|/8.50768e-141/salt responsive protein 1 [Solanum lycopersicum]
PGSC0003DMT400082016	985	4.431626207	Up	0	0	-	gi|365222912|gb|AEW69808.1|/2.03414e-70/Hop-interacting protein THI101 [Solanum lycopersicum]
PGSC0003DMT400054936	3278	4.430614853	Up	3.22E-06	1.31E-05	-	gi|255569420|ref|XP_002525677.1|/0/conserved hypothetical protein [Ricinus communis]
PGSC0003DMT400038012	3687	4.430614853	Up	3.22E-06	1.31E-05	K05387|1|0.0|954|ath:AT2G17260|glutamate receptor, ionotropic, other eukaryote	gi|255559169|ref|XP_002520606.1|/0/glutamate receptor 3 plant, putative [Ricinus communis]
PGSC0003DMT400077954	1546	4.430614853	Up	3.22E-06	1.31E-05	K05692|1|0.0|746|bdi:100841760|actin beta/gamma 1;K10355|4|0.0|745|ath:AT3G46520|actin, other eukaryote	gi|326501816|dbj|BAK06400.1|/0/predicted protein [Hordeum vulgare subsp. vulgare]
PGSC0003DMT400000380	2755	4.430614853	Up	3.22E-06	1.31E-05	-	gi|224127486|ref|XP_002320086.1|/0/predicted protein [Populus trichocarpa]
PGSC0003DMT400081468	770	4.430614853	Up	3.22E-06	1.31E-05	-	gi|224103869|ref|XP_002334007.1|/7.24072e-07/predicted protein [Populus trichocarpa]
PGSC0003DMT400063329	2254	4.430614853	Up	3.22E-06	1.31E-05	K07466|1|0.0|967|vvi:100255412|replication factor A1	gi|225457192|ref|XP_002283959.1|/0/PREDICTED: replication protein A 70 kDa DNA-binding subunit isoform 1 [Vitis vinifera]
PGSC0003DMT400064555	795	4.429664148	Up	0	0	K00430|1|6e-97|351|pop:POPTR_830144|peroxidase [EC:1.11.1.7]	gi|218138216|gb|ACK57683.1|/2.76466e-97/peroxidase 4 [Litchi chinensis]
PGSC0003DMT400062367	1614	4.4257817	Up	7.09E-68	2.14E-66	K04123|1|3e-105|380|pop:POPTR_688380|ent-kaurenoic acid hydroxylase [EC:1.14.13.79]	gi|71726952|gb|AAZ39647.1|/2.12458e-131/cytochrome P450 monooxygenase [Petunia x hybrida]
PGSC0003DMT400056986	780	4.421806396	Up	6.97E-256	9.03E-254	K03686|1|2e-10|64.7|zma:100191825|molecular chaperone DnaJ;K09527|2|8e-10|62.4|cre:CHLREDRAFT_146571|DnaJ homolog subfamily C member 7;K09531|3|1e-09|61.6|vcn:VOLCADRAFT_95730|DnaJ homolog subfamily C member 11	gi|255579560|ref|XP_002530622.1|/2.71864e-33/chaperone protein DNAj, putative [Ricinus communis]
PGSC0003DMT400026994	1028	4.409553238	Up	2.14E-16	1.82E-15	K07304|1|5e-26|116|ath:AT4G25130|peptide-methionine (S)-S-oxide reductase [EC:1.8.4.11]	gi|296087255|emb|CBI33629.3|/1.09292e-81/unnamed protein product [Vitis vinifera]
PGSC0003DMT400024318	1180	4.409553238	Up	2.14E-16	1.81E-15	-	gi|388506782|gb|AFK41457.1|/1.43814e-35/unknown [Medicago truncatula]
PGSC0003DMT400013837	1200	4.408737003	Up	2.14E-132	1.34E-130	-	gi|2894118|emb|CAA05999.1|/1.46026e-59/hypothetical protein [Solanum tuberosum]
PGSC0003DMT400078574	792	4.408492043	Up	3.56E-102	1.67E-100	-	gi|255572170|ref|XP_002527025.1|/3.52147e-20/Nonspecific lipid-transfer protein, putative [Ricinus communis]
PGSC0003DMT400020698	2762	4.406127221	Up	3.26E-157	2.48E-155	K14497|1|3e-21|102|aly:ARALYDRAFT_492207|protein phosphatase 2C [EC:3.1.3.16];K01090|5|8e-20|97.8|sbi:SORBI_01g038410|protein phosphatase [EC:3.1.3.16]	gi|225458589|ref|XP_002284640.1|/0/PREDICTED: probable protein phosphatase 2C 12 [Vitis vinifera]
PGSC0003DMT400044486	403	4.402463813	Up	1.19E-91	5.05E-90	-	-
PGSC0003DMT400010463	1105	4.393552759	Up	1.42E-299	2.29E-297	K13422|1|1e-14|79.0|rcu:RCOM_0864470|transcription factor MYC2	gi|225445937|ref|XP_002263999.1|/2.36769e-77/PREDICTED: transcription factor bHLH35 [Vitis vinifera]
PGSC0003DMT400081388	1836	4.388179587	Up	3.97E-16	3.32E-15	K01051|1|0.0|723|gmx:100800971|pectinesterase [EC:3.1.1.11]	gi|255564230|ref|XP_002523112.1|/0/Pectinesterase-2 precursor, putative [Ricinus communis]
PGSC0003DMT400056565	1536	4.388179587	Up	3.97E-16	3.32E-15	K13418|1|1e-51|202|rcu:RCOM_0186340|somatic embryogenesis receptor kinase 1 [EC:2.7.10.1 2.7.11.1];K13416|2|2e-51|202|aly:ARALYDRAFT_491347|brassinosteroid insensitive 1-associated receptor kinase 1 [EC:2.7.10.1 2.7.11.1]	gi|359484394|ref|XP_002285029.2|/1.19863e-152/PREDICTED: probable receptor-like protein kinase At5g20050 [Vitis vinifera]
PGSC0003DMT400005471	1389	4.382786328	Up	4.91E-21	5.02E-20	-	gi|225459188|ref|XP_002284015.1|/6.13692e-68/PREDICTED: putative clathrin assembly protein At4g40080-like [Vitis vinifera]
PGSC0003DMT400007905	960	4.377372832	Up	2.52E-60	6.63E-59	-	gi|53830832|gb|AAU95238.1|/6.09768e-148/osmotin-like protein [Solanum phureja]
PGSC0003DMT400056985	765	4.375201733	Up	2.48E-148	1.80E-146	K09527|1|1e-10|64.7|cre:CHLREDRAFT_146571|DnaJ homolog subfamily C member 7;K09517|2|3e-10|63.9|pop:POPTR_572634|DnaJ homolog subfamily B member 11;K03686|5|4e-10|63.2|rcu:RCOM_0219890|molecular chaperone DnaJ	gi|225462060|ref|XP_002275924.1|/8.96126e-26/PREDICTED: chaperone protein dnaJ 11, chloroplastic [Vitis vinifera]
PGSC0003DMT400012216	2363	4.369462216	Up	1.13E-108	5.78E-107	K00423|1|6e-135|479|ath:AT1G55570|L-ascorbate oxidase [EC:1.10.3.3]	gi|255583640|ref|XP_002532575.1|/0/multicopper oxidase, putative [Ricinus communis]
PGSC0003DMT400040121	798	4.366484516	Up	1.16E-25	1.40E-24	K11254|1|8e-37|152|mtr:MTR_2g096100|histone H4	gi|350539093|ref|NP_001234118.1|/3.55454e-36/histone H4 [Solanum lycopersicum]
PGSC0003DMT400028044	1117	4.366484516	Up	6.27E-11	3.87E-10	-	-
PGSC0003DMT400071045	1266	4.366484516	Up	6.27E-11	3.86E-10	K04125|1|6e-134|475|pop:POPTR_550316|gibberellin 2-oxidase [EC:1.14.11.13]	gi|350538337|ref|NP_001234338.1|/1.75364e-167/gibberellin 2-oxidase 2 [Solanum lycopersicum]
PGSC0003DMT400022277	1985	4.366484516	Up	5.99E-06	2.37E-05	-	gi|225441635|ref|XP_002276958.1|/0/PREDICTED: uncharacterized protein LOC100262437 [Vitis vinifera]
PGSC0003DMT400066840	2986	4.366484516	Up	6.27E-11	3.87E-10	-	gi|224137182|ref|XP_002327059.1|/1.3011e-42/predicted protein [Populus trichocarpa]
PGSC0003DMT400003608	1379	4.366484516	Up	6.27E-11	3.87E-10	-	gi|350538399|ref|NP_001234085.1|/1.01768e-123/expansin precursor [Solanum lycopersicum]
PGSC0003DMT400010514	1220	4.357085818	Up	5.55E-69	1.73E-67	K08235|1|4e-116|416|vvi:100245071|xyloglucan:xyloglucosyl transferase [EC:2.4.1.207]	gi|76786474|gb|ABA54988.1|/5.21683e-129/xyloglucan endotransglycosylase hydrolase [Apium graveolens]
PGSC0003DMT400043474	1366	4.34223697	Up	2.59E-144	1.77E-142	K13648|1|1e-16|85.9|pop:POPTR_581394|alpha-1,4-galacturonosyltransferase [EC:2.4.1.43]	gi|259563723|gb|ACW83060.1|/1.1767e-156/glycosyltransferase family GT8 protein [Populus deltoides]
PGSC0003DMT400010342	1382	4.341681125	Up	1.67E-39	2.99E-38	K11228|1|1e-34|145|ota:Ot13g01170|mitogen-activated protein kinase kinase kinase [EC:2.7.11.1];K13414|2|8e-34|143|aly:ARALYDRAFT_489755|mitogen-activated protein kinase kinase kinase 1, plant [EC:2.7.11.25]	gi|359806525|ref|NP_001241003.1|/4.3185e-98/mitogen-activated protein kinase kinase kinase 2-like [Glycine max]
PGSC0003DMT400057649	2158	4.337432084	Up	1.29E-271	1.85E-269	K01466|1|0.0|712|pop:POPTR_831124|allantoinase [EC:3.5.2.5]	gi|224079243|ref|XP_002305806.1|/0/predicted protein [Populus trichocarpa]
PGSC0003DMT400005181	1586	4.333317652	Up	1.21E-67	3.63E-66	K00924|1|7e-21|100|ath:AT5G22850|[EC:2.7.1.-]	gi|359492937|ref|XP_002283889.2|/2.12542e-168/PREDICTED: aspartic proteinase nepenthesin-1-like [Vitis vinifera]
PGSC0003DMT400079498	2732	4.326591789	Up	7.40E-25	8.73E-24	K12309|1|0.0|946|aly:ARALYDRAFT_485655|beta-galactosidase [EC:3.2.1.23];K01190|3|2e-67|256|cme:CMP078C|beta-galactosidase [EC:3.2.1.23]	gi|359474925|ref|XP_002263382.2|/0/PREDICTED: beta-galactosidase 3-like [Vitis vinifera]
PGSC0003DMT400004717	1210	4.322090397	Up	2.54E-15	2.04E-14	K00861|1|6e-14|77.0|osa:4348834|riboflavin kinase [EC:2.7.1.26]	gi|363807864|ref|NP_001242699.1|/4.55277e-101/uncharacterized protein LOC100802762 [Glycine max]
PGSC0003DMT400005594	3127	4.306223991	Up	1.22E-47	2.56E-46	K02540|1|0.0|1510|vvi:100266163|minichromosome maintenance protein 2	gi|27529848|dbj|BAC53939.1|/0/MCM protein-like protein [Nicotiana tabacum]
PGSC0003DMT400067205	2510	4.305602274	Up	4.74E-103	2.28E-101	K15397|1|0.0|889|vvi:100259490|3-ketoacyl-CoA synthase [EC:2.3.1.-]	gi|225430155|ref|XP_002284751.1|/0/PREDICTED: 3-ketoacyl-CoA synthase 11 [Vitis vinifera]
PGSC0003DMT400005551	1012	4.29937032	Up	1.08E-19	1.04E-18	K00799|1|1e-69|261|vvi:100242547|glutathione S-transferase [EC:2.5.1.18]	gi|350538421|ref|NP_001234086.1|/5.79195e-120/uncharacterized protein LOC543814 [Solanum lycopersicum]
PGSC0003DMT400034954	764	4.29937032	Up	2.54E-24	2.93E-23	-	gi|224085499|ref|XP_002307596.1|/2.67945e-46/predicted protein [Populus trichocarpa]
PGSC0003DMT400086967	375	4.29937032	Up	1.12E-05	4.26E-05	-	gi|224104525|ref|XP_002333928.1|/2.11603e-09/predicted protein [Populus trichocarpa]
PGSC0003DMT400003690	1920	4.29937032	Up	2.16E-10	1.28E-09	K13289|1|4e-155|546|ath:AT2G24010|cathepsin A (carboxypeptidase C) [EC:3.4.16.5];K08249|2|1e-151|535|pop:POPTR_1084309|hydroxymandelonitrile lyase [EC:4.1.2.11]	gi|224080111|ref|XP_002306020.1|/0/predicted protein [Populus trichocarpa]
PGSC0003DMT400038282	980	4.29937032	Up	4.70E-15	3.72E-14	-	gi|350537063|ref|NP_001234022.1|/7.66462e-122/N-hydroxycinnamoyl-CoA:tyramine N-hydroxycinnamoyl transferase THT7-8 [Solanum lycopersicum]
PGSC0003DMT400030898	2634	4.29937032	Up	9.03E-43	1.73E-41	K02209|1|0.0|1185|vvi:100261877|minichromosome maintenance protein 5 (cell division control protein 46)	gi|225462994|ref|XP_002263791.1|/0/PREDICTED: DNA replication licensing factor mcm5-A-like [Vitis vinifera]
PGSC0003DMT400021019	1422	4.29937032	Up	1.12E-05	4.26E-05	K13495|1|5e-145|512|pop:POPTR_560466|cis-zeatin O-glucosyltransferase [EC:2.4.1.215]	gi|19743740|gb|AAL92461.1|/2.18215e-177/putative glucosyltransferase [Solanum lycopersicum]
PGSC0003DMT400061736	1370	4.29937032	Up	1.12E-05	4.26E-05	K11251|1|7e-42|169|vvi:100254490|histone H2A	gi|225436843|ref|XP_002271506.1|/8.1782e-41/PREDICTED: histone H2AX [Vitis vinifera]
PGSC0003DMT400026177	1504	4.29937032	Up	1.12E-05	4.26E-05	K13648|1|2e-15|82.0|ppp:PHYPADRAFT_211664|alpha-1,4-galacturonosyltransferase [EC:2.4.1.43]	gi|225430862|ref|XP_002269182.1|/2.13154e-138/PREDICTED: probable galacturonosyltransferase-like 2-like [Vitis vinifera]
PGSC0003DMT400020895	2488	4.29937032	Up	1.12E-05	4.26E-05	K04733|1|1e-65|249|smo:SELMODRAFT_159261|interleukin-1 receptor-associated kinase 4 [EC:2.7.11.1];K13430|4|3e-57|221|osa:4329463|serine/threonine-protein kinase PBS1 [EC:2.7.11.1]	gi|297746278|emb|CBI16334.3|/0/unnamed protein product [Vitis vinifera]
PGSC0003DMT400037716	1078	4.29937032	Up	1.12E-05	4.26E-05	K09422|1|6e-75|279|vvi:100242243|myb proto-oncogene protein, plant	gi|294847482|gb|ADF43752.1|/1.38323e-74/MYB [Camellia sinensis]
PGSC0003DMT400070473	1343	4.29937032	Up	1.12E-05	4.26E-05	K00514|1|1e-15|82.8|rcu:RCOM_1428040|zeta-carotene desaturase [EC:1.3.5.6];K01206|2|5e-13|73.9|ath:AT1G67830|alpha-L-fucosidase [EC:3.2.1.51]	gi|296083959|emb|CBI24347.3|/1.46916e-111/unnamed protein product [Vitis vinifera]
PGSC0003DMT400002004	2674	4.295323487	Up	2.74E-79	9.80E-78	K00423|1|5e-170|596|ath:AT1G55570|L-ascorbate oxidase [EC:1.10.3.3]	gi|225468506|ref|XP_002270831.1|/0/PREDICTED: L-ascorbate oxidase homolog [Vitis vinifera]
PGSC0003DMT400061265	2268	4.291716748	Up	1.67E-42	3.19E-41	K10256|1|3e-168|590|rcu:RCOM_0503360|omega-6 fatty acid desaturase (delta-12 desaturase) [EC:1.14.19.-]	gi|51556906|gb|AAT72296.2|/0/microsomal omega-6-desaturase [Nicotiana tabacum]
PGSC0003DMT400000613	2201	4.276286707	Up	8.71E-15	6.81E-14	K01897|1|0.0|993|vvi:100265062|long-chain acyl-CoA synthetase [EC:6.2.1.3]	gi|225426350|ref|XP_002270385.1|/0/PREDICTED: long chain acyl-CoA synthetase 4 [Vitis vinifera]
PGSC0003DMT400077648	3038	4.27162533	Up	9.17E-69	2.83E-67	K00360|1|0.0|1019|ppp:PHYPADRAFT_184973|nitrate reductase (NADH) [EC:1.7.1.1];K00387|4|2e-110|399|olu:OSTLU_3554|sulfite oxidase [EC:1.8.3.1]	gi|21165533|dbj|BAB93534.1|/0/nitrate reductase [Solanum tuberosum]
PGSC0003DMT400017886	2152	4.271081276	Up	0	0	-	gi|255552710|ref|XP_002517398.1|/1.44472e-125/hypothetical protein RCOM_0852460 [Ricinus communis]
PGSC0003DMT400007912	781	4.264604902	Up	4.01E-10	2.32E-09	-	gi|225429797|ref|XP_002282811.1|/2.63322e-28/PREDICTED: uncharacterized protein LOC100261165 [Vitis vinifera]
PGSC0003DMT400031967	1751	4.264604902	Up	4.01E-10	2.32E-09	K09458|1|0.0|692|rcu:RCOM_1311820|3-oxoacyl-[acyl-carrier-protein] synthase II [EC:2.3.1.179]	gi|3599489|gb|AAC78479.1|/0/3-oxoacyl-[acyl-carrier-protein] synthase [Capsicum chinense]
PGSC0003DMT400026129	1677	4.264604902	Up	4.01E-10	2.32E-09	K00517|1|1e-95|348|osa:4348172|[EC:1.14.-.-];K16084|3|6e-82|303|osa:4329723|cytochrome P450, family 76, subfamily M, polypeptide 7 (ent-cassa-12,15-diene 11-hydroxylase) [EC:1.14.13.145];K13083|4|1e-79|295|gmx:547705|cytochrome P450, family 75, subfamily A (flavonoid 3',5'-hydroxylase) [EC:1.14.13.88]	gi|403399733|sp|D1MI46.1|C76BA_SWEMU/3.27771e-167/RecName: Full=Geraniol 8-hydroxylase; AltName: Full=Cytochrome P450 76B10; AltName: Full=Geraniol 10-hydroxylase; Short=SmG10H
PGSC0003DMT400002085	488	4.264604902	Up	4.01E-10	2.32E-09	-	gi|296401|emb|CAA79930.1|/3.34249e-10/extensin [Solanum tuberosum]
PGSC0003DMT400000220	879	4.260795804	Up	0	0	-	gi|350535431|ref|NP_001233938.1|/3.3992e-78/ethylene-responsive late embryogenesis-like protein [Solanum lycopersicum]
PGSC0003DMT400023246	758	4.252827734	Up	1.61E-14	1.24E-13	-	gi|225437501|ref|XP_002274824.1|/1.22594e-43/PREDICTED: uncharacterized protein LOC100245192 [Vitis vinifera]
PGSC0003DMT400036643	2051	4.252827734	Up	7.14E-28	9.26E-27	-	gi|225463055|ref|XP_002268417.1|/2.02418e-137/PREDICTED: uncharacterized protein LOC100267143 [Vitis vinifera]
PGSC0003DMT400016360	1536	4.240036181	Up	3.08E-58	7.76E-57	K13422|1|4e-11|68.2|pop:POPTR_676550|transcription factor MYC2	gi|404551200|gb|AFR78197.1|/2.81504e-85/transcription factor bHLH [Vitis vinifera]
PGSC0003DMT400053148	881	4.234519176	Up	5.68E-58	1.42E-56	-	gi|40287496|gb|AAR83862.1|/6.2236e-64/elicitor-inducible protein EIG-J7 [Capsicum annuum]
PGSC0003DMT400072891	976	4.228980992	Up	2.07E-05	7.67E-05	K09264|1|1e-80|298|vvi:100232867|MADS-box transcription factor, plant	gi|350534764|ref|NP_001234670.1|/8.98824e-131/MADS-box transcription factor [Solanum lycopersicum]
PGSC0003DMT400000942	1717	4.228980992	Up	7.42E-10	4.23E-09	-	gi|225445053|ref|XP_002283391.1|/1.73429e-171/PREDICTED: uncharacterized protein LOC100245695 [Vitis vinifera]
PGSC0003DMT400011908	2580	4.228980992	Up	1.26E-18	1.18E-17	-	gi|559237|gb|AAA98492.1|/2.0129e-60/tyrosine-rich hydroxyproline-rich glycoprotein, partial [Petroselinum crispum]
PGSC0003DMT400055111	775	4.228980992	Up	2.07E-05	7.67E-05	K06892|1|3e-16|69.7|pop:POPTR_550478|	gi|356571969|ref|XP_003554143.1|/3.95081e-35/PREDICTED: 2'-deoxymugineic-acid 2'-dioxygenase-like [Glycine max]
PGSC0003DMT400006639	1958	4.228980992	Up	2.98E-14	2.25E-13	K01193|1|0.0|681|vvi:100232951|beta-fructofuranosidase [EC:3.2.1.26]	gi|385282634|gb|AFI57904.1|/0/cell wall invertase 1 [Prunus persica]
PGSC0003DMT400002770	454	4.228980992	Up	2.44E-27	3.12E-26	-	-
PGSC0003DMT400040456	1042	4.228980992	Up	2.07E-05	7.66E-05	-	gi|225451371|ref|XP_002263857.1|/7.68973e-91/PREDICTED: cysteine-rich repeat secretory protein 60-like [Vitis vinifera]
PGSC0003DMT400053412	3606	4.228980992	Up	6.54E-127	3.96E-125	K08247|1|0.0|1640|vvi:100264437|methionine S-methyltransferase [EC:2.1.1.12]	gi|225465288|ref|XP_002270977.1|/0/PREDICTED: methionine S-methyltransferase-like [Vitis vinifera]
PGSC0003DMT400032872	501	4.228980992	Up	2.98E-14	2.25E-13	-	gi|259453|gb|AAB24078.1|/3.19591e-46/lipid body membrane protein [Daucus carota]
PGSC0003DMT400007217	750	4.212861327	Up	7.77E-40	1.40E-38	-	gi|330318610|gb|AEC10970.1|/6.21112e-48/hypothetical protein [Camellia sinensis]
PGSC0003DMT400074098	753	4.21024443	Up	2.00E-133	1.27E-131	K13448|1|5e-49|192|vvi:100264572|calcium-binding protein CML	gi|14423648|sp|Q9M7R0.1|ALL8_OLEEU/2.9666e-50/RecName: Full=Calcium-binding allergen Ole e 8; AltName: Full=PCA18/PCA23; AltName: Allergen=Ole e 8
PGSC0003DMT400012359	3320	4.204733446	Up	5.51E-14	4.11E-13	K12309|1|0.0|1035|ath:AT3G52840|beta-galactosidase [EC:3.2.1.23];K01190|3|7e-63|241|cme:CMP078C|beta-galactosidase [EC:3.2.1.23]	gi|183238710|gb|ACC60981.1|/0/beta-galactosidase 1 precursor [Petunia x hybrida]
PGSC0003DMT400059989	3673	4.197730058	Up	2.13E-119	1.23E-117	-	gi|37572443|dbj|BAC98491.1|/3.92141e-137/AG-motif binding protein-1 [Nicotiana tabacum]
PGSC0003DMT400057622	4767	4.192455116	Up	1.37E-09	7.67E-09	-	gi|359496904|ref|XP_003635366.1|/4.73263e-106/PREDICTED: uncharacterized protein LOC100266951 [Vitis vinifera]
PGSC0003DMT400023333	2644	4.187160817	Up	1.27E-30	1.80E-29	K02210|1|0.0|1266|rcu:RCOM_1347200|minichromosome maintenance protein 7 (cell division control protein 47)	gi|255548461|ref|XP_002515287.1|/0/DNA replication licensing factor MCM7, putative [Ricinus communis]
PGSC0003DMT400025864	1802	4.186276541	Up	1.64E-51	3.68E-50	K00924|1|8e-114|409|ath:AT4G35600|[EC:2.7.1.-];K05658|5|3e-104|377|vvi:100262734|ATP-binding cassette, subfamily B (MDR/TAP), member 1	gi|225457554|ref|XP_002272490.1|/4.87495e-156/PREDICTED: probable serine/threonine-protein kinase Cx32, chloroplastic-like [Vitis vinifera]
PGSC0003DMT400074804	1286	4.181983513	Up	1.78E-163	1.41E-161	-	gi|225429975|ref|XP_002283985.1|/1.17324e-126/PREDICTED: bark storage protein A [Vitis vinifera]
PGSC0003DMT400042581	1213	4.179305833	Up	1.03E-270	1.45E-268	-	gi|225442729|ref|XP_002284941.1|/1.32328e-116/PREDICTED: uncharacterized protein LOC100258273 isoform 2 [Vitis vinifera]
PGSC0003DMT400046121	3107	4.17465383	Up	1.87E-96	8.30E-95	K13862|1|2e-22|107|ota:Ot04g03190|solute carrier family 4 (sodium borate transporter), member 11	gi|297744033|emb|CBI37003.3|/0/unnamed protein product [Vitis vinifera]
PGSC0003DMT400024269	3377	4.171756124	Up	1.66E-38	2.88E-37	K00924|1|0.0|1066|aly:ARALYDRAFT_473063|[EC:2.7.1.-];K08286|3|0.0|985|aly:ARALYDRAFT_491919|protein-serine/threonine kinase [EC:2.7.11.-]	gi|225443594|ref|XP_002278698.1|/0/PREDICTED: receptor-like protein kinase HSL1-like [Vitis vinifera]
PGSC0003DMT400076470	2167	4.171160338	Up	4.12E-59	1.06E-57	K15920|1|0.0|929|rcu:RCOM_1752040|beta-D-xylosidase 4 [EC:3.2.1.37]	gi|37359708|dbj|BAC98299.1|/0/LEXYL2 [Solanum lycopersicum]
PGSC0003DMT400032789	1225	4.170087303	Up	6.38E-22	6.79E-21	K00430|1|4e-133|473|rcu:RCOM_1182920|peroxidase [EC:1.11.1.7]	gi|83318804|emb|CAG25463.1|/1.32377e-164/cationic peroxidase [Solanum lycopersicum]
PGSC0003DMT400021555	1777	4.160492146	Up	1.11E-225	1.29E-223	-	gi|224136640|ref|XP_002322379.1|/7.68636e-138/predicted protein [Populus trichocarpa]
PGSC0003DMT400015913	1811	4.154980411	Up	3.84E-05	0.000136969	K15455|1|2e-72|271|aly:ARALYDRAFT_319534|diphthamide biosynthesis protein 3	gi|225428651|ref|XP_002281560.1|/3.36017e-80/PREDICTED: uncharacterized protein LOC100243476 [Vitis vinifera]
PGSC0003DMT400050553	1116	4.154980411	Up	3.84E-05	0.000136925	K06889|1|2e-09|61.6|ppp:PHYPADRAFT_214723|	gi|255589878|ref|XP_002535116.1|/7.6705e-108/Protein bem46, putative [Ricinus communis]
PGSC0003DMT400060833	576	4.154980411	Up	3.84E-05	0.000136882	K00860|1|9e-86|313|vvi:100265880|adenylylsulfate kinase [EC:2.7.1.25]	gi|225441611|ref|XP_002276818.1|/8.32988e-85/PREDICTED: adenylyl-sulfate kinase 1, chloroplastic [Vitis vinifera]
PGSC0003DMT400079043	1777	4.154980411	Up	3.84E-05	0.000136838	K01611|1|4e-135|480|rcu:RCOM_0678720|S-adenosylmethionine decarboxylase [EC:4.1.1.50]	gi|255551545|ref|XP_002516818.1|/3.9476e-134/s-adenosylmethionine decarboxylase, putative [Ricinus communis]
PGSC0003DMT400014403	3440	4.154980411	Up	2.54E-09	1.39E-08	K11498|1|3e-19|96.3|ppp:PHYPADRAFT_115683|centromeric protein E	gi|19570247|dbj|BAB86283.1|/0/kinesin-like protein NACK1 [Nicotiana tabacum]
PGSC0003DMT400015111	1005	4.154980411	Up	1.88E-13	1.36E-12	K13448|1|3e-47|187|vvi:100247858|calcium-binding protein CML	gi|12963415|gb|AAK11255.1|AF329729_1/1.25233e-58/regulator of gene silencing [Nicotiana tabacum]
PGSC0003DMT400019726	592	4.154980411	Up	2.54E-09	1.39E-08	-	gi|297739889|emb|CBI30071.3|/2.76574e-38/unnamed protein product [Vitis vinifera]
PGSC0003DMT400024437	1875	4.154980411	Up	3.84E-05	0.00013686	-	gi|224059728|ref|XP_002299980.1|/5.90684e-104/predicted protein [Populus trichocarpa]
PGSC0003DMT400040878	654	4.154980411	Up	3.84E-05	0.000136947	-	-
PGSC0003DMT400051886	2251	4.154980411	Up	9.62E-26	1.17E-24	-	gi|359479669|ref|XP_003632327.1|/0/PREDICTED: sulfate transporter 3.1-like [Vitis vinifera]
PGSC0003DMT400012863	1711	4.154980411	Up	3.84E-05	0.000136991	-	gi|225426178|ref|XP_002279187.1|/0/PREDICTED: uncharacterized protein LOC100267372 [Vitis vinifera]
PGSC0003DMT400063331	3860	4.154980411	Up	3.84E-05	0.000137012	-	gi|297733863|emb|CBI15110.3|/6.5769e-26/unnamed protein product [Vitis vinifera]
PGSC0003DMT400038175	1757	4.154980411	Up	3.84E-05	0.000136903	-	gi|224118400|ref|XP_002317809.1|/1.96569e-69/predicted protein [Populus trichocarpa]
PGSC0003DMT400078172	3171	4.154980411	Up	2.54E-09	1.39E-08	-	gi|66841323|dbj|BAD99219.1|/7.33702e-72/polypeptide with a gag-like domain [Petunia x hybrida]
PGSC0003DMT400015429	2203	4.154980411	Up	2.54E-09	1.39E-08	K13416|1|9e-62|236|aly:ARALYDRAFT_491347|brassinosteroid insensitive 1-associated receptor kinase 1 [EC:2.7.10.1 2.7.11.1];K04733|3|1e-61|236|smo:SELMODRAFT_159261|interleukin-1 receptor-associated kinase 4 [EC:2.7.11.1];K13418|4|3e-61|235|aly:ARALYDRAFT_895025|somatic embryogenesis receptor kinase 1 [EC:2.7.10.1 2.7.11.1]	gi|224082334|ref|XP_002306651.1|/0/predicted protein [Populus trichocarpa]
PGSC0003DMT400039333	2511	4.154980411	Up	1.18E-21	1.23E-20	K12309|1|0.0|749|ath:AT3G52840|beta-galactosidase [EC:3.2.1.23];K01190|3|2e-51|202|cme:CMP078C|beta-galactosidase [EC:3.2.1.23]	gi|308550956|gb|ADO34792.1|/0/beta-galactosidase STBG7 [Solanum lycopersicum]
PGSC0003DMT400007216	748	4.142941161	Up	7.86E-78	2.77E-76	-	gi|330318610|gb|AEC10970.1|/3.28579e-57/hypothetical protein [Camellia sinensis]
PGSC0003DMT400002035	1493	4.140112244	Up	0	0	K03006|1|2e-10|65.5|sbi:SORBI_07g003680|DNA-directed RNA polymerase II subunit RPB1 [EC:2.7.7.6]	gi|1076557|pir||S54157/1.11914e-30/extensin-like protein - cowpea (fragment)
PGSC0003DMT400064554	1277	4.136727995	Up	0	0	K00430|1|8e-131|465|pop:POPTR_830144|peroxidase [EC:1.11.1.7]	gi|224066611|ref|XP_002302162.1|/8.59455e-130/predicted protein [Populus trichocarpa]
PGSC0003DMT400016996	1481	4.132019262	Up	2.98E-41	5.54E-40	K08282|1|1e-51|202|ath:AT3G45780|non-specific serine/threonine protein kinase [EC:2.7.11.1];K08286|2|1e-50|199|ath:AT3G27580|protein-serine/threonine kinase [EC:2.7.11.-]	gi|297790604|ref|XP_002863187.1|/1.84498e-110/kinase family protein [Arabidopsis lyrata subsp. lyrata]
PGSC0003DMT400010271	1588	4.129445319	Up	3.26E-25	3.90E-24	-	gi|224094308|ref|XP_002310135.1|/1.45598e-100/predicted protein [Populus trichocarpa]
PGSC0003DMT400023672	1396	4.129445319	Up	3.26E-25	3.90E-24	-	gi|356520188|ref|XP_003528746.1|/2.63616e-10/PREDICTED: uncharacterized protein LOC100500339 [Glycine max]
PGSC0003DMT400040627	1464	4.116506263	Up	4.68E-09	2.51E-08	K06119|1|1e-10|66.6|ppp:PHYPADRAFT_118377|sulfoquinovosyltransferase [EC:2.4.1.-];K03857|3|2e-08|58.9|pop:POPTR_254214|phosphatidylinositol glycan, class A [EC:2.4.1.198]	gi|255557739|ref|XP_002519899.1|/0/glycosyltransferase, putative [Ricinus communis]
PGSC0003DMT400082079	751	4.116506263	Up	4.97E-17	4.34E-16	-	gi|351727671|ref|NP_001235889.1|/1.20722e-43/uncharacterized protein LOC100500289 precursor [Glycine max]
PGSC0003DMT400046725	1495	4.116506263	Up	4.68E-09	2.51E-08	-	gi|225456705|ref|XP_002273979.1|/7.40303e-75/PREDICTED: uncharacterized protein LOC100241687 [Vitis vinifera]
PGSC0003DMT400052347	1959	4.116506263	Up	4.68E-09	2.51E-08	K08193|1|3e-113|407|olu:OSTLU_2927|MFS transporter, ACS family, solute carrier family 17 (sodium-dependent inorganic phosphate cotransporter), other;K12303|3|4e-77|287|cre:CHLREDRAFT_78631|MFS transporter, ACS family, solute carrier family 17 (sodium-dependent inorganic phosphate cotransporter), member 9	gi|255573881|ref|XP_002527859.1|/0/Sialin, putative [Ricinus communis]
PGSC0003DMT400088288	3027	4.116506263	Up	4.68E-09	2.51E-08	-	gi|224123728|ref|XP_002319150.1|/0/predicted protein [Populus trichocarpa]
PGSC0003DMT400024493	2370	4.112957196	Up	1.26E-87	5.06E-86	K01834|1|6e-146|516|rcu:RCOM_1034140|2,3-bisphosphoglycerate-dependent phosphoglycerate mutase [EC:5.4.2.1]	gi|255545652|ref|XP_002513886.1|/6.97417e-145/phosphoglycerate mutase, putative [Ricinus communis]
PGSC0003DMT400011236	2230	4.112957196	Up	1.58E-44	3.11E-43	K04733|1|6e-56|217|smo:SELMODRAFT_159261|interleukin-1 receptor-associated kinase 4 [EC:2.7.11.1];K05658|3|1e-51|203|vvi:100262734|ATP-binding cassette, subfamily B (MDR/TAP), member 1;K00924|4|2e-51|202|ath:AT1G14370|[EC:2.7.1.-]	gi|225470605|ref|XP_002262748.1|/0/PREDICTED: L-type lectin-domain containing receptor kinase IX.1-like [Vitis vinifera]
PGSC0003DMT400052217	1281	4.110925231	Up	9.16E-29	1.22E-27	K10808|1|5e-163|572|vvi:100243004|ribonucleoside-diphosphate reductase subunit M2 [EC:1.17.4.1]	gi|1710401|sp|P49730.1|RIR2_TOBAC/2.73568e-176/RecName: Full=Ribonucleoside-diphosphate reductase small chain; AltName: Full=Ribonucleoside-diphosphate reductase R2 subunit; AltName: Full=Ribonucleotide reductase small subunit
PGSC0003DMT400027411	917	4.10345011	Up	2.19E-36	3.63E-35	K14411|1|3e-14|77.4|gmx:100805131|RNA-binding protein Musashi	gi|359486705|ref|XP_002278641.2|/1.36595e-85/PREDICTED: uncharacterized protein LOC100265113 [Vitis vinifera]
PGSC0003DMT400020973	1862	4.099345712	Up	2.74E-125	1.65E-123	-	gi|225436508|ref|XP_002276537.1|/2.5077e-38/PREDICTED: uncharacterized protein LOC100261829 [Vitis vinifera]
PGSC0003DMT400078292	1838	4.096877456	Up	9.16E-17	7.90E-16	-	gi|356500946|ref|XP_003519291.1|/4.37448e-19/PREDICTED: uncharacterized protein LOC100816215 [Glycine max]
PGSC0003DMT400003511	1090	4.096877456	Up	9.16E-17	7.91E-16	-	gi|121689|sp|P27057.1|GAST1_SOLLC/6.36199e-35/RecName: Full=Protein GAST1; Flags: Precursor
PGSC0003DMT400008366	665	4.096877456	Up	9.16E-17	7.90E-16	K14488|1|2e-34|144|gmx:100526867|SAUR family protein	gi|388329750|gb|AFK29266.1|/9.64614e-36/small auxin-up protein 58 [Solanum lycopersicum]
PGSC0003DMT400003666	3111	4.094831564	Up	0	0	K00012|1|0.0|893|vvi:100264653|UDPglucose 6-dehydrogenase [EC:1.1.1.22]	gi|48093459|gb|AAT40106.1|/0/putative UDP-glucose dehydrogenase 2 [Nicotiana tabacum]
PGSC0003DMT400061040	583	4.093812338	Up	1.21E-274	1.78E-272	-	gi|388501128|gb|AFK38630.1|/3.0372e-42/unknown [Lotus japonicus]
PGSC0003DMT400068332	1247	4.092919443	Up	1.35E-20	1.36E-19	-	gi|350539876|ref|NP_001233792.1|/6.7522e-39/TCP transcription factor 5 [Solanum lycopersicum]
PGSC0003DMT400079071	1462	4.079515622	Up	0	0	K00001|1|0.0|652|rcu:RCOM_0236080|alcohol dehydrogenase [EC:1.1.1.1]	gi|113386|sp|P14675.1|ADH3_SOLTU/0/RecName: Full=Alcohol dehydrogenase 3
PGSC0003DMT400012912	831	4.076977899	Up	7.10E-05	0.000243894	-	gi|359494864|ref|XP_003634857.1|/2.09568e-26/PREDICTED: uncharacterized protein LOC100854976 [Vitis vinifera]
PGSC0003DMT400039812	2259	4.076977899	Up	8.63E-09	4.51E-08	-	gi|350535491|ref|NP_001234709.1|/0/peptide N-glycanase precursor [Solanum lycopersicum]
PGSC0003DMT400045666	1945	4.076977899	Up	7.10E-05	0.000243558	K09553|1|1e-15|83.6|cre:CHLREDRAFT_136069|stress-induced-phosphoprotein 1	gi|302141943|emb|CBI19146.3|/5.97143e-115/unnamed protein product [Vitis vinifera]
PGSC0003DMT400080513	1495	4.076977899	Up	7.10E-05	0.000243856	K15397|1|6e-115|412|gmx:100816997|3-ketoacyl-CoA synthase [EC:2.3.1.-]	gi|356574442|ref|XP_003555356.1|/5.55336e-155/PREDICTED: 3-ketoacyl-CoA synthase 5-like [Glycine max]
PGSC0003DMT400066885	821	4.076977899	Up	8.63E-09	4.50E-08	-	gi|319433441|gb|ADV57638.1|/2.74653e-39/copper binding protein 3 [Gossypium hirsutum]
PGSC0003DMT400016288	6978	4.076977899	Up	7.10E-05	0.000243521	-	gi|224062874|ref|XP_002300913.1|/4.51888e-20/predicted protein [Populus trichocarpa]
PGSC0003DMT400039555	513	4.076977899	Up	7.10E-05	0.000243632	-	gi|357477187|ref|XP_003608879.1|/9.72317e-06/hypothetical protein MTR_4g103970 [Medicago truncatula]
PGSC0003DMT400037788	1093	4.076977899	Up	8.25E-51	1.83E-49	-	gi|147809620|emb|CAN66643.1|/1.93706e-07/hypothetical protein VITISV_034771 [Vitis vinifera]
PGSC0003DMT400010866	1907	4.076977899	Up	7.10E-05	0.000243707	K01641|1|0.0|805|rcu:RCOM_1683050|hydroxymethylglutaryl-CoA synthase [EC:2.3.3.10]	gi|157042747|gb|ABV02025.1|/0/HMG-CoA synthase [Nicotiana langsdorffii x Nicotiana sanderae]
PGSC0003DMT400007921	653	4.076977899	Up	7.10E-05	0.00024367	-	gi|224053945|ref|XP_002298051.1|/9.03933e-07/predicted protein [Populus trichocarpa]
PGSC0003DMT400018217	2399	4.076977899	Up	7.10E-05	0.000243782	-	gi|350535491|ref|NP_001234709.1|/0/peptide N-glycanase precursor [Solanum lycopersicum]
PGSC0003DMT400042476	1245	4.076977899	Up	7.10E-05	0.000243931	-	gi|359497575|ref|XP_003635570.1|/3.2591e-134/PREDICTED: probable F-box protein At4g22030-like [Vitis vinifera]
PGSC0003DMT400079384	999	4.076977899	Up	8.76E-32	1.28E-30	-	gi|350535054|ref|NP_001234429.1|/1.30715e-124/dicyanin precursor [Solanum lycopersicum]
PGSC0003DMT400028648	1718	4.076977899	Up	7.10E-05	0.000243744	K13493|1|4e-89|327|ath:AT5G05860|cytokinin-N-glucosyltransferase [EC:2.4.1.-];K13228|3|1e-73|276|zma:100274317|UDP-glucosyltransferase BX9 [EC:2.4.1.202];K13227|4|1e-58|226|zma:100277344|UDP-glucosyltransferase BX8 [EC:2.4.1.202];K13030|5|1e-50|199|sbi:SORBI_01g001220|cyanohydrin beta-glucosyltransferase [EC:2.4.1.85]	gi|629669|pir||S39507/0/glucuronosyl transferase homolog, ripening-related - tomato (fragment)
PGSC0003DMT400063107	915	4.076977899	Up	7.10E-05	0.000243819	-	-
PGSC0003DMT400083857	3066	4.076977899	Up	8.63E-09	4.50E-08	K13420|1|4e-64|142|ath:AT5G46330|LRR receptor-like serine/threonine-protein kinase FLS2 [EC:2.7.11.1]	gi|359493544|ref|XP_002267509.2|/0/PREDICTED: receptor-like protein 12-like [Vitis vinifera]
PGSC0003DMT400063922	1140	4.076977899	Up	7.10E-05	0.000243595	-	gi|118488828|gb|ABK96224.1|/1.61048e-76/unknown [Populus trichocarpa x Populus deltoides]
PGSC0003DMT400047316	520	4.072753313	Up	2.46E-73	8.13E-72	-	gi|255569619|ref|XP_002525775.1|/2.82007e-24/conserved hypothetical protein [Ricinus communis]
PGSC0003DMT400047202	1257	4.06548226	Up	1.05E-27	1.35E-26	-	gi|297739270|emb|CBI28921.3|/3.63233e-141/unnamed protein product [Vitis vinifera]
PGSC0003DMT400009224	2792	4.062971041	Up	1.01E-87	4.07E-86	K12309|1|1e-26|81.6|aly:ARALYDRAFT_485655|beta-galactosidase [EC:3.2.1.23]	gi|308550954|gb|ADO34791.1|/9.30315e-114/beta-galactosidase STBG6 [Solanum lycopersicum]
PGSC0003DMT400055632	5381	4.058206509	Up	0	0	-	gi|559237|gb|AAA98492.1|/4.45806e-60/tyrosine-rich hydroxyproline-rich glycoprotein, partial [Petroselinum crispum]
PGSC0003DMT400006471	1071	4.056800017	Up	3.10E-16	2.60E-15	K02866|1|4e-23|107|osa:4332737|large subunit ribosomal protein L10e	gi|255549796|ref|XP_002515949.1|/2.56925e-81/Stem 28 kDa glycoprotein precursor, putative [Ricinus communis]
PGSC0003DMT400079602	2223	4.05454051	Up	1.75E-68	5.34E-67	-	gi|350538029|ref|NP_001234835.1|/0/polygalacturonase-1 non-catalytic subunit beta precursor [Solanum lycopersicum]
PGSC0003DMT400043424	1002	4.050010851	Up	2.16E-12	1.45E-11	-	-
PGSC0003DMT400041874	1509	4.049232908	Up	4.04E-131	2.51E-129	K03921|1|0.0|669|vvi:100853715|acyl-[acyl-carrier-protein] desaturase [EC:1.14.19.2]	gi|1174466|sp|P46253.1|STAD_SOLTU/0/RecName: Full=Acyl-[acyl-carrier-protein] desaturase, chloroplastic; AltName: Full=Stearoyl-ACP desaturase; Flags: Precursor
PGSC0003DMT400035576	1354	4.036335914	Up	5.69E-16	4.72E-15	K01051|1|1e-37|155|rcu:RCOM_1179070|pectinesterase [EC:3.1.1.11]	gi|226490392|dbj|BAH56489.1|/4.08868e-77/pectin methylesterase 1 [Prunus persica]
PGSC0003DMT400044684	1520	4.036335914	Up	2.32E-23	2.59E-22	K01757|1|1e-48|192|ath:AT1G74020|strictosidine synthase [EC:4.3.3.2]	gi|350535737|ref|NP_001234466.1|/4.61968e-173/uncharacterized protein LOC543656 precursor [Solanum lycopersicum]
PGSC0003DMT400060751	641	4.036335914	Up	1.59E-08	8.16E-08	-	gi|255563268|ref|XP_002522637.1|/5.51089e-09/conserved hypothetical protein [Ricinus communis]
PGSC0003DMT400069680	1284	4.036335914	Up	1.59E-08	8.16E-08	-	gi|225457042|ref|XP_002279622.1|/1.40393e-71/PREDICTED: dof zinc finger protein DOF5.6 [Vitis vinifera]
PGSC0003DMT400001781	1838	4.036335914	Up	1.59E-08	8.16E-08	K01179|1|5e-118|423|mtr:MTR_3g117500|endoglucanase [EC:3.2.1.4]	gi|224131672|ref|XP_002321149.1|/0/glycosyl hydrolase family 9 [Populus trichocarpa]
PGSC0003DMT400047341	543	4.035738401	Up	6.94E-254	8.84E-252	-	gi|388506148|gb|AFK41140.1|/1.97536e-26/unknown [Medicago truncatula]
PGSC0003DMT400059161	1059	4.035278608	Up	3.56E-144	2.42E-142	K13457|1|3e-08|57.0|osa:4342596|disease resistance protein RPM1	gi|224122002|ref|XP_002318726.1|/9.98782e-102/predicted protein [Populus trichocarpa]
PGSC0003DMT400067639	2524	4.028068298	Up	1.54E-19	1.48E-18	-	gi|225430519|ref|XP_002283372.1|/0/PREDICTED: uncharacterized protein LOC100261254 [Vitis vinifera]
PGSC0003DMT400035207	1891	4.025793931	Up	0	0	-	gi|19521|emb|CAA40361.1|/2.4006e-28/proline rich protein [Solanum lycopersicum]
PGSC0003DMT400042189	1792	4.022530115	Up	4.25E-23	4.70E-22	-	gi|359806392|ref|NP_001241493.1|/0/uncharacterized protein LOC100792292 [Glycine max]
PGSC0003DMT400033236	1284	4.022530115	Up	1.68E-77	5.88E-76	K14423|1|6e-118|422|pop:POPTR_854922|4,4-dimethyl-9beta,19-cyclopropylsterol-4alpha-methyl oxidase [EC:1.14.13.72]	gi|357477023|ref|XP_003608797.1|/3.78296e-117/Sterol-4-methyl-oxidase [Medicago truncatula]
PGSC0003DMT400050233	582	4.015577354	Up	1.04E-15	8.56E-15	-	gi|224124186|ref|XP_002330126.1|/4.14315e-07/predicted protein [Populus trichocarpa]
PGSC0003DMT400055257	1076	4.012587312	Up	1.03E-51	2.33E-50	-	gi|224122294|ref|XP_002318799.1|/2.69424e-62/predicted protein [Populus trichocarpa]
PGSC0003DMT400006497	827	4.011389557	Up	2.83E-19	2.69E-18	-	gi|226713186|sp|A7P756.1|CSPLD_VITVI/1.62394e-55/RecName: Full=CASP-like protein GSVIVT00034332001
PGSC0003DMT400016580	1088	3.994515739	Up	0.000131063	0.000432829	K13464|1|5e-34|143|pop:POPTR_712551|jasmonate ZIM domain-containing protein	gi|224075495|ref|XP_002304653.1|/5.95464e-33/predicted protein [Populus trichocarpa]
PGSC0003DMT400047469	522	3.994515739	Up	1.92E-15	1.55E-14	-	-
PGSC0003DMT400051528	891	3.994515739	Up	5.18E-19	4.89E-18	-	gi|1706543|sp|P52400.1|E131_SOLTU/1.32349e-154/RecName: Full=Glucan endo-1,3-beta-glucosidase, basic isoform 1; AltName: Full=(1->3)-beta-glucan endohydrolase; Short=(1->3)-beta-glucanase; AltName: Full=Beta-1,3-endoglucanase; Flags: Precursor
PGSC0003DMT400001860	432	3.994515739	Up	0.000131063	0.00043251	-	-
PGSC0003DMT400078371	1702	3.994515739	Up	0.000131063	0.00043302	K03327|1|0.0|634|vvi:100255994|multidrug resistance protein, MATE family	gi|225424132|ref|XP_002280212.1|/2.01623e-180/PREDICTED: MATE efflux family protein 5 [Vitis vinifera]
PGSC0003DMT400049453	3144	3.994515739	Up	0.000131063	0.000432765	K10398|1|0.0|1103|gmx:100796881|kinesin family member 11	gi|225439866|ref|XP_002274736.1|/0/PREDICTED: 125 kDa kinesin-related protein [Vitis vinifera]
PGSC0003DMT400081451	1347	3.994515739	Up	2.92E-08	1.46E-07	K13258|1|6e-65|246|gmx:547489|2-hydroxyisoflavanone dehydratase [EC:4.2.1.105];K14493|2|1e-26|119|ppp:PHYPADRAFT_118478|gibberellin receptor GID1 [EC:3.-.-.-]	gi|56692178|dbj|BAD80839.1|/1.21967e-73/2-Hydroxyisoflavanone dehydratase [Glycyrrhiza echinata]
PGSC0003DMT400066846	754	3.994515739	Up	2.92E-08	1.46E-07	K09286|1|3e-16|83.6|sbi:SORBI_06g024380|EREBP-like factor	gi|296278604|gb|ADH04266.1|/1.33784e-34/ERF1 [Nicotiana benthamiana]
PGSC0003DMT400024218	2394	3.994515739	Up	0.000131063	0.000433084	-	gi|225459073|ref|XP_002283776.1|/3.83185e-175/PREDICTED: protein VERNALIZATION INSENSITIVE 3-like [Vitis vinifera]
PGSC0003DMT400043253	623	3.994515739	Up	0.000131063	0.000432957	-	gi|12003402|gb|AAG43558.1|AF211540_1/3.67428e-31/Avr9/Cf-9 rapidly elicited protein 75 [Nicotiana tabacum]
PGSC0003DMT400048839	1371	3.994515739	Up	0.000131063	0.000432893	K08472|1|5e-61|233|ath:AT1G11000|mlo protein	gi|62734078|gb|AAX96187.1|/1.92548e-90/Similar to seven transmembrane protein Mlo4 [Oryza sativa Japonica Group]
PGSC0003DMT400031889	4161	3.994515739	Up	0.000131063	0.000432638	-	gi|365222868|gb|AEW69786.1|/7.63369e-145/Hop-interacting protein THI143 [Solanum lycopersicum]
PGSC0003DMT400075567	927	3.994515739	Up	7.29E-12	4.75E-11	-	gi|356514629|ref|XP_003526008.1|/7.95767e-49/PREDICTED: protein NDR1-like [Glycine max]
PGSC0003DMT400009430	1723	3.994515739	Up	0.000131063	0.000432574	K09755|1|1e-91|335|vvi:100267863|ferulate-5-hydroxylase [EC:1.14.-.-]	gi|5002354|gb|AAD37433.1|AF150881_1/3.13272e-104/ferulate-5-hydroxylase [Solanum lycopersicum x Solanum peruvianum]
PGSC0003DMT400028761	1042	3.994515739	Up	2.92E-08	1.46E-07	-	gi|255581498|ref|XP_002531555.1|/1.15158e-94/Zeamatin precursor, putative [Ricinus communis]
PGSC0003DMT400020361	1270	3.994515739	Up	0.000131063	0.000432702	K10666|1|1e-23|108|rcu:RCOM_1593560|E3 ubiquitin-protein ligase RNF5 [EC:6.3.2.19]	gi|75291821|sp|Q6R567.1|RMA1_CAPAN/4.03052e-71/RecName: Full=E3 ubiquitin-protein ligase RMA1H1; AltName: Full=Protein RING membrane-anchor 1 homolog 1
PGSC0003DMT400063921	859	3.986410689	Up	3.90E-75	1.32E-73	-	gi|147774898|emb|CAN77211.1|/5.5608e-78/hypothetical protein VITISV_035026 [Vitis vinifera]
PGSC0003DMT400047343	582	3.983868494	Up	1.82E-85	7.11E-84	-	gi|388506148|gb|AFK41140.1|/2.79611e-27/unknown [Medicago truncatula]
PGSC0003DMT400011028	854	3.980301879	Up	2.62E-22	2.83E-21	-	gi|224053735|ref|XP_002297953.1|/3.71021e-50/predicted protein [Populus trichocarpa]
PGSC0003DMT400079286	3377	3.969583752	Up	0	0	-	gi|224139094|ref|XP_002326766.1|/0/predicted protein [Populus trichocarpa]
PGSC0003DMT400081453	1503	3.965946586	Up	1.34E-11	8.61E-11	-	gi|224108075|ref|XP_002314711.1|/7.26232e-54/predicted protein [Populus trichocarpa]
PGSC0003DMT400039197	2439	3.965946586	Up	3.79E-53	8.78E-52	-	gi|307101690|gb|ADN32810.1|/0/sieve element occlusion a [Solanum phureja]
PGSC0003DMT400028619	1049	3.954358612	Up	1.27E-52	2.91E-51	K00799|1|9e-74|275|vvi:100242547|glutathione S-transferase [EC:2.5.1.18]	gi|60459397|gb|AAX20044.1|/1.99113e-78/probable glutathione-S-transferase [Capsicum annuum]
PGSC0003DMT400034193	1058	3.951447017	Up	5.36E-08	2.62E-07	-	gi|255553739|ref|XP_002517910.1|/2.58214e-33/conserved hypothetical protein [Ricinus communis]
PGSC0003DMT400085840	678	3.951447017	Up	6.43E-15	5.07E-14	-	-
PGSC0003DMT400042523	669	3.951447017	Up	5.36E-08	2.63E-07	K02866|1|1e-19|94.7|osa:4332737|large subunit ribosomal protein L10e	gi|255549796|ref|XP_002515949.1|/8.8135e-69/Stem 28 kDa glycoprotein precursor, putative [Ricinus communis]
PGSC0003DMT400067535	942	3.951447017	Up	5.36E-08	2.62E-07	K14517|1|3e-39|160|ath:AT5G47220|ethylene-responsive transcription factor 2;K09286|2|4e-37|153|ath:AT4G17500|EREBP-like factor	gi|193237565|dbj|BAG50059.1|/2.23082e-38/transcription factor AP2-EREBP [Lotus japonicus]
PGSC0003DMT400064575	479	3.951447017	Up	6.43E-15	5.07E-14	-	gi|296081211|emb|CBI18237.3|/6.03704e-25/unnamed protein product [Vitis vinifera]
PGSC0003DMT400025792	1559	3.947426499	Up	0	0	K01581|1|1e-152|538|pop:POPTR_1079795|ornithine decarboxylase [EC:4.1.1.17]	gi|350538807|ref|NP_001234616.1|/0/ornithine decarboxylase [Solanum lycopersicum]
PGSC0003DMT400026501	1650	3.944142216	Up	5.19E-42	9.78E-41	K01058|1|6e-46|183|gmx:100817287|phospholipase A1 [EC:3.1.1.32]	gi|225443837|ref|XP_002266982.1|/2.30503e-157/PREDICTED: phospholipase A1-IIgamma [Vitis vinifera]
PGSC0003DMT400076376	1170	3.940475899	Up	3.72E-136	2.40E-134	-	gi|321150024|gb|ADW66159.1|/1.56057e-74/pistil-specific extensin-like protein [Solanum nigrum]
PGSC0003DMT400050550	1338	3.936800241	Up	2.45E-11	1.55E-10	-	gi|357503143|ref|XP_003621860.1|/6.0105e-65/Carnitinyl-CoA dehydratase [Medicago truncatula]
PGSC0003DMT400064215	1097	3.936800241	Up	2.99E-112	1.59E-110	-	gi|291167163|gb|ADD81255.1|/6.71351e-08/arabinogalactan [Solanum tuberosum]
PGSC0003DMT400044668	2950	3.936800241	Up	2.45E-11	1.55E-10	K13417|1|3e-57|222|ath:AT2G13790|somatic embryogenesis receptor kinase 4 [EC:2.7.10.1 2.7.11.1];K13416|3|4e-57|221|rcu:RCOM_1534760|brassinosteroid insensitive 1-associated receptor kinase 1 [EC:2.7.10.1 2.7.11.1];K04733|4|5e-57|221|smo:SELMODRAFT_159261|interleukin-1 receptor-associated kinase 4 [EC:2.7.11.1];K13418|5|9e-57|220|rcu:RCOM_0186340|somatic embryogenesis receptor kinase 1 [EC:2.7.10.…	gi|208429106|gb|ACI26722.1|/0/receptor-like kinase [Nicotiana glutinosa]
PGSC0003DMT400064290	2026	3.936800241	Up	2.45E-11	1.55E-10	K14487|1|0.0|1016|rcu:RCOM_1154750|auxin responsive GH3 gene family	gi|255567939|ref|XP_002524947.1|/0/Indole-3-acetic acid-amido synthetase GH3.3, putative [Ricinus communis]
PGSC0003DMT400057136	1361	3.93219246	Up	1.84E-108	9.37E-107	K13415|1|2e-29|128|sbi:SORBI_03g032990|protein brassinosteroid insensitive 1 [EC:2.7.10.1 2.7.11.1]	gi|469457|gb|AAA53547.1|/0/polygalacturonase inhibitor protein [Solanum lycopersicum]
PGSC0003DMT400055550	758	3.930757158	Up	0	0	K01051|1|6e-22|102|rcu:RCOM_0417480|pectinesterase [EC:3.1.1.11]	gi|224120250|ref|XP_002318283.1|/2.01138e-62/predicted protein [Populus trichocarpa]
PGSC0003DMT400063182	3192	3.927401543	Up	9.76E-75	3.27E-73	-	gi|225457188|ref|XP_002280600.1|/2.45952e-180/PREDICTED: microtubule-associated protein TORTIFOLIA1-like [Vitis vinifera]
PGSC0003DMT400030631	932	3.926952455	Up	2.19E-31	3.17E-30	K00799|1|2e-51|201|vvi:100242547|glutathione S-transferase [EC:2.5.1.18]	gi|283135872|gb|ADB11327.1|/3.72778e-54/tau class glutathione transferase GSTU45 [Populus trichocarpa]
PGSC0003DMT400067358	1116	3.916681599	Up	4.95E-186	4.67E-184	K08235|1|7e-144|508|pop:POPTR_915608|xyloglucan:xyloglucosyl transferase [EC:2.4.1.207]	gi|70780051|gb|AAZ08349.1|/7.77827e-161/xyloglucan endotransglycosylase/hydrolase 16 protein [Solanum lycopersicum]
PGSC0003DMT400058594	1580	3.916041681	Up	2.09E-34	3.33E-33	K01580|1|0.0|862|vvi:100266215|glutamate decarboxylase [EC:4.1.1.15]	gi|350538351|ref|NP_001233827.1|/0/glutamate decarboxylase isoform3 [Solanum lycopersicum]
PGSC0003DMT400042527	961	3.910213238	Up	0	0	K02866|1|6e-20|96.3|osa:4332737|large subunit ribosomal protein L10e	gi|147845949|emb|CAN82027.1|/1.0965e-80/hypothetical protein VITISV_000612 [Vitis vinifera]
PGSC0003DMT400050131	979	3.907052897	Up	0.000241294	0.000765076	-	gi|222822689|gb|ACM68457.1|/3.97312e-86/stress-associated protein 7 [Solanum pennellii]
PGSC0003DMT400040461	958	3.907052897	Up	0.000241294	0.000766051	-	gi|350536715|ref|NP_001234261.1|/7.76394e-103/Pto-responsive gene 1 protein [Solanum lycopersicum]
PGSC0003DMT400001467	2019	3.907052897	Up	0.000241294	0.00076616	K03363|1|0.0|807|vvi:100250079|cell division cycle 20, cofactor of APC complex	gi|283837097|emb|CBH19893.1|/0/cell division control 20 [Solanum lycopersicum var. cerasiforme]
PGSC0003DMT400062402	1190	3.907052897	Up	0.000241294	0.000765834	K00430|1|1e-105|381|rcu:RCOM_1320850|peroxidase [EC:1.11.1.7]	gi|255569410|ref|XP_002525672.1|/1.47387e-104/Peroxidase 44 precursor, putative [Ricinus communis]
PGSC0003DMT400066619	523	3.907052897	Up	0.000241294	0.000765401	-	gi|334188174|ref|NP_199171.3|/2.24541e-08/Serine protease inhibitor, potato inhibitor I-type family protein [Arabidopsis thaliana]
PGSC0003DMT400055281	2635	3.907052897	Up	0.000241294	0.000765943	K03021|1|2e-13|76.6|ota:Ot01g06000|DNA-directed RNA polymerase III subunit RPC2 [EC:2.7.7.6]	gi|255554789|ref|XP_002518432.1|/0/conserved hypothetical protein [Ricinus communis]
PGSC0003DMT400055014	2553	3.907052897	Up	4.48E-11	2.79E-10	-	gi|225457879|ref|XP_002269753.1|/0/PREDICTED: subtilisin-like protease-like [Vitis vinifera]
PGSC0003DMT400053377	952	3.907052897	Up	0.000241294	0.000765293	-	gi|225450869|ref|XP_002284212.1|/4.09373e-88/PREDICTED: germin-like protein subfamily 1 member 13-like [Vitis vinifera]
PGSC0003DMT400038779	3072	3.907052897	Up	0.000241294	0.000766268	-	gi|147817663|emb|CAN64499.1|/0/hypothetical protein VITISV_043672 [Vitis vinifera]
PGSC0003DMT400001638	2020	3.907052897	Up	7.31E-31	1.04E-29	K01184|1|1e-96|352|rcu:RCOM_0968450|polygalacturonase [EC:3.2.1.15]	gi|350536629|ref|NP_001234256.1|/0/polygalacturonase [Solanum lycopersicum]
PGSC0003DMT400057686	1749	3.907052897	Up	0.000241294	0.000765509	K14505|1|7e-19|94.0|aly:ARALYDRAFT_919983|cyclin D3, plant;K10151|3|4e-17|88.2|pop:POPTR_804326|cyclin D2	gi|159025731|emb|CAN88866.1|/1.18745e-58/D6-type cyclin [Populus trichocarpa]
PGSC0003DMT400034324	2999	3.907052897	Up	4.48E-11	2.79E-10	K00924|1|2e-89|329|osa:4341290|[EC:2.7.1.-];K13415|4|4e-89|328|rcu:RCOM_0478150|protein brassinosteroid insensitive 1 [EC:2.7.10.1 2.7.11.1]	gi|255571471|ref|XP_002526683.1|/0/Systemin receptor SR160 precursor, putative [Ricinus communis]
PGSC0003DMT400039505	1583	3.907052897	Up	4.48E-11	2.79E-10	K07407|1|8e-171|598|pop:POPTR_786149|alpha-galactosidase [EC:3.2.1.22]	gi|350536051|ref|NP_001233971.1|/0/alpha-galactosidase precursor [Solanum lycopersicum]
PGSC0003DMT400036862	1602	3.907052897	Up	0.000241294	0.000765184	-	gi|359483135|ref|XP_002272047.2|/8.52153e-141/PREDICTED: tubby-like protein 8-like [Vitis vinifera]
PGSC0003DMT400044559	1103	3.907052897	Up	0.000241294	0.000765617	K14504|1|6e-100|362|vvi:100256520|xyloglucan:xyloglucosyl transferase TCH4 [EC:2.4.1.207];K08235|2|5e-99|359|vvi:100246166|xyloglucan:xyloglucosyl transferase [EC:2.4.1.207]	gi|350535953|ref|NP_001234478.1|/9.44086e-127/xyloglucan endotransglucosylase-hydrolase XTH9 precursor [Solanum lycopersicum]
PGSC0003DMT400005933	1628	3.907052897	Up	0.000241294	0.000765726	-	gi|359484241|ref|XP_002277217.2|/0/PREDICTED: glucan endo-1,3-beta-glucosidase 5-like [Vitis vinifera]
PGSC0003DMT400067996	815	3.907052897	Up	2.15E-14	1.64E-13	-	gi|12003388|gb|AAG43551.1|AF211533_1/2.29428e-38/Avr9/Cf-9 rapidly elicited protein 146 [Nicotiana tabacum]
PGSC0003DMT400024050	1217	3.907052897	Up	5.36E-21	5.47E-20	K14491|1|3e-11|68.2|ota:Ot16g01320|two-component response regulator ARR-B family	gi|109289907|gb|AAP45171.2|/3.16096e-118/Calcium-dependent protein kinase substrate protein, putative [Solanum bulbocastanum]
PGSC0003DMT400074028	1772	3.888905551	Up	9.54E-50	2.08E-48	K01188|1|2e-174|610|rcu:RCOM_0827440|beta-glucosidase [EC:3.2.1.21]	gi|224121022|ref|XP_002330884.1|/0/predicted protein [Populus trichocarpa]
PGSC0003DMT400060322	1116	3.888905551	Up	1.94E-17	1.72E-16	K09872|1|3e-103|373|pop:POPTR_735495|aquaporin PIP	gi|13486942|dbj|BAB40143.1|/9.66392e-103/plasma membrane intrinsic protein 2-2 [Pyrus communis]
PGSC0003DMT400087679	1173	3.887836907	Up	0	0	K00789|1|0.0|728|aly:ARALYDRAFT_902809|S-adenosylmethionine synthetase [EC:2.5.1.6]	gi|122213042|sp|Q38JH8.1|METK2_SOLTU/0/RecName: Full=S-adenosylmethionine synthase 2; Short=AdoMet synthase 2; AltName: Full=Methionine adenosyltransferase 2; Short=MAT 2
PGSC0003DMT400065197	2143	3.884332821	Up	6.41E-40	1.15E-38	K14638|1|2e-117|421|smo:SELMODRAFT_448814|solute carrier family 15 (peptide/histidine transporter), member 3/4	gi|225456647|ref|XP_002270812.1|/0/PREDICTED: probable peptide/nitrate transporter At5g62680 [Vitis vinifera]
PGSC0003DMT400007784	3234	3.884332821	Up	3.93E-14	2.95E-13	K10400|1|9e-90|330|gmx:100814373|kinesin family member 15;K13448|4|4e-44|178|vvi:100247858|calcium-binding protein CML	gi|255575817|ref|XP_002528807.1|/8.81169e-93/kinesin, putative [Ricinus communis]
PGSC0003DMT400030399	2203	3.884332821	Up	3.93E-14	2.95E-13	K14207|1|1e-94|346|vvi:100258371|solute carrier family 38 (sodium-coupled neutral amino acid transporter), member 2	gi|255559605|ref|XP_002520822.1|/1.63226e-148/amino acid transporter, putative [Ricinus communis]
PGSC0003DMT400026096	1425	3.884332821	Up	3.93E-14	2.95E-13	K14491|1|2e-15|82.4|vvi:100259369|two-component response regulator ARR-B family	gi|147858322|emb|CAN81424.1|/2.40414e-83/hypothetical protein VITISV_035944 [Vitis vinifera]
PGSC0003DMT400061542	1935	3.876679248	Up	8.20E-11	5.01E-10	K00423|1|2e-62|238|rcu:RCOM_0657480|L-ascorbate oxidase [EC:1.10.3.3]	gi|359486369|ref|XP_002273875.2|/0/PREDICTED: laccase-12-like [Vitis vinifera]
PGSC0003DMT400020225	1197	3.876679248	Up	8.20E-11	5.01E-10	K07297|1|8e-101|365|vvi:100262144|adiponectin receptor	gi|225445767|ref|XP_002274323.1|/8.46216e-100/PREDICTED: progestin and adipoq receptor-like protein 1-like [Vitis vinifera]
PGSC0003DMT400070474	926	3.870527021	Up	3.55E-17	3.11E-16	-	gi|388508148|gb|AFK42140.1|/8.81866e-40/unknown [Lotus japonicus]
PGSC0003DMT400086002	1425	3.868984857	Up	2.13E-39	3.78E-38	K13495|1|7e-139|492|pop:POPTR_560466|cis-zeatin O-glucosyltransferase [EC:2.4.1.215]	gi|19743740|gb|AAL92461.1|/2.26994e-166/putative glucosyltransferase [Solanum lycopersicum]
PGSC0003DMT400039994	1897	3.861249208	Up	1.80E-07	8.35E-07	K08150|1|5e-73|273|vvi:100268023|MFS transporter, SP family, solute carrier family 2 (myo-inositol transporter), member 13	gi|338762836|gb|AEI98623.1|/0/hypothetical protein 111O18.10 [Coffea canephora]
PGSC0003DMT400076023	1654	3.861249208	Up	1.80E-07	8.35E-07	K13267|1|8e-126|449|gmx:100814284|cytochrome P450, family 71, subfamily D, polypeptide 9 (flavonoid 6-hydroxylase) [EC:1.14.13.-];K16083|2|3e-105|380|osa:4329725|cytochrome P450, family 71, subfamily Z, polypeptide 6 (ent-isokaurene C2-hydroxylase) [EC:1.14.13.143];K16085|3|6e-102|369|osa:4335091|cytochrome P450, family 99, subfamily A, polypeptide 3 (9beta-pimara-7,15-diene oxidase) [EC:1.14.13.…	gi|85068636|gb|ABC69398.1|/0/CYP71D5v3 [Nicotiana tabacum]
PGSC0003DMT400006218	1085	3.861249208	Up	1.80E-07	8.35E-07	K10249|1|5e-09|60.5|olu:OSTLU_33532|elongation of very long chain fatty acids protein 4;K10244|3|1e-06|52.8|ppp:PHYPADRAFT_195959|elongation of very long chain fatty acids protein 5 [EC:2.3.1.-]	gi|225448055|ref|XP_002275577.1|/4.0684e-66/PREDICTED: putative elongation of fatty acids protein DDB_G0272012-like [Vitis vinifera]
PGSC0003DMT400002771	1749	3.861249208	Up	5.31E-58	1.33E-56	K15400|1|3e-69|261|rcu:RCOM_1447050|omega-hydroxypalmitate O-feruloyl transferase [EC:2.3.1.188]	gi|75150383|sp|Q8GT20.1|BEBT_TOBAC/0/RecName: Full=Benzyl alcohol O-benzoyltransferase; AltName: Full=Benzoyl coenzyme A:benzyl alcohol benzoyl transferase
PGSC0003DMT400044571	1796	3.845652353	Up	1.50E-10	8.95E-10	K13508|1|0.0|719|vvi:100260818|glycerol-3-phosphate acyltransferase [EC:2.3.1.15]	gi|359485160|ref|XP_003633222.1|/0/PREDICTED: LOW QUALITY PROTEIN: glycerol-3-phosphate acyltransferase 1-like [Vitis vinifera]
PGSC0003DMT400031586	1142	3.843750316	Up	4.00E-307	6.69E-305	-	gi|225426609|ref|XP_002280587.1|/1.01814e-46/PREDICTED: uncharacterized protein At1g01500-like [Vitis vinifera]
PGSC0003DMT400008960	1860	3.837790235	Up	5.18E-26	6.34E-25	-	gi|224101521|ref|XP_002312314.1|/8.94228e-20/predicted protein [Populus trichocarpa]
PGSC0003DMT400051891	1179	3.837790235	Up	1.31E-13	9.53E-13	K11251|1|3e-53|207|osa:4331710|histone H2A	gi|115450897|ref|NP_001049049.1|/2.87354e-52/Os03g0162200 [Oryza sativa Japonica Group]
PGSC0003DMT400011046	876	3.837790235	Up	1.31E-13	9.53E-13	K01728|1|1e-112|404|gmx:100808438|pectate lyase [EC:4.2.2.2]	gi|356575512|ref|XP_003555884.1|/1.04079e-111/PREDICTED: probable pectate lyase 12-like [Glycine max]
PGSC0003DMT400084224	1064	3.837073368	Up	7.28E-103	3.48E-101	K01183|1|2e-96|350|vvi:100233088|chitinase [EC:3.2.1.14]	gi|116332|sp|P29060.1|CHIA_TOBAC/4.62747e-123/RecName: Full=Acidic endochitinase; Flags: Precursor
PGSC0003DMT400012829	1707	3.834051066	Up	1.03E-59	2.68E-58	K01784|1|4e-170|596|pop:POPTR_815032|UDP-glucose 4-epimerase [EC:5.1.3.2]	gi|37781556|gb|AAP42567.1|/5.90685e-172/UDP-glucose 4-epimerase [Solanum tuberosum]
PGSC0003DMT400036641	1499	3.831325571	Up	4.44E-35	7.15E-34	-	gi|225446289|ref|XP_002267226.1|/4.68377e-61/PREDICTED: F-box protein At5g07610 [Vitis vinifera]
PGSC0003DMT400072824	1872	3.82266071	Up	3.19E-68	9.71E-67	K13495|1|1e-99|362|pop:POPTR_560466|cis-zeatin O-glucosyltransferase [EC:2.4.1.215]	gi|224090061|ref|XP_002308926.1|/1.27198e-98/predicted protein [Populus trichocarpa]
PGSC0003DMT400003037	849	3.820135327	Up	2.71E-95	1.19E-93	K13448|1|6e-09|59.7|ath:AT2G43290|calcium-binding protein CML	gi|225431988|ref|XP_002279066.1|/1.76557e-36/PREDICTED: calmodulin-like [Vitis vinifera]
PGSC0003DMT400043340	1419	3.818996721	Up	6.22E-59	1.59E-57	-	gi|356535337|ref|XP_003536203.1|/2.11608e-148/PREDICTED: uncharacterized protein LOC100782566 [Glycine max]
PGSC0003DMT400067211	2745	3.817501312	Up	5.26E-83	1.98E-81	K11584|1|0.0|748|rcu:RCOM_0804590|protein phosphatase 2 (formerly 2A), regulatory subunit B'	gi|255551134|ref|XP_002516615.1|/0/protein phosphatase 2a, regulatory subunit, putative [Ricinus communis]
PGSC0003DMT400082714	1969	3.813943493	Up	1.97E-19	1.88E-18	-	gi|255548906|ref|XP_002515509.1|/9.06094e-111/conserved hypothetical protein [Ricinus communis]
PGSC0003DMT400033215	746	3.813943493	Up	2.39E-13	1.71E-12	-	-
PGSC0003DMT400012193	1467	3.806526021	Up	2.47E-40	4.50E-39	K05280|1|2e-91|334|rcu:RCOM_1469920|flavonoid 3'-monooxygenase [EC:1.14.13.21]	gi|359497035|ref|XP_002263860.2|/0/PREDICTED: cytochrome P450 93A1-like [Vitis vinifera]
PGSC0003DMT400000215	1510	3.805173283	Up	2.67E-34	4.24E-33	K13425|1|9e-71|266|vvi:100256849|WRKY transcription factor 22	gi|225454298|ref|XP_002276925.1|/9.51712e-70/PREDICTED: WRKY transcription factor 22 [Vitis vinifera]
PGSC0003DMT400037015	1883	3.802118058	Up	2.59E-147	1.86E-145	K03327|1|0.0|710|vvi:100248568|multidrug resistance protein, MATE family	gi|225455459|ref|XP_002274808.1|/0/PREDICTED: multidrug and toxin extrusion protein 2-like [Vitis vinifera]
PGSC0003DMT400049933	717	3.800137694	Up	3.33E-22	3.57E-21	K13425|1|1e-25|114|vvi:100256849|WRKY transcription factor 22;K13426|4|2e-20|97.1|pop:POPTR_646672|WRKY transcription factor 29	gi|357507585|ref|XP_003624081.1|/1.91624e-27/WRKY transcription factor [Medicago truncatula]
PGSC0003DMT400020520	2561	3.800137694	Up	3.33E-22	3.57E-21	K10576|1|9e-66|250|vvi:100250088|ubiquitin-conjugating enzyme E2 H [EC:6.3.2.19];K13415|2|7e-47|187|rcu:RCOM_0478150|protein brassinosteroid insensitive 1 [EC:2.7.10.1 2.7.11.1]	gi|359492580|ref|XP_003634438.1|/0/PREDICTED: probable inactive receptor kinase At5g67200-like [Vitis vinifera]
PGSC0003DMT400001826	1412	3.800137694	Up	3.33E-22	3.57E-21	K00514|1|2e-25|115|rcu:RCOM_1428040|zeta-carotene desaturase [EC:1.3.5.6];K01206|2|4e-22|104|ath:AT1G67830|alpha-L-fucosidase [EC:3.2.1.51]	gi|147802902|emb|CAN70740.1|/3.2608e-133/hypothetical protein VITISV_013920 [Vitis vinifera]
PGSC0003DMT400005971	1614	3.797823828	Up	6.96E-55	1.65E-53	K05933|1|3e-131|467|vvi:100257676|aminocyclopropanecarboxylate oxidase [EC:1.14.17.4]	gi|25989506|gb|AAM29183.1|/1.60798e-171/ACC oxidase [Solanum tuberosum]
PGSC0003DMT400063718	1150	3.792410332	Up	5.35E-28	6.97E-27	-	gi|190684637|gb|ACE82566.1|/4.16376e-165/epoxide hydrolase [Nicotiana benthamiana]
PGSC0003DMT400046218	3272	3.787471282	Up	8.83E-34	1.39E-32	K13415|1|1e-48|194|sbi:SORBI_03g032990|protein brassinosteroid insensitive 1 [EC:2.7.10.1 2.7.11.1];K10576|5|1e-39|164|vvi:100250088|ubiquitin-conjugating enzyme E2 H [EC:6.3.2.19]	gi|359478866|ref|XP_002276162.2|/0/PREDICTED: probable inactive receptor kinase At5g58300 [Vitis vinifera]
PGSC0003DMT400008634	2020	3.781522015	Up	4.98E-10	2.87E-09	K00517|1|7e-135|479|ath:AT4G31940|[EC:1.14.-.-];K05280|2|2e-82|305|aly:ARALYDRAFT_487632|flavonoid 3'-monooxygenase [EC:1.14.13.21]	gi|359492645|ref|XP_002281995.2|/2.19559e-160/PREDICTED: cytochrome P450 82A3 [Vitis vinifera]
PGSC0003DMT400055078	1881	3.776223827	Up	1.06E-181	9.78E-180	-	gi|255566213|ref|XP_002524094.1|/2.72235e-149/conserved hypothetical protein [Ricinus communis]
PGSC0003DMT400000067	876	3.765033893	Up	7.90E-13	5.48E-12	K15095|1|2e-96|350|vvi:100248214|(+)-neomenthol dehydrogenase [EC:1.1.1.208]	gi|359489616|ref|XP_002267348.2|/6.77759e-95/PREDICTED: (+)-neomenthol dehydrogenase-like [Vitis vinifera]
PGSC0003DMT400069533	2171	3.765033893	Up	6.00E-07	2.63E-06	K03363|1|0.0|762|pop:POPTR_571123|cell division cycle 20, cofactor of APC complex	gi|283837097|emb|CBH19893.1|/0/cell division control 20 [Solanum lycopersicum var. cerasiforme]
PGSC0003DMT400043250	953	3.765033893	Up	6.00E-07	2.63E-06	-	gi|359496898|ref|XP_002262910.2|/2.34079e-59/PREDICTED: uncharacterized protein LOC100244914 [Vitis vinifera]
PGSC0003DMT400008105	1592	3.765033893	Up	6.00E-07	2.63E-06	K01179|1|0.0|769|vvi:100260645|endoglucanase [EC:3.2.1.4]	gi|225427760|ref|XP_002275280.1|/0/PREDICTED: endoglucanase 24 [Vitis vinifera]
PGSC0003DMT400093622	1458	3.765033893	Up	6.00E-07	2.63E-06	K05283|1|3e-15|81.6|aly:ARALYDRAFT_354960|phosphatidylinositol glycan, class W [EC:2.3.-.-];K11982|2|2e-09|62.0|ath:AT2G40830|E3 ubiquitin-protein ligase RNF115/126 [EC:6.3.2.19];K15692|3|7e-09|60.5|ppp:PHYPADRAFT_16563|E3 ubiquitin-protein ligase RNF13 [EC:6.3.2.19]	gi|255586733|ref|XP_002533989.1|/7.5852e-117/ring finger protein, putative [Ricinus communis]
PGSC0003DMT400055683	959	3.765033893	Up	1.18E-18	1.10E-17	-	gi|225433690|ref|XP_002267101.1|/2.38697e-27/PREDICTED: uncharacterized protein LOC100242907 [Vitis vinifera]
PGSC0003DMT400010939	3455	3.759495709	Up	3.21E-27	4.09E-26	K13420|1|2e-71|269|pop:POPTR_1075175|LRR receptor-like serine/threonine-protein kinase FLS2 [EC:2.7.11.1]	gi|225462116|ref|XP_002263233.1|/0/PREDICTED: receptor-like protein 12-like [Vitis vinifera]
PGSC0003DMT400089589	2364	3.755049804	Up	1.29E-15	1.05E-14	K01537|1|3e-101|368|ath:AT3G22910|Ca2+-transporting ATPase [EC:3.6.3.8]	gi|297737128|emb|CBI26329.3|/9.70207e-147/unnamed protein product [Vitis vinifera]
PGSC0003DMT400013851	1557	3.755049804	Up	7.57E-73	2.48E-71	-	gi|225433650|ref|XP_002264734.1|/6.74407e-127/PREDICTED: uncharacterized protein LOC100261667 [Vitis vinifera]
PGSC0003DMT400013860	755	3.748355151	Up	9.05E-10	5.13E-09	-	gi|375151700|gb|AFA36428.1|/2.94145e-106/dirigent-like protein [Solanum tuberosum]
PGSC0003DMT400084824	261	3.747776569	Up	8.21E-166	6.60E-164	-	-
PGSC0003DMT400060932	1663	3.739942912	Up	1.44E-12	9.76E-12	-	gi|224120324|ref|XP_002318301.1|/1.42164e-138/predicted protein [Populus trichocarpa]
PGSC0003DMT400083793	1608	3.731481333	Up	3.90E-18	3.56E-17	-	gi|297811051|ref|XP_002873409.1|/1.08641e-10/hypothetical protein ARALYDRAFT_487770 [Arabidopsis lyrata subsp. lyrata]
PGSC0003DMT400063689	1253	3.729178087	Up	0	0	K08235|1|9e-132|468|pop:POPTR_708892|xyloglucan:xyloglucosyl transferase [EC:2.4.1.207]	gi|350540046|ref|NP_001233858.1|/3.46573e-176/probable xyloglucan endotransglucosylase/hydrolase 1 precursor [Solanum lycopersicum]
PGSC0003DMT400075459	1485	3.729054595	Up	6.56E-21	6.66E-20	-	gi|357475683|ref|XP_003608127.1|/1.0175e-100/Acyl-coenzyme A thioesterase [Medicago truncatula]
PGSC0003DMT400024319	1123	3.72723186	Up	5.14E-46	1.05E-44	K07976|1|4e-114|409|aly:ARALYDRAFT_919325|Rab family, other	gi|297793649|ref|XP_002864709.1|/4.68034e-113/hypothetical protein ARALYDRAFT_919325 [Arabidopsis lyrata subsp. lyrata]
PGSC0003DMT400097503	1068	3.72066681	Up	0	0	-	gi|188474277|gb|ACD49738.1|/2.256e-69/BURP domain-containing protein [Solanum tuberosum]
PGSC0003DMT400018431	1694	3.714407819	Up	3.45E-147	2.45E-145	K12449|1|0.0|696|gmx:100792879|UDP-apiose/xylose synthase	gi|85718018|gb|ABC75032.1|/0/UDP-apiose/xylose synthase [Solanum tuberosum]
PGSC0003DMT400043527	1665	3.714407819	Up	3.46E-26	4.26E-25	K13420|1|7e-31|133|aly:ARALYDRAFT_356368|LRR receptor-like serine/threonine-protein kinase FLS2 [EC:2.7.11.1]	gi|224088041|ref|XP_002308303.1|/2.33788e-149/predicted protein [Populus trichocarpa]
PGSC0003DMT400068788	2583	3.714407819	Up	1.64E-09	9.15E-09	K13420|1|2e-14|79.7|rcu:RCOM_0633880|LRR receptor-like serine/threonine-protein kinase FLS2 [EC:2.7.11.1];K13415|4|1e-13|77.4|vvi:100252647|protein brassinosteroid insensitive 1 [EC:2.7.10.1 2.7.11.1]	gi|307136193|gb|ADN34032.1|/8.92288e-109/leucine-rich repeat family protein [Cucumis melo subsp. melo]
PGSC0003DMT400057521	1261	3.708703205	Up	0	0	K00430|1|4e-62|236|rcu:RCOM_0688840|peroxidase [EC:1.11.1.7]	gi|129811|sp|P15004.1|PER2_SOLLC/3.75838e-162/RecName: Full=Suberization-associated anionic peroxidase 2; AltName: Full=TMP2; Flags: Precursor
PGSC0003DMT400008504	937	3.706028154	Up	1.78E-102	8.40E-101	K09754|1|2e-112|403|pop:POPTR_685839|coumaroylquinate(coumaroylshikimate) 3'-monooxygenase [EC:1.14.13.36]	gi|193290672|gb|ACF17644.1|/4.19937e-122/putative p-coumarate 3-hydroxylase [Capsicum annuum]
PGSC0003DMT400048541	774	3.704065875	Up	5.35E-56	1.29E-54	-	gi|255539833|ref|XP_002510981.1|/4.38608e-60/conserved hypothetical protein [Ricinus communis]
PGSC0003DMT400004027	1899	3.702912181	Up	6.27E-26	7.65E-25	K13946|1|0.0|892|rcu:RCOM_0714960|auxin influx carrier (AUX1 LAX family)	gi|350539513|ref|NP_001234675.1|/0/LAX2 protein [Solanum lycopersicum]
PGSC0003DMT400023263	1251	3.701468764	Up	3.66E-23	4.06E-22	-	gi|255548449|ref|XP_002515281.1|/9.51535e-134/conserved hypothetical protein [Ricinus communis]
PGSC0003DMT400005544	869	3.699610818	Up	1.71E-58	4.33E-57	K00799|1|5e-58|222|vvi:100242547|glutathione S-transferase [EC:2.5.1.18]	gi|417542|sp|P32111.1|GSTX1_SOLTU/1.29038e-114/RecName: Full=Probable glutathione S-transferase; AltName: Full=Pathogenesis-related protein 1
PGSC0003DMT400067881	1206	3.699370908	Up	1.40E-169	1.16E-167	K00227|1|1e-134|477|vvi:100265283|lathosterol oxidase [EC:1.14.21.6]	gi|33301670|sp|Q9ZT29.1|SC5D_TOBAC/1.99622e-157/RecName: Full=Delta(7)-sterol-C5(6)-desaturase; AltName: Full=Delta(7)-sterol-C5-desaturase; AltName: Full=Delta-7-C-5 sterol desaturase
PGSC0003DMT400055205	2406	3.697484516	Up	3.79E-134	2.41E-132	-	gi|359493009|ref|XP_002285500.2|/1.49923e-94/PREDICTED: uncharacterized protein At3g49720-like [Vitis vinifera]
PGSC0003DMT400071043	1263	3.693649259	Up	7.70E-15	6.04E-14	K04125|1|1e-143|508|pop:POPTR_550316|gibberellin 2-oxidase [EC:1.14.11.13]	gi|350536311|ref|NP_001234752.1|/1.57173e-176/gibberellin 2-oxidase [Solanum lycopersicum]
PGSC0003DMT400023236	2650	3.693649259	Up	7.70E-15	6.05E-14	K11228|1|2e-70|265|ota:Ot13g01170|mitogen-activated protein kinase kinase kinase [EC:2.7.11.1];K13414|2|5e-56|218|aly:ARALYDRAFT_489755|mitogen-activated protein kinase kinase kinase 1, plant [EC:2.7.11.25]	gi|456309|dbj|BAA05648.1|/0/protein kinase [Nicotiana tabacum]
PGSC0003DMT400056725	1693	3.688412611	Up	4.72E-12	3.11E-11	K13424|1|1e-19|96.3|zma:100279301|WRKY transcription factor 33	gi|254762128|gb|ACT80136.1|/1.01004e-123/transcription factor WRKY [Capsicum annuum]
PGSC0003DMT400012716	3134	3.672587644	Up	1.39E-14	1.08E-13	-	gi|73624751|gb|AAZ79233.1|/0/putative xylanase Xyn2 [Nicotiana tabacum]
PGSC0003DMT400076693	1640	3.66860413	Up	1.06E-43	2.08E-42	K13495|1|2e-136|484|vvi:100262460|cis-zeatin O-glucosyltransferase [EC:2.4.1.215]	gi|19743740|gb|AAL92461.1|/2.54206e-140/putative glucosyltransferase [Solanum lycopersicum]
PGSC0003DMT400055964	1369	3.6619404	Up	8.56E-12	5.56E-11	-	gi|224092109|ref|XP_002309476.1|/1.88976e-29/predicted protein [Populus trichocarpa]
PGSC0003DMT400041081	3669	3.6619404	Up	1.98E-06	8.24E-06	-	gi|225439486|ref|XP_002269998.1|/0/PREDICTED: ethylene-overproduction protein 1-like [Vitis vinifera]
PGSC0003DMT400052944	1087	3.6619404	Up	1.98E-06	8.25E-06	-	gi|359478764|ref|XP_002278599.2|/7.3972e-76/PREDICTED: uncharacterized protein LOC100260376 [Vitis vinifera]
PGSC0003DMT400090285	2106	3.6619404	Up	1.98E-06	8.25E-06	K01057|1|6e-17|87.8|gmx:100804571|6-phosphogluconolactonase [EC:3.1.1.31]	gi|224079904|ref|XP_002305966.1|/0/predicted protein [Populus trichocarpa]
PGSC0003DMT400003534	276	3.654286827	Up	2.09E-74	7.01E-73	-	gi|225425886|ref|XP_002270661.1|/2.49901e-42/PREDICTED: uncharacterized protein LOC100259604 [Vitis vinifera]
PGSC0003DMT400076999	1452	3.650017232	Up	3.51E-48	7.49E-47	-	gi|357465739|ref|XP_003603154.1|/3.70049e-31/hypothetical protein MTR_3g104460 [Medicago truncatula]
PGSC0003DMT400035984	2246	3.648519884	Up	1.15E-63	3.19E-62	K00423|1|6e-130|463|aly:ARALYDRAFT_892557|L-ascorbate oxidase [EC:1.10.3.3]	gi|225426946|ref|XP_002266352.1|/0/PREDICTED: monocopper oxidase-like protein SKU5 [Vitis vinifera]
PGSC0003DMT400021557	1423	3.645820734	Up	3.57E-53	8.28E-52	K09875|1|2e-66|251|osa:4325361|aquaporin SIP	gi|197723812|gb|ACH72790.1|/3.13088e-83/small basic intrinsic protein 1-2 [Olea europaea]
PGSC0003DMT400033828	1816	3.644018492	Up	5.41E-09	2.87E-08	K05658|1|2e-110|397|vvi:100262734|ATP-binding cassette, subfamily B (MDR/TAP), member 1;K00924|2|7e-105|379|osa:4337593|[EC:2.7.1.-];K04733|4|2e-95|348|pop:POPTR_878434|interleukin-1 receptor-associated kinase 4 [EC:2.7.11.1]	gi|225429710|ref|XP_002280196.1|/9.23251e-155/PREDICTED: serine/threonine-protein kinase At5g01020 [Vitis vinifera]
PGSC0003DMT400055156	715	3.644018492	Up	7.57E-17	6.55E-16	-	gi|23466393|tpg|DAA00287.1|/1.55441e-29/TPA: TPA_exp: putative phytosulfokine peptide precursor [Lycopersicon esculentum]
PGSC0003DMT400036565	1460	3.638856786	Up	2.30E-19	2.19E-18	K05278|1|4e-131|466|pop:POPTR_551488|flavonol synthase [EC:1.14.11.23]	gi|225194715|gb|ACN81826.1|/0/flavonol synthase [Solanum tuberosum]
PGSC0003DMT400081294	1295	3.636573679	Up	1.37E-88	5.60E-87	-	gi|110826035|gb|ABH01084.1|/2.5111e-68/putative ROX1 [Nicotiana tabacum]
PGSC0003DMT400052553	1760	3.631945659	Up	2.06E-47	4.32E-46	K03327|1|5e-175|612|rcu:RCOM_0024820|multidrug resistance protein, MATE family	gi|255574013|ref|XP_002527924.1|/5.03024e-174/multidrug resistance pump, putative [Ricinus communis]
PGSC0003DMT400068163	1768	3.629518922	Up	4.56E-14	3.41E-13	-	gi|225443383|ref|XP_002266749.1|/6.03765e-135/PREDICTED: uncharacterized protein LOC100249551 [Vitis vinifera]
PGSC0003DMT400078351	951	3.629518922	Up	4.56E-14	3.41E-13	-	gi|225424195|ref|XP_002284189.1|/3.14737e-56/PREDICTED: uncharacterized protein At1g66480 [Vitis vinifera]
PGSC0003DMT400017488	4756	3.629518922	Up	6.79E-27	8.57E-26	K03164|1|0.0|1796|vvi:100253371|DNA topoisomerase II [EC:5.99.1.3]	gi|26984133|gb|AAN85207.1|/0/DNA topoisomerase II [Nicotiana tabacum]
PGSC0003DMT400025786	965	3.619770945	Up	3.94E-24	4.52E-23	-	gi|255539066|ref|XP_002510598.1|/3.25145e-32/conserved hypothetical protein [Ricinus communis]
PGSC0003DMT400082054	410	3.618547804	Up	1.22E-26	1.53E-25	-	gi|365222912|gb|AEW69808.1|/5.69296e-23/Hop-interacting protein THI101 [Solanum lycopersicum]
PGSC0003DMT400036886	1952	3.61256106	Up	0	0	K01904|1|0.0|880|vvi:100254698|4-coumarate--CoA ligase [EC:6.2.1.12]	gi|398965|sp|P31685.1|4CL2_SOLTU/0/RecName: Full=4-coumarate--CoA ligase 2; Short=4CL 2; AltName: Full=4-coumaroyl-CoA synthase 2
PGSC0003DMT400075427	991	3.607492616	Up	3.60E-06	1.45E-05	K14484|1|9e-47|185|aly:ARALYDRAFT_470436|auxin-responsive protein IAA	gi|365818531|gb|AEX00354.1|/1.05642e-118/IAA11 [Solanum lycopersicum]
PGSC0003DMT400048498	2351	3.607492616	Up	2.21E-26	2.73E-25	K13415|1|6e-30|131|vvi:100252647|protein brassinosteroid insensitive 1 [EC:2.7.10.1 2.7.11.1];K10576|2|7e-30|130|vvi:100250088|ubiquitin-conjugating enzyme E2 H [EC:6.3.2.19];K13420|5|2e-29|129|rcu:RCOM_0633880|LRR receptor-like serine/threonine-protein kinase FLS2 [EC:2.7.11.1]	gi|225466029|ref|XP_002267207.1|/1.00331e-119/PREDICTED: putative kinase-like protein TMKL1-like [Vitis vinifera]
PGSC0003DMT400034517	1229	3.607492616	Up	3.60E-06	1.45E-05	-	gi|297742906|emb|CBI35707.3|/1.24919e-146/unnamed protein product [Vitis vinifera]
PGSC0003DMT400075234	492	3.607492616	Up	3.60E-06	1.45E-05	-	gi|357528933|gb|AET80687.1|/1.21841e-63/putative spermidine hydroxycinnamoyl transferase [Nicotiana attenuata]
PGSC0003DMT400026627	911	3.607492616	Up	3.60E-06	1.45E-05	K14516|1|2e-37|154|vvi:100246426|ethylene-responsive transcription factor 1	gi|300079016|gb|ADJ67439.1|/1.19728e-41/ethylene response factor 10 [Actinidia deliciosa]
PGSC0003DMT400044455	2787	3.607492616	Up	2.80E-11	1.76E-10	-	gi|359477709|ref|XP_002280801.2|/0/PREDICTED: uncharacterized protein LOC100242465 [Vitis vinifera]
PGSC0003DMT400056272	1472	3.607492616	Up	3.60E-06	1.45E-05	K00815|1|3e-160|563|pop:POPTR_836654|tyrosine aminotransferase [EC:2.6.1.5]	gi|224133454|ref|XP_002328046.1|/3.636e-159/aminotransferase family protein [Populus trichocarpa]
PGSC0003DMT400061630	1322	3.607492616	Up	3.60E-06	1.45E-05	-	gi|225464148|ref|XP_002266006.1|/1.69357e-120/PREDICTED: uncharacterized protein LOC100256822 isoform 1 [Vitis vinifera]
PGSC0003DMT400028655	1132	3.607492616	Up	3.60E-06	1.45E-05	K13493|1|3e-61|233|ath:AT5G05870|cytokinin-N-glucosyltransferase [EC:2.4.1.-];K13228|3|2e-56|218|zma:100274317|UDP-glucosyltransferase BX9 [EC:2.4.1.202];K13227|4|3e-44|177|zma:100277344|UDP-glucosyltransferase BX8 [EC:2.4.1.202];K12356|5|2e-40|164|ath:AT3G50740|coniferyl-alcohol glucosyltransferase [EC:2.4.1.111]	gi|629669|pir||S39507/2.09684e-161/glucuronosyl transferase homolog, ripening-related - tomato (fragment)
PGSC0003DMT400068177	1023	3.607492616	Up	3.60E-06	1.45E-05	K12135|1|2e-07|55.1|aly:ARALYDRAFT_488429|zinc finger protein CONSTANS	gi|224100517|ref|XP_002311907.1|/8.10574e-45/predicted protein [Populus trichocarpa]
PGSC0003DMT400054431	1394	3.607492616	Up	2.25E-56	5.49E-55	K14493|1|6e-42|170|ppp:PHYPADRAFT_118478|gibberellin receptor GID1 [EC:3.-.-.-]	gi|71142986|dbj|BAE16319.1|/0/hsr203J [Solanum tuberosum]
PGSC0003DMT400020662	1011	3.607492616	Up	6.89E-29	9.20E-28	-	gi|350536525|ref|NP_001234251.1|/2.50637e-115/WOX4 [Solanum lycopersicum]
PGSC0003DMT400013962	2118	3.607492616	Up	3.60E-06	1.45E-05	K08900|1|8e-62|236|pop:POPTR_271862|mitochondrial chaperone BCS1;K13120|4|4e-52|204|vvi:100263357|protein FAM32A	gi|399920234|gb|AFP55581.1|/2.8382e-142/ATP binding protein [Rosa rugosa]
PGSC0003DMT400018701	1379	3.599543862	Up	4.75E-140	3.14E-138	K01206|1|8e-25|113|ath:AT1G67830|alpha-L-fucosidase [EC:3.2.1.51];K00514|2|2e-24|112|rcu:RCOM_1428040|zeta-carotene desaturase [EC:1.3.5.6]	gi|71143481|gb|AAZ23955.1|/0/GDSL-lipase 1 [Capsicum annuum]
PGSC0003DMT400078182	1421	3.591551072	Up	6.95E-36	1.14E-34	-	gi|350539703|ref|NP_001234761.1|/6.8111e-155/expansin18 precursor [Solanum lycopersicum]
PGSC0003DMT400074946	1476	3.588876937	Up	1.27E-45	2.56E-44	-	gi|255559593|ref|XP_002520816.1|/2.69916e-45/conserved hypothetical protein [Ricinus communis]
PGSC0003DMT400064218	2126	3.588230713	Up	1.49E-72	4.85E-71	-	gi|255539657|ref|XP_002510893.1|/7.75155e-148/Xyloglucan galactosyltransferase KATAMARI1, putative [Ricinus communis]
PGSC0003DMT400006944	2411	3.587172631	Up	2.23E-28	2.94E-27	K10576|1|8e-51|200|vvi:100250088|ubiquitin-conjugating enzyme E2 H [EC:6.3.2.19];K13415|3|9e-47|187|vvi:100252647|protein brassinosteroid insensitive 1 [EC:2.7.10.1 2.7.11.1]	gi|225441038|ref|XP_002283857.1|/0/PREDICTED: probable leucine-rich repeat receptor-like protein kinase At1g68400 isoform 1 [Vitis vinifera]
PGSC0003DMT400033366	2497	3.582617947	Up	2.30E-23	2.58E-22	K13418|1|1e-10|67.4|vvi:100247683|somatic embryogenesis receptor kinase 1 [EC:2.7.10.1 2.7.11.1];K13416|3|1e-10|67.0|rcu:RCOM_1534760|brassinosteroid insensitive 1-associated receptor kinase 1 [EC:2.7.10.1 2.7.11.1]	gi|111183161|gb|ABH07898.1|/0/leucine-rich repeat family protein [Solanum lycopersicum]
PGSC0003DMT400045794	664	3.582617947	Up	4.94E-133	3.12E-131	-	-
PGSC0003DMT400057522	1337	3.581141289	Up	7.16E-43	1.38E-41	K00430|1|1e-60|232|aly:ARALYDRAFT_908444|peroxidase [EC:1.11.1.7]	gi|110825730|sp|P12437.2|PERX_SOLTU/0/RecName: Full=Suberization-associated anionic peroxidase; AltName: Full=POPA; Flags: Precursor
PGSC0003DMT400032028	2613	3.579478239	Up	2.89E-79	1.03E-77	K01179|1|6e-131|466|vvi:100260645|endoglucanase [EC:3.2.1.4]	gi|350535030|ref|NP_001234172.1|/0/endo-beta-1,4-D-glucanase precursor [Solanum lycopersicum]
PGSC0003DMT400055121	813	3.57001791	Up	1.77E-08	9.03E-08	-	gi|255546113|ref|XP_002514116.1|/5.87506e-18/conserved hypothetical protein [Ricinus communis]
PGSC0003DMT400048873	2761	3.57001791	Up	1.77E-08	9.03E-08	K10406|1|7e-163|573|zma:100285120|kinesin family member C2/C3	gi|359487795|ref|XP_002280804.2|/0/PREDICTED: kinesin-related protein 2-like [Vitis vinifera]
PGSC0003DMT400017478	612	3.568830995	Up	1.68E-78	5.94E-77	-	gi|255553502|ref|XP_002517792.1|/7.8539e-15/conserved hypothetical protein [Ricinus communis]
PGSC0003DMT400062033	1044	3.562404726	Up	2.32E-25	2.78E-24	-	gi|357517413|ref|XP_003628995.1|/1.72053e-106/Notum-like protein [Medicago truncatula]
PGSC0003DMT400055151	2300	3.557306858	Up	7.45E-23	8.19E-22	-	gi|359496932|ref|XP_003635376.1|/2.22664e-156/PREDICTED: uncharacterized protein LOC100853530 [Vitis vinifera]
PGSC0003DMT400066557	1633	3.555341334	Up	2.30E-32	3.45E-31	K14505|1|1e-103|375|vvi:100264093|cyclin D3, plant	gi|162956921|gb|ABY25839.1|/1.32907e-173/D-type cyclin family 3 subgroup 2 [Solanum tuberosum]
PGSC0003DMT400068261	1302	3.555025196	Up	8.18E-201	8.33E-199	K05359|1|0.0|667|vvi:100267022|arogenate/prephenate dehydratase [EC:4.2.1.91 4.2.1.51]	gi|267821869|gb|ACY79504.1|/0/arogenate dehydratase 3 [Petunia x hybrida]
PGSC0003DMT400078163	2198	3.552127751	Up	0	0	K03283|1|0.0|1172|vvi:100253562|heat shock 70kDa protein 1/8	gi|371779317|emb|CCA29120.1|/0/heat shock protein 70 isoform 1 [Solanum lycopersicum]
PGSC0003DMT400032926	1919	3.550909087	Up	6.51E-06	2.56E-05	-	gi|224055665|ref|XP_002298592.1|/2.65228e-91/predicted protein [Populus trichocarpa]
PGSC0003DMT400032088	1339	3.550909087	Up	9.09E-11	5.53E-10	K13447|1|3e-86|317|vvi:100262101|respiratory burst oxidase [EC:1.6.3.- 1.11.1.-]	gi|75164735|sp|Q948U0.1|RBOHA_SOLTU/8.62604e-96/RecName: Full=Respiratory burst oxidase homolog protein A; AltName: Full=NADPH oxidase RBOHA; AltName: Full=StRBOHA
PGSC0003DMT400046204	1955	3.550909087	Up	9.09E-11	5.53E-10	K01051|1|0.0|716|vvi:100245304|pectinesterase [EC:3.1.1.11]	gi|359479995|ref|XP_002271665.2|/0/PREDICTED: probable pectinesterase/pectinesterase inhibitor 40-like [Vitis vinifera]
PGSC0003DMT400063105	789	3.550909087	Up	1.44E-15	1.17E-14	K13420|1|1e-11|68.6|aly:ARALYDRAFT_356368|LRR receptor-like serine/threonine-protein kinase FLS2 [EC:2.7.11.1];K13428|4|2e-10|64.3|ath:AT5G20480|LRR receptor-like serine/threonine-protein kinase EFR [EC:2.7.11.1];K00924|5|4e-10|63.5|ath:AT5G25930|[EC:2.7.1.-]	gi|359491667|ref|XP_003634300.1|/3.94585e-88/PREDICTED: LRR repeats and ubiquitin-like domain-containing protein At2g30105-like [Vitis vinifera]
PGSC0003DMT400069817	436	3.531543762	Up	3.18E-08	1.59E-07	-	gi|356548013|ref|XP_003542398.1|/1.36086e-16/PREDICTED: uncharacterized protein LOC100305862 [Glycine max]
PGSC0003DMT400074501	1442	3.531543762	Up	3.18E-08	1.59E-07	-	-
PGSC0003DMT400026625	529	3.531543762	Up	3.18E-08	1.59E-07	K01183|1|1e-13|73.9|rcu:RCOM_0806420|chitinase [EC:3.2.1.14]	gi|296080859|emb|CBI18789.3|/6.73895e-16/unnamed protein product [Vitis vinifera]
PGSC0003DMT400078471	1203	3.529983248	Up	1.57E-59	4.06E-58	-	gi|225424195|ref|XP_002284189.1|/1.37359e-65/PREDICTED: uncharacterized protein At1g66480 [Vitis vinifera]
PGSC0003DMT400055478	1819	3.528256504	Up	2.53E-221	2.85E-219	K00517|1|8e-135|479|ath:AT4G37370|[EC:1.14.-.-]	gi|85068594|gb|ABC69377.1|/0/CYP81B2v2 [Nicotiana tabacum]
PGSC0003DMT400089336	2718	3.52596273	Up	1.41E-17	1.26E-16	K01537|1|0.0|866|aly:ARALYDRAFT_898774|Ca2+-transporting ATPase [EC:3.6.3.8]	gi|225432830|ref|XP_002279629.1|/0/PREDICTED: putative calcium-transporting ATPase 13, plasma membrane-type-like [Vitis vinifera]
PGSC0003DMT400038283	932	3.523724258	Up	4.29E-36	7.06E-35	-	gi|350538913|ref|NP_001234877.1|/2.80179e-118/N-hydroxycinnamoyl-CoA:tyramine N-hydroxycinnamoyl transferase THT1-3 [Solanum lycopersicum]
PGSC0003DMT400014804	3227	3.521762742	Up	1.64E-10	9.75E-10	-	gi|359474216|ref|XP_002272722.2|/0/PREDICTED: uncharacterized protein LOC100264973 [Vitis vinifera]
PGSC0003DMT400096763	606	3.512902765	Up	7.60E-93	3.26E-91	-	gi|225443051|ref|XP_002271365.1|/3.34335e-42/PREDICTED: uncharacterized protein LOC100242170 [Vitis vinifera]
PGSC0003DMT400032520	2407	3.511914956	Up	4.65E-15	3.69E-14	K08653|1|2e-10|66.2|sbi:SORBI_10g004450|membrane-bound transcription factor site-1 protease [EC:3.4.21.112]	gi|124358348|gb|ABG37022.1|/0/serine protease [Nicotiana tabacum]
PGSC0003DMT400050474	2167	3.50696574	Up	7.84E-38	1.34E-36	K01051|1|6e-143|506|gmx:100802881|pectinesterase [EC:3.1.1.11]	gi|225455386|ref|XP_002278061.1|/0/PREDICTED: probable pectinesterase/pectinesterase inhibitor 34-like [Vitis vinifera]
PGSC0003DMT400021824	1749	3.496632026	Up	0	0	K10257|1|0.0|710|pop:POPTR_820418|omega-3 fatty acid desaturase (delta-15 desaturase) [EC:1.14.19.-]	gi|3550663|emb|CAA07638.1|/0/w-3 desaturase [Solanum tuberosum]
PGSC0003DMT400051952	2460	3.492015398	Up	1.17E-05	4.47E-05	-	gi|225467717|ref|XP_002262639.1|/0/PREDICTED: uncharacterized protein LOC100259020 [Vitis vinifera]
PGSC0003DMT400070953	4183	3.492015398	Up	1.39E-21	1.45E-20	-	gi|297736652|emb|CBI25523.3|/0/unnamed protein product [Vitis vinifera]
PGSC0003DMT400031895	1158	3.492015398	Up	1.55E-12	1.05E-11	-	gi|225426566|ref|XP_002272570.1|/9.60436e-85/PREDICTED: uncharacterized protein LOC100253094 [Vitis vinifera]
PGSC0003DMT400015871	1563	3.492015398	Up	1.39E-21	1.45E-20	-	gi|225427981|ref|XP_002277548.1|/4.43576e-102/PREDICTED: pathogenesis-related protein 5 [Vitis vinifera]
PGSC0003DMT400033320	496	3.492015398	Up	2.93E-140	1.94E-138	-	gi|359480702|ref|XP_003632516.1|/7.15582e-11/PREDICTED: uncharacterized protein LOC100854604 [Vitis vinifera]
PGSC0003DMT400052636	1577	3.492015398	Up	5.73E-08	2.79E-07	-	gi|255568301|ref|XP_002525125.1|/6.381e-149/conserved hypothetical protein [Ricinus communis]
PGSC0003DMT400001376	944	3.492015398	Up	2.44E-28	3.21E-27	-	gi|222822697|gb|ACM68461.1|/1.63633e-89/stress-associated protein 11 [Solanum pennellii]
PGSC0003DMT400012934	1178	3.492015398	Up	1.17E-05	4.47E-05	K10151|1|5e-20|97.1|pop:POPTR_804326|cyclin D2;K14505|2|7e-17|86.7|aly:ARALYDRAFT_919983|cyclin D3, plant	gi|159025731|emb|CAN88866.1|/3.50452e-58/D6-type cyclin [Populus trichocarpa]
PGSC0003DMT400061415	1364	3.492015398	Up	1.17E-05	4.47E-05	-	gi|255577538|ref|XP_002529647.1|/4.39861e-87/conserved hypothetical protein [Ricinus communis]
PGSC0003DMT400066608	772	3.492015398	Up	4.55E-17	3.97E-16	-	gi|255555481|ref|XP_002518777.1|/2.41142e-26/conserved hypothetical protein [Ricinus communis]
PGSC0003DMT400023469	2084	3.492015398	Up	1.17E-05	4.47E-05	-	gi|255568653|ref|XP_002525300.1|/7.21177e-82/conserved hypothetical protein [Ricinus communis]
PGSC0003DMT400001833	1786	3.483869159	Up	8.23E-166	6.59E-164	K14489|1|6e-21|100|vvi:100263145|arabidopsis histidine kinase 2/3/4 (cytokinin receptor) [EC:2.7.13.3]	gi|224109524|ref|XP_002333242.1|/0/predicted protein [Populus trichocarpa]
PGSC0003DMT400062461	1992	3.482737585	Up	2.47E-30	3.45E-29	-	gi|225448645|ref|XP_002274437.1|/0/PREDICTED: mini-chromosome maintenance complex-binding protein [Vitis vinifera]
PGSC0003DMT400003805	1302	3.48104428	Up	5.22E-172	4.43E-170	K03320|1|0.0|634|rcu:RCOM_1024140|ammonium transporter, Amt family	gi|22001520|sp|P58905.1|AMT11_SOLLC/0/RecName: Full=Ammonium transporter 1 member 1; AltName: Full=LeAMT1;1
PGSC0003DMT400050067	1124	3.479470145	Up	9.33E-172	7.86E-170	-	gi|225449855|ref|XP_002265000.1|/3.36195e-103/PREDICTED: annexin D4 [Vitis vinifera]
PGSC0003DMT400046159	605	3.477745301	Up	1.15E-281	1.72E-279	-	gi|10798746|dbj|BAB16425.1|/5.06298e-06/glycine rich protein [Nicotiana tabacum]
PGSC0003DMT400072701	2494	3.476467344	Up	0	0	K00789|1|0.0|729|rcu:RCOM_1354270|S-adenosylmethionine synthetase [EC:2.5.1.6]	gi|193290730|gb|ACF17673.1|/0/putative S-adenosylmethionine synthetase [Capsicum annuum]
PGSC0003DMT400018218	1184	3.473683575	Up	1.13E-146	7.98E-145	-	gi|295407899|gb|ADG04234.1|/2.80916e-156/mannose-binding lectin [Capsicum annuum]
PGSC0003DMT400024646	2739	3.467767852	Up	2.48E-23	2.77E-22	K13680|1|1e-115|416|smo:SELMODRAFT_230176|beta-mannan synthase [EC:2.4.1.32]	gi|225464331|ref|XP_002271933.1|/0/PREDICTED: probable xyloglucan glycosyltransferase 5 [Vitis vinifera]
PGSC0003DMT400041566	1402	3.462869053	Up	5.46E-56	1.32E-54	K00083|1|5e-150|529|pop:POPTR_667694|cinnamyl-alcohol dehydrogenase [EC:1.1.1.195]	gi|291165308|gb|ADD81205.1|/1.25932e-161/sinapyl alcohol dehydrogenase 2 [Nicotiana tabacum]
PGSC0003DMT400063300	2640	3.45724998	Up	3.34E-62	9.05E-61	-	gi|359491381|ref|XP_002267425.2|/0/PREDICTED: DUF246 domain-containing protein At1g04910-like [Vitis vinifera]
PGSC0003DMT400020635	1052	3.453245828	Up	1.72E-96	7.67E-95	K09422|1|5e-47|186|sbi:SORBI_02g013010|myb proto-oncogene protein, plant	gi|9954116|gb|AAG08961.1|AF122053_1/1.08729e-108/tuber-specific and sucrose-responsive element binding factor [Solanum tuberosum]
PGSC0003DMT400008001	1306	3.451373414	Up	1.03E-07	4.89E-07	K05278|1|2e-50|197|rcu:RCOM_1031440|flavonol synthase [EC:1.14.11.23];K06892|5|8e-49|192|pop:POPTR_550478|	gi|255575141|ref|XP_002528475.1|/9.43234e-116/Leucoanthocyanidin dioxygenase, putative [Ricinus communis]
PGSC0003DMT400010165	1797	3.451373414	Up	1.03E-07	4.89E-07	K04733|1|7e-42|153|smo:SELMODRAFT_230241|interleukin-1 receptor-associated kinase 4 [EC:2.7.11.1];K13430|5|8e-41|149|rcu:RCOM_1078760|serine/threonine-protein kinase PBS1 [EC:2.7.11.1]	gi|359477044|ref|XP_002275760.2|/0/PREDICTED: G-type lectin S-receptor-like serine/threonine-protein kinase RLK1-like [Vitis vinifera]
PGSC0003DMT400071835	2347	3.451373414	Up	1.03E-07	4.89E-07	-	gi|147780847|emb|CAN61720.1|/7.5684e-51/hypothetical protein VITISV_035865 [Vitis vinifera]
PGSC0003DMT400006086	3088	3.451373414	Up	1.03E-07	4.89E-07	-	gi|559237|gb|AAA98492.1|/2.53886e-57/tyrosine-rich hydroxyproline-rich glycoprotein, partial [Petroselinum crispum]
PGSC0003DMT400030515	1462	3.451373414	Up	7.96E-21	8.07E-20	K13963|1|8e-132|468|rcu:RCOM_1591990|serpin B	gi|26224736|gb|AAN76362.1|/4.9075e-132/serpin-like protein, partial [Citrus x paradisi]
PGSC0003DMT400046152	999	3.443105798	Up	4.99E-12	3.28E-11	K03006|1|8e-32|135|vvi:100264310|DNA-directed RNA polymerase II subunit RPB1 [EC:2.7.7.6]	gi|225459758|ref|XP_002285900.1|/8.41855e-31/PREDICTED: DNA-directed RNA polymerase II subunit RPB1-like [Vitis vinifera]
PGSC0003DMT400071314	557	3.441031469	Up	4.47E-27	5.69E-26	K11254|1|7e-40|161|mtr:MTR_2g096100|histone H4	gi|350539093|ref|NP_001234118.1|/2.86504e-39/histone H4 [Solanum lycopersicum]
PGSC0003DMT400061535	1195	3.437567614	Up	1.42E-20	1.43E-19	K14496|1|2e-78|290|vvi:100267073|abscisic acid receptor PYR/PYL family	gi|225439530|ref|XP_002264158.1|/2.6295e-77/PREDICTED: abscisic acid receptor PYL4-like [Vitis vinifera]
PGSC0003DMT400068062	992	3.434790529	Up	2.58E-33	4.01E-32	-	gi|21555032|gb|AAM63759.1|/6.95957e-62/unknown [Arabidopsis thaliana]
PGSC0003DMT400005554	2655	3.430614853	Up	2.11E-05	7.81E-05	-	gi|359482068|ref|XP_002272910.2|/0/PREDICTED: rop guanine nucleotide exchange factor 1-like [Vitis vinifera]
PGSC0003DMT400049831	882	3.430614853	Up	2.11E-05	7.81E-05	-	gi|359479645|ref|XP_003632315.1|/8.48984e-29/PREDICTED: uncharacterized protein LOC100852532 [Vitis vinifera]
PGSC0003DMT400042702	1632	3.430614853	Up	9.46E-10	5.35E-09	K00517|1|0.0|669|ath:AT5G09970|[EC:1.14.-.-];K09754|5|6e-67|253|gmx:100811080|coumaroylquinate(coumaroylshikimate) 3'-monooxygenase [EC:1.14.13.36]	gi|225438563|ref|XP_002280007.1|/0/PREDICTED: cytochrome P450 78A4-like [Vitis vinifera]
PGSC0003DMT400015824	1173	3.430614853	Up	9.46E-10	5.35E-09	K09872|1|9e-139|491|ath:AT4G35100|aquaporin PIP	gi|319659267|gb|ADV58935.1|/1.63527e-156/aquaporin [Solanum lycopersicum]
PGSC0003DMT400064427	4425	3.430614853	Up	1.42E-22	1.55E-21	K04733|1|2e-145|516|ath:AT5G38990|interleukin-1 receptor-associated kinase 4 [EC:2.7.11.1];K00924|3|2e-65|250|osa:4333525|[EC:2.7.1.-]	gi|224115046|ref|XP_002316926.1|/0/predicted protein [Populus trichocarpa]
PGSC0003DMT400072645	1714	3.422752736	Up	4.68E-35	7.52E-34	K00517|1|2e-95|348|ath:AT3G52970|[EC:1.14.-.-];K05280|3|2e-77|288|ath:AT5G07990|flavonoid 3'-monooxygenase [EC:1.14.13.21]	gi|584865|sp|P37122.1|C76A2_SOLME/0/RecName: Full=Cytochrome P450 76A2; AltName: Full=CYPLXXVIA2; AltName: Full=Cytochrome P-450EG7
PGSC0003DMT400015087	3594	3.418014817	Up	2.53E-22	2.74E-21	K00924|1|0.0|674|aly:ARALYDRAFT_475717|[EC:2.7.1.-]	gi|359479100|ref|XP_002274506.2|/0/PREDICTED: probable receptor protein kinase TMK1-like [Vitis vinifera]
PGSC0003DMT400067117	4915	3.409553238	Up	1.85E-07	8.56E-07	K06627|1|8e-135|477|pop:POPTR_548650|cyclin A	gi|350537079|ref|NP_001233768.1|/0/cyclin A2 [Solanum lycopersicum]
PGSC0003DMT400017083	1041	3.409553238	Up	8.57E-14	6.32E-13	-	gi|225459985|ref|XP_002269541.1|/1.84306e-68/PREDICTED: uncharacterized protein LOC100248177 [Vitis vinifera]
PGSC0003DMT400078527	1975	3.409553238	Up	1.16E-63	3.19E-62	-	gi|255570677|ref|XP_002526293.1|/0/GABA-specific permease, putative [Ricinus communis]
PGSC0003DMT400013998	513	3.409553238	Up	1.85E-07	8.56E-07	K13692|1|3e-37|152|ath:AT1G05560|UDP-glucose:(indol-3-yl)acetate beta-D-glucosyltransferase [EC:2.4.1.121];K12338|4|3e-34|142|aly:ARALYDRAFT_915488|anthocyanin 5-O-glucosyltransferase [EC:2.4.1.-];K13691|5|3e-34|142|sbi:SORBI_02g030040|pathogen-inducible salicylic acid glucosyltransferase [EC:2.4.1.-]	gi|209954693|dbj|BAG80537.1|/1.22648e-72/putative glycosyltransferase [Lycium barbarum]
PGSC0003DMT400079840	747	3.409553238	Up	1.85E-07	8.56E-07	K00799|1|3e-78|289|gmx:547936|glutathione S-transferase [EC:2.5.1.18]	gi|350534742|ref|NP_001234157.1|/1.76427e-103/glutathione S-transferase-like protein [Solanum lycopersicum]
PGSC0003DMT400007608	2998	3.409553238	Up	1.85E-07	8.56E-07	K13420|1|3e-73|275|aly:ARALYDRAFT_356368|LRR receptor-like serine/threonine-protein kinase FLS2 [EC:2.7.11.1]	gi|225462116|ref|XP_002263233.1|/0/PREDICTED: receptor-like protein 12-like [Vitis vinifera]
PGSC0003DMT400033027	1027	3.406519178	Up	2.48E-261	3.31E-259	K10525|1|2e-67|254|vvi:100257779|allene oxide cyclase [EC:5.3.99.6]	gi|23956574|gb|AAN37418.1|/4.25809e-110/allene oxide cyclase [Solanum tuberosum]
PGSC0003DMT400023487	4818	3.401041738	Up	2.61E-32	3.91E-31	K05666|1|0.0|655|olu:OSTLU_35503|ATP-binding cassette, subfamily C (CFTR/MRP), member 2;K05658|2|1e-61|237|sbi:SORBI_07g003520|ATP-binding cassette, subfamily B (MDR/TAP), member 1	gi|255545090|ref|XP_002513606.1|/0/multidrug resistance-associated protein 1, 3 (mrp1, 3), abc-transoprter, putative [Ricinus communis]
PGSC0003DMT400048130	1710	3.398905994	Up	2.65E-34	4.21E-33	K13065|1|2e-32|139|aly:ARALYDRAFT_892660|shikimate O-hydroxycinnamoyltransferase [EC:2.3.1.133]	gi|357528936|gb|AET80688.1|/1.28037e-166/putrescine hydroxycinnamoyl transferase [Nicotiana attenuata]
PGSC0003DMT400072449	1329	3.398905994	Up	1.69E-09	9.38E-09	K07213|1|4e-07|54.3|osa:4344925|copper chaperone	gi|356570770|ref|XP_003553557.1|/1.86804e-34/PREDICTED: uncharacterized protein LOC100795652 [Glycine max]
PGSC0003DMT400041754	1617	3.392479725	Up	1.59E-11	1.02E-10	K08237|1|1e-34|145|ath:AT4G01070|hydroquinone glucosyltransferase [EC:2.4.1.218];K13496|3|5e-34|144|ath:AT2G36800|UDP-glucosyl transferase 73C [EC:2.4.1.-]	gi|20149064|gb|AAM12787.1|/0/putative anthocyanidine rhamnosyl-transferase [Capsicum annuum]
PGSC0003DMT400059652	1571	3.392479725	Up	1.59E-11	1.02E-10	-	gi|255579104|ref|XP_002530400.1|/3.95827e-167/conserved hypothetical protein [Ricinus communis]
PGSC0003DMT400075236	1461	3.392479725	Up	1.59E-11	1.02E-10	K13065|1|1e-17|89.7|pop:POPTR_784746|shikimate O-hydroxycinnamoyltransferase [EC:2.3.1.133];K15400|2|2e-17|89.0|ppp:PHYPADRAFT_138784|omega-hydroxypalmitate O-feruloyl transferase [EC:2.3.1.188]	gi|357528933|gb|AET80687.1|/1.33334e-137/putative spermidine hydroxycinnamoyl transferase [Nicotiana attenuata]
PGSC0003DMT400066365	2628	3.388179587	Up	4.88E-38	8.41E-37	K00924|1|0.0|898|aly:ARALYDRAFT_485401|[EC:2.7.1.-]	gi|147852275|emb|CAN82235.1|/0/hypothetical protein VITISV_007568 [Vitis vinifera]
PGSC0003DMT400047177	1583	3.388179587	Up	1.53E-13	1.11E-12	-	gi|255553797|ref|XP_002517939.1|/9.98629e-118/Beta-expansin 3 precursor, putative [Ricinus communis]
PGSC0003DMT400081446	1286	3.385100194	Up	1.49E-15	1.21E-14	K13258|1|1e-60|232|gmx:547489|2-hydroxyisoflavanone dehydratase [EC:4.2.1.105];K14493|2|6e-20|97.1|ppp:PHYPADRAFT_118478|gibberellin receptor GID1 [EC:3.-.-.-]	gi|82697977|gb|ABB89023.1|/1.00947e-69/CXE carboxylesterase [Actinidia eriantha]
PGSC0003DMT400036695	1939	3.383583324	Up	1.06E-124	6.31E-123	K13065|1|0.0|728|rcu:RCOM_1442250|shikimate O-hydroxycinnamoyltransferase [EC:2.3.1.133]	gi|193290698|gb|ACF17657.1|/0/putative hydroxycinnamoyl transferase [Capsicum annuum]
PGSC0003DMT400051945	1425	3.380984086	Up	1.44E-19	1.39E-18	K05279|1|9e-19|93.2|aly:ARALYDRAFT_495497|flavonol 3-O-methyltransferase [EC:2.1.1.76];K13066|3|1e-17|89.7|pop:POPTR_824484|caffeic acid 3-O-methyltransferase [EC:2.1.1.68];K00360|5|7e-17|87.0|ppp:PHYPADRAFT_184973|nitrate reductase (NADH) [EC:1.7.1.1]	gi|296386|emb|CAA50575.1|/4.26343e-64/cytochrome b5 [Nicotiana tabacum]
PGSC0003DMT400015811	2342	3.378540534	Up	3.89E-132	2.43E-130	-	gi|225427985|ref|XP_002277695.1|/0/PREDICTED: uncharacterized protein LOC100260696 [Vitis vinifera]
PGSC0003DMT400035274	1070	3.374658448	Up	1.50E-33	2.34E-32	K01051|1|4e-12|70.5|rcu:RCOM_1179070|pectinesterase [EC:3.1.1.11]	gi|225444639|ref|XP_002276089.1|/2.86711e-48/PREDICTED: 21 kDa protein-like [Vitis vinifera]
PGSC0003DMT400061237	690	3.366484516	Up	2.85E-11	1.79E-10	K15404|1|8e-64|241|pop:POPTR_732680|aldehyde decarbonylase [EC:4.1.99.5]	gi|147814807|emb|CAN63491.1|/1.96142e-66/hypothetical protein VITISV_032726 [Vitis vinifera]
PGSC0003DMT400016684	7466	3.366484516	Up	3.79E-05	0.000135587	-	gi|255554202|ref|XP_002518141.1|/3.5342e-63/conserved hypothetical protein [Ricinus communis]
PGSC0003DMT400078142	4186	3.366484516	Up	3.30E-07	1.49E-06	K10398|1|0.0|1587|vvi:100255345|kinesin family member 11	gi|297746163|emb|CBI16219.3|/0/unnamed protein product [Vitis vinifera]
PGSC0003DMT400061846	3208	3.366484516	Up	3.30E-07	1.49E-06	K02291|1|0.0|639|vvi:100246195|phytoene synthase [EC:2.5.1.32]	gi|350537597|ref|NP_001234812.1|/0/phytoene synthase 1, chloroplastic [Solanum lycopersicum]
PGSC0003DMT400017780	1784	3.366484516	Up	3.79E-05	0.000135609	K13496|1|3e-20|67.8|ath:AT2G36800|UDP-glucosyl transferase 73C [EC:2.4.1.-]	gi|387135292|gb|AFJ53027.1|/3.51217e-38/UDP-glycosyltransferase 1 [Linum usitatissimum]
PGSC0003DMT400029031	1880	3.366484516	Up	2.65E-15	2.13E-14	K15404|1|3e-87|321|ath:AT1G02205|aldehyde decarbonylase [EC:4.1.99.5]	gi|225445726|ref|XP_002270946.1|/0/PREDICTED: protein WAX2 isoform 2 [Vitis vinifera]
PGSC0003DMT400070026	3703	3.366484516	Up	3.79E-05	0.000135565	K04733|1|6e-58|224|smo:SELMODRAFT_159261|interleukin-1 receptor-associated kinase 4 [EC:2.7.11.1];K13417|3|2e-55|216|ath:AT2G13790|somatic embryogenesis receptor kinase 4 [EC:2.7.10.1 2.7.11.1];K13415|4|4e-55|215|sbi:SORBI_03g032990|protein brassinosteroid insensitive 1 [EC:2.7.10.1 2.7.11.1];K13416|5|5e-55|215|ath:AT4G33430|brassinosteroid insensitive 1-associated receptor kinase 1 [EC:2.7.10.1 …	gi|225459499|ref|XP_002284416.1|/0/PREDICTED: G-type lectin S-receptor-like serine/threonine-protein kinase At5g35370-like [Vitis vinifera]
PGSC0003DMT400074738	2098	3.366484516	Up	3.30E-07	1.49E-06	-	gi|359477106|ref|XP_003631938.1|/0/PREDICTED: CAS1 domain-containing protein 1-like [Vitis vinifera]
PGSC0003DMT400053846	1244	3.366484516	Up	3.79E-05	0.00013563	-	gi|225464680|ref|XP_002275506.1|/4.38178e-22/PREDICTED: probable membrane-associated kinase regulator 2-like [Vitis vinifera]
PGSC0003DMT400026503	3284	3.366484516	Up	3.79E-05	0.000135652	K04733|1|2e-28|127|smo:SELMODRAFT_159261|interleukin-1 receptor-associated kinase 4 [EC:2.7.11.1];K00924|3|3e-27|122|aly:ARALYDRAFT_486409|[EC:2.7.1.-]	gi|225443782|ref|XP_002266057.1|/0/PREDICTED: probable LRR receptor-like serine/threonine-protein kinase At5g45840-like [Vitis vinifera]
PGSC0003DMT400076533	225	3.366484516	Up	3.02E-09	1.65E-08	-	gi|18395626|ref|NP_564227.1|/2.31259e-08/uncharacterized protein [Arabidopsis thaliana]
PGSC0003DMT400065504	468	3.353736023	Up	2.13E-62	5.78E-61	K13420|1|2e-08|56.2|aly:ARALYDRAFT_356368|LRR receptor-like serine/threonine-protein kinase FLS2 [EC:2.7.11.1];K00924|4|6e-08|54.7|aly:ARALYDRAFT_473063|[EC:2.7.1.-]	gi|15230349|ref|NP_188563.1|/1.29498e-37/leucine-rich repeat-containing protein [Arabidopsis thaliana]
PGSC0003DMT400013830	1645	3.352290634	Up	6.83E-129	4.19E-127	K00924|1|1e-21|103|ath:AT5G22850|[EC:2.7.1.-]	gi|225465837|ref|XP_002264626.1|/7.14832e-159/PREDICTED: aspartic proteinase nepenthesin-1-like isoform 1 [Vitis vinifera]
PGSC0003DMT400041482	2340	3.35183774	Up	1.90E-54	4.48E-53	-	gi|225444832|ref|XP_002279061.1|/4.42679e-43/PREDICTED: uncharacterized protein LOC100261010 [Vitis vinifera]
PGSC0003DMT400047311	746	3.339594798	Up	2.05E-125	1.23E-123	-	gi|19320|emb|CAA42537.1|/3.28308e-33/wound induced protein [Solanum lycopersicum]
PGSC0003DMT400018012	1300	3.338605484	Up	4.65E-75	1.57E-73	-	gi|225453444|ref|XP_002275584.1|/2.86915e-80/PREDICTED: uncharacterized protein LOC100247848 [Vitis vinifera]
PGSC0003DMT400023448	2078	3.333317652	Up	5.39E-09	2.87E-08	K13416|1|2e-37|155|ath:AT4G33430|brassinosteroid insensitive 1-associated receptor kinase 1 [EC:2.7.10.1 2.7.11.1];K04733|3|9e-37|153|smo:SELMODRAFT_33807|interleukin-1 receptor-associated kinase 4 [EC:2.7.11.1];K13418|4|2e-36|152|vvi:100247683|somatic embryogenesis receptor kinase 1 [EC:2.7.10.1 2.7.11.1];K13417|5|3e-36|151|aly:ARALYDRAFT_899604|somatic embryogenesis receptor kinase 4 [EC:2.7.10…	gi|359490866|ref|XP_002267505.2|/3.97776e-165/PREDICTED: probable receptor-like protein kinase At5g39030-like [Vitis vinifera]
PGSC0003DMT400074567	1802	3.333317652	Up	5.39E-09	2.87E-08	K08900|1|4e-152|536|pop:POPTR_271862|mitochondrial chaperone BCS1	gi|225450283|ref|XP_002267624.1|/0/PREDICTED: ATPase family gene 2 protein-like [Vitis vinifera]
PGSC0003DMT400075980	2758	3.333317652	Up	5.39E-09	2.87E-08	K05391|1|0.0|1113|vvi:100267557|cyclic nucleotide gated channel, other eukaryote	gi|147855614|emb|CAN83465.1|/0/hypothetical protein VITISV_038667 [Vitis vinifera]
PGSC0003DMT400021880	2068	3.326591789	Up	1.44E-20	1.44E-19	-	gi|255571909|ref|XP_002526897.1|/1.21922e-81/ATP binding protein, putative [Ricinus communis]
PGSC0003DMT400037702	1504	3.325092885	Up	1.83E-87	7.32E-86	-	gi|225423993|ref|XP_002282702.1|/1.93308e-139/PREDICTED: monoglyceride lipase [Vitis vinifera]
PGSC0003DMT400004126	2399	3.32466434	Up	0	0	-	gi|3402282|emb|CAA04449.1|/1.14981e-78/proline-rich protein [Solanum tuberosum]
PGSC0003DMT400065088	1700	3.322090397	Up	5.90E-07	2.59E-06	K00924|1|1e-24|113|aly:ARALYDRAFT_489138|[EC:2.7.1.-]	gi|225463766|ref|XP_002267930.1|/6.96189e-165/PREDICTED: aspartic proteinase nepenthesin-1-like [Vitis vinifera]
PGSC0003DMT400022952	1471	3.322090397	Up	5.90E-07	2.59E-06	K00011|1|1e-134|478|ath:AT2G37790|aldehyde reductase [EC:1.1.1.21];K00002|2|7e-123|439|osa:4338987|alcohol dehydrogenase (NADP+) [EC:1.1.1.2];K08243|3|2e-63|241|gmx:547911|6'-deoxychalcone synthase [EC:2.3.1.170]	gi|388520373|gb|AFK48248.1|/4.46537e-141/unknown [Lotus japonicus]
PGSC0003DMT400038284	974	3.322090397	Up	5.90E-07	2.59E-06	-	gi|24745596|dbj|BAC23029.1|/2.97726e-126/tyramine hydroxycinnamoyl transferase [Solanum tuberosum]
PGSC0003DMT400068648	787	3.322090397	Up	5.90E-07	2.59E-06	-	gi|356529223|ref|XP_003533195.1|/1.64206e-70/PREDICTED: uncharacterized protein LOC100800540 [Glycine max]
PGSC0003DMT400013821	936	3.322090397	Up	8.43E-76	2.87E-74	-	gi|75153341|sp|Q8H9D2.1|NQR_SOLTU/1.1154e-90/RecName: Full=NAD(P)H:quinone oxidoreductase; Short=NAD(P)H:QR
PGSC0003DMT400023082	1712	3.322090397	Up	2.55E-24	2.94E-23	K01179|1|3e-161|566|sbi:SORBI_02g030710|endoglucanase [EC:3.2.1.4]	gi|350538697|ref|NP_001234867.1|/0/endo-1,4-beta-glucanase precursor [Solanum lycopersicum]
PGSC0003DMT400033048	1171	3.322090397	Up	1.63E-41	3.03E-40	-	gi|350535935|ref|NP_001234221.1|/1.95421e-117/ovate protein [Solanum lycopersicum]
PGSC0003DMT400021662	3426	3.322090397	Up	5.90E-07	2.59E-06	K04733|1|7e-72|271|smo:SELMODRAFT_159261|interleukin-1 receptor-associated kinase 4 [EC:2.7.11.1];K13420|3|7e-67|254|ath:AT5G46330|LRR receptor-like serine/threonine-protein kinase FLS2 [EC:2.7.11.1];K13430|5|1e-66|253|rcu:RCOM_1078760|serine/threonine-protein kinase PBS1 [EC:2.7.11.1]	gi|356559110|ref|XP_003547844.1|/0/PREDICTED: probable leucine-rich repeat receptor-like protein kinase At5g49770-like [Glycine max]
PGSC0003DMT400047957	1406	3.32053493	Up	1.11E-56	2.73E-55	K13473|1|2e-59|228|osa:4331523|chitin elicitor-binding protein;K13429|3|5e-07|54.3|ppp:PHYPADRAFT_1279|chitin elicitor receptor kinase 1	gi|338815365|gb|AEJ08745.1|/0/RSI3 [Solanum tuberosum]
PGSC0003DMT400018192	3322	3.318905538	Up	0	0	K12450|1|0.0|1214|vvi:100260586|UDP-glucose 4,6-dehydratase [EC:4.2.1.76]	gi|225461808|ref|XP_002285634.1|/0/PREDICTED: probable rhamnose biosynthetic enzyme 1 [Vitis vinifera]
PGSC0003DMT400020700	1637	3.315137636	Up	4.55E-26	5.58E-25	-	gi|356510383|ref|XP_003523918.1|/2.59547e-60/PREDICTED: B3 domain-containing protein At5g42700-like [Glycine max]
PGSC0003DMT400005104	916	3.313045257	Up	3.59E-58	9.05E-57	K00799|1|1e-80|298|vvi:100246597|glutathione S-transferase [EC:2.5.1.18]	gi|284433794|gb|ADB85103.1|/5.34192e-82/glutathione S-transferase omega [Jatropha curcas]
PGSC0003DMT400001033	1899	3.310775083	Up	4.53E-24	5.18E-23	K13420|1|4e-32|138|pop:POPTR_1075175|LRR receptor-like serine/threonine-protein kinase FLS2 [EC:2.7.11.1]	gi|224117276|ref|XP_002331740.1|/3.03919e-156/predicted protein [Populus trichocarpa]
PGSC0003DMT400002736	4129	3.306983504	Up	2.56E-18	2.36E-17	K04733|1|2e-58|226|smo:SELMODRAFT_159261|interleukin-1 receptor-associated kinase 4 [EC:2.7.11.1];K13430|2|4e-58|225|osa:4329463|serine/threonine-protein kinase PBS1 [EC:2.7.11.1]	gi|255550026|ref|XP_002516064.1|/0/Serine/threonine-protein kinase PBS1, putative [Ricinus communis]
PGSC0003DMT400025581	2106	3.305602274	Up	4.51E-22	4.83E-21	K13412|1|0.0|791|rcu:RCOM_1599390|calcium-dependent protein kinase [EC:2.7.11.1]	gi|255539058|ref|XP_002510594.1|/0/calcium-dependent protein kinase, putative [Ricinus communis]
PGSC0003DMT400061367	1733	3.303405833	Up	3.99E-65	1.14E-63	-	gi|255577538|ref|XP_002529647.1|/3.43879e-151/conserved hypothetical protein [Ricinus communis]
PGSC0003DMT400035464	2598	3.303405833	Up	2.67E-33	4.13E-32	K02542|1|0.0|1260|pop:POPTR_797236|minichromosome maintenance protein 6	gi|224057898|ref|XP_002299379.1|/0/predicted protein [Populus trichocarpa]
PGSC0003DMT400040298	754	3.29937032	Up	8.86E-39	1.55E-37	-	gi|255558384|ref|XP_002520219.1|/4.78405e-40/Gibberellin-regulated protein 3 precursor, putative [Ricinus communis]
PGSC0003DMT400087201	1110	3.29937032	Up	6.79E-05	0.000233719	-	gi|125580730|gb|EAZ21661.1|/2.96589e-19/hypothetical protein OsJ_05294 [Oryza sativa Japonica Group]
PGSC0003DMT400037263	1281	3.29937032	Up	6.79E-05	0.000233755	-	gi|255563482|ref|XP_002522743.1|/2.52651e-105/mutt domain protein, putative [Ricinus communis]
PGSC0003DMT400040210	1193	3.29937032	Up	9.59E-09	5.00E-08	-	gi|147858037|emb|CAN80354.1|/2.07865e-82/hypothetical protein VITISV_003142 [Vitis vinifera]
PGSC0003DMT400055610	1123	3.29937032	Up	6.79E-05	0.000233862	K02866|1|2e-25|115|osa:4332737|large subunit ribosomal protein L10e	gi|350538111|ref|NP_001234071.1|/8.17135e-134/acid phosphatase 1 precursor [Solanum lycopersicum]
PGSC0003DMT400031854	1241	3.29937032	Up	6.79E-05	0.00023379	-	gi|225457863|ref|XP_002269120.1|/1.18913e-19/PREDICTED: uncharacterized protein LOC100259118 [Vitis vinifera]
PGSC0003DMT400049613	2157	3.29937032	Up	1.54E-12	1.04E-11	K14487|1|0.0|1058|rcu:RCOM_0032550|auxin responsive GH3 gene family	gi|255586158|ref|XP_002533739.1|/0/Indole-3-acetic acid-amido synthetase GH3.6, putative [Ricinus communis]
PGSC0003DMT400041595	807	3.29937032	Up	6.79E-05	0.000233826	K08237|1|9e-36|148|pop:POPTR_731288|hydroquinone glucosyltransferase [EC:2.4.1.218];K12356|2|2e-34|144|ath:AT5G66690|coniferyl-alcohol glucosyltransferase [EC:2.4.1.111]	gi|20149064|gb|AAM12787.1|/2.23063e-126/putative anthocyanidine rhamnosyl-transferase [Capsicum annuum]
PGSC0003DMT400001401	1293	3.29937032	Up	1.54E-12	1.04E-11	K09753|1|2e-32|138|pop:POPTR_828723|cinnamoyl-CoA reductase [EC:1.2.1.44]	gi|346680627|gb|AEO45117.1|/1.31183e-109/cinnamoyl-CoA reductase [Betula platyphylla]
PGSC0003DMT400076781	478	3.29937032	Up	1.54E-12	1.04E-11	-	-
PGSC0003DMT400066177	1065	3.296504987	Up	1.09E-90	4.58E-89	-	-
PGSC0003DMT400017935	1700	3.29311133	Up	8.00E-22	8.48E-21	K00006|1|8e-180|628|vvi:100261224|glycerol-3-phosphate dehydrogenase (NAD+) [EC:1.1.1.8]	gi|225452250|ref|XP_002271417.1|/8.47095e-179/PREDICTED: glycerol-3-phosphate dehydrogenase [NAD+] [Vitis vinifera]
PGSC0003DMT400066895	2478	3.29311133	Up	8.00E-22	8.47E-21	K13416|1|1e-53|209|rcu:RCOM_1534760|brassinosteroid insensitive 1-associated receptor kinase 1 [EC:2.7.10.1 2.7.11.1];K13415|2|4e-52|204|osa:4324691|protein brassinosteroid insensitive 1 [EC:2.7.10.1 2.7.11.1]	gi|147798550|emb|CAN72186.1|/0/hypothetical protein VITISV_012898 [Vitis vinifera]
PGSC0003DMT400063297	1774	3.285564521	Up	8.01E-20	7.79E-19	K13496|1|6e-60|230|ath:AT2G36780|UDP-glucosyl transferase 73C [EC:2.4.1.-]	gi|255547075|ref|XP_002514595.1|/4.34506e-141/UDP-glucosyltransferase, putative [Ricinus communis]
PGSC0003DMT400064873	3260	3.276286707	Up	1.05E-06	4.49E-06	-	gi|297741423|emb|CBI32554.3|/2.84542e-107/unnamed protein product [Vitis vinifera]
PGSC0003DMT400011484	874	3.276286707	Up	1.05E-06	4.49E-06	-	gi|225430674|ref|XP_002271039.1|/9.93446e-22/PREDICTED: uncharacterized protein LOC100262060 [Vitis vinifera]
PGSC0003DMT400028676	1044	3.276286707	Up	8.11E-29	1.08E-27	-	gi|356568182|ref|XP_003552292.1|/1.61437e-80/PREDICTED: protein LURP-one-related 15-like [Glycine max]
PGSC0003DMT400010253	1495	3.276286707	Up	1.05E-06	4.49E-06	K12126|1|2e-28|125|aly:ARALYDRAFT_471048|phytochrome-interacting factor 3;K13422|3|5e-10|64.3|mtr:MTR_8g067280|transcription factor MYC2	gi|295881692|gb|ADG56590.1|/9.09518e-65/ALCATRAZ/SPATULA-like protein [Prunus persica]
PGSC0003DMT400040585	753	3.270988519	Up	2.90E-81	1.06E-79	-	gi|350534694|ref|NP_001234666.1|/2.43247e-44/protein RSI-1 precursor [Solanum lycopersicum]
PGSC0003DMT400029318	1413	3.269622977	Up	8.01E-27	1.01E-25	K05279|1|1e-114|411|pop:POPTR_834247|flavonol 3-O-methyltransferase [EC:2.1.1.76];K13066|3|1e-112|405|pop:POPTR_824484|caffeic acid 3-O-methyltransferase [EC:2.1.1.68]	gi|429114|emb|CAA50561.1|/6.93882e-176/catechol O-methyltransferase [Nicotiana tabacum]
PGSC0003DMT400017778	652	3.268821257	Up	9.60E-47	1.98E-45	-	gi|225457158|ref|XP_002283743.1|/5.55235e-41/PREDICTED: uncharacterized protein LOC100263922 [Vitis vinifera]
PGSC0003DMT400083792	1400	3.264604902	Up	8.15E-16	6.71E-15	-	gi|255563290|ref|XP_002522648.1|/1.65223e-20/Gamma-gliadin precursor, putative [Ricinus communis]
PGSC0003DMT400005836	992	3.257550145	Up	2.84E-10	1.67E-09	K14517|1|2e-29|127|ath:AT5G47220|ethylene-responsive transcription factor 2;K09286|2|1e-28|125|ath:AT4G17500|EREBP-like factor	gi|319992787|emb|CBJ55932.1|/2.41426e-30/ethylene response factor 2.1 [Bupleurum kaoi]
PGSC0003DMT400024308	1965	3.254976201	Up	4.44E-21	4.55E-20	-	gi|1087017|gb|AAB35284.1|/3.89037e-21/arabinogalactan-protein [Nicotiana alata]
PGSC0003DMT400020654	1685	3.248441306	Up	5.28E-145	3.64E-143	K01376|1|3e-160|563|aly:ARALYDRAFT_473866|[EC:3.4.22.-];K01365|4|4e-112|403|smo:SELMODRAFT_183539|cathepsin L [EC:3.4.22.15]	gi|5777889|emb|CAB53515.1|/0/cysteine protease [Solanum tuberosum]
PGSC0003DMT400014949	1604	3.243931334	Up	3.08E-86	1.22E-84	K13426|1|7e-15|80.5|ath:AT4G23550|WRKY transcription factor 29;K13424|4|3e-13|75.1|rcu:RCOM_0849600|WRKY transcription factor 33	gi|209978913|gb|ACJ04728.1|/6.93981e-167/WRKY transcription factor-30 [Capsicum annuum]
PGSC0003DMT400037834	1310	3.243336285	Up	2.53E-107	1.26E-105	K15104|1|2e-130|464|rcu:RCOM_0070090|solute carrier family 25 (mitochondrial oxoglutarate transporter), member 11	gi|255579712|ref|XP_002530695.1|/1.97041e-129/mitochondrial dicarboxylate carrier protein, putative [Ricinus communis]
PGSC0003DMT400035989	3611	3.238160419	Up	5.23E-84	2.01E-82	K01087|1|4e-174|610|vvi:100251837|trehalose 6-phosphate phosphatase [EC:3.1.3.12]	gi|292677823|dbj|BAI99253.1|/0/trehalose 6-phosphate phosphatase [Nicotiana tabacum]
PGSC0003DMT400062026	1854	3.233193244	Up	1.28E-299	2.08E-297	-	gi|357517413|ref|XP_003628995.1|/3.83311e-172/Notum-like protein [Medicago truncatula]
PGSC0003DMT400055910	804	3.228980992	Up	0.000121075	0.000401916	K13422|1|6e-11|66.2|rcu:RCOM_0864470|transcription factor MYC2	gi|359496224|ref|XP_003635181.1|/1.37567e-43/PREDICTED: transcription factor DYSFUNCTIONAL TAPETUM 1-like [Vitis vinifera]
PGSC0003DMT400027835	1892	3.228980992	Up	3.02E-08	1.51E-07	K07560|1|4e-63|241|vvi:100252068|D-tyrosyl-tRNA(Tyr) deacylase [EC:3.1.-.-]	gi|297740459|emb|CBI30641.3|/4.33452e-62/unnamed protein product [Vitis vinifera]
PGSC0003DMT400070621	962	3.228980992	Up	0.000121075	0.000401737	K01166|1|3e-13|73.9|pop:POPTR_820480|ribonuclease T2 [EC:3.1.27.1]	gi|255543735|ref|XP_002512930.1|/3.83919e-17/ribonuclease t2, putative [Ricinus communis]
PGSC0003DMT400059346	3768	3.228980992	Up	0.000121075	0.000401856	K13420|1|4e-154|544|osa:4337016|LRR receptor-like serine/threonine-protein kinase FLS2 [EC:2.7.11.1]	gi|114053449|gb|AAT40539.2|/0/Leucine Rich Repeat family protein [Solanum demissum]
PGSC0003DMT400081975	883	3.228980992	Up	1.87E-06	7.79E-06	-	gi|225435694|ref|XP_002283442.1|/3.34251e-41/PREDICTED: non-specific lipid-transfer protein-like protein At2g13820-like [Vitis vinifera]
PGSC0003DMT400054314	681	3.228980992	Up	2.55E-15	2.05E-14	-	-
PGSC0003DMT400078203	1740	3.228980992	Up	1.87E-06	7.79E-06	-	gi|224054582|ref|XP_002298332.1|/1.76675e-46/predicted protein [Populus trichocarpa]
PGSC0003DMT400029325	1644	3.228980992	Up	0.000121075	0.000401797	-	gi|255578224|ref|XP_002529980.1|/1.23068e-126/calmodulin binding protein, putative [Ricinus communis]
PGSC0003DMT400036927	2202	3.210833646	Up	7.79E-29	1.04E-27	K14684|1|0.0|787|rcu:RCOM_1503150|solute carrier family 25 (mitochondrial phosphate transporter), member 23/24/25/41	gi|255540015|ref|XP_002511072.1|/0/Succinate/fumarate mitochondrial transporter, putative [Ricinus communis]
PGSC0003DMT400029745	2740	3.206613179	Up	1.36E-23	1.54E-22	-	gi|297820588|ref|XP_002878177.1|/0/C2 domain-containing protein [Arabidopsis lyrata subsp. lyrata]
PGSC0003DMT400055131	2208	3.199834647	Up	8.91E-10	5.05E-09	K04733|1|3e-59|228|smo:SELMODRAFT_230241|interleukin-1 receptor-associated kinase 4 [EC:2.7.11.1];K13416|3|5e-55|214|rcu:RCOM_1534760|brassinosteroid insensitive 1-associated receptor kinase 1 [EC:2.7.10.1 2.7.11.1];K13418|5|1e-54|213|vvi:100247683|somatic embryogenesis receptor kinase 1 [EC:2.7.10.1 2.7.11.1]	gi|225452394|ref|XP_002273718.1|/0/PREDICTED: cysteine-rich receptor-like protein kinase 42 [Vitis vinifera]
PGSC0003DMT400044514	1864	3.199834647	Up	7.65E-27	9.63E-26	K15638|1|1e-126|451|ath:AT1G17060|cytochrome P450, family 72, subfamily C, polypeptide 1;K15639|3|1e-115|415|aly:ARALYDRAFT_901457|cytochrome P450, family 734, subfamily A, polypeptide 1 (PHYB activation tagged suppressor 1) [EC:1.14.-.-];K10717|5|3e-91|334|vvi:100258332|cytokinin trans-hydroxylase	gi|85068668|gb|ABC69414.1|/0/CYP72A57 [Nicotiana tabacum]
PGSC0003DMT400057204	2312	3.197730058	Up	4.28E-25	5.10E-24	-	gi|22331208|ref|NP_188686.2|/0/purple acid phosphatase 18 [Arabidopsis thaliana]
PGSC0003DMT400003629	2472	3.196559515	Up	7.81E-32	1.14E-30	-	gi|359489005|ref|XP_002278669.2|/0/PREDICTED: phosphate transporter PHO1 homolog 9-like [Vitis vinifera]
PGSC0003DMT400063253	1032	3.195297866	Up	2.40E-23	2.68E-22	-	gi|359490920|ref|XP_002272298.2|/3.41275e-99/PREDICTED: uncharacterized protein LOC100264587 [Vitis vinifera]
PGSC0003DMT400058132	3715	3.192455116	Up	5.35E-08	2.62E-07	K13420|1|5e-134|477|ath:AT5G46330|LRR receptor-like serine/threonine-protein kinase FLS2 [EC:2.7.11.1]	gi|145666466|gb|ABP88740.1|/0/putative receptor-like protein kinase [Capsicum frutescens]
PGSC0003DMT400068276	774	3.187160817	Up	4.58E-13	3.22E-12	-	gi|225436319|ref|XP_002267642.1|/2.75365e-54/PREDICTED: uncharacterized protein LOC100243168 [Vitis vinifera]
PGSC0003DMT400076208	4689	3.186524193	Up	0	0	K05681|1|6e-53|208|olu:OSTLU_38326|ATP-binding cassette, subfamily G (WHITE), member 2;K12843|3|6e-50|198|vvi:100248403|U4/U6 small nuclear ribonucleoprotein PRP3	gi|75326590|sp|Q76CU2.1|PDR1_TOBAC/0/RecName: Full=Pleiotropic drug resistance protein 1; AltName: Full=NtPDR1
PGSC0003DMT400026051	2113	3.185615127	Up	0	0	K00318|1|2e-162|570|gmx:100797464|proline dehydrogenase [EC:1.5.99.8]	gi|237639900|gb|ACR08418.1|/0/proline oxidase/dehydrogenase 1 [Capsicum annuum]
PGSC0003DMT400013309	2530	3.183177303	Up	4.25E-28	5.55E-27	-	gi|225437795|ref|XP_002281632.1|/0/PREDICTED: uncharacterized protein LOC100255480 isoform 1 [Vitis vinifera]
PGSC0003DMT400008245	1568	3.181926471	Up	0	0	K14489|1|7e-12|70.5|vvi:100263145|arabidopsis histidine kinase 2/3/4 (cytokinin receptor) [EC:2.7.13.3]	gi|350534796|ref|NP_001234416.1|/0/beta-glucosidase 08 precursor [Solanum lycopersicum]
PGSC0003DMT400065091	2059	3.180071392	Up	3.31E-06	1.35E-05	K13420|1|7e-61|233|rcu:RCOM_0633880|LRR receptor-like serine/threonine-protein kinase FLS2 [EC:2.7.11.1]	gi|225463775|ref|XP_002267653.1|/0/PREDICTED: probably inactive leucine-rich repeat receptor-like protein kinase At2g25790-like [Vitis vinifera]
PGSC0003DMT400007737	754	3.180071392	Up	3.31E-06	1.35E-05	K13448|1|4e-38|156|vvi:100247858|calcium-binding protein CML	gi|350537863|ref|NP_001234570.1|/2.97576e-66/regulator of gene silencing [Solanum lycopersicum]
PGSC0003DMT400034044	740	3.180071392	Up	3.31E-06	1.35E-05	-	-
PGSC0003DMT400012965	2946	3.180071392	Up	3.31E-06	1.35E-05	-	gi|302144145|emb|CBI23250.3|/4.02303e-121/unnamed protein product [Vitis vinifera]
PGSC0003DMT400023725	2197	3.180071392	Up	2.42E-31	3.49E-30	K01051|1|3e-112|404|vvi:100233113|pectinesterase [EC:3.1.1.11]	gi|225441979|ref|XP_002265217.1|/0/PREDICTED: pectinesterase 3 [Vitis vinifera]
PGSC0003DMT400004734	618	3.176513572	Up	1.33E-24	1.55E-23	-	gi|359497194|ref|XP_003635450.1|/5.80017e-29/PREDICTED: uncharacterized protein LOC100853798 [Vitis vinifera]
PGSC0003DMT400040011	2844	3.175541733	Up	1.34E-19	1.29E-18	K11654|1|4e-121|434|ath:AT5G18620|SWI/SNF-related matrix-associated actin-dependent regulator of chromatin subfamily A member 5 [EC:3.6.4.-]	gi|359476575|ref|XP_002267239.2|/0/PREDICTED: ATP-dependent DNA helicase DDM1-like [Vitis vinifera]
PGSC0003DMT400081974	861	3.170087303	Up	1.57E-09	8.76E-09	-	gi|356512477|ref|XP_003524945.1|/4.75138e-45/PREDICTED: uncharacterized protein LOC100780285 [Glycine max]
PGSC0003DMT400055650	3494	3.170087303	Up	7.57E-18	6.84E-17	K13415|1|1e-96|353|osa:4324691|protein brassinosteroid insensitive 1 [EC:2.7.10.1 2.7.11.1]	gi|225433686|ref|XP_002265846.1|/0/PREDICTED: probably inactive leucine-rich repeat receptor-like protein kinase At3g28040-like [Vitis vinifera]
PGSC0003DMT400041073	5332	3.165787166	Up	8.07E-13	5.59E-12	K03320|1|0.0|717|mtr:MTR_7g069640|ammonium transporter, Amt family	gi|357506079|ref|XP_003623328.1|/0/Ammonium transporter 3 member [Medicago truncatula]
PGSC0003DMT400052416	3556	3.163782726	Up	1.17E-71	3.74E-70	-	gi|225440616|ref|XP_002273894.1|/1.57746e-159/PREDICTED: UPF0503 protein At3g09070, chloroplastic-like [Vitis vinifera]
PGSC0003DMT400018139	2565	3.154980411	Up	0.000215178	0.0006886	K08770|1|2e-12|73.6|osa:4337080|ubiquitin C	gi|255564699|ref|XP_002523344.1|/0/protein with unknown function [Ricinus communis]
PGSC0003DMT400051838	2128	3.154980411	Up	0.000215178	0.000688404	K10767|1|4e-26|118|sbi:SORBI_06g033940|alkylated DNA repair protein alkB homolog 5 [EC:1.14.11.-];K10770|3|4e-09|62.0|ota:Ot13g02430|alkylated DNA repair protein alkB homolog 8 [EC:1.14.11.- 2.1.1.229]	gi|255567650|ref|XP_002524804.1|/2.16934e-166/conserved hypothetical protein [Ricinus communis]
PGSC0003DMT400028047	1949	3.154980411	Up	4.70E-11	2.92E-10	K15397|1|0.0|825|vvi:100247295|3-ketoacyl-CoA synthase [EC:2.3.1.-]	gi|225453600|ref|XP_002264721.1|/0/PREDICTED: 3-ketoacyl-CoA synthase 1-like [Vitis vinifera]
PGSC0003DMT400022023	1431	3.154980411	Up	0.000215178	0.000688306	K09286|1|1e-55|216|vvi:100245515|EREBP-like factor	gi|358008884|gb|AET99101.1|/7.81445e-66/dehydration-responsive element-binding protein DREB4 [Solanum tuberosum]
PGSC0003DMT400020910	887	3.154980411	Up	0.000215178	0.000688502	K01674|1|9e-98|354|rcu:RCOM_0544250|carbonic anhydrase [EC:4.2.1.1]	gi|255577068|ref|XP_002529418.1|/9.52918e-97/carbonic anhydrase, putative [Ricinus communis]
PGSC0003DMT400028081	384	3.154980411	Up	0.000215178	0.000688207	-	gi|321150012|gb|ADW66153.1|/1.14674e-41/organ-specific protein S2 [Solanum nigrum]
PGSC0003DMT400015197	1027	3.154980411	Up	0.000215178	0.000688699	-	gi|225436100|ref|XP_002277937.1|/4.92871e-66/PREDICTED: putative axial regulator YABBY 2 [Vitis vinifera]
PGSC0003DMT400052480	4858	3.154980411	Up	1.31E-30	1.85E-29	-	gi|225440548|ref|XP_002273340.1|/5.16441e-108/PREDICTED: uncharacterized protein LOC100245981 [Vitis vinifera]
PGSC0003DMT400056199	717	3.154980411	Up	2.31E-27	2.96E-26	K07213|1|9e-12|68.6|bdi:100823139|copper chaperone	gi|351726052|ref|NP_001238649.1|/8.16609e-63/uncharacterized protein LOC100500473 [Glycine max]
PGSC0003DMT400017199	1253	3.147730672	Up	6.03E-69	1.87E-67	K14493|1|5e-37|153|ppp:PHYPADRAFT_118478|gibberellin receptor GID1 [EC:3.-.-.-]	gi|224136894|ref|XP_002322442.1|/2.0843e-88/predicted protein [Populus trichocarpa]
PGSC0003DMT400042544	1280	3.144092095	Up	7.19E-24	8.18E-23	-	gi|356524307|ref|XP_003530771.1|/1.38956e-95/PREDICTED: probable long-chain-alcohol O-fatty-acyltransferase 1-like [Glycine max]
PGSC0003DMT400015634	3413	3.142269359	Up	1.29E-20	1.30E-19	K08332|1|5e-11|68.9|vcn:VOLCADRAFT_41528|vacuolar protein 8	gi|224107933|ref|XP_002314659.1|/0/predicted protein [Populus trichocarpa]
PGSC0003DMT400040232	2247	3.142269359	Up	1.29E-20	1.30E-19	K14611|1|0.0|855|pop:POPTR_570060|solute carrier family 23 (nucleobase transporter), member 1/2	gi|356526848|ref|XP_003532028.1|/0/PREDICTED: nucleobase-ascorbate transporter 6-like [Glycine max]
PGSC0003DMT400028656	1692	3.139713654	Up	2.77E-09	1.51E-08	K13493|1|5e-88|323|ath:AT5G05870|cytokinin-N-glucosyltransferase [EC:2.4.1.-];K13228|3|5e-73|273|zma:100274317|UDP-glucosyltransferase BX9 [EC:2.4.1.202];K13227|4|2e-57|222|zma:100277344|UDP-glucosyltransferase BX8 [EC:2.4.1.202];K13692|5|5e-49|194|pop:POPTR_587034|UDP-glucose:(indol-3-yl)acetate beta-D-glucosyltransferase [EC:2.4.1.121]	gi|629669|pir||S39507/0/glucuronosyl transferase homolog, ripening-related - tomato (fragment)
PGSC0003DMT400029287	820	3.139713654	Up	2.77E-09	1.51E-08	-	gi|224078691|ref|XP_002305604.1|/4.99532e-25/predicted protein [Populus trichocarpa]
PGSC0003DMT400055192	3542	3.138007332	Up	4.04E-30	5.62E-29	K01537|1|0.0|1611|ath:AT4G37640|Ca2+-transporting ATPase [EC:3.6.3.8]	gi|15235643|ref|NP_195479.1|/0/Ca2+-transporting ATPase [Arabidopsis thaliana]
PGSC0003DMT400039496	2748	3.137350517	Up	4.03E-22	4.31E-21	K05681|1|2e-72|272|cme:CMS467C|ATP-binding cassette, subfamily G (WHITE), member 2;K12843|2|1e-69|263|vvi:100248403|U4/U6 small nuclear ribonucleoprotein PRP3;K05663|4|2e-16|86.7|sbi:SORBI_01g036355|mitochondrial ABC transporter ATM;K02065|5|4e-16|85.5|mtr:MTR_7g079540|putative ABC transport system ATP-binding protein	gi|255569405|ref|XP_002525670.1|/0/ATP-binding cassette transporter, putative [Ricinus communis]
PGSC0003DMT400005182	1068	3.136150343	Up	6.06E-111	3.17E-109	-	gi|338815363|gb|AEJ08744.1|/3.91018e-114/RSI2 [Solanum tuberosum]
PGSC0003DMT400021384	4028	3.130318357	Up	1.45E-94	6.28E-93	K13420|1|0.0|1378|pop:POPTR_1075175|LRR receptor-like serine/threonine-protein kinase FLS2 [EC:2.7.11.1]	gi|359483612|ref|XP_002272319.2|/0/PREDICTED: LRR receptor-like serine/threonine-protein kinase FLS2-like [Vitis vinifera]
PGSC0003DMT400020288	2421	3.129445319	Up	5.85E-06	2.31E-05	K10406|1|0.0|964|pop:POPTR_569144|kinesin family member C2/C3	gi|359494589|ref|XP_002270779.2|/0/PREDICTED: uncharacterized protein LOC100261047 [Vitis vinifera]
PGSC0003DMT400025820	1149	3.129445319	Up	5.85E-06	2.31E-05	-	gi|255539176|ref|XP_002510653.1|/2.4983e-85/conserved hypothetical protein [Ricinus communis]
PGSC0003DMT400088882	1050	3.129445319	Up	5.85E-06	2.31E-05	K07119|1|9e-111|398|bdi:100841815|;K08070|2|1e-96|351|aly:ARALYDRAFT_909687|2-alkenal reductase [EC:1.3.1.74]	gi|225445486|ref|XP_002285167.1|/6.31545e-141/PREDICTED: NADP-dependent alkenal double bond reductase P1 [Vitis vinifera]
PGSC0003DMT400034022	1898	3.129445319	Up	8.26E-11	5.05E-10	K13496|1|4e-55|214|aly:ARALYDRAFT_902799|UDP-glucosyl transferase 73C [EC:2.4.1.-]	gi|359478043|ref|XP_003632059.1|/8.27923e-146/PREDICTED: UDP-glycosyltransferase 92A1 [Vitis vinifera]
PGSC0003DMT400034973	1947	3.129445319	Up	5.85E-06	2.31E-05	K15397|1|0.0|857|gmx:100782027|3-ketoacyl-CoA synthase [EC:2.3.1.-]	gi|356535335|ref|XP_003536202.1|/0/PREDICTED: 3-ketoacyl-CoA synthase 11-like [Glycine max]
PGSC0003DMT400052992	1770	3.129445319	Up	5.85E-06	2.31E-05	-	gi|357458009|ref|XP_003599285.1|/5.88706e-122/hypothetical protein MTR_3g031200 [Medicago truncatula]
PGSC0003DMT400071809	1372	3.129445319	Up	8.26E-11	5.04E-10	K07297|1|1e-124|444|vvi:100262689|adiponectin receptor	gi|225446239|ref|XP_002263728.1|/1.32113e-123/PREDICTED: ADIPOR-like receptor CG5315-like [Vitis vinifera]
PGSC0003DMT400047638	2155	3.128894146	Up	0	0	-	gi|255549256|ref|XP_002515682.1|/0/conserved hypothetical protein [Ricinus communis]
PGSC0003DMT400064780	1020	3.126730934	Up	2.24E-31	3.24E-30	-	gi|359475255|ref|XP_003631624.1|/1.52867e-27/PREDICTED: uncharacterized protein LOC100855234 [Vitis vinifera]
PGSC0003DMT400051227	995	3.125476417	Up	7.06E-22	7.50E-21	-	gi|388495662|gb|AFK35897.1|/6.85262e-17/unknown [Medicago truncatula]
PGSC0003DMT400034958	873	3.124283614	Up	4.10E-17	3.59E-16	K11251|1|2e-43|174|pop:POPTR_827348|histone H2A	gi|350627694|gb|AEQ33640.1|/4.12039e-44/histone H2A [Lycium barbarum]
PGSC0003DMT400040051	2338	3.122558933	Up	5.77E-72	1.86E-70	K13120|1|9e-132|469|vvi:100263357|protein FAM32A;K08900|2|2e-128|458|pop:POPTR_550987|mitochondrial chaperone BCS1	gi|224094843|ref|XP_002310261.1|/1.62466e-162/predicted protein [Populus trichocarpa]
PGSC0003DMT400078350	1040	3.121033079	Up	9.80E-69	3.02E-67	-	gi|225424195|ref|XP_002284189.1|/1.01132e-66/PREDICTED: uncharacterized protein At1g66480 [Vitis vinifera]
PGSC0003DMT400053159	775	3.120435855	Up	0	0	K01834|1|2e-37|154|vvi:100245371|2,3-bisphosphoglycerate-dependent phosphoglycerate mutase [EC:5.4.2.1];K03036|2|1e-15|81.6|aly:ARALYDRAFT_336019|26S proteasome regulatory subunit N6	gi|6561156|gb|AAF16869.1|AF109693_1/3.15789e-42/allergen-like protein BRSn20 [Sambucus nigra]
PGSC0003DMT400036487	1187	3.119103375	Up	1.01E-71	3.24E-70	K00430|1|5e-138|489|gmx:100803637|peroxidase [EC:1.11.1.7]	gi|5381253|dbj|BAA82306.1|/6.08413e-151/peroxidase [Nicotiana tabacum]
PGSC0003DMT400067887	1177	3.116506263	Up	1.67E-07	7.76E-07	-	gi|224077184|ref|XP_002305168.1|/1.87123e-35/predicted protein [Populus trichocarpa]
PGSC0003DMT400017635	2608	3.116506263	Up	1.67E-07	7.76E-07	-	gi|3970731|emb|CAA07059.1|/0/SBT4B protein [Solanum lycopersicum]
PGSC0003DMT400031242	1766	3.116506263	Up	1.67E-07	7.76E-07	K08237|1|3e-60|231|ath:AT4G01070|hydroquinone glucosyltransferase [EC:2.4.1.218]	gi|20146091|dbj|BAB88934.1|/3.09366e-139/glucosyltransferase [Nicotiana tabacum]
PGSC0003DMT400054729	1064	3.116506263	Up	1.67E-07	7.76E-07	K00799|1|1e-73|275|gmx:547936|glutathione S-transferase [EC:2.5.1.18]	gi|416652|sp|Q03666.1|GSTX4_TOBAC/2.74452e-83/RecName: Full=Probable glutathione S-transferase; AltName: Full=Auxin-induced protein PCNT107
PGSC0003DMT400078025	2161	3.116506263	Up	3.96E-20	3.91E-19	-	gi|147856802|emb|CAN79178.1|/6.37623e-81/hypothetical protein VITISV_016729 [Vitis vinifera]
PGSC0003DMT400071849	2955	3.116506263	Up	3.96E-20	3.91E-19	K02154|1|0.0|1308|vvi:100255659|V-type H+-transporting ATPase subunit I [EC:3.6.3.14]	gi|225458115|ref|XP_002280787.1|/0/PREDICTED: vacuolar proton translocating ATPase 100 kDa subunit-like [Vitis vinifera]
PGSC0003DMT400047364	6530	3.115639519	Up	1.77E-71	5.64E-70	K14413|1|0.0|936|vvi:100244775|beta-1,3-galactosyltransferase [EC:2.4.1.-]	gi|225425664|ref|XP_002269607.1|/0/PREDICTED: beta-1,3-galactosyltransferase 15 [Vitis vinifera]
PGSC0003DMT400015184	1751	3.112336073	Up	0	0	K00213|1|0.0|748|vvi:100256426|7-dehydrocholesterol reductase [EC:1.3.1.21]	gi|224113247|ref|XP_002316435.1|/0/predicted protein [Populus trichocarpa]
PGSC0003DMT400045825	960	3.112167327	Up	2.33E-15	1.88E-14	K13030|1|2e-66|251|sbi:SORBI_01g001220|cyanohydrin beta-glucosyltransferase [EC:2.4.1.85];K13692|2|1e-46|185|rcu:RCOM_1154190|UDP-glucose:(indol-3-yl)acetate beta-D-glucosyltransferase [EC:2.4.1.121];K13228|3|2e-45|181|zma:100274317|UDP-glucosyltransferase BX9 [EC:2.4.1.202];K13068|5|8e-45|179|aly:ARALYDRAFT_479675|sinapate 1-glucosyltransferase [EC:2.4.1.120]	gi|209954703|dbj|BAG80542.1|/1.66056e-145/glycosyltransferase [Lycium barbarum]
PGSC0003DMT400002161	1667	3.109490712	Up	8.68E-62	2.34E-60	K13648|1|4e-19|94.7|pop:POPTR_563480|alpha-1,4-galacturonosyltransferase [EC:2.4.1.43]	gi|225423891|ref|XP_002281658.1|/4.60532e-121/PREDICTED: probable galacturonosyltransferase-like 3 [Vitis vinifera]
PGSC0003DMT400006945	2116	3.108686759	Up	4.87E-09	2.61E-08	K00873|1|0.0|884|gmx:100807864|pyruvate kinase [EC:2.7.1.40]	gi|356505306|ref|XP_003521432.1|/0/PREDICTED: pyruvate kinase, cytosolic isozyme-like [Glycine max]
PGSC0003DMT400031576	1830	3.108686759	Up	4.87E-09	2.61E-08	-	gi|225453606|ref|XP_002265121.1|/5.94078e-93/PREDICTED: protein IQ-DOMAIN 14 [Vitis vinifera]
PGSC0003DMT400038335	3600	3.107674696	Up	2.41E-49	5.24E-48	K11446|1|3e-58|225|aly:ARALYDRAFT_893094|histone demethylase JARID1 [EC:1.14.11.-]	gi|225427118|ref|XP_002276932.1|/0/PREDICTED: uncharacterized protein LOC100266131 [Vitis vinifera]
PGSC0003DMT400037341	1532	3.105832762	Up	2.47E-52	5.62E-51	-	gi|225461924|ref|XP_002267825.1|/1.98432e-131/PREDICTED: fasciclin-like arabinogalactan protein 1-like [Vitis vinifera]
PGSC0003DMT400072408	1759	3.105322525	Up	1.30E-44	2.56E-43	K00517|1|2e-108|391|ath:AT3G52970|[EC:1.14.-.-];K05280|2|2e-83|308|ath:AT5G07990|flavonoid 3'-monooxygenase [EC:1.14.13.21]	gi|584865|sp|P37122.1|C76A2_SOLME/0/RecName: Full=Cytochrome P450 76A2; AltName: Full=CYPLXXVIA2; AltName: Full=Cytochrome P-450EG7
PGSC0003DMT400036789	1539	3.10459013	Up	6.95E-37	1.17E-35	K10576|1|1e-50|199|vvi:100250088|ubiquitin-conjugating enzyme E2 H [EC:6.3.2.19];K13415|2|2e-48|191|osa:4324691|protein brassinosteroid insensitive 1 [EC:2.7.10.1 2.7.11.1]	gi|359491530|ref|XP_002279127.2|/5.80536e-139/PREDICTED: probable inactive receptor kinase At1g48480-like [Vitis vinifera]
PGSC0003DMT400058927	1212	3.10345011	Up	1.45E-10	8.69E-10	K05280|1|2e-84|310|pop:POPTR_823742|flavonoid 3'-monooxygenase [EC:1.14.13.21]	gi|14423327|gb|AAK62346.1|/0/elicitor-inducible cytochrome P450 [Nicotiana tabacum]
PGSC0003DMT400059095	2055	3.102183239	Up	0	0	K01568|1|0.0|1009|pop:POPTR_1094038|pyruvate decarboxylase [EC:4.1.1.1]	gi|70609688|gb|AAZ05069.1|/0/pyruvate decarboxylase [Citrus sinensis]
PGSC0003DMT400086212	450	3.098194385	Up	2.13E-24	2.47E-23	K14488|1|3e-50|194|rcu:RCOM_1597250|SAUR family protein	gi|255538892|ref|XP_002510511.1|/2.91499e-49/Auxin-induced protein 6B, putative [Ricinus communis]
PGSC0003DMT400068810	1600	3.095714461	Up	2.11E-27	2.71E-26	K05282|1|4e-39|160|aly:ARALYDRAFT_487543|gibberellin 20-oxidase [EC:1.14.11.12]	gi|255555559|ref|XP_002518816.1|/2.03297e-134/gibberellin 20-oxidase, putative [Ricinus communis]
PGSC0003DMT400002116	1646	3.092919443	Up	1.26E-16	1.08E-15	K00924|1|5e-33|140|ath:AT5G22850|[EC:2.7.1.-];K01379|3|3e-08|58.5|cme:CMN194C|cathepsin D [EC:3.4.23.5]	gi|359473000|ref|XP_002278677.2|/7.61964e-169/PREDICTED: aspartic proteinase nepenthesin-1-like [Vitis vinifera]
PGSC0003DMT400084732	859	3.092532713	Up	8.33E-64	2.31E-62	-	gi|388520033|gb|AFK48078.1|/5.26546e-36/unknown [Lotus japonicus]
PGSC0003DMT400066225	2669	3.091477469	Up	3.91E-18	3.57E-17	K13420|1|3e-43|175|rcu:RCOM_0633880|LRR receptor-like serine/threonine-protein kinase FLS2 [EC:2.7.11.1]	gi|224060574|ref|XP_002300237.1|/0/predicted protein [Populus trichocarpa]
PGSC0003DMT400018296	1172	3.090274721	Up	6.75E-38	1.16E-36	-	gi|295407899|gb|ADG04234.1|/7.35744e-149/mannose-binding lectin [Capsicum annuum]
PGSC0003DMT400085728	1332	3.088382662	Up	1.19E-22	1.30E-21	K08238|1|2e-93|340|gmx:100819400|xyloglucan 6-xylosyltransferase [EC:2.4.2.39]	gi|55956976|emb|CAI11452.1|/0/alpha-6-galactosyltransferase [Solanum tuberosum]
PGSC0003DMT400006584	1274	3.087625143	Up	3.72E-24	4.28E-23	-	gi|225442709|ref|XP_002284872.1|/1.16039e-118/PREDICTED: F-box/kelch-repeat protein At1g80440 [Vitis vinifera]
PGSC0003DMT400020126	2189	3.086469348	Up	8.21E-154	6.11E-152	-	gi|255558718|ref|XP_002520383.1|/3.14624e-43/copper ion binding protein, putative [Ricinus communis]
PGSC0003DMT400050287	1500	3.082494904	Up	3.86E-45	7.71E-44	K09422|1|2e-92|337|vvi:100233018|myb proto-oncogene protein, plant	gi|75107027|sp|P81392.1|MYB06_ANTMA/5.14452e-92/RecName: Full=Myb-related protein 306
PGSC0003DMT400009630	1188	3.082311343	Up	1.08E-91	4.61E-90	-	gi|317106672|dbj|BAJ53175.1|/4.81627e-164/JHL18I08.9 [Jatropha curcas]
PGSC0003DMT400081918	813	3.076977899	Up	1.03E-05	3.96E-05	K10418|1|2e-15|80.9|cme:CMT356C|dynein light chain LC8-type	gi|225424335|ref|XP_002284827.1|/1.8802e-48/PREDICTED: dynein light chain, cytoplasmic-like [Vitis vinifera]
PGSC0003DMT400080082	1216	3.076977899	Up	8.56E-09	4.47E-08	-	gi|357455541|ref|XP_003598051.1|/8.59718e-108/hypothetical protein MTR_3g005710 [Medicago truncatula]
PGSC0003DMT400070196	970	3.076977899	Up	7.67E-12	4.99E-11	-	gi|225441862|ref|XP_002284216.1|/1.54633e-66/PREDICTED: heat stress transcription factor B-3-like [Vitis vinifera]
PGSC0003DMT400025854	1897	3.076977899	Up	2.93E-07	1.33E-06	K05868|1|5e-151|533|rcu:RCOM_1601010|cyclin B	gi|347361138|gb|AEO86797.1|/1.23144e-157/cyclin [Camellia sinensis]
PGSC0003DMT400037425	2027	3.076977899	Up	8.56E-09	4.47E-08	K09755|1|2e-154|544|rcu:RCOM_0193830|ferulate-5-hydroxylase [EC:1.14.-.-]	gi|388827897|gb|AFK79031.1|/8.94681e-162/cytochrome P450 CYP736A54 [Bupleurum chinense]
PGSC0003DMT400074978	1034	3.076977899	Up	7.67E-12	4.99E-11	-	-
PGSC0003DMT400000791	1141	3.076977899	Up	8.56E-09	4.47E-08	K01051|1|3e-176|615|rcu:RCOM_1049330|pectinesterase [EC:3.1.1.11]	gi|255546301|ref|XP_002514210.1|/3.37184e-175/Pectinesterase PPE8B precursor, putative [Ricinus communis]
PGSC0003DMT400082121	1025	3.076977899	Up	2.93E-07	1.33E-06	K00676|1|3e-14|77.4|ppp:PHYPADRAFT_104139|ribosomal-protein-alanine N-acetyltransferase [EC:2.3.1.128]	gi|224111148|ref|XP_002315763.1|/1.0955e-57/predicted protein [Populus trichocarpa]
PGSC0003DMT400036974	1677	3.076977899	Up	2.55E-10	1.50E-09	K13289|1|0.0|739|vvi:100247312|cathepsin A (carboxypeptidase C) [EC:3.4.16.5]	gi|147852932|emb|CAN81275.1|/0/hypothetical protein VITISV_021177 [Vitis vinifera]
PGSC0003DMT400093516	690	3.076977899	Up	1.03E-05	3.96E-05	-	gi|356514244|ref|XP_003525816.1|/3.62464e-20/PREDICTED: uncharacterized protein LOC100807391 [Glycine max]
PGSC0003DMT400068494	2399	3.076977899	Up	7.16E-15	5.63E-14	K08286|1|3e-162|570|aly:ARALYDRAFT_494187|protein-serine/threonine kinase [EC:2.7.11.-];K08282|5|6e-78|290|ath:AT3G45780|non-specific serine/threonine protein kinase [EC:2.7.11.1]	gi|350538695|ref|NP_001234611.1|/0/AvrPto-dependent Pto-interacting protein 3 [Solanum lycopersicum]
PGSC0003DMT400003347	957	3.076977899	Up	2.93E-07	1.33E-06	K09422|1|1e-79|294|vvi:100233018|myb proto-oncogene protein, plant	gi|350537455|ref|NP_001234294.1|/7.05484e-88/transcription factor [Solanum lycopersicum]
PGSC0003DMT400000986	915	3.076977899	Up	6.43E-30	8.89E-29	K09286|1|9e-40|162|vvi:100252531|EREBP-like factor	gi|350536451|ref|NP_001234759.1|/1.90161e-95/dehydration responsive element binding protein [Solanum lycopersicum]
PGSC0003DMT400047339	634	3.076977899	Up	7.67E-12	4.99E-11	-	gi|225447659|ref|XP_002275321.1|/6.49368e-23/PREDICTED: uncharacterized protein LOC100263064 [Vitis vinifera]
PGSC0003DMT400068221	2043	3.071028633	Up	1.16E-41	2.16E-40	K13680|1|0.0|764|vvi:100251616|beta-mannan synthase [EC:2.4.1.32]	gi|257831429|gb|ACV71015.1|/0/UPA15 [Capsicum annuum]
PGSC0003DMT400081790	1799	3.066924234	Up	4.53E-167	3.68E-165	K00031|1|0.0|774|pop:POPTR_648243|isocitrate dehydrogenase [EC:1.1.1.42]	gi|940877|emb|CAA53300.1|/0/isocitrate dehydrogenase (NADP+) [Solanum tuberosum]
PGSC0003DMT400046700	1873	3.060858234	Up	6.19E-31	8.84E-30	K00517|1|3e-115|414|ath:AT2G30750|[EC:1.14.-.-];K11868|5|1e-112|405|ath:AT2G30770|cytochrome P450, family 71, subfamily A, polypeptide 13 (indoleacetaldoxime dehydratase) [EC:4.99.1.6]	gi|85068672|gb|ABC69416.1|/0/CYP71AU1 [Nicotiana tabacum]
PGSC0003DMT400065283	1129	3.060442531	Up	2.56E-173	2.19E-171	K15777|1|1e-115|414|vvi:100262346|4,5-DOPA dioxygenase extradiol [EC:1.13.11.-]	gi|47900738|gb|AAT39310.1|/5.66126e-175/4,5-DOPA dioxygenase extradiol-like protein, putative [Solanum demissum]
PGSC0003DMT400045511	3242	3.056800017	Up	4.08E-13	2.88E-12	K13416|1|3e-71|268|rcu:RCOM_1534760|brassinosteroid insensitive 1-associated receptor kinase 1 [EC:2.7.10.1 2.7.11.1];K13417|3|7e-69|261|ath:AT2G13790|somatic embryogenesis receptor kinase 4 [EC:2.7.10.1 2.7.11.1]	gi|359480130|ref|XP_002268160.2|/0/PREDICTED: probable LRR receptor-like serine/threonine-protein kinase At5g48740-like [Vitis vinifera]
PGSC0003DMT400012226	2115	3.05210323	Up	1.93E-39	3.43E-38	K14638|1|5e-125|446|smo:SELMODRAFT_97812|solute carrier family 15 (peptide/histidine transporter), member 3/4	gi|28273096|dbj|BAC56914.1|/0/nitrate transporter [Nicotiana tabacum]
PGSC0003DMT400058561	1308	3.044556421	Up	1.50E-08	7.72E-08	K01641|1|1e-156|551|rcu:RCOM_1683050|hydroxymethylglutaryl-CoA synthase [EC:2.3.3.10]	gi|157042747|gb|ABV02025.1|/9.9799e-174/HMG-CoA synthase [Nicotiana langsdorffii x Nicotiana sanderae]
PGSC0003DMT400037976	1728	3.037449535	Up	9.33E-108	4.69E-106	K00924|1|9e-35|146|aly:ARALYDRAFT_489138|[EC:2.7.1.-]	gi|359492489|ref|XP_002285867.2|/5.13903e-139/PREDICTED: aspartic proteinase Asp1-like [Vitis vinifera]
PGSC0003DMT400057523	1911	3.036335914	Up	7.14E-13	4.96E-12	-	gi|359483728|ref|XP_002267029.2|/4.5898e-136/PREDICTED: reticuline oxidase-like protein-like [Vitis vinifera]
PGSC0003DMT400010306	1534	3.036335914	Up	5.14E-07	2.27E-06	K15400|1|2e-24|112|vvi:100245819|omega-hydroxypalmitate O-feruloyl transferase [EC:2.3.1.188];K13065|2|1e-23|109|pop:POPTR_554899|shikimate O-hydroxycinnamoyltransferase [EC:2.3.1.133]	gi|255585099|ref|XP_002533255.1|/7.57771e-123/Anthranilate N-benzoyltransferase protein, putative [Ricinus communis]
PGSC0003DMT400057615	1058	3.036335914	Up	7.14E-13	4.96E-12	-	gi|357446425|ref|XP_003593490.1|/2.96121e-21/hypothetical protein MTR_2g012750 [Medicago truncatula]
PGSC0003DMT400051049	1210	3.03258378	Up	5.74E-33	8.79E-32	K09753|1|7e-168|588|vvi:100251623|cinnamoyl-CoA reductase [EC:1.2.1.44]	gi|25140434|gb|AAN71761.1|/0/cinnamoyl CoA reductase [Solanum tuberosum]
PGSC0003DMT400066384	1389	3.028068298	Up	1.18E-15	9.61E-15	K13258|1|9e-54|209|gmx:547489|2-hydroxyisoflavanone dehydratase [EC:4.2.1.105];K14493|2|3e-28|124|aly:ARALYDRAFT_477795|gibberellin receptor GID1 [EC:3.-.-.-]	gi|225428751|ref|XP_002285042.1|/6.98905e-80/PREDICTED: probable carboxylesterase 7-like [Vitis vinifera]
PGSC0003DMT400032399	2987	3.022530115	Up	1.81E-05	6.75E-05	K01528|1|5e-16|85.5|olu:OSTLU_29011|dynamin GTPase [EC:3.6.5.5]	gi|225461482|ref|XP_002282528.1|/0/PREDICTED: dynamin-like protein C-like [Vitis vinifera]
PGSC0003DMT400061906	991	3.022530115	Up	1.81E-05	6.75E-05	-	gi|296081184|emb|CBI18210.3|/4.33803e-64/unnamed protein product [Vitis vinifera]
PGSC0003DMT400001238	2514	3.022530115	Up	1.81E-05	6.75E-05	K15505|1|4e-13|75.5|bdi:100838307|DNA repair protein RAD5 [EC:3.6.4.-]	gi|297734857|emb|CBI17091.3|/0/unnamed protein product [Vitis vinifera]
PGSC0003DMT400002350	1653	3.022530115	Up	1.79E-52	4.11E-51	K13473|1|7e-29|127|osa:4331523|chitin elicitor-binding protein;K13429|3|2e-09|62.4|rcu:RCOM_1115620|chitin elicitor receptor kinase 1	gi|224063104|ref|XP_002300994.1|/6.09442e-150/predicted protein [Populus trichocarpa]
PGSC0003DMT400081449	844	3.022530115	Up	1.81E-05	6.75E-05	K13258|1|1e-37|154|gmx:547489|2-hydroxyisoflavanone dehydratase [EC:4.2.1.105];K14493|2|3e-18|90.5|ppp:PHYPADRAFT_118478|gibberellin receptor GID1 [EC:3.-.-.-]	gi|82697977|gb|ABB89023.1|/1.75047e-44/CXE carboxylesterase [Actinidia eriantha]
PGSC0003DMT400063298	1757	3.022530115	Up	3.81E-14	2.86E-13	K13496|1|1e-65|249|ath:AT2G36780|UDP-glucosyl transferase 73C [EC:2.4.1.-]	gi|255547075|ref|XP_002514595.1|/8.33105e-153/UDP-glucosyltransferase, putative [Ricinus communis]
PGSC0003DMT400030584	2208	3.022530115	Up	7.79E-10	4.43E-09	-	gi|224075499|ref|XP_002304655.1|/0/predicted protein [Populus trichocarpa]
PGSC0003DMT400042877	3011	3.022530115	Up	1.81E-05	6.75E-05	K01952|1|4e-40|165|mtr:MTR_3g085010|phosphoribosylformylglycinamidine synthase [EC:6.3.5.3];K10400|2|2e-23|109|vvi:100255624|kinesin family member 15	gi|225433494|ref|XP_002265361.1|/0/PREDICTED: uncharacterized protein LOC100264192 [Vitis vinifera]
PGSC0003DMT400053141	1186	3.022530115	Up	7.79E-10	4.43E-09	K08081|1|4e-88|323|vvi:100252918|tropine dehydrogenase [EC:1.1.1.206]	gi|1717755|sp|P50165.1|TRNH_DATST/9.54009e-96/RecName: Full=Tropinone reductase homolog; AltName: Full=P29X
PGSC0003DMT400079424	1194	3.02134903	Up	1.98E-200	2.00E-198	-	gi|350535054|ref|NP_001234429.1|/1.16402e-125/dicyanin precursor [Solanum lycopersicum]
PGSC0003DMT400026200	1770	3.020394371	Up	3.09E-38	5.34E-37	-	gi|224079910|ref|XP_002305969.1|/3.91235e-150/hypothetical protein POPTRDRAFT_1076074 [Populus trichocarpa]
PGSC0003DMT400064924	2566	3.019262401	Up	1.81E-25	2.18E-24	K06694|1|2e-14|80.1|pop:POPTR_659236|26S proteasome non-ATPase regulatory subunit 10	gi|356506136|ref|XP_003521843.1|/0/PREDICTED: ankyrin repeat-containing protein At5g02620-like [Glycine max]
PGSC0003DMT400007868	967	3.011389557	Up	2.62E-08	1.32E-07	-	gi|53830829|gb|AAU95235.1|/1.67353e-153/osmotin-like protein [Solanum phureja]
PGSC0003DMT400050229	1168	3.011389557	Up	2.05E-15	1.65E-14	K10610|1|6e-23|106|ota:Ot10g03450|DNA damage-binding protein 1;K03671|2|2e-10|65.5|bdi:100825953|thioredoxin 1	gi|255547363|ref|XP_002514739.1|/1.61119e-79/Thioredoxin II, putative [Ricinus communis]
PGSC0003DMT400052650	1682	3.003914437	Up	1.73E-26	2.14E-25	K13430|1|6e-86|316|rcu:RCOM_1078760|serine/threonine-protein kinase PBS1 [EC:2.7.11.1];K04733|5|3e-83|307|smo:SELMODRAFT_33807|interleukin-1 receptor-associated kinase 4 [EC:2.7.11.1]	gi|225446643|ref|XP_002281166.1|/0/PREDICTED: serine/threonine-protein kinase PBS1 isoform 1 [Vitis vinifera]
PGSC0003DMT400057197	2521	3.003914437	Up	6.64E-14	4.93E-13	K13719|1|3e-12|56.6|zma:100279494|ubiquitin thioesterase OTU1 [EC:3.1.2.-]	gi|75266304|gb|ABA18635.1|/7.12852e-87/inducible plastid-lipid associated protein [Solanum lycopersicum]
PGSC0003DMT400002768	2835	2.999499146	Up	1.60E-48	3.42E-47	K13420|1|6e-32|138|pop:POPTR_1075175|LRR receptor-like serine/threonine-protein kinase FLS2 [EC:2.7.11.1]	gi|224143492|ref|XP_002324974.1|/1.40272e-171/predicted protein [Populus trichocarpa]
PGSC0003DMT400040670	914	2.994515739	Up	3.56E-15	2.84E-14	K00799|1|1e-78|291|vvi:100245065|glutathione S-transferase [EC:2.5.1.18]	gi|225424859|ref|XP_002273830.1|/1.3616e-77/PREDICTED: glutathione S-transferase U17 isoform 1 [Vitis vinifera]
PGSC0003DMT400050285	675	2.994515739	Up	8.99E-07	3.88E-06	-	gi|16516825|emb|CAD10106.1|/1.056e-53/Gip1-like protein [Petunia x hybrida]
PGSC0003DMT400002144	1527	2.994515739	Up	8.99E-07	3.88E-06	K14209|1|1e-12|72.8|ppp:PHYPADRAFT_144039|solute carrier family 36 (proton-coupled amino acid transporter);K15015|3|3e-11|68.2|smo:SELMODRAFT_42776|solute carrier family 32 (vesicular inhibitory amino acid transporter)	gi|225423911|ref|XP_002281867.1|/0/PREDICTED: lysine histidine transporter-like 6 [Vitis vinifera]
PGSC0003DMT400077106	2525	2.994515739	Up	3.56E-15	2.84E-14	K05681|1|3e-62|238|cme:CMS467C|ATP-binding cassette, subfamily G (WHITE), member 2;K12843|2|6e-59|227|vvi:100248403|U4/U6 small nuclear ribonucleoprotein PRP3;K02065|4|4e-18|92.0|mtr:MTR_7g079540|putative ABC transport system ATP-binding protein	gi|359479366|ref|XP_002274109.2|/0/PREDICTED: ABC transporter G family member 15 [Vitis vinifera]
PGSC0003DMT400001908	1755	2.988582783	Up	6.13E-119	3.49E-117	K14489|1|1e-12|73.6|vvi:100263145|arabidopsis histidine kinase 2/3/4 (cytokinin receptor) [EC:2.7.13.3]	gi|255536825|ref|XP_002509479.1|/0/Glucan endo-1,3-beta-glucosidase precursor, putative [Ricinus communis]
PGSC0003DMT400081883	1133	2.985055409	Up	1.16E-13	8.45E-13	K00430|1|1e-98|358|vvi:100265513|peroxidase [EC:1.11.1.7]	gi|218308|dbj|BAA01992.1|/3.50469e-116/peroxidase [Nicotiana tabacum]
PGSC0003DMT400076694	1627	2.983155877	Up	2.65E-42	5.02E-41	K13495|1|1e-131|468|vvi:100262460|cis-zeatin O-glucosyltransferase [EC:2.4.1.215]	gi|342306012|dbj|BAK55742.1|/3.17716e-135/UDP-glucose glucosyltransferase [Gardenia jasminoides]
PGSC0003DMT400032376	2146	2.97835489	Up	0	0	-	gi|359493612|ref|XP_003634635.1|/0/PREDICTED: uncharacterized protein LOC100264164 [Vitis vinifera]
PGSC0003DMT400038459	1395	2.977442225	Up	1.57E-28	2.08E-27	-	gi|167857805|gb|ACA03877.1|/3.54217e-132/chloroplast zebra-necrosis protein [Nicotiana benthamiana]
PGSC0003DMT400017829	1639	2.974797504	Up	5.62E-19	5.30E-18	-	gi|359488593|ref|XP_003633784.1|/2.3628e-162/PREDICTED: triacylglycerol lipase 2-like [Vitis vinifera]
PGSC0003DMT400014188	2081	2.973142088	Up	3.77E-12	2.50E-11	K15397|1|0.0|669|rcu:RCOM_0909590|3-ketoacyl-CoA synthase [EC:2.3.1.-]	gi|255551981|ref|XP_002517035.1|/0/acyltransferase, putative [Ricinus communis]
PGSC0003DMT400028188	1868	2.972008339	Up	4.97E-27	6.30E-26	-	gi|356534433|ref|XP_003535759.1|/7.40748e-115/PREDICTED: hippocampus abundant transcript 1 protein-like [Glycine max]
PGSC0003DMT400045796	660	2.967594439	Up	2.41E-48	5.14E-47	-	-
PGSC0003DMT400056910	629	2.965946586	Up	2.01E-13	1.45E-12	-	-
PGSC0003DMT400083900	2044	2.965946586	Up	3.17E-05	0.000114582	K04733|1|1e-83|309|smo:SELMODRAFT_159261|interleukin-1 receptor-associated kinase 4 [EC:2.7.11.1];K13430|4|2e-67|255|zma:100283091|serine/threonine-protein kinase PBS1 [EC:2.7.11.1]	gi|225442323|ref|XP_002280107.1|/0/PREDICTED: inactive protein kinase SELMODRAFT_444075 isoform 2 [Vitis vinifera]
PGSC0003DMT400026079	1998	2.965946586	Up	1.80E-17	1.60E-16	K05864|1|1e-155|548|vvi:100262316|peptidyl-prolyl isomerase D [EC:5.2.1.8]	gi|225428707|ref|XP_002284980.1|/1.35811e-154/PREDICTED: peptidyl-prolyl cis-trans isomerase CYP40 [Vitis vinifera]
PGSC0003DMT400081921	770	2.965946586	Up	3.17E-05	0.000114601	-	gi|225424329|ref|XP_002281081.1|/1.29832e-64/PREDICTED: protein PLANT CADMIUM RESISTANCE 2-like [Vitis vinifera]
PGSC0003DMT400067513	3351	2.965946586	Up	3.17E-05	0.000114564	K02214|1|0.0|699|vvi:100261519|cell division control protein 7 [EC:2.7.11.1]	gi|147845401|emb|CAN83359.1|/0/hypothetical protein VITISV_015659 [Vitis vinifera]
PGSC0003DMT400002934	1830	2.96273703	Up	2.27E-73	7.51E-72	K01723|1|0.0|709|pop:POPTR_644172|hydroperoxide dehydratase [EC:4.2.1.92]	gi|23956572|gb|AAN37417.1|/0/allene oxide synthase [Solanum tuberosum]
PGSC0003DMT400072515	2122	2.96044011	Up	3.99E-85	1.54E-83	K00326|1|2e-130|464|gmx:100805390|cytochrome-b5 reductase [EC:1.6.2.2]	gi|356504288|ref|XP_003520929.1|/2.11709e-129/PREDICTED: NADH-cytochrome b5 reductase 1-like [Glycine max]
PGSC0003DMT400048038	4056	2.960164234	Up	1.08E-14	8.37E-14	K08150|1|5e-34|145|ath:AT1G30220|MFS transporter, SP family, solute carrier family 2 (myo-inositol transporter), member 13	gi|225438426|ref|XP_002276373.1|/0/PREDICTED: monosaccharide-sensing protein 2 [Vitis vinifera]
PGSC0003DMT400015282	1253	2.960164234	Up	1.08E-14	8.37E-14	K01807|1|4e-112|403|vvi:100247460|ribose 5-phosphate isomerase A [EC:5.3.1.6]	gi|225424168|ref|XP_002284079.1|/3.90357e-111/PREDICTED: probable ribose-5-phosphate isomerase-like [Vitis vinifera]
PGSC0003DMT400096863	900	2.957678971	Up	1.24E-10	7.47E-10	-	gi|224127999|ref|XP_002320216.1|/4.82445e-11/predicted protein [Populus trichocarpa]
PGSC0003DMT400014415	1835	2.956901447	Up	3.85E-86	1.52E-84	K05350|1|0.0|848|rcu:RCOM_1071830|beta-glucosidase [EC:3.2.1.21]	gi|350538893|ref|NP_001234620.1|/0/beta-mannosidase enzyme precursor [Solanum lycopersicum]
PGSC0003DMT400083179	951	2.956296416	Up	4.01E-49	8.67E-48	K00059|1|5e-95|345|rcu:RCOM_1121800|3-oxoacyl-[acyl-carrier protein] reductase [EC:1.1.1.100]	gi|77403673|dbj|BAE46415.1|/5.7996e-135/short chain dehydrogenase [Solanum tuberosum]
PGSC0003DMT400031174	3097	2.951447017	Up	1.57E-06	6.60E-06	K05857|1|3e-124|444|pop:POPTR_805439|phosphatidylinositol phospholipase C, delta [EC:3.1.4.11]	gi|350539537|ref|NP_001234176.1|/3.14855e-132/PI-phospholipase C PLC5 [Solanum lycopersicum]
PGSC0003DMT400007203	1482	2.951447017	Up	6.55E-12	4.27E-11	K01206|1|2e-74|278|aly:ARALYDRAFT_475890|alpha-L-fucosidase [EC:3.2.1.51];K00514|3|3e-32|138|rcu:RCOM_1428040|zeta-carotene desaturase [EC:1.3.5.6]	gi|359487567|ref|XP_002277053.2|/1.49189e-152/PREDICTED: GDSL esterase/lipase At1g09390-like [Vitis vinifera]
PGSC0003DMT400073334	907	2.951447017	Up	1.57E-06	6.60E-06	K09286|1|2e-10|64.7|zma:100283213|EREBP-like factor	gi|165977495|gb|ABY76322.1|/3.02777e-45/AP/ERF transcription factor [Ipomoea batatas]
PGSC0003DMT400078205	1098	2.946581262	Up	7.30E-37	1.23E-35	K00430|1|1e-132|471|rcu:RCOM_1176840|peroxidase [EC:1.11.1.7]	gi|149275417|gb|ABR23053.1|/5.8753e-137/anionic peroxidase swpa7 [Ipomoea batatas]
PGSC0003DMT400073806	2133	2.946191291	Up	6.30E-67	1.86E-65	K01051|1|9e-83|306|pop:POPTR_822767|pectinesterase [EC:3.1.1.11]	gi|359477033|ref|XP_002281640.2|/0/PREDICTED: probable pectinesterase/pectinesterase inhibitor 51-like [Vitis vinifera]
PGSC0003DMT400037124	2102	2.9456684	Up	4.00E-308	6.74E-306	-	gi|224134647|ref|XP_002321874.1|/2.84629e-102/predicted protein [Populus trichocarpa]
PGSC0003DMT400046637	1903	2.942676807	Up	7.97E-08	3.83E-07	K14548|1|9e-71|266|rcu:RCOM_0962120|U3 small nucleolar RNA-associated protein 4	gi|147862850|emb|CAN80923.1|/1.56762e-144/hypothetical protein VITISV_013176 [Vitis vinifera]
PGSC0003DMT400081340	2302	2.942676807	Up	1.87E-14	1.43E-13	K13420|1|8e-16|84.3|sbi:SORBI_06g028760|LRR receptor-like serine/threonine-protein kinase FLS2 [EC:2.7.11.1]	gi|225432596|ref|XP_002281432.1|/0/PREDICTED: probable LRR receptor-like serine/threonine-protein kinase At1g67720 [Vitis vinifera]
PGSC0003DMT400047415	2113	2.939153741	Up	1.88E-66	5.51E-65	K09422|1|2e-85|315|vvi:100253313|myb proto-oncogene protein, plant	gi|359473355|ref|XP_002269342.2|/4.29552e-82/PREDICTED: uncharacterized protein LOC100253313 [Vitis vinifera]
PGSC0003DMT400092702	819	2.939063292	Up	3.55E-52	8.06E-51	K15777|1|1e-111|400|vvi:100262346|4,5-DOPA dioxygenase extradiol [EC:1.13.11.-]	gi|47900738|gb|AAT39310.1|/2.77705e-116/4,5-DOPA dioxygenase extradiol-like protein, putative [Solanum demissum]
PGSC0003DMT400005546	1022	2.93258799	Up	2.15E-10	1.27E-09	K00799|1|1e-53|208|vvi:100242547|glutathione S-transferase [EC:2.5.1.18]	gi|350536817|ref|NP_001234778.1|/2.56554e-99/glutathione S-transferase-like protein [Solanum lycopersicum]
PGSC0003DMT400057712	4742	2.928114513	Up	1.51E-110	7.90E-109	K03885|1|0.0|924|rcu:RCOM_1095880|NADH dehydrogenase [EC:1.6.99.3]	gi|147827159|emb|CAN66469.1|/0/hypothetical protein VITISV_016566 [Vitis vinifera]
PGSC0003DMT400057819	564	2.919579995	Up	3.01E-56	7.31E-55	-	gi|5824319|emb|CAB54138.1|/1.82004e-11/hypothetical protein [Solanum tuberosum]
PGSC0003DMT400067574	2221	2.914248399	Up	3.69E-33	5.69E-32	-	gi|225430488|ref|XP_002285526.1|/0/PREDICTED: transmembrane 9 superfamily member 4 isoform 1 [Vitis vinifera]
PGSC0003DMT400061238	1851	2.910967947	Up	1.54E-59	3.99E-58	K15404|1|0.0|760|pop:POPTR_732680|aldehyde decarbonylase [EC:4.1.99.5]	gi|359489254|ref|XP_002265189.2|/0/PREDICTED: protein WAX2-like [Vitis vinifera]
PGSC0003DMT400002125	1516	2.909033262	Up	6.24E-116	3.44E-114	K09287|1|6e-135|479|vvi:100262843|RAV-like factor	gi|164458456|gb|ABY57635.1|/0/RAV2 [Solanum lycopersicum]
PGSC0003DMT400023890	1014	2.907052897	Up	1.05E-12	7.18E-12	K01850|1|3e-61|233|vvi:100261098|chorismate mutase [EC:5.4.99.5]	gi|350535471|ref|NP_001234708.1|/6.00764e-109/chorimate mutase [Solanum lycopersicum]
PGSC0003DMT400001273	1658	2.907052897	Up	1.38E-07	6.49E-07	K15283|1|2e-126|451|vvi:100266464|solute carrier family 35, member E1	gi|296087639|emb|CBI34895.3|/1.05178e-125/unnamed protein product [Vitis vinifera]
PGSC0003DMT400069563	303	2.907052897	Up	1.38E-07	6.49E-07	-	gi|321150022|gb|ADW66158.1|/6.86236e-32/mitochondrial import inner membrane translocase subunit [Solanum nigrum]
PGSC0003DMT400065173	2566	2.907052897	Up	2.73E-06	1.12E-05	K13418|1|2e-91|335|pop:POPTR_913861|somatic embryogenesis receptor kinase 1 [EC:2.7.10.1 2.7.11.1]	gi|225456649|ref|XP_002270994.1|/0/PREDICTED: LRR receptor-like serine/threonine-protein kinase FEI 1 [Vitis vinifera]
PGSC0003DMT400023554	1353	2.907052897	Up	1.05E-12	7.19E-12	K15406|1|1e-88|325|aly:ARALYDRAFT_330267|wax-ester synthase / diacylglycerol O-acyltransferase [EC:2.3.1.75 2.3.1.20]	gi|225455108|ref|XP_002268615.1|/1.74903e-128/PREDICTED: O-acyltransferase WSD1 [Vitis vinifera]
PGSC0003DMT400022286	928	2.907052897	Up	1.05E-12	7.18E-12	K01955|1|1e-41|168|vvi:100262205|carbamoyl-phosphate synthase large subunit [EC:6.3.5.5];K13944|2|3e-30|130|rcu:RCOM_0993260|LOB domain-containing protein 16	gi|359494441|ref|XP_002264049.2|/3.94317e-72/PREDICTED: LOB domain-containing protein 4-like [Vitis vinifera]
PGSC0003DMT400017844	1251	2.907052897	Up	5.54E-05	0.000192836	K09422|1|2e-71|267|vvi:100257755|myb proto-oncogene protein, plant	gi|350537455|ref|NP_001234294.1|/1.12924e-118/transcription factor [Solanum lycopersicum]
PGSC0003DMT400073246	1228	2.907052897	Up	5.54E-05	0.000192866	K09874|1|5e-93|339|osa:4328814|aquaporin NIP	gi|359483792|ref|XP_002264957.2|/1.26669e-98/PREDICTED: aquaporin NIP1-2 [Vitis vinifera]
PGSC0003DMT400020549	1504	2.905959532	Up	4.43E-208	4.66E-206	-	gi|255538264|ref|XP_002510197.1|/1.88979e-102/conserved hypothetical protein [Ricinus communis]
PGSC0003DMT400063250	1881	2.904954432	Up	3.39E-109	1.74E-107	-	gi|224121690|ref|XP_002318648.1|/3.4931e-88/predicted protein [Populus trichocarpa]
PGSC0003DMT400011970	2191	2.903770313	Up	2.36E-70	7.46E-69	K00130|1|2e-56|218|vvi:100246770|betaine-aldehyde dehydrogenase [EC:1.2.1.8]	gi|225431946|ref|XP_002277743.1|/0/PREDICTED: aldehyde dehydrogenase 22A1 [Vitis vinifera]
PGSC0003DMT400022995	524	2.901816249	Up	1.15E-87	4.66E-86	-	gi|359482099|ref|XP_002270890.2|/2.74482e-06/PREDICTED: laccase-17-like [Vitis vinifera]
PGSC0003DMT400077488	2075	2.896999233	Up	7.25E-24	8.25E-23	K08472|1|9e-173|605|ath:AT1G61560|mlo protein	gi|60617257|gb|AAX31277.1|/0/MLO1 [Capsicum annuum]
PGSC0003DMT400064553	1344	2.89591234	Up	5.11E-243	6.37E-241	K00430|1|1e-134|478|pop:POPTR_830144|peroxidase [EC:1.11.1.7]	gi|14031049|gb|AAK52084.1|/2.23706e-168/peroxidase [Nicotiana tabacum]
PGSC0003DMT400046308	1811	2.895371092	Up	5.39E-40	9.74E-39	-	gi|225462835|ref|XP_002270139.1|/0/PREDICTED: reticuline oxidase-like protein-like [Vitis vinifera]
PGSC0003DMT400010326	1649	2.888905551	Up	9.66E-14	7.09E-13	-	gi|359480853|ref|XP_002277922.2|/4.06875e-154/PREDICTED: PI-PLC X domain-containing protein At5g67130-like [Vitis vinifera]
PGSC0003DMT400037918	1038	2.88659836	Up	0	0	K00799|1|7e-79|292|vvi:100243577|glutathione S-transferase [EC:2.5.1.18]	gi|148616162|gb|ABQ96852.1|/1.38541e-116/glutathione S-transferase [Solanum commersonii]
PGSC0003DMT400040874	2400	2.885026591	Up	1.73E-82	6.46E-81	K00924|1|1e-52|206|aly:ARALYDRAFT_473063|[EC:2.7.1.-]	gi|255560229|ref|XP_002521132.1|/0/Serine/threonine-protein kinase PBS1, putative [Ricinus communis]
PGSC0003DMT400040186	1124	2.884332821	Up	3.40E-11	2.13E-10	K00430|1|1e-130|464|pop:POPTR_777213|peroxidase [EC:1.11.1.7]	gi|394793502|gb|AFN41087.1|/1.44819e-130/peroxidase precursor [Corylus avellana]
PGSC0003DMT400052242	1822	2.882805351	Up	7.69E-20	7.49E-19	K15015|1|6e-16|84.3|aly:ARALYDRAFT_486994|solute carrier family 32 (vesicular inhibitory amino acid transporter);K14209|3|3e-15|82.0|ppp:PHYPADRAFT_144039|solute carrier family 36 (proton-coupled amino acid transporter)	gi|225452181|ref|XP_002265308.1|/0/PREDICTED: lysine histidine transporter 1 [Vitis vinifera]
PGSC0003DMT400027996	4118	2.882688349	Up	9.23E-257	1.20E-254	K10999|1|0.0|1754|pop:POPTR_551308|cellulose synthase A [EC:2.4.1.12]	gi|33186653|gb|AAP97496.1|/0/cellulose synthase [Solanum tuberosum]
PGSC0003DMT400057709	1853	2.879038521	Up	2.61E-17	2.30E-16	K08150|1|9e-44|176|aly:ARALYDRAFT_322009|MFS transporter, SP family, solute carrier family 2 (myo-inositol transporter), member 13	gi|350538321|ref|NP_001234849.1|/0/hexose transporter 1 [Solanum lycopersicum]
PGSC0003DMT400083908	2116	2.873444505	Up	1.31E-47	2.76E-46	K15404|1|0.0|887|vvi:100250668|aldehyde decarbonylase [EC:4.1.99.5]	gi|359489252|ref|XP_002263787.2|/0/PREDICTED: protein WAX2-like [Vitis vinifera]
PGSC0003DMT400005623	1467	2.871719824	Up	4.73E-39	8.33E-38	-	gi|225429470|ref|XP_002277611.1|/5.7863e-149/PREDICTED: pollen-specific protein SF21 [Vitis vinifera]
PGSC0003DMT400054113	366	2.870527021	Up	2.40E-07	1.10E-06	-	gi|6691519|dbj|BAA89335.1|/3.96958e-64/EEF53 [Solanum melongena]
PGSC0003DMT400001995	1165	2.870527021	Up	2.40E-07	1.10E-06	K08233|1|2e-71|268|ath:AT2G23600|polyneuridine-aldehyde esterase [EC:3.1.1.78]	gi|75324631|sp|Q6RYA0.1|SABP2_TOBAC/1.99477e-122/RecName: Full=Salicylic acid-binding protein 2; Short=NtSABP2; AltName: Full=Methyl salicylate esterase
PGSC0003DMT400020275	2246	2.870527021	Up	2.40E-07	1.10E-06	K02890|1|3e-08|59.3|pop:Poptr_cp062|large subunit ribosomal protein L22	gi|224120334|ref|XP_002331022.1|/0/predicted protein [Populus trichocarpa]
PGSC0003DMT400000367	2048	2.870527021	Up	2.40E-07	1.10E-06	-	gi|359489368|ref|XP_003633913.1|/2.01583e-145/PREDICTED: rho GTPase-activating protein 4-like [Vitis vinifera]
PGSC0003DMT400043087	1312	2.869438606	Up	1.39E-83	5.27E-82	K05933|1|5e-141|499|pop:POPTR_573016|aminocyclopropanecarboxylate oxidase [EC:1.14.17.4]	gi|350539175|ref|NP_001233867.1|/1.54825e-166/1-aminocyclopropane-1-carboxylate oxidase [Solanum lycopersicum]
PGSC0003DMT400074549	838	2.868984857	Up	1.75E-30	2.46E-29	-	gi|225450281|ref|XP_002270671.1|/7.74072e-53/PREDICTED: uncharacterized GPI-anchored protein At1g27950 [Vitis vinifera]
PGSC0003DMT400082052	810	2.861249208	Up	4.74E-06	1.89E-05	-	gi|38489222|gb|AAR21296.1|/1.29035e-57/NDR1-like protein [Nicotiana benthamiana]
PGSC0003DMT400075458	1698	2.861249208	Up	5.88E-11	3.63E-10	K13068|1|2e-122|437|aly:ARALYDRAFT_479675|sinapate 1-glucosyltransferase [EC:2.4.1.120];K13692|3|7e-96|349|vvi:100252177|UDP-glucose:(indol-3-yl)acetate beta-D-glucosyltransferase [EC:2.4.1.121]	gi|110932098|gb|ABH03018.1|/1.14491e-167/resveratrol/hydroxycinnamic acid O-glucosyltransferase [Vitis labrusca]
PGSC0003DMT400072037	3564	2.861249208	Up	4.74E-06	1.89E-05	K14638|1|5e-113|407|smo:SELMODRAFT_448814|solute carrier family 15 (peptide/histidine transporter), member 3/4	gi|225425292|ref|XP_002272176.1|/0/PREDICTED: probable peptide/nitrate transporter At5g13400 [Vitis vinifera]
PGSC0003DMT400022042	891	2.859747183	Up	1.40E-38	2.44E-37	-	gi|14329818|emb|CAC40756.1|/3.59376e-27/putative miraculin [Atropa belladonna]
PGSC0003DMT400073263	3966	2.859524527	Up	4.90E-66	1.42E-64	K16055|1|0.0|1499|rcu:RCOM_1251280|trehalose 6-phosphate synthase/phosphatase [EC:2.4.1.15 3.1.3.12]	gi|255562498|ref|XP_002522255.1|/0/trehalose-6-phosphate synthase, putative [Ricinus communis]
PGSC0003DMT400063032	1277	2.857012215	Up	1.54E-14	1.19E-13	-	gi|365222918|gb|AEW69811.1|/2.73924e-160/Hop-interacting protein THI110 [Solanum lycopersicum]
PGSC0003DMT400034029	1247	2.857012215	Up	1.54E-14	1.19E-13	-	gi|365222912|gb|AEW69808.1|/2.31532e-47/Hop-interacting protein THI101 [Solanum lycopersicum]
PGSC0003DMT400011911	3609	2.854585478	Up	1.11E-09	6.28E-09	-	gi|559237|gb|AAA98492.1|/8.7766e-57/tyrosine-rich hydroxyproline-rich glycoprotein, partial [Petroselinum crispum]
PGSC0003DMT400071510	1011	2.854585478	Up	1.81E-26	2.24E-25	K09874|1|2e-107|387|osa:4328814|aquaporin NIP	gi|359483792|ref|XP_002264957.2|/7.04693e-118/PREDICTED: aquaporin NIP1-2 [Vitis vinifera]
PGSC0003DMT400032912	895	2.849567403	Up	2.14E-20	2.13E-19	-	gi|225452240|ref|XP_002271245.1|/3.27278e-44/PREDICTED: uncharacterized protein LOC100259468 [Vitis vinifera]
PGSC0003DMT400006139	4071	2.84934608	Up	0	0	-	gi|359492139|ref|XP_002285889.2|/0/PREDICTED: probable methyltransferase PMT26-like [Vitis vinifera]
PGSC0003DMT400036034	1092	2.848949943	Up	6.01E-24	6.85E-23	K03809|1|3e-97|353|aly:ARALYDRAFT_492071|Trp repressor binding protein	gi|341865452|dbj|BAK53859.1|/1.30766e-96/quinone reductase [Nicotiana benthamiana]
PGSC0003DMT400069897	1723	2.848949943	Up	1.96E-46	4.02E-45	K13065|1|1e-28|126|ath:AT5G48930|shikimate O-hydroxycinnamoyltransferase [EC:2.3.1.133]	gi|296086090|emb|CBI31531.3|/0/unnamed protein product [Vitis vinifera]
PGSC0003DMT400052467	2025	2.848159208	Up	4.91E-31	7.02E-30	K14500|1|0.0|742|vvi:100249852|BR-signaling kinase [EC:2.7.11.1]	gi|225440554|ref|XP_002276280.1|/0/PREDICTED: probable serine/threonine-protein kinase At5g41260 [Vitis vinifera]
PGSC0003DMT400078178	1700	2.845652353	Up	9.63E-05	0.000324364	K00517|1|4e-113|407|ath:AT3G26290|[EC:1.14.-.-]	gi|252972605|dbj|BAH84782.1|/0/cytochrome P450 [Nicotiana tabacum]
PGSC0003DMT400079426	856	2.845652353	Up	9.63E-05	0.000324315	-	gi|225445553|ref|XP_002285304.1|/7.3195e-30/PREDICTED: blue copper protein [Vitis vinifera]
PGSC0003DMT400066490	1834	2.845652353	Up	9.63E-05	0.000324413	K14611|1|7e-179|625|pop:POPTR_570060|solute carrier family 23 (nucleobase transporter), member 1/2	gi|225429021|ref|XP_002265128.1|/0/PREDICTED: nucleobase-ascorbate transporter 4 [Vitis vinifera]
PGSC0003DMT400040848	1226	2.845652353	Up	5.38E-12	3.53E-11	K00100|1|2e-34|144|olu:OSTLU_36252|[EC:1.1.1.-];K00218|2|1e-30|132|ppp:PHYPADRAFT_217750|protochlorophyllide reductase [EC:1.3.1.33]	gi|225464515|ref|XP_002270104.1|/1.99193e-136/PREDICTED: short-chain dehydrogenase TIC 32, chloroplastic [Vitis vinifera]
PGSC0003DMT400035438	2442	2.845652353	Up	9.63E-05	0.000324266	-	gi|297803722|ref|XP_002869745.1|/1.89888e-36/RWP-RK domain-containing protein [Arabidopsis lyrata subsp. lyrata]
PGSC0003DMT400052088	2716	2.845652353	Up	2.17E-40	3.98E-39	K13118|1|9e-14|77.8|cre:CHLREDRAFT_17930|protein DGCR14;K06694|4|2e-11|70.1|cre:CHLREDRAFT_140415|26S proteasome non-ATPase regulatory subunit 10	gi|147840488|emb|CAN68422.1|/0/hypothetical protein VITISV_018267 [Vitis vinifera]
PGSC0003DMT400087395	1443	2.842512645	Up	5.66E-25	6.71E-24	K00012|1|0.0|895|vvi:100261061|UDPglucose 6-dehydrogenase [EC:1.1.1.22]	gi|225423507|ref|XP_002269692.1|/0/PREDICTED: UDP-glucose 6-dehydrogenase-like isoform 1 [Vitis vinifera]
PGSC0003DMT400059818	2185	2.834903112	Up	2.92E-49	6.32E-48	K00058|1|0.0|876|rcu:RCOM_0811570|D-3-phosphoglycerate dehydrogenase [EC:1.1.1.95]	gi|255555301|ref|XP_002518687.1|/0/d-3-phosphoglycerate dehydrogenase, putative [Ricinus communis]
PGSC0003DMT400022276	1722	2.833052316	Up	4.14E-07	1.85E-06	K12501|1|3e-163|573|pop:POPTR_819322|homogentisate solanesyltransferase	gi|224088146|ref|XP_002308343.1|/3.28572e-162/predicted protein [Populus trichocarpa]
PGSC0003DMT400038538	1781	2.833052316	Up	4.94E-13	3.46E-12	K14489|1|4e-14|78.2|vvi:100263145|arabidopsis histidine kinase 2/3/4 (cytokinin receptor) [EC:2.7.13.3]	gi|225438988|ref|XP_002279597.1|/1.37875e-86/PREDICTED: probable glucan endo-1,3-beta-glucosidase A6-like [Vitis vinifera]
PGSC0003DMT400018853	1769	2.830271663	Up	5.00E-49	1.08E-47	K07748|1|3e-165|580|vvi:100257631|sterol-4alpha-carboxylate 3-dehydrogenase (decarboxylating) [EC:1.1.1.170]	gi|359476293|ref|XP_002282161.2|/1.1306e-165/PREDICTED: 3beta-hydroxysteroid-dehydrogenase/decarboxylase isoform 2-like [Vitis vinifera]
PGSC0003DMT400003460	659	2.829050385	Up	1.77E-23	1.99E-22	-	gi|37695577|gb|AAR00328.1|/2.32394e-42/rapid alkalinization factor 4 [Solanum chacoense]
PGSC0003DMT400061547	1465	2.824590737	Up	1.30E-32	1.96E-31	K02160|1|2e-06|52.4|mtr:MTR_6g015020|acetyl-CoA carboxylase biotin carboxyl carrier protein	gi|359486366|ref|XP_002278151.2|/2.56167e-72/PREDICTED: biotin carboxyl carrier protein of acetyl-CoA carboxylase-like [Vitis vinifera]
PGSC0003DMT400015655	1215	2.824032311	Up	2.91E-45	5.83E-44	K14484|1|7e-62|236|ath:AT1G04240|auxin-responsive protein IAA	gi|365818517|gb|AEX00347.1|/2.51622e-99/IAA1 [Solanum lycopersicum]
PGSC0003DMT400010170	2568	2.823529542	Up	1.67E-24	1.95E-23	K13418|1|3e-49|195|aly:ARALYDRAFT_895025|somatic embryogenesis receptor kinase 1 [EC:2.7.10.1 2.7.11.1];K13416|3|1e-48|193|ath:AT4G33430|brassinosteroid insensitive 1-associated receptor kinase 1 [EC:2.7.10.1 2.7.11.1]	gi|359477044|ref|XP_002275760.2|/0/PREDICTED: G-type lectin S-receptor-like serine/threonine-protein kinase RLK1-like [Vitis vinifera]
PGSC0003DMT400045828	892	2.818996721	Up	3.04E-23	3.39E-22	-	-
PGSC0003DMT400049641	1313	2.813943493	Up	1.08E-19	1.05E-18	-	gi|356543154|ref|XP_003540028.1|/2.12677e-107/PREDICTED: uncharacterized protein LOC100779569 [Glycine max]
PGSC0003DMT400012969	945	2.813943493	Up	8.19E-06	3.18E-05	-	gi|302144145|emb|CBI23250.3|/3.73308e-25/unnamed protein product [Vitis vinifera]
PGSC0003DMT400074781	1884	2.813943493	Up	3.06E-40	5.56E-39	-	gi|255586107|ref|XP_002533717.1|/2.35249e-84/conserved hypothetical protein [Ricinus communis]
PGSC0003DMT400027412	2054	2.813943493	Up	1.08E-19	1.05E-18	-	gi|357436151|ref|XP_003588351.1|/4.55518e-65/Maturase [Medicago truncatula]
PGSC0003DMT400081182	1660	2.813943493	Up	1.74E-10	1.04E-09	K15400|1|0.0|698|vvi:100245819|omega-hydroxypalmitate O-feruloyl transferase [EC:2.3.1.188]	gi|241897455|gb|ACS70946.1|/0/feruloyl transferase [Solanum tuberosum]
PGSC0003DMT400069755	1690	2.813943493	Up	2.10E-33	3.27E-32	K13065|1|2e-33|142|ath:AT5G48930|shikimate O-hydroxycinnamoyltransferase [EC:2.3.1.133]	gi|296086090|emb|CBI31531.3|/0/unnamed protein product [Vitis vinifera]
PGSC0003DMT400045129	1620	2.813943493	Up	8.19E-06	3.18E-05	-	gi|21105751|gb|AAM34774.1|AF509874_1/1.90067e-172/nam-like protein 11 [Petunia x hybrida]
PGSC0003DMT400071164	1587	2.813943493	Up	4.22E-15	3.35E-14	-	gi|255570871|ref|XP_002526387.1|/4.53576e-86/conserved hypothetical protein [Ricinus communis]
PGSC0003DMT400076695	1592	2.80088734	Up	4.49E-43	8.65E-42	K13495|1|4e-114|349|pop:POPTR_808453|cis-zeatin O-glucosyltransferase [EC:2.4.1.215]	gi|19743740|gb|AAL92461.1|/8.93262e-117/putative glucosyltransferase [Solanum lycopersicum]
PGSC0003DMT400040459	2445	2.795796146	Up	2.91E-37	4.90E-36	K10576|1|4e-66|251|vvi:100250088|ubiquitin-conjugating enzyme E2 H [EC:6.3.2.19];K13415|2|1e-52|206|sbi:SORBI_03g032990|protein brassinosteroid insensitive 1 [EC:2.7.10.1 2.7.11.1]	gi|255585468|ref|XP_002533427.1|/0/ATP binding protein, putative [Ricinus communis]
PGSC0003DMT400035542	2505	2.795631615	Up	1.46E-207	1.53E-205	K00021|1|0.0|670|rcu:RCOM_1565000|hydroxymethylglutaryl-CoA reductase (NADPH) [EC:1.1.1.34]	gi|11133196|sp|Q9XEL8.1|HMDH2_CAPAN/0/RecName: Full=3-hydroxy-3-methylglutaryl-coenzyme A reductase 2; Short=HMG-CoA reductase 2
PGSC0003DMT400065695	2985	2.794578168	Up	7.14E-07	3.11E-06	K04733|1|2e-35|150|smo:SELMODRAFT_230241|interleukin-1 receptor-associated kinase 4 [EC:2.7.11.1];K13416|2|2e-35|149|aly:ARALYDRAFT_491347|brassinosteroid insensitive 1-associated receptor kinase 1 [EC:2.7.10.1 2.7.11.1];K13418|5|8e-35|147|pop:POPTR_913861|somatic embryogenesis receptor kinase 1 [EC:2.7.10.1 2.7.11.1]	gi|225431551|ref|XP_002275615.1|/2.01136e-118/PREDICTED: G-type lectin S-receptor-like serine/threonine-protein kinase RLK1-like [Vitis vinifera]
PGSC0003DMT400071648	1040	2.794578168	Up	7.14E-07	3.11E-06	K05283|1|3e-12|71.2|aly:ARALYDRAFT_354960|phosphatidylinositol glycan, class W [EC:2.3.-.-];K15692|2|7e-12|69.7|bdi:100845565|E3 ubiquitin-protein ligase RNF13 [EC:6.3.2.19];K14297|3|2e-11|68.6|mtr:MTR_1g066430|nuclear pore complex protein Nup98-Nup96	gi|297737435|emb|CBI26636.3|/1.20019e-51/unnamed protein product [Vitis vinifera]
PGSC0003DMT400066620	1095	2.794578168	Up	1.46E-12	9.90E-12	-	gi|147811058|emb|CAN63485.1|/8.62692e-64/hypothetical protein VITISV_017086 [Vitis vinifera]
PGSC0003DMT400069586	758	2.79157568	Up	2.01E-30	2.82E-29	-	gi|218855180|gb|ACL12055.1|/4.17458e-76/Kunitz trypsin inhibitor [Nicotiana tabacum]
PGSC0003DMT400080046	1036	2.79157568	Up	6.71E-16	5.55E-15	-	gi|255571045|ref|XP_002526473.1|/1.59265e-80/cyclin-dependent protein kinase, putative [Ricinus communis]
PGSC0003DMT400071845	2340	2.785374341	Up	2.97E-20	2.94E-19	-	gi|296084621|emb|CBI25671.3|/0/unnamed protein product [Vitis vinifera]
PGSC0003DMT400007060	1085	2.785220956	Up	0	0	-	gi|359481956|ref|XP_002277851.2|/9.02151e-82/PREDICTED: uncharacterized protein LOC100259589 [Vitis vinifera]
PGSC0003DMT400018933	1267	2.781522015	Up	0.000166737	0.000542015	-	gi|224055015|ref|XP_002298402.1|/5.2463e-71/predicted protein [Populus trichocarpa]
PGSC0003DMT400006726	2239	2.781522015	Up	2.73E-11	1.72E-10	K00029|1|0.0|988|vvi:100233075|malate dehydrogenase (oxaloacetate-decarboxylating)(NADP+) [EC:1.1.1.40]	gi|350535591|ref|NP_001234458.1|/0/NADP-malic enzyme [Solanum lycopersicum]
PGSC0003DMT400013074	1062	2.781522015	Up	0.000166737	0.000542093	K13422|1|1e-15|82.0|gmx:100790168|transcription factor MYC2	gi|297736346|emb|CBI25069.3|/1.84092e-79/unnamed protein product [Vitis vinifera]
PGSC0003DMT400073564	3336	2.781522015	Up	0.000166737	0.000541858	K13420|1|8e-65|247|ath:AT5G46330|LRR receptor-like serine/threonine-protein kinase FLS2 [EC:2.7.11.1]	gi|359481300|ref|XP_002269481.2|/0/PREDICTED: leucine-rich repeat receptor protein kinase EXS-like [Vitis vinifera]
PGSC0003DMT400005127	1206	2.781522015	Up	0.000166737	0.000541936	K11982|1|7e-14|76.6|bdi:100833984|E3 ubiquitin-protein ligase RNF115/126 [EC:6.3.2.19]	gi|255568472|ref|XP_002525210.1|/1.09994e-38/zinc finger protein, putative [Ricinus communis]
PGSC0003DMT400001928	1338	2.781522015	Up	0.000166737	0.000541779	-	gi|224077844|ref|XP_002305433.1|/1.53327e-68/predicted protein [Populus trichocarpa]
PGSC0003DMT400073939	2060	2.781522015	Up	0.000166737	0.000542172	-	gi|255550520|ref|XP_002516310.1|/5.49114e-167/conserved hypothetical protein [Ricinus communis]
PGSC0003DMT400008416	1092	2.781522015	Up	6.33E-08	3.07E-07	-	gi|359473188|ref|XP_003631260.1|/2.12189e-38/PREDICTED: uncharacterized protein LOC100852726 [Vitis vinifera]
PGSC0003DMT400070963	1180	2.781522015	Up	0.000166737	0.000541701	K13544|1|1e-55|215|aly:ARALYDRAFT_493208|pheophorbidase [EC:3.1.1.82];K08233|3|1e-36|152|ath:AT2G23600|polyneuridine-aldehyde esterase [EC:3.1.1.78]	gi|224128027|ref|XP_002329236.1|/4.10742e-99/predicted protein [Populus trichocarpa]
PGSC0003DMT400055488	2394	2.778538157	Up	6.32E-122	3.70E-120	K10775|1|0.0|1213|rcu:RCOM_1355480|phenylalanine ammonia-lyase [EC:4.3.1.24]	gi|129587|sp|P26600.1|PAL5_SOLLC/0/RecName: Full=Phenylalanine ammonia-lyase; Short=PAL
PGSC0003DMT400057484	2056	2.776992357	Up	5.57E-65	1.58E-63	K13412|1|0.0|776|rcu:RCOM_0082230|calcium-dependent protein kinase [EC:2.7.11.1]	gi|350538093|ref|NP_001234582.1|/0/calcium-dependent protein kinase CDPK1 [Solanum lycopersicum]
PGSC0003DMT400000152	1963	2.775548114	Up	1.37E-37	2.34E-36	K13508|1|0.0|806|gmx:100794137|glycerol-3-phosphate acyltransferase [EC:2.3.1.15]	gi|308513535|gb|ADO33166.1|/0/glycerol-3-phosphate O-acyltransferase [Echium pitardii]
PGSC0003DMT400042013	1047	2.774949361	Up	2.50E-12	1.67E-11	K13348|1|1e-38|158|vcn:VOLCADRAFT_107206|protein Mpv17	gi|147795757|emb|CAN76530.1|/1.2819e-85/hypothetical protein VITISV_012682 [Vitis vinifera]
PGSC0003DMT400044068	1711	2.774949361	Up	2.50E-12	1.67E-11	K00826|1|9e-162|568|rcu:RCOM_0858990|branched-chain amino acid aminotransferase [EC:2.6.1.42]	gi|6319165|gb|AAF07191.1|AF193845_1/0/branched-chain amino acid aminotransferase [Solanum tuberosum]
PGSC0003DMT400020408	381	2.773786367	Up	5.07E-20	4.97E-19	-	gi|224091659|ref|XP_002309319.1|/1.77407e-16/predicted protein [Populus trichocarpa]
PGSC0003DMT400052795	1107	2.772123317	Up	5.67E-09	3.01E-08	K13065|1|7e-10|63.2|ath:AT5G48930|shikimate O-hydroxycinnamoyltransferase [EC:2.3.1.133]	gi|255581972|ref|XP_002531784.1|/2.54597e-71/transferase, putative [Ricinus communis]
PGSC0003DMT400093537	375	2.772123317	Up	5.67E-09	3.01E-08	K13449|1|1e-33|139|rcu:RCOM_1381930|pathogenesis-related protein 1	gi|255583297|ref|XP_002532412.1|/3.43968e-60/STS14 protein precursor, putative [Ricinus communis]
PGSC0003DMT400081433	1382	2.769549374	Up	2.30E-13	1.65E-12	K00797|1|3e-157|553|gmx:100781850|spermidine synthase [EC:2.5.1.16]	gi|356536017|ref|XP_003536537.1|/3.47586e-156/PREDICTED: thermospermine synthase ACAULIS5-like [Glycine max]
PGSC0003DMT400012995	1282	2.766308921	Up	1.00E-43	1.97E-42	K00430|1|3e-73|273|vvi:100257005|peroxidase [EC:1.11.1.7]	gi|63253080|dbj|BAD98314.1|/2.14098e-112/peroxidase [Nicotiana tabacum]
PGSC0003DMT400055512	2060	2.766091975	Up	2.32E-52	5.29E-51	K13692|1|2e-70|265|vvi:100252177|UDP-glucose:(indol-3-yl)acetate beta-D-glucosyltransferase [EC:2.4.1.121];K13691|2|2e-63|242|rcu:RCOM_0101360|pathogen-inducible salicylic acid glucosyltransferase [EC:2.4.1.-]	gi|225440047|ref|XP_002276858.1|/0/PREDICTED: UDP-glycosyltransferase 86A1 [Vitis vinifera]
PGSC0003DMT400022795	1445	2.765033893	Up	1.41E-05	5.32E-05	-	gi|297740383|emb|CBI30565.3|/2.289e-81/unnamed protein product [Vitis vinifera]
PGSC0003DMT400084270	1078	2.765033893	Up	1.41E-05	5.32E-05	K00224|1|7e-111|398|aly:ARALYDRAFT_476671|[EC:1.3.1.-];K13081|5|1e-58|224|pop:POPTR_835080|leucoanthocyanidin reductase [EC:1.17.1.3]	gi|1708422|sp|P52578.1|IFRH_SOLTU/3.93371e-138/RecName: Full=Isoflavone reductase homolog; AltName: Full=CP100
PGSC0003DMT400090927	606	2.765033893	Up	1.41E-05	5.32E-05	-	gi|334184167|ref|NP_001189517.1|/4.26623e-21/uncharacterized protein [Arabidopsis thaliana]
PGSC0003DMT400036744	880	2.765033893	Up	1.41E-05	5.32E-05	-	gi|224136354|ref|XP_002322309.1|/1.16829e-78/predicted protein [Populus trichocarpa]
PGSC0003DMT400089399	534	2.765033893	Up	1.41E-05	5.32E-05	-	gi|225451207|ref|XP_002271613.1|/6.66348e-51/PREDICTED: uncharacterized N-acetyltransferase p20-like [Vitis vinifera]
PGSC0003DMT400043098	1534	2.765033893	Up	1.41E-05	5.32E-05	-	gi|225466225|ref|XP_002267603.1|/5.02424e-159/PREDICTED: uncharacterized protein LOC100247879 [Vitis vinifera]
PGSC0003DMT400080765	1513	2.763205253	Up	6.46E-265	8.83E-263	K10775|1|0.0|787|rcu:RCOM_0262230|phenylalanine ammonia-lyase [EC:4.3.1.24]	gi|400725|sp|P31425.1|PAL1_SOLTU/0/RecName: Full=Phenylalanine ammonia-lyase 1
PGSC0003DMT400037057	3819	2.755049804	Up	1.23E-06	5.22E-06	K13415|1|5e-153|540|rcu:RCOM_0478150|protein brassinosteroid insensitive 1 [EC:2.7.10.1 2.7.11.1]	gi|225455406|ref|XP_002273978.1|/0/PREDICTED: leucine-rich repeat receptor protein kinase EXS-like [Vitis vinifera]
PGSC0003DMT400040209	2040	2.755049804	Up	1.23E-06	5.21E-06	-	gi|350539181|ref|NP_001234635.1|/2.90846e-128/auxin-regulated protein [Solanum lycopersicum]
PGSC0003DMT400024175	3444	2.755049804	Up	1.23E-06	5.22E-06	K16052|1|4e-142|504|ppp:PHYPADRAFT_119414|MscS family membrane protein YnaI	gi|255545964|ref|XP_002514042.1|/0/conserved hypothetical protein [Ricinus communis]
PGSC0003DMT400006654	3226	2.755049804	Up	4.27E-12	2.82E-11	K12309|1|0.0|1013|ath:AT3G52840|beta-galactosidase [EC:3.2.1.23];K01190|3|6e-64|244|cme:CMP078C|beta-galactosidase [EC:3.2.1.23]	gi|350537661|ref|NP_001234303.1|/0/beta-galactosidase precursor [Solanum lycopersicum]
PGSC0003DMT400004684	1593	2.755049804	Up	1.23E-06	5.21E-06	K08494|1|3e-94|344|aly:ARALYDRAFT_482484|novel plant SNARE	gi|225427372|ref|XP_002282944.1|/2.25746e-101/PREDICTED: novel plant SNARE 11 [Vitis vinifera]
PGSC0003DMT400052215	1355	2.755049804	Up	1.37E-33	2.14E-32	K00430|1|2e-135|480|vvi:100249751|peroxidase [EC:1.11.1.7]	gi|225451467|ref|XP_002274131.1|/2.13309e-134/PREDICTED: peroxidase 55-like [Vitis vinifera]
PGSC0003DMT400073749	1402	2.755049804	Up	1.23E-06	5.22E-06	K10256|1|8e-164|575|rcu:RCOM_0503360|omega-6 fatty acid desaturase (delta-12 desaturase) [EC:1.14.19.-]	gi|157087398|gb|ABV21586.1|/5.08911e-179/fatty acid desaturase [Capsicum annuum]
PGSC0003DMT400063425	701	2.751402027	Up	3.93E-13	2.77E-12	-	-
PGSC0003DMT400083030	3083	2.748988051	Up	6.43E-114	3.48E-112	-	gi|50841444|gb|AAT84084.1|/0/enhanced disease susceptibility 1 protein [Solanum tuberosum]
PGSC0003DMT400039625	1942	2.748355151	Up	1.09E-07	5.14E-07	K08237|1|6e-70|263|pop:POPTR_731288|hydroquinone glucosyltransferase [EC:2.4.1.218]	gi|20146091|dbj|BAB88934.1|/0/glucosyltransferase [Nicotiana tabacum]
PGSC0003DMT400083859	1872	2.746588225	Up	1.30E-21	1.36E-20	K10256|1|2e-162|571|rcu:RCOM_0503360|omega-6 fatty acid desaturase (delta-12 desaturase) [EC:1.14.19.-]	gi|157087398|gb|ABV21586.1|/0/fatty acid desaturase [Capsicum annuum]
PGSC0003DMT400023324	2321	2.746588225	Up	1.30E-21	1.36E-20	-	gi|225437529|ref|XP_002275599.1|/0/PREDICTED: uncharacterized protein LOC100264117 [Vitis vinifera]
PGSC0003DMT400022056	1658	2.743554165	Up	9.71E-09	5.06E-08	-	gi|255545648|ref|XP_002513884.1|/0/conserved hypothetical protein [Ricinus communis]
PGSC0003DMT400045267	1661	2.743554165	Up	9.71E-09	5.06E-08	K03115|1|3e-88|324|vvi:100262569|casein kinase II subunit beta;K00889|3|6e-36|150|gmx:100789949|1-phosphatidylinositol-4-phosphate 5-kinase [EC:2.7.1.68]	gi|225459507|ref|XP_002284432.1|/1.57175e-129/PREDICTED: uncharacterized protein LOC100245359 [Vitis vinifera]
PGSC0003DMT400026477	1394	2.739942912	Up	2.70E-18	2.47E-17	K01058|1|1e-48|192|gmx:100817287|phospholipase A1 [EC:3.1.1.32]	gi|148611499|gb|ABQ95989.1|/0/phospholipase A1 [Capsicum annuum]
PGSC0003DMT400071147	3382	2.730545516	Up	1.80E-133	1.14E-131	-	gi|6691125|gb|AAF24497.1|AF213696_1/0/FH protein NFH2 [Nicotiana tabacum]
PGSC0003DMT400033754	1830	2.730175135	Up	1.44E-28	1.91E-27	K00627|1|4e-129|460|zma:100192900|pyruvate dehydrogenase E2 component (dihydrolipoamide acetyltransferase) [EC:2.3.1.12]	gi|225423947|ref|XP_002282287.1|/7.14349e-155/PREDICTED: dihydrolipoyllysine-residue acetyltransferase component of pyruvate dehydrogenase complex, mitochondrial-like [Vitis vinifera]
PGSC0003DMT400075376	2364	2.72418884	Up	3.31E-23	3.68E-22	-	gi|147811750|emb|CAN59756.1|/1.53232e-176/hypothetical protein VITISV_034568 [Vitis vinifera]
PGSC0003DMT400065046	1642	2.720639773	Up	1.65E-35	2.68E-34	K00517|1|3e-76|284|ath:AT3G52970|[EC:1.14.-.-];K05280|2|4e-67|254|mtr:MTR_3g025230|flavonoid 3'-monooxygenase [EC:1.14.13.21]	gi|88175355|gb|ABD39696.1|/1.7013e-152/littorine mutase/monooxygenase [Hyoscyamus niger]
PGSC0003DMT400027928	2082	2.718881296	Up	5.77E-96	2.55E-94	-	gi|224112821|ref|XP_002332699.1|/9.2243e-154/predicted protein [Populus trichocarpa]
PGSC0003DMT400001688	973	2.714407819	Up	1.36E-10	8.16E-10	K08234|1|3e-11|66.6|cre:CHLREDRAFT_143257|glyoxylase I family protein	gi|255553127|ref|XP_002517606.1|/8.46535e-73/lactoylglutathione lyase, putative [Ricinus communis]
PGSC0003DMT400060928	1544	2.714407819	Up	2.43E-05	8.91E-05	-	gi|225441226|ref|XP_002272200.1|/3.47616e-75/PREDICTED: nudix hydrolase 16, mitochondrial [Vitis vinifera]
PGSC0003DMT400069822	2033	2.714407819	Up	1.43E-48	3.07E-47	K00924|1|1e-127|455|osa:4342410|[EC:2.7.1.-];K07198|3|5e-75|280|sbi:SORBI_03g033530|5'-AMP-activated protein kinase, catalytic alpha subunit [EC:2.7.11.11]	gi|116265922|gb|ABJ91209.1|/0/CBL-interacting protein kinase 1 [Populus trichocarpa]
PGSC0003DMT400019032	1408	2.714407819	Up	1.66E-08	8.50E-08	-	gi|225429902|ref|XP_002281088.1|/3.15453e-112/PREDICTED: F-box only protein 13-like [Vitis vinifera]
PGSC0003DMT400066508	570	2.714407819	Up	1.14E-12	7.82E-12	-	gi|255573167|ref|XP_002527513.1|/8.58183e-18/conserved hypothetical protein [Ricinus communis]
PGSC0003DMT400007619	501	2.714407819	Up	0.000287502	0.000903158	K08237|1|9e-21|97.4|pop:POPTR_731288|hydroquinone glucosyltransferase [EC:2.4.1.218];K13263|2|3e-20|95.9|gmx:100101902|isoflavone 7-O-glucosyltransferase [EC:2.4.1.170]	gi|359488708|ref|XP_002274748.2|/4.18367e-38/PREDICTED: UDP-glycosyltransferase 90A1-like [Vitis vinifera]
PGSC0003DMT400065743	1786	2.714407819	Up	2.10E-06	8.73E-06	K01648|1|0.0|754|rcu:RCOM_0529250|ATP citrate (pro-S)-lyase [EC:2.3.3.8]	gi|255568854|ref|XP_002525398.1|/0/ATP-citrate synthase, putative [Ricinus communis]
PGSC0003DMT400036745	1809	2.714407819	Up	0.000287502	0.000903284	-	gi|225425276|ref|XP_002271441.1|/1.89518e-91/PREDICTED: random slug protein 5 [Vitis vinifera]
PGSC0003DMT400010442	2645	2.714407819	Up	2.43E-05	8.90E-05	-	gi|255547081|ref|XP_002514598.1|/0/conserved hypothetical protein [Ricinus communis]
PGSC0003DMT400032497	655	2.714407819	Up	5.62E-23	6.19E-22	-	gi|147834849|emb|CAN68310.1|/4.07056e-31/hypothetical protein VITISV_043508 [Vitis vinifera]
PGSC0003DMT400063292	2460	2.714407819	Up	2.43E-05	8.90E-05	K04710|1|2e-83|308|pop:POPTR_836807|ceramide synthetase [EC:2.3.1.24]	gi|350537971|ref|NP_001234320.1|/4.00479e-135/protein ASC1 [Solanum lycopersicum]
PGSC0003DMT400040310	1508	2.714407819	Up	2.43E-05	8.90E-05	K14664|1|1e-178|624|vvi:100262106|IAA-amino acid hydrolase [EC:3.5.1.-]	gi|225424779|ref|XP_002269424.1|/1.37304e-177/PREDICTED: IAA-amino acid hydrolase ILR1-like 4-like [Vitis vinifera]
PGSC0003DMT400061012	461	2.714407819	Up	2.43E-05	8.90E-05	-	-
PGSC0003DMT400055531	2403	2.707870903	Up	1.33E-161	1.04E-159	K10775|1|0.0|1208|pop:POPTR_820249|phenylalanine ammonia-lyase [EC:4.3.1.24]	gi|129587|sp|P26600.1|PAL5_SOLLC/0/RecName: Full=Phenylalanine ammonia-lyase; Short=PAL
PGSC0003DMT400032362	2806	2.707744089	Up	1.89E-64	5.30E-63	K09553|1|4e-17|89.0|cre:CHLREDRAFT_136069|stress-induced-phosphoprotein 1;K09523|3|3e-14|79.3|pop:POPTR_576677|DnaJ homolog subfamily C member 3	gi|359493606|ref|XP_002283097.2|/0/PREDICTED: TPR repeat-containing thioredoxin TTL1-like [Vitis vinifera]
PGSC0003DMT400044761	999	2.707521434	Up	5.62E-32	8.28E-31	-	gi|147860680|emb|CAN79287.1|/5.85714e-16/hypothetical protein VITISV_044034 [Vitis vinifera]
PGSC0003DMT400057418	2838	2.703140708	Up	4.94E-205	5.12E-203	K01126|1|7e-24|111|gmx:100778145|glycerophosphoryl diester phosphodiesterase [EC:3.1.4.46]	gi|115500890|dbj|BAF34116.1|/0/glycerophosphodiesterase-like protein [Nicotiana tabacum]
PGSC0003DMT400012591	2286	2.702912181	Up	1.16E-19	1.12E-18	K12126|1|7e-09|61.2|ath:AT1G09530|phytochrome-interacting factor 3	gi|255537964|ref|XP_002510047.1|/3.86131e-92/DNA binding protein, putative [Ricinus communis]
PGSC0003DMT400078837	1898	2.701001161	Up	2.46E-141	1.65E-139	K15227|1|7e-126|449|pop:POPTR_597623|arogenate dehydrogenase (NADP+), plant [EC:1.3.1.78]	gi|325516252|gb|ADZ24704.1|/0/arogenate dehydrogenase 1 [Solanum pennellii]
PGSC0003DMT400051682	981	2.699340371	Up	7.60E-57	1.87E-55	K09422|1|3e-62|236|ath:AT1G06180|myb proto-oncogene protein, plant	gi|91176169|dbj|BAE93149.1|/1.5028e-101/methyl jasmonate induced MYB-related transcription factor [Nicotiana tabacum]
PGSC0003DMT400010652	1404	2.695548792	Up	1.94E-12	1.31E-11	-	gi|225434550|ref|XP_002277229.1|/6.48669e-158/PREDICTED: uncharacterized protein LOC100263882 [Vitis vinifera]
PGSC0003DMT400031815	2601	2.695548792	Up	1.94E-12	1.31E-11	K10406|1|4e-78|291|cme:CMT097C|kinesin family member C2/C3;K10405|5|1e-70|266|ath:AT4G27180|kinesin family member C1	gi|225426424|ref|XP_002274169.1|/0/PREDICTED: uncharacterized protein LOC100256435 [Vitis vinifera]
PGSC0003DMT400045523	2041	2.691784911	Up	3.68E-102	1.72E-100	-	gi|225465451|ref|XP_002266369.1|/7.97184e-110/PREDICTED: PPPDE peptidase domain-containing protein 2-like isoform 2 [Vitis vinifera]
PGSC0003DMT400061738	1847	2.684660476	Up	2.83E-08	1.42E-07	-	gi|225436823|ref|XP_002270566.1|/1.31541e-156/PREDICTED: uncharacterized protein LOC100252743 [Vitis vinifera]
PGSC0003DMT400063237	1728	2.683156886	Up	8.33E-61	2.21E-59	K13496|1|3e-67|254|ath:AT2G36800|UDP-glucosyl transferase 73C [EC:2.4.1.-]	gi|359488708|ref|XP_002274748.2|/4.18487e-149/PREDICTED: UDP-glycosyltransferase 90A1-like [Vitis vinifera]
PGSC0003DMT400002746	2625	2.681049223	Up	3.65E-26	4.49E-25	K05391|1|6e-14|78.2|vvi:100246671|cyclic nucleotide gated channel, other eukaryote	gi|1514649|emb|CAA60016.1|/0/potassium channel [Solanum tuberosum]
PGSC0003DMT400033248	1488	2.67811169	Up	4.12E-24	4.72E-23	-	gi|225453933|ref|XP_002279636.1|/2.53059e-75/PREDICTED: putative DNA-binding protein ESCAROLA [Vitis vinifera]
PGSC0003DMT400016306	1782	2.67698428	Up	1.98E-105	9.67E-104	K09286|1|2e-20|99.0|ath:AT1G43160|EREBP-like factor	gi|296081204|emb|CBI18230.3|/2.8105e-47/unnamed protein product [Vitis vinifera]
PGSC0003DMT400011910	2921	2.676439969	Up	3.30E-12	2.19E-11	-	gi|559237|gb|AAA98492.1|/3.94469e-60/tyrosine-rich hydroxyproline-rich glycoprotein, partial [Petroselinum crispum]
PGSC0003DMT400038519	3035	2.676439969	Up	3.30E-12	2.19E-11	-	gi|225438990|ref|XP_002279613.1|/0/PREDICTED: formin-like protein 6-like [Vitis vinifera]
PGSC0003DMT400044506	2463	2.672587644	Up	3.60E-06	1.46E-05	K04733|1|2e-55|216|smo:SELMODRAFT_159261|interleukin-1 receptor-associated kinase 4 [EC:2.7.11.1];K13418|3|1e-52|206|rcu:RCOM_0186340|somatic embryogenesis receptor kinase 1 [EC:2.7.10.1 2.7.11.1]	gi|208429106|gb|ACI26722.1|/0/receptor-like kinase [Nicotiana glutinosa]
PGSC0003DMT400008635	1750	2.672587644	Up	3.60E-06	1.46E-05	K00517|1|5e-137|486|ath:AT4G31940|[EC:1.14.-.-];K05280|2|2e-87|322|aly:ARALYDRAFT_487632|flavonoid 3'-monooxygenase [EC:1.14.13.21]	gi|359492645|ref|XP_002281995.2|/1.50811e-162/PREDICTED: cytochrome P450 82A3 [Vitis vinifera]
PGSC0003DMT400079194	781	2.668740921	Up	3.49E-237	4.26E-235	-	gi|806720|gb|AAA66362.1|/1.44117e-10/arabinogalactan-protein precursor [Nicotiana alata]
PGSC0003DMT400044769	1421	2.66656106	Up	1.52E-124	9.02E-123	-	gi|157273672|gb|ABV27490.1|/1.87213e-120/fasciclin-like arabinogalactan protein 19 [Gossypium hirsutum]
PGSC0003DMT400074766	1062	2.664076144	Up	1.05E-25	1.27E-24	K06901|1|4e-144|509|pop:POPTR_596945|putative MFS transporter, AGZA family, xanthine/uracil permease	gi|224128738|ref|XP_002328954.1|/4.00825e-143/predicted protein [Populus trichocarpa]
PGSC0003DMT400052998	1747	2.6619404	Up	6.49E-17	5.63E-16	K00924|1|2e-105|381|ath:AT1G30270|[EC:2.7.1.-];K07198|3|1e-67|255|bdi:100836644|5'-AMP-activated protein kinase, catalytic alpha subunit [EC:2.7.11.11]	gi|255553335|ref|XP_002517709.1|/4.26042e-141/CBL-interacting serine/threonine-protein kinase, putative [Ricinus communis]
PGSC0003DMT400011421	680	2.6619404	Up	4.15E-05	0.000147469	-	gi|225429349|ref|XP_002272536.1|/1.27118e-54/PREDICTED: uncharacterized protein LOC100242274 [Vitis vinifera]
PGSC0003DMT400048875	1359	2.6619404	Up	4.15E-05	0.000147423	-	gi|255542626|ref|XP_002512376.1|/1.66897e-70/mitogen activated protein kinase kinase kinase 3, mapkkk3, mekk3, putative [Ricinus communis]
PGSC0003DMT400010531	1993	2.6619404	Up	4.34E-09	2.34E-08	-	gi|147798773|emb|CAN69794.1|/0/hypothetical protein VITISV_022544 [Vitis vinifera]
PGSC0003DMT400029418	1183	2.6619404	Up	4.34E-09	2.34E-08	-	gi|255551819|ref|XP_002516955.1|/1.69096e-52/conserved hypothetical protein [Ricinus communis]
PGSC0003DMT400027855	1270	2.6619404	Up	4.15E-05	0.000147446	K01058|1|5e-41|102|gmx:100817287|phospholipase A1 [EC:3.1.1.32]	gi|148611499|gb|ABQ95989.1|/5.33632e-165/phospholipase A1 [Capsicum annuum]
PGSC0003DMT400022904	1157	2.658968833	Up	9.06E-71	2.87E-69	-	gi|255575719|ref|XP_002528759.1|/6.48722e-57/conserved hypothetical protein [Ricinus communis]
PGSC0003DMT400000646	2329	2.65360454	Up	1.41E-44	2.78E-43	K01528|1|8e-80|296|vvi:100243718|dynamin GTPase [EC:3.6.5.5]	gi|5931765|emb|CAB56619.1|/0/phragmoplastin [Nicotiana tabacum]
PGSC0003DMT400003336	2662	2.649556675	Up	1.13E-38	1.98E-37	K07374|1|0.0|827|smo:SELMODRAFT_178975|tubulin alpha	gi|386870485|gb|AFJ42573.1|/0/alpha-tubulin [Sesamum indicum]
PGSC0003DMT400042007	1281	2.647810071	Up	1.52E-19	1.46E-18	K09422|1|2e-70|264|pop:POPTR_643153|myb proto-oncogene protein, plant	gi|350536735|ref|NP_001234262.1|/2.68063e-131/myb-related transcription factor [Solanum lycopersicum]
PGSC0003DMT400007684	2120	2.646592435	Up	4.25E-28	5.56E-27	K02256|1|0.0|701|rcu:RCOM_Mp05|cytochrome c oxidase subunit 1 [EC:1.9.3.1]	gi|57013922|ref|YP_173395.1|/0/cytochrome oxidase subunit 1 [Nicotiana tabacum]
PGSC0003DMT400066383	1211	2.646592435	Up	4.25E-28	5.56E-27	K13258|1|2e-57|221|gmx:547489|2-hydroxyisoflavanone dehydratase [EC:4.2.1.105];K14493|2|1e-25|115|ppp:PHYPADRAFT_118478|gibberellin receptor GID1 [EC:3.-.-.-]	gi|225428751|ref|XP_002285042.1|/2.5098e-83/PREDICTED: probable carboxylesterase 7-like [Vitis vinifera]
PGSC0003DMT400041755	1655	2.644018492	Up	8.74E-13	6.05E-12	K12356|1|1e-36|152|ath:AT5G66690|coniferyl-alcohol glucosyltransferase [EC:2.4.1.111];K08237|2|2e-35|149|ath:AT4G01070|hydroquinone glucosyltransferase [EC:2.4.1.218]	gi|20149064|gb|AAM12787.1|/0/putative anthocyanidine rhamnosyl-transferase [Capsicum annuum]
PGSC0003DMT400046818	1995	2.644018492	Up	5.39E-07	2.38E-06	K06067|1|0.0|682|gmx:100819221|histone deacetylase 1/2 [EC:3.5.1.98]	gi|224121742|ref|XP_002318661.1|/0/histone deacetylase [Populus trichocarpa]
PGSC0003DMT400040146	3178	2.644018492	Up	5.39E-07	2.38E-06	-	gi|359478997|ref|XP_002281414.2|/4.37556e-20/PREDICTED: methyl-CpG-binding domain-containing protein 7-like [Vitis vinifera]
PGSC0003DMT400023368	1222	2.64152894	Up	1.45E-83	5.51E-82	K13424|1|1e-21|102|sbi:SORBI_09g023270|WRKY transcription factor 33	gi|156118324|gb|ABU49723.1|/1.6764e-143/WRKY transcription factor 4 [Solanum tuberosum]
PGSC0003DMT400074719	1591	2.638856786	Up	1.27E-14	9.81E-14	K01590|1|3e-155|546|rcu:RCOM_1170790|histidine decarboxylase [EC:4.1.1.22]	gi|350538887|ref|NP_001233852.1|/0/aromatic amino acid decarboxylase 1B [Solanum lycopersicum]
PGSC0003DMT400023068	2443	2.637445838	Up	1.55E-32	2.34E-31	K01507|1|1e-108|392|vvi:100258490|inorganic pyrophosphatase [EC:3.6.1.1]	gi|2706450|emb|CAA12415.1|/5.05258e-114/magnesium dependent soluble inorganic pyrophosphatase [Solanum tuberosum]
PGSC0003DMT400004234	1465	2.637445838	Up	9.49E-12	6.15E-11	-	gi|225453252|ref|XP_002266696.1|/7.45332e-72/PREDICTED: uncharacterized protein LOC100244411 [Vitis vinifera]
PGSC0003DMT400034084	936	2.634973352	Up	7.36E-09	3.87E-08	-	gi|225450869|ref|XP_002284212.1|/6.15295e-89/PREDICTED: germin-like protein subfamily 1 member 13-like [Vitis vinifera]
PGSC0003DMT400051168	1810	2.633157499	Up	1.28E-57	3.17E-56	K05907|1|0.0|689|ath:AT4G04610|adenylyl-sulfate reductase (glutathione) [EC:1.8.4.9]	gi|350538397|ref|NP_001233829.1|/0/adenylyl-sulfate reductase [Solanum lycopersicum]
PGSC0003DMT400041701	2146	2.632989026	Up	2.11E-142	1.42E-140	K00297|1|0.0|1061|pop:POPTR_654300|methylenetetrahydrofolate reductase (NADPH) [EC:1.5.1.20]	gi|342722655|gb|AEL33268.1|/0/methylenetetrahydrofolate reductase [Nicotiana tabacum]
PGSC0003DMT400023727	2124	2.630045549	Up	8.30E-79	2.95E-77	K01051|1|0.0|845|vvi:100251413|pectinesterase [EC:3.1.1.11]	gi|6689892|gb|AAF23892.1|AF152172_1/0/pectin methyl esterase [Solanum tuberosum]
PGSC0003DMT400007165	2396	2.629518922	Up	6.12E-06	2.42E-05	K04371|1|3e-21|102|vvi:100254083|extracellular signal-regulated kinase 1/2 [EC:2.7.11.24];K09060|2|2e-06|53.1|bdi:100826051|plant G-box-binding factor	gi|350536489|ref|NP_001234505.1|/2.84098e-61/anaerobic basic leucine zipper protein [Solanum lycopersicum]
PGSC0003DMT400022788	2368	2.629518922	Up	1.03E-10	6.26E-10	K14497|1|7e-07|54.7|aly:ARALYDRAFT_470764|protein phosphatase 2C [EC:3.1.3.16]	gi|225434963|ref|XP_002283914.1|/0/PREDICTED: probable protein phosphatase 2C 23-like isoform 1 [Vitis vinifera]
PGSC0003DMT400051868	1650	2.629518922	Up	6.12E-06	2.42E-05	-	gi|147805938|emb|CAN67759.1|/1.23076e-134/hypothetical protein VITISV_002575 [Vitis vinifera]
PGSC0003DMT400029352	1835	2.627530369	Up	6.04E-22	6.44E-21	K15014|1|1e-166|584|pop:POPTR_817747|solute carrier family 29 (equilibrative nucleoside transporter), member 1/2/3	gi|224076725|ref|XP_002304987.1|/1.53746e-165/equilibrative nucleoside transporter [Populus trichocarpa]
PGSC0003DMT400081243	1459	2.624584518	Up	2.97E-67	8.82E-66	K01058|1|8e-47|186|gmx:100817287|phospholipase A1 [EC:3.1.1.32]	gi|148611499|gb|ABQ95989.1|/0/phospholipase A1 [Capsicum annuum]
PGSC0003DMT400013288	1342	2.623259931	Up	2.14E-14	1.63E-13	K01206|1|6e-23|107|aly:ARALYDRAFT_475890|alpha-L-fucosidase [EC:3.2.1.51];K00514|3|1e-22|106|rcu:RCOM_1428040|zeta-carotene desaturase [EC:1.3.5.6]	gi|359493337|ref|XP_002278219.2|/3.46175e-137/PREDICTED: GDSL esterase/lipase At1g71691-like [Vitis vinifera]
PGSC0003DMT400031088	1303	2.623259931	Up	8.17E-08	3.92E-07	K06911|1|1e-143|508|vvi:100254895|	gi|225433709|ref|XP_002268298.1|/1.18715e-142/PREDICTED: pirin-like protein-like [Vitis vinifera]
PGSC0003DMT400068804	2439	2.623259931	Up	8.17E-08	3.92E-07	K10576|1|2e-36|152|vvi:100250088|ubiquitin-conjugating enzyme E2 H [EC:6.3.2.19];K13415|3|1e-22|107|osa:4324691|protein brassinosteroid insensitive 1 [EC:2.7.10.1 2.7.11.1]	gi|147864361|emb|CAN80935.1|/2.04357e-123/hypothetical protein VITISV_005661 [Vitis vinifera]
PGSC0003DMT400079157	1148	2.623259931	Up	2.14E-14	1.63E-13	-	gi|3759184|dbj|BAA33810.1|/4.4486e-167/phi-1 [Nicotiana tabacum]
PGSC0003DMT400097775	1926	2.621413872	Up	3.51E-111	1.84E-109	K13429|1|6e-48|190|rcu:RCOM_1115620|chitin elicitor receptor kinase 1	gi|225430870|ref|XP_002269408.1|/0/PREDICTED: wall-associated receptor kinase-like 4-like [Vitis vinifera]
PGSC0003DMT400004181	3116	2.619879138	Up	0	0	K01583|1|0.0|970|pop:POPTR_713160|arginine decarboxylase [EC:4.1.1.19]	gi|365222914|gb|AEW69809.1|/0/Hop-interacting protein THI107 [Solanum lycopersicum]
PGSC0003DMT400068892	3660	2.619770945	Up	1.13E-09	6.36E-09	K08286|1|2e-123|442|ath:AT4G28490|protein-serine/threonine kinase [EC:2.7.11.-];K00924|2|1e-120|433|ath:AT1G28440|[EC:2.7.1.-];K13420|4|1e-119|429|rcu:RCOM_0633880|LRR receptor-like serine/threonine-protein kinase FLS2 [EC:2.7.11.1]	gi|255575584|ref|XP_002528692.1|/0/Brassinosteroid LRR receptor kinase precursor, putative [Ricinus communis]
PGSC0003DMT400032061	3257	2.619770945	Up	1.13E-09	6.36E-09	K10576|1|2e-64|246|vvi:100250088|ubiquitin-conjugating enzyme E2 H [EC:6.3.2.19];K13416|2|2e-51|203|aly:ARALYDRAFT_491347|brassinosteroid insensitive 1-associated receptor kinase 1 [EC:2.7.10.1 2.7.11.1];K13415|5|2e-48|193|sbi:SORBI_03g032990|protein brassinosteroid insensitive 1 [EC:2.7.10.1 2.7.11.1]	gi|224072093|ref|XP_002303623.1|/0/predicted protein [Populus trichocarpa]
PGSC0003DMT400029290	4127	2.619770945	Up	1.13E-09	6.36E-09	K09338|1|0.0|1066|ath:AT4G04890|homeobox-leucine zipper protein	gi|225444363|ref|XP_002266688.1|/0/PREDICTED: homeobox-leucine zipper protein PROTODERMAL FACTOR 2 [Vitis vinifera]
PGSC0003DMT400057792	1716	2.61754628	Up	1.60E-11	1.03E-10	K04733|1|8e-65|246|smo:SELMODRAFT_159261|interleukin-1 receptor-associated kinase 4 [EC:2.7.11.1];K13430|4|6e-60|230|zma:100283091|serine/threonine-protein kinase PBS1 [EC:2.7.11.1]	gi|297742896|emb|CBI35687.3|/3.89984e-131/unnamed protein product [Vitis vinifera]
PGSC0003DMT400026076	1926	2.61754628	Up	5.73E-42	1.08E-40	K00924|1|0.0|854|aly:ARALYDRAFT_485401|[EC:2.7.1.-]	gi|16904226|gb|AAL30820.1|AF435452_1/0/calcium/calmodulin-dependent protein kinase CaMK3 [Nicotiana tabacum]
PGSC0003DMT400033441	3352	2.61441203	Up	7.83E-31	1.11E-29	K00278|1|0.0|1040|vvi:100242339|L-aspartate oxidase [EC:1.4.3.16]	gi|225452458|ref|XP_002274361.1|/0/PREDICTED: L-aspartate oxidase 1-like [Vitis vinifera]
PGSC0003DMT400026193	3144	2.612767558	Up	6.33E-40	1.14E-38	K04733|1|4e-134|477|smo:SELMODRAFT_159261|interleukin-1 receptor-associated kinase 4 [EC:2.7.11.1];K13430|4|2e-78|293|zma:100283091|serine/threonine-protein kinase PBS1 [EC:2.7.11.1]	gi|225451941|ref|XP_002279468.1|/0/PREDICTED: proline-rich receptor-like protein kinase PERK8 [Vitis vinifera]
PGSC0003DMT400077055	1922	2.612309632	Up	1.62E-22	1.76E-21	K00517|1|2e-98|358|ath:AT4G37340|[EC:1.14.-.-]	gi|85068600|gb|ABC69380.1|/0/CYP81C6v2 [Nicotiana tabacum]
PGSC0003DMT400033847	1222	2.607492616	Up	9.16E-07	3.95E-06	-	gi|356545762|ref|XP_003541304.1|/2.09473e-53/PREDICTED: uncharacterized protein LOC100783524 [Glycine max]
PGSC0003DMT400020667	2453	2.607492616	Up	8.72E-29	1.16E-27	K08818|1|1e-13|77.0|vvi:100246062|cell division cycle 2-like [EC:2.7.11.22]	gi|359492027|ref|XP_002282806.2|/2.64143e-179/PREDICTED: uncharacterized protein LOC100257562 [Vitis vinifera]
PGSC0003DMT400039492	846	2.607492616	Up	1.25E-08	6.45E-08	-	gi|73920925|gb|AAZ94187.1|/1.52286e-64/Kunitz-type protease inhibitor precursor [Solanum tuberosum]
PGSC0003DMT400024847	1115	2.607492616	Up	8.57E-78	3.02E-76	K09873|1|2e-102|370|ath:AT2G25810|aquaporin TIP	gi|4584429|emb|CAB40742.1|/1.63319e-134/aquaglyceroporin [Nicotiana tabacum]
PGSC0003DMT400005560	957	2.607492616	Up	7.08E-05	0.000243359	K00799|1|5e-49|192|vvi:100242547|glutathione S-transferase [EC:2.5.1.18]	gi|416649|sp|Q03662.1|GSTX1_TOBAC/4.72986e-68/RecName: Full=Probable glutathione S-transferase; AltName: Full=Auxin-induced protein PGNT1/PCNT110
PGSC0003DMT400086172	804	2.607492616	Up	2.50E-12	1.67E-11	-	gi|255567786|ref|XP_002524871.1|/1.54862e-95/hydrolase, putative [Ricinus communis]
PGSC0003DMT400011963	3787	2.604874633	Up	1.03E-269	1.44E-267	K01648|1|0.0|1116|pop:POPTR_656642|ATP citrate (pro-S)-lyase [EC:2.3.3.8]	gi|13160653|gb|AAK13318.1|AF290958_1/0/ATP:citrate lyase [Capsicum annuum]
PGSC0003DMT400078288	1673	2.603046711	Up	7.01E-182	6.47E-180	K00487|1|0.0|558|rcu:RCOM_1164350|trans-cinnamate 4-monooxygenase [EC:1.14.13.11]	gi|85036396|gb|ABC69046.1|/0/cinnamic acid 4-hydroxylase [Solanum tuberosum]
PGSC0003DMT400061076	1448	2.602659462	Up	4.16E-43	8.04E-42	-	gi|225447983|ref|XP_002269464.1|/3.89735e-97/PREDICTED: 11S globulin seed storage protein 2 [Vitis vinifera]
PGSC0003DMT400050011	1232	2.599871388	Up	2.91E-67	8.67E-66	-	gi|225451336|ref|XP_002279350.1|/7.45229e-99/PREDICTED: uncharacterized protein LOC100265852 [Vitis vinifera]
PGSC0003DMT400019063	1920	2.599349442	Up	1.88E-38	3.27E-37	K15397|1|0.0|859|vvi:100252499|3-ketoacyl-CoA synthase [EC:2.3.1.-]	gi|18447765|gb|AAL67993.1|/0/fiddlehead-like protein [Gossypium hirsutum]
PGSC0003DMT400011891	3272	2.598930602	Up	6.47E-25	7.66E-24	K00924|1|0.0|779|osa:4333912|[EC:2.7.1.-]	gi|296089594|emb|CBI39413.3|/0/unnamed protein product [Vitis vinifera]
PGSC0003DMT400006847	1418	2.598214802	Up	4.32E-23	4.77E-22	-	gi|359481589|ref|XP_002282804.2|/5.18796e-163/PREDICTED: uncharacterized protein LOC100263058 [Vitis vinifera]
PGSC0003DMT400062832	2487	2.595966362	Up	1.55E-27	2.00E-26	-	gi|224133338|ref|XP_002321542.1|/0/predicted protein [Populus trichocarpa]
PGSC0003DMT400010217	1692	2.591551072	Up	1.38E-07	6.49E-07	K13416|1|1e-33|142|ath:AT4G33430|brassinosteroid insensitive 1-associated receptor kinase 1 [EC:2.7.10.1 2.7.11.1];K13418|2|2e-33|142|aly:ARALYDRAFT_895025|somatic embryogenesis receptor kinase 1 [EC:2.7.10.1 2.7.11.1];K04733|4|5e-33|140|aly:ARALYDRAFT_916421|interleukin-1 receptor-associated kinase 4 [EC:2.7.11.1]	gi|359477044|ref|XP_002275760.2|/1.92257e-98/PREDICTED: G-type lectin S-receptor-like serine/threonine-protein kinase RLK1-like [Vitis vinifera]
PGSC0003DMT400063542	2924	2.591551072	Up	1.38E-07	6.49E-07	-	gi|359487626|ref|XP_002279574.2|/0/PREDICTED: formin-like protein 11-like [Vitis vinifera]
PGSC0003DMT400076602	1331	2.590463886	Up	1.47E-106	7.27E-105	K00787|1|1e-157|554|mtr:MTR_2g027300|farnesyl diphosphate synthase [EC:2.5.1.1 2.5.1.10]	gi|350538041|ref|NP_001234068.1|/2.59537e-177/farnesyl pyrophosphate synthase [Solanum lycopersicum]
PGSC0003DMT400060953	3128	2.590317472	Up	1.09E-24	1.28E-23	K05692|1|0.0|750|rcu:RCOM_0503940|actin beta/gamma 1;K10355|4|0.0|748|osa:4333919|actin, other eukaryote	gi|231496|sp|P30167.1|ACT3_SOLTU/0/RecName: Full=Actin-58
PGSC0003DMT400079838	1770	2.589862722	Up	2.18E-35	3.52E-34	K08286|1|4e-89|327|aly:ARALYDRAFT_494187|protein-serine/threonine kinase [EC:2.7.11.-];K08282|5|1e-74|279|ath:AT3G45780|non-specific serine/threonine protein kinase [EC:2.7.11.1]	gi|147866010|emb|CAN80973.1|/4.16126e-160/hypothetical protein VITISV_043376 [Vitis vinifera]
PGSC0003DMT400071827	1103	2.588876937	Up	4.21E-12	2.78E-11	K13456|1|3e-68|256|vvi:100258114|RPM1-interacting protein 4	gi|359496001|ref|XP_002265336.2|/1.29685e-67/PREDICTED: RPM1-interacting protein 4-like [Vitis vinifera]
PGSC0003DMT400007855	1916	2.58661033	Up	3.19E-82	1.19E-80	-	gi|121489791|emb|CAK18867.1|/2.08769e-104/putative calmodulin binding protein precursor [Phillyrea latifolia]
PGSC0003DMT400056352	756	2.586083723	Up	3.16E-43	6.10E-42	K13424|1|2e-23|107|vvi:100243352|WRKY transcription factor 33	gi|24745606|dbj|BAC23031.1|/1.93468e-81/WRKY-type DNA binding protein [Solanum tuberosum]
PGSC0003DMT400043152	834	2.585124803	Up	2.95E-10	1.73E-09	K08081|1|1e-95|347|pop:POPTR_832557|tropine dehydrogenase [EC:1.1.1.206]	gi|224098461|ref|XP_002311182.1|/1.06087e-94/predicted protein [Populus trichocarpa]
PGSC0003DMT400033778	952	2.585124803	Up	1.04E-05	3.99E-05	-	gi|224097242|ref|XP_002310889.1|/1.53852e-10/predicted protein [Populus trichocarpa]
PGSC0003DMT400073731	498	2.585124803	Up	1.04E-05	3.99E-05	-	gi|225442885|ref|XP_002263563.1|/1.32967e-12/PREDICTED: uncharacterized protein LOC100244079 [Vitis vinifera]
PGSC0003DMT400036885	779	2.585124803	Up	2.95E-10	1.73E-09	K11975|1|4e-22|103|smo:SELMODRAFT_48577|E3 ubiquitin-protein ligase RNF144 [EC:6.3.2.19];K11971|2|8e-10|62.4|olu:OSTLU_119676|E3 ubiquitin-protein ligase RNF14 [EC:6.3.2.19];K11968|3|8e-10|62.4|smo:SELMODRAFT_123625|ariadne-1	gi|356560194|ref|XP_003548379.1|/1.17078e-36/PREDICTED: probable E3 ubiquitin-protein ligase RNF144A-like [Glycine max]
PGSC0003DMT400062326	2167	2.585124803	Up	1.04E-05	3.99E-05	K00430|1|1e-126|452|vvi:100258717|peroxidase [EC:1.11.1.7]	gi|225468302|ref|XP_002268509.1|/1.11373e-125/PREDICTED: peroxidase 66 [Vitis vinifera]
PGSC0003DMT400049814	2360	2.585124803	Up	1.04E-05	3.99E-05	K08857|1|0.0|722|gmx:100810347|NIMA (never in mitosis gene a)-related kinase [EC:2.7.11.1]	gi|359479671|ref|XP_003632328.1|/0/PREDICTED: serine/threonine-protein kinase Nek2-like [Vitis vinifera]
PGSC0003DMT400022655	2719	2.585124803	Up	1.04E-05	3.99E-05	-	gi|145408582|ref|YP_001152206.1|/2.21222e-47/ORF137 [Pinus koraiensis]
PGSC0003DMT400060438	2914	2.585124803	Up	1.04E-05	3.99E-05	K12843|1|0.0|1002|vvi:100248403|U4/U6 small nuclear ribonucleoprotein PRP3;K05681|2|1e-48|193|cme:CMS467C|ATP-binding cassette, subfamily G (WHITE), member 2;K05658|4|9e-06|51.2|sbi:SORBI_06g001440|ATP-binding cassette, subfamily B (MDR/TAP), member 1	gi|255568217|ref|XP_002525084.1|/0/ATP-binding cassette transporter, putative [Ricinus communis]
PGSC0003DMT400003657	2700	2.580335201	Up	1.16E-117	6.51E-116	K13648|1|0.0|877|vvi:100242366|alpha-1,4-galacturonosyltransferase [EC:2.4.1.43]	gi|225452954|ref|XP_002284273.1|/0/PREDICTED: probable galacturonosyltransferase 13-like [Vitis vinifera]
PGSC0003DMT400064180	1320	2.579478239	Up	2.11E-08	1.07E-07	-	gi|225438978|ref|XP_002284329.1|/7.78744e-142/PREDICTED: UPF0553 protein [Vitis vinifera]
PGSC0003DMT400016876	1100	2.575431406	Up	1.02E-13	7.52E-13	-	gi|224069908|ref|XP_002303082.1|/5.29227e-37/predicted protein [Populus trichocarpa]
PGSC0003DMT400006136	1727	2.575071138	Up	5.82E-41	1.08E-39	K00588|1|1e-80|299|vvi:100243978|caffeoyl-CoA O-methyltransferase [EC:2.1.1.104]	gi|255546215|ref|XP_002514167.1|/2.95239e-86/o-methyltransferase, putative [Ricinus communis]
PGSC0003DMT400071100	3189	2.572633858	Up	7.34E-27	9.25E-26	-	gi|296086776|emb|CBI32925.3|/3.77492e-80/unnamed protein product [Vitis vinifera]
PGSC0003DMT400059610	1588	2.57001791	Up	1.60E-14	1.23E-13	K01090|1|4e-83|307|rcu:RCOM_1053570|protein phosphatase [EC:3.1.3.16]	gi|225438446|ref|XP_002275069.1|/7.35598e-145/PREDICTED: probable protein phosphatase 2C 47-like [Vitis vinifera]
PGSC0003DMT400041758	786	2.57001791	Up	1.55E-06	6.52E-06	K09285|1|5e-86|315|gmx:100777168|AP2-like factor, ANT lineage	gi|356496997|ref|XP_003517351.1|/5.29542e-85/PREDICTED: AP2-like ethylene-responsive transcription factor AIL6-like [Glycine max]
PGSC0003DMT400006041	1986	2.57001791	Up	2.81E-30	3.92E-29	K09286|1|1e-35|150|vvi:100246641|EREBP-like factor	gi|225462703|ref|XP_002267400.1|/3.88616e-77/PREDICTED: ethylene-responsive transcription factor CRF4 [Vitis vinifera]
PGSC0003DMT400044362	1387	2.568513536	Up	2.92E-89	1.20E-87	K09422|1|3e-79|293|vvi:100240829|myb proto-oncogene protein, plant	gi|156147383|gb|ABU53925.1|/1.52383e-143/myb-related transcription factor [Datura metel]
PGSC0003DMT400017061	443	2.567303525	Up	7.74E-26	9.41E-25	-	gi|68500173|gb|AAY98007.1|/4.15256e-37/ASR3 [Solanum chilense]
PGSC0003DMT400060674	2260	2.566977456	Up	3.24E-23	3.61E-22	K08332|1|2e-22|105|vcn:VOLCADRAFT_41528|vacuolar protein 8;K14431|4|2e-17|89.7|aly:ARALYDRAFT_311885|transcription factor TGA	gi|359497760|ref|XP_003635632.1|/7.76684e-170/PREDICTED: U-box domain-containing protein 4-like [Vitis vinifera]
PGSC0003DMT400073284	1881	2.564165184	Up	1.10E-12	7.56E-12	K14611|1|0.0|953|gmx:100795365|solute carrier family 23 (nucleobase transporter), member 1/2	gi|359483769|ref|XP_002265912.2|/0/PREDICTED: nucleobase-ascorbate transporter 2-like [Vitis vinifera]
PGSC0003DMT400084272	1743	2.562404726	Up	9.20E-19	8.61E-18	K00224|1|2e-122|438|aly:ARALYDRAFT_476671|[EC:1.3.1.-];K13081|3|1e-65|249|pop:POPTR_835080|leucoanthocyanidin reductase [EC:1.17.1.3]	gi|1708422|sp|P52578.1|IFRH_SOLTU/2.1631e-169/RecName: Full=Isoflavone reductase homolog; AltName: Full=CP100
PGSC0003DMT400018188	2541	2.559454196	Up	1.83E-261	2.46E-259	K00924|1|4e-172|603|ath:AT2G01450|[EC:2.7.1.-];K04371|2|4e-90|331|ppp:PHYPADRAFT_217865|extracellular signal-regulated kinase 1/2 [EC:2.7.11.24];K14512|3|8e-89|327|pop:POPTR_718188|mitogen-activated protein kinase 6 [EC:2.7.11.24]	gi|335353076|gb|AEH42667.1|/0/mitogen-activated protein kinase 10 [Solanum lycopersicum]
PGSC0003DMT400057614	729	2.559129594	Up	1.72E-13	1.25E-12	-	-
PGSC0003DMT400060696	1701	2.559129594	Up	1.72E-13	1.25E-12	K01555|1|0.0|686|pop:POPTR_652386|fumarylacetoacetase [EC:3.7.1.2]	gi|224086373|ref|XP_002307870.1|/0/predicted protein [Populus trichocarpa]
PGSC0003DMT400034860	555	2.556145736	Up	6.27E-77	2.17E-75	-	gi|1762945|gb|AAC49975.1|/2.19368e-39/ORF; able to induce HR-like lesions [Nicotiana tabacum]
PGSC0003DMT400034117	1414	2.556145736	Up	2.30E-20	2.29E-19	K14709|1|2e-115|414|vvi:100255284|solute carrier family 39 (zinc transporter), member 1/2/3	gi|238769999|dbj|BAH66920.1|/1.79032e-139/metal transporter [Nicotiana tabacum]
PGSC0003DMT400041918	791	2.554751154	Up	2.69E-14	2.04E-13	-	gi|224141345|ref|XP_002324034.1|/1.06029e-16/predicted protein [Populus trichocarpa]
PGSC0003DMT400065470	1318	2.550909087	Up	0.000120204	0.000399675	K08850|1|2e-153|540|rcu:RCOM_0799040|aurora kinase, other [EC:2.7.11.1]	gi|255550892|ref|XP_002516494.1|/2.18445e-152/Serine/threonine-protein kinase, putative [Ricinus communis]
PGSC0003DMT400020790	2968	2.550909087	Up	0.000120204	0.000399556	-	gi|297746288|emb|CBI16344.3|/1.16182e-59/unnamed protein product [Vitis vinifera]
PGSC0003DMT400049445	1709	2.550909087	Up	0.000120204	0.00039932	K14494|1|3e-122|437|vvi:100253268|DELLA protein	gi|350538915|ref|NP_001234365.1|/1.57981e-124/DELLA protein GAI [Solanum lycopersicum]
PGSC0003DMT400035319	2385	2.550909087	Up	0.000120204	0.000399794	-	gi|297736029|emb|CBI24067.3|/0/unnamed protein product [Vitis vinifera]
PGSC0003DMT400048017	2351	2.550909087	Up	0.000120204	0.000399438	-	gi|559921|emb|CAA56570.1|/0/axi 1 [Nicotiana tabacum]
PGSC0003DMT400009212	1368	2.550909087	Up	0.000120204	0.000399379	K00430|1|5e-42|114|pop:POPTR_719600|peroxidase [EC:1.11.1.7]	gi|37783277|gb|AAP42507.1|/1.20363e-44/anionic peroxidase swpb2 [Ipomoea batatas]
PGSC0003DMT400066768	775	2.550909087	Up	0.000120204	0.000399616	-	gi|225455533|ref|XP_002266318.1|/4.12433e-42/PREDICTED: uncharacterized protein LOC100265251 [Vitis vinifera]
PGSC0003DMT400007736	847	2.550909087	Up	0.000120204	0.000399734	K13448|1|1e-38|158|vvi:100247858|calcium-binding protein CML	gi|350537863|ref|NP_001234570.1|/1.32791e-76/regulator of gene silencing [Solanum lycopersicum]
PGSC0003DMT400079910	1571	2.550909087	Up	0.000120204	0.000399497	K06127|1|8e-128|455|pop:POPTR_835899|ubiquinone biosynthesis methyltransferase [EC:2.1.1.201]	gi|224142221|ref|XP_002324457.1|/8.92095e-127/predicted protein [Populus trichocarpa]
PGSC0003DMT400018282	1490	2.545653362	Up	3.85E-20	3.80E-19	K14503|1|2e-40|165|vvi:100249673|brassinosteroid resistant 1/2	gi|359493995|ref|XP_002285537.2|/5.41219e-110/PREDICTED: BES1/BZR1 homolog protein 4-like [Vitis vinifera]
PGSC0003DMT400079535	3149	2.541484074	Up	8.39E-38	1.43E-36	K02212|1|0.0|1291|vvi:100262415|minichromosome maintenance protein 4 (cell division control protein 54)	gi|225427718|ref|XP_002274534.1|/0/PREDICTED: DNA replication licensing factor MCM4 [Vitis vinifera]
PGSC0003DMT400025275	1677	2.53508412	Up	1.29E-10	7.75E-10	K13267|1|6e-124|442|gmx:100814284|cytochrome P450, family 71, subfamily D, polypeptide 9 (flavonoid 6-hydroxylase) [EC:1.14.13.-];K00517|2|6e-107|386|ath:AT3G26310|[EC:1.14.-.-];K16083|4|6e-105|379|osa:4329725|cytochrome P450, family 71, subfamily Z, polypeptide 6 (ent-isokaurene C2-hydroxylase) [EC:1.14.13.143];K16085|5|2e-103|374|osa:4335091|cytochrome P450, family 99, subfamily A, polypeptide …	gi|85068628|gb|ABC69394.1|/8.31587e-179/CYP71D47v1 [Nicotiana tabacum]
PGSC0003DMT400067835	2727	2.534828482	Up	5.95E-71	1.89E-69	K04733|1|2e-55|216|smo:SELMODRAFT_159261|interleukin-1 receptor-associated kinase 4 [EC:2.7.11.1];K00924|3|1e-54|213|aly:ARALYDRAFT_313416|[EC:2.7.1.-]	gi|359488166|ref|XP_003633713.1|/0/PREDICTED: probable serine/threonine-protein kinase At1g18390-like [Vitis vinifera]
PGSC0003DMT400070305	2445	2.533835574	Up	1.11E-15	9.08E-15	K14944|1|1e-98|359|rcu:RCOM_0350300|RNA-binding protein Nova	gi|255583738|ref|XP_002532622.1|/1.47908e-97/Far upstream element-binding protein, putative [Ricinus communis]
PGSC0003DMT400061198	1273	2.531543762	Up	2.00E-11	1.27E-10	-	gi|225448412|ref|XP_002270907.1|/4.39927e-126/PREDICTED: GDSL esterase/lipase CPRD49 [Vitis vinifera]
PGSC0003DMT400079832	987	2.531543762	Up	2.61E-06	1.08E-05	-	gi|226713183|sp|A7QBZ2.1|CSPLA_VITVI/5.65252e-72/RecName: Full=CASP-like protein VIT_01s0010g01870
PGSC0003DMT400029255	1580	2.531543762	Up	1.47E-36	2.44E-35	-	gi|224078856|ref|XP_002305655.1|/1.47215e-36/f-box family protein [Populus trichocarpa]
PGSC0003DMT400041668	1275	2.531543762	Up	1.74E-16	1.49E-15	-	gi|8489877|gb|AAF75794.1|AF272710_1/0/putative 7-transmembrane G-protein-coupled receptor [Solanum chacoense]
PGSC0003DMT400080807	3395	2.530343517	Up	1.34E-109	6.90E-108	-	gi|225459280|ref|XP_002285784.1|/0/PREDICTED: probable pectin methyltransferase QUA2 [Vitis vinifera]
PGSC0003DMT400008521	1854	2.529983248	Up	2.55E-22	2.75E-21	-	gi|225465405|ref|XP_002277751.1|/0/PREDICTED: protein ZINC INDUCED FACILITATOR-LIKE 1 [Vitis vinifera]
PGSC0003DMT400045829	596	2.52657262	Up	3.91E-47	8.13E-46	-	-
PGSC0003DMT400074599	2370	2.52596273	Up	3.93E-07	1.76E-06	K01206|1|4e-27|121|aly:ARALYDRAFT_475890|alpha-L-fucosidase [EC:3.2.1.51];K00514|3|1e-18|93.6|rcu:RCOM_1428040|zeta-carotene desaturase [EC:1.3.5.6]	gi|225442009|ref|XP_002271802.1|/7.07754e-89/PREDICTED: GDSL esterase/lipase 1 [Vitis vinifera]
PGSC0003DMT400032728	971	2.525030455	Up	2.49E-31	3.59E-30	-	gi|49204581|dbj|BAD24657.1|/1.31819e-41/xylogen protein 1 [Zinnia elegans]
PGSC0003DMT400001712	1481	2.524436876	Up	4.17E-56	1.01E-54	-	gi|359482360|ref|XP_002266079.2|/5.58091e-91/PREDICTED: uncharacterized protein LOC100242207 [Vitis vinifera]
PGSC0003DMT400048779	4904	2.524436876	Up	6.24E-38	1.07E-36	-	gi|147863415|emb|CAN81514.1|/0/hypothetical protein VITISV_012030 [Vitis vinifera]
PGSC0003DMT400078157	538	2.523042294	Up	1.70E-20	1.70E-19	K11254|1|6e-35|84.0|mtr:MTR_2g096100|histone H4	gi|195617694|gb|ACG30677.1|/2.05235e-34/histone H4 [Zea mays]
PGSC0003DMT400076408	787	2.521762742	Up	5.96E-08	2.91E-07	K03021|1|5e-25|112|smo:SELMODRAFT_443461|DNA-directed RNA polymerase III subunit RPC2 [EC:2.7.7.6];K09286|2|1e-24|111|vvi:100264172|EREBP-like factor	gi|379056254|dbj|BAL68167.1|/4.67141e-57/ethylene response factor #116 [Nicotiana tabacum]
PGSC0003DMT400030674	1900	2.521399205	Up	9.09E-135	5.80E-133	K15639|1|1e-108|392|ath:AT2G26710|cytochrome P450, family 734, subfamily A, polypeptide 1 (PHYB activation tagged suppressor 1) [EC:1.14.-.-];K15638|3|5e-101|367|ath:AT1G17060|cytochrome P450, family 72, subfamily C, polypeptide 1;K10717|5|8e-82|303|aly:ARALYDRAFT_494132|cytokinin trans-hydroxylase	gi|4376203|gb|AAB05376.3|/4.36827e-171/putative cytochrome P-450 [Nicotiana plumbaginifolia]
PGSC0003DMT400072258	1179	2.520029774	Up	1.64E-29	2.24E-28	K09422|1|7e-78|289|pop:POPTR_571286|myb proto-oncogene protein, plant	gi|224126005|ref|XP_002319732.1|/7.53775e-77/predicted protein [Populus trichocarpa]
PGSC0003DMT400012668	3171	2.51586214	Up	7.64E-59	1.94E-57	K13680|1|9e-114|410|smo:SELMODRAFT_230176|beta-mannan synthase [EC:2.4.1.32]	gi|225458916|ref|XP_002285486.1|/0/PREDICTED: probable xyloglucan glycosyltransferase 12 [Vitis vinifera]
PGSC0003DMT400068603	2787	2.513757177	Up	0	0	K01583|1|0.0|1009|rcu:RCOM_1450830|arginine decarboxylase [EC:4.1.1.19]	gi|350537969|ref|NP_001234064.1|/0/arginine decarboxylase [Solanum lycopersicum]
PGSC0003DMT400043166	912	2.513710469	Up	2.16E-10	1.27E-09	-	gi|7542598|gb|AAF63515.1|AF242731_1/1.23151e-78/TMV-induced protein I [Capsicum annuum]
PGSC0003DMT400020534	1644	2.511124221	Up	7.11E-22	7.55E-21	K12126|1|9e-24|110|ath:AT1G09530|phytochrome-interacting factor 3;K13422|3|4e-08|58.2|ppp:PHYPADRAFT_164647|transcription factor MYC2	gi|225458663|ref|XP_002284880.1|/4.16366e-58/PREDICTED: transcription factor SPATULA [Vitis vinifera]
PGSC0003DMT400053686	1439	2.510874425	Up	1.76E-32	2.64E-31	K07976|1|2e-94|344|aly:ARALYDRAFT_678362|Rab family, other	gi|356538966|ref|XP_003537971.1|/2.95888e-97/PREDICTED: ras-related protein Rab11C-like [Glycine max]
PGSC0003DMT400019451	3491	2.509366401	Up	0	0	K01611|1|2e-141|502|pop:POPTR_566714|S-adenosylmethionine decarboxylase [EC:4.1.1.50]	gi|416883|sp|Q04694.1|DCAM_SOLTU/0/RecName: Full=S-adenosylmethionine decarboxylase proenzyme; Short=AdoMetDC; Short=SAMDC; AltName: Full=Induced stolen tip protein TUB13; Contains: RecName: Full=S-adenosylmethionine decarboxylase alpha chain; Contains: RecName: Full=S-adenosylmethionine decarboxylase beta chain; Flags: Precursor
PGSC0003DMT400022302	1090	2.506090583	Up	3.10E-15	2.48E-14	K04392|1|3e-110|396|vvi:100266265|Ras-related C3 botulinum toxin substrate 1	gi|225445190|ref|XP_002284205.1|/3.00071e-109/PREDICTED: rac-like GTP-binding protein ARAC7 isoform 1 [Vitis vinifera]
PGSC0003DMT400079778	4879	2.502432014	Up	3.67E-57	9.08E-56	-	gi|224113109|ref|XP_002316393.1|/9.35228e-33/predicted protein [Populus trichocarpa]
PGSC0003DMT400051170	2020	2.502432014	Up	4.74E-20	4.66E-19	-	gi|58826319|gb|AAW82884.1|/0/phytoalexin-deficient 4-2 protein [Solanum tuberosum]
PGSC0003DMT400027377	1692	2.495328132	Up	2.69E-117	1.50E-115	K01723|1|2e-144|511|vvi:100267750|hydroperoxide dehydratase [EC:4.2.1.92]	gi|76786466|gb|ABA54984.1|/0/allene oxide syntase [Solanum tuberosum]
PGSC0003DMT400033890	3768	2.494574503	Up	0	0	K01537|1|0.0|1652|ath:AT4G37640|Ca2+-transporting ATPase [EC:3.6.3.8]	gi|21314227|gb|AAM44081.1|/0/type IIB calcium ATPase MCA5 [Medicago truncatula]
PGSC0003DMT400040143	655	2.492015398	Up	4.39E-06	1.76E-05	-	gi|2346976|dbj|BAA21922.1|/4.45897e-62/ZPT2-13 [Petunia x hybrida]
PGSC0003DMT400014006	1904	2.492015398	Up	0.00020316	0.000652283	K00225|1|9e-09|60.5|bdi:100840661|L-galactono-1,4-lactone dehydrogenase [EC:1.3.2.3]	gi|255551012|ref|XP_002516554.1|/0/gulonolactone oxidase, putative [Ricinus communis]
PGSC0003DMT400025680	2408	2.492015398	Up	6.60E-07	2.88E-06	K14423|1|4e-07|55.5|aly:ARALYDRAFT_329352|4,4-dimethyl-9beta,19-cyclopropylsterol-4alpha-methyl oxidase [EC:1.14.13.72];K06674|2|3e-06|52.8|vcn:VOLCADRAFT_106052|structural maintenance of chromosome 2	gi|225457612|ref|XP_002274079.1|/0/PREDICTED: probable S-acyltransferase At2g33640-like [Vitis vinifera]
PGSC0003DMT400074761	1121	2.492015398	Up	5.59E-11	3.46E-10	K03919|1|9e-06|49.7|osa:4334565|alkylated DNA repair protein [EC:1.14.11.-]	gi|224140575|ref|XP_002323658.1|/2.29871e-19/predicted protein [Populus trichocarpa]
PGSC0003DMT400022249	937	2.492015398	Up	0.00020316	0.000652376	-	gi|388518517|gb|AFK47320.1|/9.34485e-29/unknown [Medicago truncatula]
PGSC0003DMT400038286	918	2.492015398	Up	4.39E-06	1.76E-05	-	gi|24745596|dbj|BAC23029.1|/3.23886e-119/tyramine hydroxycinnamoyl transferase [Solanum tuberosum]
PGSC0003DMT400022081	2254	2.492015398	Up	6.60E-07	2.88E-06	K01082|1|2e-151|534|vvi:100264076|3'(2'), 5'-bisphosphate nucleotidase [EC:3.1.3.7]	gi|225461347|ref|XP_002281902.1|/2.33807e-150/PREDICTED: PAP-specific phosphatase HAL2-like [Vitis vinifera]
PGSC0003DMT400047329	1936	2.492015398	Up	8.69E-12	5.64E-11	K08490|1|2e-107|388|vvi:100244928|syntaxin 5	gi|297736636|emb|CBI25507.3|/4.40286e-110/unnamed protein product [Vitis vinifera]
PGSC0003DMT400022466	1203	2.492015398	Up	4.39E-06	1.76E-05	-	gi|388509032|gb|AFK42582.1|/1.00327e-100/unknown [Lotus japonicus]
PGSC0003DMT400071600	1047	2.492015398	Up	2.96E-05	0.000107302	K01246|1|2e-87|320|rcu:RCOM_1593770|DNA-3-methyladenine glycosylase I [EC:3.2.2.20]	gi|147867293|emb|CAN83288.1|/1.37571e-87/hypothetical protein VITISV_033233 [Vitis vinifera]
PGSC0003DMT400025922	1528	2.492015398	Up	2.96E-05	0.000107285	K02178|1|2e-142|503|vvi:100244507|checkpoint serine/threonine-protein kinase [EC:2.7.11.1]	gi|359491879|ref|XP_002273598.2|/9.46966e-142/PREDICTED: probable inactive serine/threonine-protein kinase bub1 [Vitis vinifera]
PGSC0003DMT400048535	1837	2.492015398	Up	0.00020316	0.000652189	K08150|1|1e-44|179|vvi:100268023|MFS transporter, SP family, solute carrier family 2 (myo-inositol transporter), member 13;K08145|3|3e-40|164|smo:SELMODRAFT_437958|MFS transporter, SP family, solute carrier family 2 (facilitated glucose transporter), member 8	gi|255539853|ref|XP_002510991.1|/0/sugar transporter, putative [Ricinus communis]
PGSC0003DMT400048126	1356	2.492015398	Up	1.00E-07	4.76E-07	K13065|1|2e-33|142|vvi:100265530|shikimate O-hydroxycinnamoyltransferase [EC:2.3.1.133];K15400|2|2e-33|141|ppp:PHYPADRAFT_138784|omega-hydroxypalmitate O-feruloyl transferase [EC:2.3.1.188]	gi|357528936|gb|AET80688.1|/1.37409e-165/putrescine hydroxycinnamoyl transferase [Nicotiana attenuata]
PGSC0003DMT400033250	1304	2.492015398	Up	2.96E-05	0.00010732	K13448|1|4e-32|137|rcu:RCOM_0597990|calcium-binding protein CML	gi|225453929|ref|XP_002279679.1|/1.13771e-44/PREDICTED: probable calcium-binding protein CML10 isoform 2 [Vitis vinifera]
PGSC0003DMT400064771	1638	2.492015398	Up	8.69E-12	5.64E-11	K01723|1|7e-140|495|mtr:MTR_4g068550|hydroperoxide dehydratase [EC:4.2.1.92]	gi|75333142|sp|Q9AVQ1.1|DES_SOLTU/0/RecName: Full=9-divinyl ether synthase; Short=StDES; AltName: Full=Colneleate synthase; AltName: Full=Cytochrome P450 74D2
PGSC0003DMT400007107	594	2.492015398	Up	6.60E-07	2.88E-06	-	-
PGSC0003DMT400053670	2377	2.492015398	Up	4.39E-06	1.76E-05	K15692|1|3e-12|72.4|bdi:100845565|E3 ubiquitin-protein ligase RNF13 [EC:6.3.2.19];K13148|2|2e-11|70.1|rcu:RCOM_0598050|integrator complex subunit 11 [EC:3.1.27.-];K11982|5|1e-10|67.0|sbi:SORBI_03g011120|E3 ubiquitin-protein ligase RNF115/126 [EC:6.3.2.19]	gi|225427655|ref|XP_002270708.1|/2.41545e-129/PREDICTED: uncharacterized protein LOC100249371 [Vitis vinifera]
PGSC0003DMT400077209	2070	2.488002336	Up	4.04E-49	8.74E-48	-	gi|297736565|emb|CBI25436.3|/1.15651e-148/unnamed protein product [Vitis vinifera]
PGSC0003DMT400047547	2319	2.483402268	Up	1.31E-23	1.48E-22	K05681|1|2e-78|292|cme:CMS467C|ATP-binding cassette, subfamily G (WHITE), member 2;K12843|2|1e-56|219|vvi:100248403|U4/U6 small nuclear ribonucleoprotein PRP3;K01990|4|1e-16|87.0|cme:CMR388C|ABC-2 type transport system ATP-binding protein;K05663|5|3e-16|85.9|ath:AT5G58270|mitochondrial ABC transporter ATM	gi|359474723|ref|XP_002270533.2|/0/PREDICTED: ABC transporter G family member 14-like [Vitis vinifera]
PGSC0003DMT400021424	1895	2.482737585	Up	5.21E-22	5.56E-21	K09458|1|0.0|800|rcu:RCOM_0633300|3-oxoacyl-[acyl-carrier-protein] synthase II [EC:2.3.1.179]	gi|255557353|ref|XP_002519707.1|/0/50 kDa ketoavyl-ACP synthase [Ricinus communis]
PGSC0003DMT400066385	1221	2.481961733	Up	2.08E-20	2.08E-19	K13258|1|9e-68|255|gmx:547489|2-hydroxyisoflavanone dehydratase [EC:4.2.1.105];K14493|2|9e-33|139|ppp:PHYPADRAFT_118478|gibberellin receptor GID1 [EC:3.-.-.-]	gi|158564570|gb|ABW74473.1|/1.17574e-88/CXE carboxylesterase [Paeonia suffruticosa]
PGSC0003DMT400081375	1522	2.479942566	Up	3.35E-17	2.94E-16	-	gi|225437380|ref|XP_002268904.1|/2.91379e-151/PREDICTED: monoglyceride lipase isoform 1 [Vitis vinifera]
PGSC0003DMT400039541	618	2.477801539	Up	8.63E-15	6.75E-14	-	gi|350539691|ref|NP_001234246.1|/3.13141e-83/proteinase inhibitor type-2 CEVI57 precursor [Solanum lycopersicum]
PGSC0003DMT400074934	3552	2.475220156	Up	8.79E-58	2.19E-56	K09338|1|0.0|1349|aly:ARALYDRAFT_314555|homeobox-leucine zipper protein	gi|359476025|ref|XP_002283717.2|/0/PREDICTED: homeobox-leucine zipper protein ATHB-15-like [Vitis vinifera]
PGSC0003DMT400066574	1626	2.47339972	Up	5.94E-32	8.74E-31	K13496|1|1e-119|428|ath:AT2G36760|UDP-glucosyl transferase 73C [EC:2.4.1.-]	gi|1359905|emb|CAA59450.1|/0/twi1 [Solanum lycopersicum]
PGSC0003DMT400086072	507	2.471837516	Up	7.19E-253	9.11E-251	-	gi|225423539|ref|XP_002271911.1|/2.03081e-11/PREDICTED: uncharacterized protein LOC100262861 [Vitis vinifera]
PGSC0003DMT400079893	1964	2.468931785	Up	1.16E-66	3.42E-65	-	gi|225435772|ref|XP_002285729.1|/0/PREDICTED: uncharacterized protein LOC100267227 isoform 1 [Vitis vinifera]
PGSC0003DMT400063744	1064	2.465048351	Up	2.25E-15	1.82E-14	-	gi|224102167|ref|XP_002334203.1|/1.55482e-86/predicted protein [Populus trichocarpa]
PGSC0003DMT400047722	2166	2.461641749	Up	9.16E-14	6.74E-13	-	gi|225455352|ref|XP_002277097.1|/7.7487e-111/PREDICTED: protein ABIL2-like [Vitis vinifera]
PGSC0003DMT400033202	1973	2.461209351	Up	4.15E-56	1.01E-54	-	gi|359489366|ref|XP_002270426.2|/2.72071e-123/PREDICTED: fasciclin-like arabinogalactan protein 10-like [Vitis vinifera]
PGSC0003DMT400080455	2115	2.45959392	Up	5.86E-13	4.09E-12	-	gi|255579669|ref|XP_002530674.1|/0/endomembrane protein emp70, putative [Ricinus communis]
PGSC0003DMT400075824	594	2.45724998	Up	1.10E-06	4.71E-06	-	gi|359492945|ref|XP_003634485.1|/4.65956e-09/PREDICTED: uncharacterized protein LOC100854963 [Vitis vinifera]
PGSC0003DMT400007571	1711	2.454540693	Up	2.39E-21	2.48E-20	K00161|1|0.0|676|rcu:RCOM_1339660|pyruvate dehydrogenase E1 component subunit alpha [EC:1.2.4.1]	gi|193290722|gb|ACF17669.1|/0/putative pyruvate dehydrogenase E1 alpha subunit [Capsicum annuum]
PGSC0003DMT400080576	4109	2.452487034	Up	6.51E-86	2.56E-84	-	gi|225425086|ref|XP_002271879.1|/0/PREDICTED: uncharacterized protein LOC100247873 [Vitis vinifera]
PGSC0003DMT400058291	2104	2.451373414	Up	1.55E-10	9.27E-10	K13415|1|2e-64|245|rcu:RCOM_0478150|protein brassinosteroid insensitive 1 [EC:2.7.10.1 2.7.11.1]	gi|224134625|ref|XP_002327450.1|/0/predicted protein [Populus trichocarpa]
PGSC0003DMT400082479	1809	2.451373414	Up	7.36E-06	2.88E-05	K08850|1|2e-127|454|ath:AT2G45490|aurora kinase, other [EC:2.7.11.1]	gi|225453778|ref|XP_002270462.1|/5.62739e-136/PREDICTED: serine/threonine-protein kinase Aurora-3 [Vitis vinifera]
PGSC0003DMT400055375	1914	2.451373414	Up	1.55E-10	9.28E-10	K01937|1|0.0|847|vvi:100248481|CTP synthase [EC:6.3.4.2]	gi|225462352|ref|XP_002265957.1|/0/PREDICTED: CTP synthase [Vitis vinifera]
PGSC0003DMT400082362	1634	2.451373414	Up	1.55E-10	9.27E-10	K04733|1|1e-135|481|pop:POPTR_878434|interleukin-1 receptor-associated kinase 4 [EC:2.7.11.1];K00924|2|1e-117|421|ath:AT1G14370|[EC:2.7.1.-];K05658|4|1e-107|389|vvi:100262734|ATP-binding cassette, subfamily B (MDR/TAP), member 1	gi|296083955|emb|CBI24343.3|/5.80532e-153/unnamed protein product [Vitis vinifera]
PGSC0003DMT400064657	2262	2.451373414	Up	7.36E-06	2.88E-05	K00876|1|2e-18|93.2|gmx:100816209|uridine kinase [EC:2.7.1.48]	gi|156763838|emb|CAO99121.1|/0/hypothetical protein [Nicotiana tabacum]
PGSC0003DMT400052999	638	2.451373414	Up	7.36E-06	2.88E-05	-	gi|297826445|ref|XP_002881105.1|/4.44009e-27/hypothetical protein ARALYDRAFT_481949 [Arabidopsis lyrata subsp. lyrata]
PGSC0003DMT400011731	2737	2.451373414	Up	7.36E-06	2.88E-05	K04733|1|8e-52|204|smo:SELMODRAFT_159261|interleukin-1 receptor-associated kinase 4 [EC:2.7.11.1]	gi|225432165|ref|XP_002267270.1|/3.14911e-112/PREDICTED: probable receptor-like protein kinase At5g18500 [Vitis vinifera]
PGSC0003DMT400047315	462	2.444902802	Up	4.11E-64	1.15E-62	-	gi|19320|emb|CAA42537.1|/4.85549e-34/wound induced protein [Solanum lycopersicum]
PGSC0003DMT400017784	1941	2.443105798	Up	4.97E-05	0.000174911	K13496|1|2e-74|278|ath:AT2G36800|UDP-glucosyl transferase 73C [EC:2.4.1.-]	gi|388827901|gb|AFK79033.1|/6.26747e-165/glycosyltransferase UGT1 [Bupleurum chinense]
PGSC0003DMT400060106	1635	2.443105798	Up	9.74E-13	6.70E-12	K00517|1|0.0|788|vvi:100245465|[EC:1.14.-.-];K15399|5|0.0|669|aly:ARALYDRAFT_478392|cytochrome P450, family 77, subfamily A, polypeptide 6 [EC:1.14.-.-]	gi|584867|sp|P37124.1|C77A2_SOLME/0/RecName: Full=Cytochrome P450 77A2; AltName: Full=CYPLXXVIIA2; AltName: Full=Cytochrome P-450EG5
PGSC0003DMT400079206	1114	2.443105798	Up	6.52E-09	3.44E-08	-	gi|3759184|dbj|BAA33810.1|/2.10962e-158/phi-1 [Nicotiana tabacum]
PGSC0003DMT400044522	2910	2.443105798	Up	6.52E-09	3.44E-08	K04733|1|1e-57|223|smo:SELMODRAFT_159261|interleukin-1 receptor-associated kinase 4 [EC:2.7.11.1];K13418|3|2e-54|212|rcu:RCOM_0186340|somatic embryogenesis receptor kinase 1 [EC:2.7.10.1 2.7.11.1];K13417|4|3e-54|212|ath:AT2G13790|somatic embryogenesis receptor kinase 4 [EC:2.7.10.1 2.7.11.1];K13416|5|4e-54|211|ath:AT4G33430|brassinosteroid insensitive 1-associated receptor kinase 1 [EC:2.7.10.1 2…	gi|208429106|gb|ACI26722.1|/0/receptor-like kinase [Nicotiana glutinosa]
PGSC0003DMT400068490	1790	2.43543187	Up	4.01E-11	2.50E-10	K14329|1|2e-48|192|ath:AT5G61160|agmatine coumaroyltransferase [EC:2.3.1.64 2.3.1.-];K13065|3|8e-15|80.5|rcu:RCOM_1442250|shikimate O-hydroxycinnamoyltransferase [EC:2.3.1.133]	gi|62241069|dbj|BAD93691.1|/0/malonyltransferase [Nicotiana tabacum]
PGSC0003DMT400014397	1821	2.434790529	Up	6.88E-24	7.83E-23	K02183|1|3e-94|344|pop:POPTR_825902|calmodulin	gi|357521187|ref|XP_003630882.1|/2.36919e-134/hypothetical protein MTR_8g104510 [Medicago truncatula]
PGSC0003DMT400054403	1833	2.432514386	Up	4.57E-26	5.60E-25	K13496|1|1e-44|179|aly:ARALYDRAFT_902799|UDP-glucosyl transferase 73C [EC:2.4.1.-]	gi|297795735|ref|XP_002865752.1|/1.30456e-156/UDP-glucoronosyl/UDP-glucosyl transferase family protein [Arabidopsis lyrata subsp. lyrata]
PGSC0003DMT400004617	3545	2.430614853	Up	2.79E-07	1.27E-06	K13420|1|1e-67|181|ath:AT5G46330|LRR receptor-like serine/threonine-protein kinase FLS2 [EC:2.7.11.1]	gi|357493511|ref|XP_003617044.1|/2.97298e-155/Receptor-like protein kinase [Medicago truncatula]
PGSC0003DMT400001925	540	2.424901202	Up	1.05E-17	9.43E-17	K06674|1|5e-07|52.0|vcn:VOLCADRAFT_106052|structural maintenance of chromosome 2	gi|388522921|gb|AFK49522.1|/1.07391e-56/unknown [Lotus japonicus]
PGSC0003DMT400093652	849	2.42162607	Up	1.84E-06	7.70E-06	-	gi|225441870|ref|XP_002284235.1|/1.17249e-88/PREDICTED: uncharacterized protein LOC100257201 [Vitis vinifera]
PGSC0003DMT400096663	639	2.42162607	Up	1.84E-06	7.70E-06	-	gi|290578583|gb|ADD51186.1|/1.00199e-18/tumor-related protein [Vitis cinerea var. helleri x Vitis riparia]
PGSC0003DMT400035987	2455	2.416066545	Up	6.65E-11	4.09E-10	K01193|1|0.0|816|vvi:100241232|beta-fructofuranosidase [EC:3.2.1.26]	gi|304636277|gb|ADM47340.1|/0/vacuolar invertase [Solanum tuberosum]
PGSC0003DMT400083101	1297	2.414394501	Up	5.23E-27	6.63E-26	K02160|1|1e-48|192|rcu:RCOM_0525570|acetyl-CoA carboxylase biotin carboxyl carrier protein	gi|401712956|gb|AFP99173.1|/2.14266e-51/biotin carboxyl carrier protein [Vernicia fordii]
PGSC0003DMT400091622	486	2.413405563	Up	1.74E-17	1.55E-16	-	gi|57013963|ref|YP_173435.1|/5.0502e-83/hypothetical protein NitaMp096 [Nicotiana tabacum]
PGSC0003DMT400069898	1516	2.410587799	Up	6.38E-61	1.70E-59	K13065|1|2e-31|135|ath:AT5G48930|shikimate O-hydroxycinnamoyltransferase [EC:2.3.1.133]	gi|296086090|emb|CBI31531.3|/0/unnamed protein product [Vitis vinifera]
PGSC0003DMT400047340	669	2.40984384	Up	3.13E-212	3.37E-210	-	gi|19320|emb|CAA42537.1|/1.20507e-25/wound induced protein [Solanum lycopersicum]
PGSC0003DMT400037864	1027	2.409553238	Up	1.23E-05	4.67E-05	-	gi|225451371|ref|XP_002263857.1|/5.96954e-80/PREDICTED: cysteine-rich repeat secretory protein 60-like [Vitis vinifera]
PGSC0003DMT400017805	3170	2.409553238	Up	7.07E-08	3.42E-07	K01955|1|1e-32|140|vvi:100262205|carbamoyl-phosphate synthase large subunit [EC:6.3.5.5];K13944|2|4e-27|122|pop:POPTR_559669|LOB domain-containing protein 16;K13945|4|2e-26|120|ath:AT3G58190|LOB domain-containing protein 29	gi|224060129|ref|XP_002300051.1|/7.87489e-54/predicted protein [Populus trichocarpa]
PGSC0003DMT400014973	1076	2.409553238	Up	1.23E-05	4.67E-05	-	gi|224053765|ref|XP_002297968.1|/2.71935e-30/predicted protein [Populus trichocarpa]
PGSC0003DMT400026138	1308	2.409553238	Up	1.23E-05	4.67E-05	K01206|1|8e-27|119|ath:AT1G67830|alpha-L-fucosidase [EC:3.2.1.51];K00514|3|4e-22|104|rcu:RCOM_1428040|zeta-carotene desaturase [EC:1.3.5.6]	gi|255562709|ref|XP_002522360.1|/2.70899e-171/zinc finger protein, putative [Ricinus communis]
PGSC0003DMT400066897	2146	2.409553238	Up	4.71E-21	4.82E-20	K08679|1|0.0|675|gmx:100788739|UDP-glucuronate 4-epimerase [EC:5.1.3.6]	gi|356496364|ref|XP_003517038.1|/0/PREDICTED: UDP-glucuronate 4-epimerase 3-like [Glycine max]
PGSC0003DMT400024335	2051	2.409553238	Up	1.23E-05	4.67E-05	K13691|1|7e-47|187|pop:POPTR_810275|pathogen-inducible salicylic acid glucosyltransferase [EC:2.4.1.-]	gi|359478621|ref|XP_002274420.2|/1.83079e-138/PREDICTED: UDP-glycosyltransferase 87A2-like [Vitis vinifera]
PGSC0003DMT400006162	4977	2.409188967	Up	1.33E-169	1.10E-167	K00770|1|0.0|1511|vvi:100243459|1,4-beta-D-xylan synthase [EC:2.4.2.24]	gi|356497399|ref|XP_003517548.1|/0/PREDICTED: cellulose synthase-like protein D3-like [Glycine max]
PGSC0003DMT400044353	4516	2.405748326	Up	5.59E-146	3.89E-144	-	gi|147770817|emb|CAN63166.1|/0/hypothetical protein VITISV_040077 [Vitis vinifera]
PGSC0003DMT400058564	1965	2.403659524	Up	2.44E-146	1.72E-144	K01641|1|0.0|812|rcu:RCOM_1683050|hydroxymethylglutaryl-CoA synthase [EC:2.3.3.10]	gi|157042747|gb|ABV02025.1|/0/HMG-CoA synthase [Nicotiana langsdorffii x Nicotiana sanderae]
PGSC0003DMT400063755	1986	2.402907924	Up	1.73E-47	3.63E-46	K14497|1|1e-20|99.8|aly:ARALYDRAFT_492207|protein phosphatase 2C [EC:3.1.3.16]	gi|225450661|ref|XP_002282985.1|/0/PREDICTED: probable protein phosphatase 2C 5 [Vitis vinifera]
PGSC0003DMT400058810	456	2.39803925	Up	5.96E-28	7.75E-27	-	gi|224125186|ref|XP_002319521.1|/2.53973e-17/predicted protein [Populus trichocarpa]
PGSC0003DMT400064111	1182	2.396437738	Up	4.90E-20	4.81E-19	-	gi|224119950|ref|XP_002331100.1|/3.44691e-13/predicted protein [Populus trichocarpa]
PGSC0003DMT400029079	1621	2.395478053	Up	1.02E-220	1.14E-218	K13065|1|2e-152|537|rcu:RCOM_1442250|shikimate O-hydroxycinnamoyltransferase [EC:2.3.1.133]	gi|294963185|gb|ADF50082.1|/0/HQT [Solanum tuberosum]
PGSC0003DMT400055468	1889	2.392479725	Up	1.86E-33	2.90E-32	-	gi|225458778|ref|XP_002285118.1|/0/PREDICTED: uncharacterized protein LOC100252320 [Vitis vinifera]
PGSC0003DMT400080052	1043	2.392479725	Up	8.31E-05	0.000282599	-	gi|224132766|ref|XP_002327875.1|/3.08008e-39/predicted protein [Populus trichocarpa]
PGSC0003DMT400049606	521	2.392479725	Up	8.31E-05	0.000282556	-	-
PGSC0003DMT400036852	864	2.392479725	Up	3.09E-19	2.94E-18	K09510|1|4e-08|57.0|bdi:100830840|DnaJ homolog subfamily B member 4;K09517|3|1e-07|55.5|pop:POPTR_572634|DnaJ homolog subfamily B member 11;K09519|5|2e-07|54.7|sbi:SORBI_09g002340|DnaJ homolog subfamily B member 13	gi|350539992|ref|NP_001233835.1|/2.51135e-78/heat shock protein binding protein [Solanum lycopersicum]
PGSC0003DMT400078065	1553	2.387942944	Up	1.10E-65	3.16E-64	K01090|1|5e-90|330|sbi:SORBI_01g038410|protein phosphatase [EC:3.1.3.16];K14497|2|2e-40|165|bdi:100838998|protein phosphatase 2C [EC:3.1.3.16]	gi|30013681|gb|AAP03883.1|/2.016e-139/Avr9/Cf-9 rapidly elicited protein 284 [Nicotiana tabacum]
PGSC0003DMT400060308	2593	2.387484815	Up	2.22E-23	2.49E-22	K10775|1|0.0|1182|vvi:100241377|phenylalanine ammonia-lyase [EC:4.3.1.24]	gi|56555147|gb|AAV98199.1|/0/phenylalanine ammonialyase 1 [Petunia x hybrida]
PGSC0003DMT400026697	1183	2.387045839	Up	1.05E-41	1.96E-40	-	gi|255577954|ref|XP_002529849.1|/6.9999e-115/Adaptin ear-binding coat-associated protein, putative [Ricinus communis]
PGSC0003DMT400075618	1777	2.385100194	Up	3.06E-06	1.25E-05	K00121|1|8e-180|628|vvi:100264420|S-(hydroxymethyl)glutathione dehydrogenase / alcohol dehydrogenase [EC:1.1.1.284 1.1.1.1]	gi|7705214|gb|AAB33480.2|/4.75892e-180/alcohol dehydrogenase ADH [Solanum lycopersicum]
PGSC0003DMT400048524	3385	2.383490941	Up	1.23E-17	1.10E-16	K00924|1|3e-173|607|ath:AT1G75820|[EC:2.7.1.-];K08286|5|1e-161|569|aly:ARALYDRAFT_491919|protein-serine/threonine kinase [EC:2.7.11.-]	gi|359490050|ref|XP_002268598.2|/0/PREDICTED: leucine-rich repeat receptor-like protein kinase TDR-like [Vitis vinifera]
PGSC0003DMT400056374	2314	2.38213778	Up	5.10E-19	4.81E-18	-	gi|225425368|ref|XP_002270226.1|/7.37717e-75/PREDICTED: squamosa promoter-binding-like protein 16 [Vitis vinifera]
PGSC0003DMT400078030	1796	2.380984086	Up	1.17E-07	5.53E-07	K15401|1|0.0|867|vvi:100243236|cytochrome P450, family 86, subfamily A, polypeptide 1 (fatty acid omega-hydroxylase) [EC:1.14.-.-]	gi|167460236|gb|ABZ80830.1|/0/CYP86A33 fatty acid omega-hydroxylase [Solanum tuberosum]
PGSC0003DMT400067218	1102	2.378921619	Up	3.96E-60	1.03E-58	K09286|1|3e-11|67.8|sbi:SORBI_04g027660|EREBP-like factor	gi|350539962|ref|NP_001234848.1|/3.39699e-84/ethylene response factor 1 [Solanum lycopersicum]
PGSC0003DMT400061553	1287	2.376538181	Up	1.82E-10	1.08E-09	K15227|1|2e-75|281|ath:AT5G34930|arogenate dehydrogenase (NADP+), plant [EC:1.3.1.78]	gi|225448588|ref|XP_002274031.1|/5.47526e-108/PREDICTED: arogenate dehydrogenase 1, chloroplastic [Vitis vinifera]
PGSC0003DMT400023766	1865	2.376538181	Up	1.82E-10	1.08E-09	K14684|1|3e-32|138|cre:CHLREDRAFT_187064|solute carrier family 25 (mitochondrial phosphate transporter), member 23/24/25/41	gi|225443377|ref|XP_002266396.1|/5.41913e-150/PREDICTED: protein brittle-1, chloroplastic/amyloplastic isoform 1 [Vitis vinifera]
PGSC0003DMT400048275	1839	2.375822381	Up	5.52E-21	5.63E-20	-	gi|255573531|ref|XP_002527690.1|/2.90556e-164/conserved hypothetical protein [Ricinus communis]
PGSC0003DMT400063299	1803	2.373370902	Up	1.21E-14	9.36E-14	K13496|1|1e-61|155|ath:AT2G36780|UDP-glucosyl transferase 73C [EC:2.4.1.-]	gi|255547075|ref|XP_002514595.1|/1.05748e-153/UDP-glucosyltransferase, putative [Ricinus communis]
PGSC0003DMT400015480	872	2.366484516	Up	7.69E-07	3.33E-06	K05283|1|2e-13|74.3|aly:ARALYDRAFT_354960|phosphatidylinositol glycan, class W [EC:2.3.-.-];K11982|2|3e-10|63.9|vvi:100262515|E3 ubiquitin-protein ligase RNF115/126 [EC:6.3.2.19];K15692|3|5e-10|63.2|gmx:100793048|E3 ubiquitin-protein ligase RNF13 [EC:6.3.2.19]	gi|224055977|ref|XP_002298709.1|/8.55177e-58/predicted protein [Populus trichocarpa]
PGSC0003DMT400043940	1490	2.366484516	Up	1.89E-12	1.28E-11	-	gi|224127526|ref|XP_002320096.1|/2.23847e-47/predicted protein [Populus trichocarpa]
PGSC0003DMT400075656	1110	2.366484516	Up	2.67E-37	4.51E-36	-	gi|350534936|ref|NP_001234679.1|/1.12443e-26/ARGOS [Solanum lycopersicum]
PGSC0003DMT400079230	1181	2.364284727	Up	5.11E-124	3.03E-122	K09338|1|2e-32|138|aly:ARALYDRAFT_490793|homeobox-leucine zipper protein	gi|350537881|ref|NP_001234571.1|/6.91376e-98/homeodomain protein [Solanum lycopersicum]
PGSC0003DMT400041063	1065	2.360124351	Up	4.89E-86	1.93E-84	-	gi|15224494|ref|NP_181370.1|/1.90596e-60/PRA1 family protein B4 [Arabidopsis thaliana]
PGSC0003DMT400050487	1298	2.357265986	Up	4.24E-108	2.14E-106	K12581|1|9e-79|292|aly:ARALYDRAFT_902256|CCR4-NOT transcription complex subunit 7/8	gi|110293351|gb|ABG66307.1|/6.3181e-120/CCR4 associated factor 1-related protein [Capsicum annuum]
PGSC0003DMT400018820	5757	2.356037729	Up	2.56E-44	5.02E-43	K05658|1|0.0|1865|vvi:100267452|ATP-binding cassette, subfamily B (MDR/TAP), member 1	gi|225437787|ref|XP_002273987.1|/0/PREDICTED: ABC transporter B family member 11 [Vitis vinifera]
PGSC0003DMT400053122	1057	2.355198709	Up	2.82E-25	3.39E-24	K13426|1|2e-08|58.5|ath:AT4G23550|WRKY transcription factor 29;K13425|3|5e-08|57.0|pop:POPTR_755334|WRKY transcription factor 22;K13424|5|2e-07|54.7|rcu:RCOM_0664190|WRKY transcription factor 33	gi|7406995|gb|AAF61863.1|AF193770_1/6.95077e-71/DNA-binding protein 3 [Nicotiana tabacum]
PGSC0003DMT400023603	799	2.354511874	Up	7.57E-09	3.97E-08	-	gi|297847796|ref|XP_002891779.1|/8.49974e-22/hypothetical protein ARALYDRAFT_892440 [Arabidopsis lyrata subsp. lyrata]
PGSC0003DMT400011031	1872	2.354511874	Up	7.57E-09	3.97E-08	-	gi|225455290|ref|XP_002274807.1|/0/PREDICTED: major facilitator superfamily domain-containing protein 5 [Vitis vinifera]
PGSC0003DMT400081426	2025	2.354005577	Up	7.65E-66	2.20E-64	K08150|1|9e-50|196|aly:ARALYDRAFT_322009|MFS transporter, SP family, solute carrier family 2 (myo-inositol transporter), member 13	gi|5734440|emb|CAB52689.1|/0/hexose transporter [Solanum lycopersicum]
PGSC0003DMT400018382	663	2.35183774	Up	1.94E-07	8.97E-07	-	gi|225434092|ref|XP_002275949.1|/8.39184e-56/PREDICTED: uncharacterized protein LOC100247585 [Vitis vinifera]
PGSC0003DMT400083885	1092	2.350971517	Up	2.55E-70	8.04E-69	K00059|1|3e-23|107|osa:4351870|3-oxoacyl-[acyl-carrier protein] reductase [EC:1.1.1.100]	gi|255552543|ref|XP_002517315.1|/1.03612e-93/2,4-dienoyl-CoA reductase, putative [Ricinus communis]
PGSC0003DMT400042668	2258	2.349919262	Up	4.41E-146	3.08E-144	-	gi|356525541|ref|XP_003531383.1|/1.05592e-25/PREDICTED: uncharacterized protein LOC100785896 isoform 1 [Glycine max]
PGSC0003DMT400050492	1797	2.347625489	Up	5.08E-06	2.02E-05	K00924|1|1e-19|96.7|ath:AT5G22850|[EC:2.7.1.-]	gi|255565759|ref|XP_002523869.1|/8.60839e-137/Aspartic proteinase nepenthesin-2 precursor, putative [Ricinus communis]
PGSC0003DMT400083180	1095	2.345625911	Up	3.27E-14	2.46E-13	K00059|1|5e-99|359|gmx:100809416|3-oxoacyl-[acyl-carrier protein] reductase [EC:1.1.1.100]	gi|77403673|dbj|BAE46415.1|/8.45263e-120/short chain dehydrogenase [Solanum tuberosum]
PGSC0003DMT400063400	3688	2.34445821	Up	1.93E-09	1.07E-08	K13415|1|1e-126|452|ath:AT4G39400|protein brassinosteroid insensitive 1 [EC:2.7.10.1 2.7.11.1]	gi|255547303|ref|XP_002514709.1|/0/Brassinosteroid LRR receptor kinase precursor, putative [Ricinus communis]
PGSC0003DMT400067826	1588	2.343692651	Up	6.40E-21	6.50E-20	-	gi|255551442|ref|XP_002516767.1|/0/Gamma-glutamyl-gamma-aminobutyrate hydrolase, putative [Ricinus communis]
PGSC0003DMT400052237	3144	2.340012305	Up	4.91E-08	2.41E-07	K13415|1|7e-44|177|vvi:100252647|protein brassinosteroid insensitive 1 [EC:2.7.10.1 2.7.11.1]	gi|147788411|emb|CAN69961.1|/0/hypothetical protein VITISV_008739 [Vitis vinifera]
PGSC0003DMT400063083	3205	2.340012305	Up	1.98E-11	1.26E-10	K07195|1|0.0|632|vvi:100265529|exocyst complex component 7	gi|225457209|ref|XP_002280826.1|/9.39645e-180/PREDICTED: uncharacterized protein LOC100265529 [Vitis vinifera]
PGSC0003DMT400016406	1191	2.337040738	Up	2.07E-13	1.49E-12	-	gi|224063239|ref|XP_002301056.1|/7.30788e-120/predicted protein [Populus trichocarpa]
PGSC0003DMT400073140	2086	2.334002205	Up	2.71E-66	7.89E-65	K04424|1|6e-38|157|ath:AT5G11850|sterile alpha motif and leucine zipper containing kinase AZK [EC:2.7.11.25];K14510|3|3e-35|148|ppp:PHYPADRAFT_30352|serine/threonine-protein kinase CTR1 [EC:2.7.11.1]	gi|225443668|ref|XP_002263226.1|/0/PREDICTED: dual specificity protein kinase shkB [Vitis vinifera]
PGSC0003DMT400002497	1317	2.333867564	Up	7.13E-42	1.34E-40	K06998|1|9e-109|392|mtr:MTR_1g072500|	gi|357440793|ref|XP_003590674.1|/9.57742e-108/Isomerase, putative [Medicago truncatula]
PGSC0003DMT400017477	429	2.333317652	Up	1.27E-06	5.39E-06	-	gi|224138054|ref|XP_002322718.1|/1.2015e-12/predicted protein [Populus trichocarpa]
PGSC0003DMT400074120	1518	2.333317652	Up	1.27E-06	5.39E-06	K13229|1|2e-75|281|zma:541977|2,4-dihydroxy-1,4-benzoxazin-3-one-glucoside dioxygenase [EC:1.14.20.2];K06892|2|6e-46|183|pop:POPTR_550478|;K05278|3|3e-38|158|pop:POPTR_665178|flavonol synthase [EC:1.14.11.23];K05277|4|4e-38|157|ath:AT4G22880|leucoanthocyanidin dioxygenase [EC:1.14.11.19]	gi|350538985|ref|NP_001234624.1|/0/2-oxoglutarate-dependent dioxygenase [Solanum lycopersicum]
PGSC0003DMT400010004	1189	2.330264328	Up	1.25E-08	6.45E-08	-	gi|225426655|ref|XP_002281296.1|/1.87312e-83/PREDICTED: putative DNA-binding protein ESCAROLA-like [Vitis vinifera]
PGSC0003DMT400058621	1848	2.328516666	Up	1.27E-10	7.63E-10	-	gi|297528375|gb|ADI46217.1|/0/CMPG1b [Solanum tuberosum]
PGSC0003DMT400048249	1515	2.328225183	Up	4.30E-88	1.75E-86	K13407|1|0.0|682|vvi:100259592|cytochrome P450, family 94, subfamily A, polypeptide 1 (fatty acid omega-hydroxylase) [EC:1.14.-.-];K00517|4|2e-112|404|ath:AT3G56630|[EC:1.14.-.-]	gi|18000072|gb|AAL54887.1|AF092916_1/0/cytochrome P450-dependent fatty acid hydroxylase [Nicotiana tabacum]
PGSC0003DMT400012588	2754	2.324905412	Up	2.12E-43	4.12E-42	K09285|1|0.0|750|vvi:100252316|AP2-like factor, ANT lineage	gi|38492172|gb|AAR22388.1|/0/ANT-like protein [Nicotiana tabacum]
PGSC0003DMT400042611	836	2.322090397	Up	3.39E-05	0.000122104	-	gi|12003388|gb|AAG43551.1|AF211533_1/2.81127e-71/Avr9/Cf-9 rapidly elicited protein 146 [Nicotiana tabacum]
PGSC0003DMT400023480	2579	2.322090397	Up	3.20E-07	1.45E-06	K07297|1|3e-166|584|aly:ARALYDRAFT_490848|adiponectin receptor	gi|297802184|ref|XP_002868976.1|/3.00909e-165/hypothetical protein ARALYDRAFT_490848 [Arabidopsis lyrata subsp. lyrata]
PGSC0003DMT400047844	1323	2.322090397	Up	3.20E-07	1.45E-06	K01206|1|1e-131|468|ath:AT1G67830|alpha-L-fucosidase [EC:3.2.1.51];K00514|3|5e-35|147|rcu:RCOM_1428040|zeta-carotene desaturase [EC:1.3.5.6]	gi|225424649|ref|XP_002285512.1|/9.79145e-169/PREDICTED: GDSL esterase/lipase At3g26430 [Vitis vinifera]
PGSC0003DMT400071914	890	2.322090397	Up	3.39E-05	0.000122124	-	gi|359486354|ref|XP_002278871.2|/2.24057e-45/PREDICTED: transcription factor bHLH61 [Vitis vinifera]
PGSC0003DMT400006594	2045	2.322090397	Up	3.39E-05	0.000122085	K05236|1|1e-34|146|osa:4346440|coatomer protein complex, subunit alpha (xenin)	gi|356526157|ref|XP_003531686.1|/4.86769e-91/PREDICTED: coatomer subunit beta'-2-like [Glycine max]
PGSC0003DMT400093936	3702	2.322090397	Up	3.20E-07	1.45E-06	K01537|1|0.0|750|aly:ARALYDRAFT_898774|Ca2+-transporting ATPase [EC:3.6.3.8]	gi|225432830|ref|XP_002279629.1|/0/PREDICTED: putative calcium-transporting ATPase 13, plasma membrane-type-like [Vitis vinifera]
PGSC0003DMT400055711	810	2.322090397	Up	1.03E-114	5.60E-113	-	-
PGSC0003DMT400028424	582	2.322090397	Up	3.20E-07	1.45E-06	K04733|1|4e-09|59.3|smo:SELMODRAFT_33807|interleukin-1 receptor-associated kinase 4 [EC:2.7.11.1];K00924|2|8e-07|51.6|ath:AT1G75820|[EC:2.7.1.-]	gi|297740514|emb|CBI30696.3|/3.50443e-54/unnamed protein product [Vitis vinifera]
PGSC0003DMT400039213	2430	2.320990362	Up	6.74E-55	1.60E-53	K10576|1|9e-47|187|vvi:100250088|ubiquitin-conjugating enzyme E2 H [EC:6.3.2.19];K13415|3|2e-41|169|osa:4324691|protein brassinosteroid insensitive 1 [EC:2.7.10.1 2.7.11.1]	gi|280967730|gb|ACZ98536.1|/0/protein kinase [Malus x domestica]
PGSC0003DMT400008182	2213	2.319651351	Up	1.39E-25	1.68E-24	K01904|1|0.0|793|rcu:RCOM_1325310|4-coumarate--CoA ligase [EC:6.2.1.12]	gi|212286378|dbj|BAG82851.1|/0/4-coumarate:CoA ligase [Ipomoea batatas]
PGSC0003DMT400000222	871	2.319376012	Up	0	0	-	gi|350535092|ref|NP_001234431.1|/3.56802e-80/late embryogenesis (Lea)-like protein [Solanum lycopersicum]
PGSC0003DMT400035722	2682	2.315137636	Up	8.13E-10	4.62E-09	K03549|1|0.0|1022|vvi:100250816|KUP system potassium uptake protein	gi|350539057|ref|NP_001234372.1|/0/HAK5 [Solanum lycopersicum]
PGSC0003DMT400025113	1232	2.313045257	Up	8.08E-08	3.88E-07	K13424|1|2e-24|112|sbi:SORBI_03g038510|WRKY transcription factor 33	gi|255557405|ref|XP_002519733.1|/1.37397e-60/WRKY transcription factor, putative [Ricinus communis]
PGSC0003DMT400032045	2704	2.313045257	Up	8.08E-08	3.88E-07	K15015|1|1e-08|60.5|bdi:100845904|solute carrier family 32 (vesicular inhibitory amino acid transporter);K13946|2|1e-07|57.4|ath:AT1G77690|auxin influx carrier (AUX1 LAX family)	gi|224058347|ref|XP_002299485.1|/9.26134e-141/proline transporter [Populus trichocarpa]
PGSC0003DMT400065726	1401	2.312036732	Up	6.77E-19	6.36E-18	-	gi|255540029|ref|XP_002511079.1|/0/catalytic, putative [Ricinus communis]
PGSC0003DMT400061710	2965	2.311443153	Up	2.16E-12	1.45E-11	K01648|1|0.0|1112|pop:POPTR_656642|ATP citrate (pro-S)-lyase [EC:2.3.3.8]	gi|13160653|gb|AAK13318.1|AF290958_1/0/ATP:citrate lyase [Capsicum annuum]
PGSC0003DMT400055211	1420	2.309151341	Up	2.08E-10	1.23E-09	K09285|1|8e-84|309|pop:POPTR_572000|AP2-like factor, ANT lineage	gi|359494798|ref|XP_002263597.2|/5.48509e-96/PREDICTED: AP2-like ethylene-responsive transcription factor ANT-like [Vitis vinifera]
PGSC0003DMT400069229	1835	2.309151341	Up	8.39E-06	3.25E-05	K13496|1|5e-143|506|ath:AT2G36780|UDP-glucosyl transferase 73C [EC:2.4.1.-]	gi|225441122|ref|XP_002265368.1|/3.20581e-163/PREDICTED: UDP-glycosyltransferase 73C2 [Vitis vinifera]
PGSC0003DMT400028221	699	2.309151341	Up	8.39E-06	3.25E-05	K04123|1|2e-27|120|gmx:100781238|ent-kaurenoic acid hydroxylase [EC:1.14.13.79]	gi|71726952|gb|AAZ39647.1|/2.70021e-47/cytochrome P450 monooxygenase [Petunia x hybrida]
PGSC0003DMT400060615	903	2.309151341	Up	8.39E-06	3.25E-05	K13422|1|8e-07|52.8|bdi:100836477|transcription factor MYC2	gi|125563693|gb|EAZ09073.1|/3.10543e-34/hypothetical protein OsI_31335 [Oryza sativa Indica Group]
PGSC0003DMT400042438	1845	2.30394305	Up	5.34E-11	3.31E-10	K03327|1|0.0|696|rcu:RCOM_0904910|multidrug resistance protein, MATE family	gi|255554909|ref|XP_002518492.1|/0/multidrug resistance pump, putative [Ricinus communis]
PGSC0003DMT400013022	1775	2.30394305	Up	5.34E-11	3.31E-10	K05907|1|0.0|650|ath:AT4G04610|adenylyl-sulfate reductase (glutathione) [EC:1.8.4.9]	gi|350538397|ref|NP_001233829.1|/0/adenylyl-sulfate reductase [Solanum lycopersicum]
PGSC0003DMT400020263	1079	2.301967432	Up	5.98E-119	3.41E-117	-	gi|76160935|gb|ABA40431.1|/3.81083e-32/unknown [Solanum tuberosum]
PGSC0003DMT400079158	1123	2.300967105	Up	7.33E-29	9.78E-28	-	gi|3759184|dbj|BAA33810.1|/5.45232e-162/phi-1 [Nicotiana tabacum]
PGSC0003DMT400001375	1425	2.299947514	Up	5.86E-77	2.03E-75	K00430|1|1e-132|471|vvi:100261249|peroxidase [EC:1.11.1.7];K14833|3|7e-118|422|rcu:RCOM_0852470|nucleolar complex protein 2	gi|225452562|ref|XP_002280547.1|/1.0612e-131/PREDICTED: peroxidase 31-like [Vitis vinifera]
PGSC0003DMT400044562	1099	2.29937032	Up	5.22E-09	2.78E-08	K08235|1|7e-106|382|pop:POPTR_711461|xyloglucan:xyloglucosyl transferase [EC:2.4.1.207];K14504|5|4e-104|376|vvi:100256520|xyloglucan:xyloglucosyl transferase TCH4 [EC:2.4.1.207]	gi|88683124|emb|CAJ77496.1|/8.98491e-154/putative xyloglucan endotransglycosylase precursor [Solanum tuberosum]
PGSC0003DMT400045795	609	2.29937032	Up	6.66E-27	8.42E-26	-	-
PGSC0003DMT400047142	2678	2.29937032	Up	2.88E-19	2.74E-18	-	gi|363806878|ref|NP_001242553.1|/1.10997e-170/uncharacterized protein LOC100778662 [Glycine max]
PGSC0003DMT400050016	949	2.298243655	Up	3.60E-40	6.54E-39	K01183|1|1e-12|72.0|pop:POPTR_831333|chitinase [EC:3.2.1.14]	gi|139699|sp|P09762.1|WIN2_SOLTU/4.61409e-100/RecName: Full=Wound-induced protein WIN2; Flags: Precursor
PGSC0003DMT400035267	747	2.296619709	Up	6.29E-49	1.35E-47	K14488|1|2e-07|54.3|smo:SELMODRAFT_18097|SAUR family protein	gi|225444619|ref|XP_002275524.1|/6.39248e-37/PREDICTED: uncharacterized protein LOC100244113 [Vitis vinifera]
PGSC0003DMT400017610	2247	2.296380278	Up	1.32E-30	1.86E-29	K00924|1|3e-69|261|osa:4333525|[EC:2.7.1.-]	gi|225449969|ref|XP_002271281.1|/4.21775e-176/PREDICTED: serine/threonine-protein kinase-like protein At3g51990 [Vitis vinifera]
PGSC0003DMT400086322	1605	2.295323487	Up	3.53E-12	2.34E-11	K14319|1|0.0|739|vvi:100244330|Ran GTPase-activating protein 1	gi|156229390|emb|CAL69643.1|/0/Ran GTPase-activating protein 1 [Solanum tuberosum]
PGSC0003DMT400031695	2223	2.292483935	Up	1.09E-26	1.36E-25	K14299|1|9e-17|87.4|mtr:MTR_6g072020|nucleoporin SEH1;K13425|3|3e-15|82.4|vvi:100256849|WRKY transcription factor 22	gi|209978913|gb|ACJ04728.1|/4.40619e-101/WRKY transcription factor-30 [Capsicum annuum]
PGSC0003DMT400021584	1863	2.291716748	Up	5.26E-07	2.32E-06	-	gi|225441645|ref|XP_002277003.1|/0/PREDICTED: glucan endo-1,3-beta-glucosidase 8 [Vitis vinifera]
PGSC0003DMT400095530	303	2.291716748	Up	5.26E-07	2.32E-06	-	gi|15787901|gb|AAL07542.1|/7.85155e-28/resistance gene analog NBS7 [Helianthus annuus]
PGSC0003DMT400040876	1687	2.290967879	Up	1.22E-78	4.34E-77	K07513|1|0.0|667|vvi:100247651|acetyl-CoA acyltransferase 1 [EC:2.3.1.16]	gi|257815407|gb|ACV70032.1|/0/3-ketoacyl CoA thiolase 1 [Petunia x hybrida]
PGSC0003DMT400082011	7668	2.288143065	Up	4.12E-82	1.52E-80	K11000|1|0.0|3375|vvi:100265625|callose synthase [EC:2.4.1.-]	gi|359478773|ref|XP_002283298.2|/0/PREDICTED: callose synthase 3-like [Vitis vinifera]
PGSC0003DMT400068252	2655	2.287874681	Up	1.48E-31	2.14E-30	K08286|1|1e-109|395|aly:ARALYDRAFT_494187|protein-serine/threonine kinase [EC:2.7.11.-];K08282|5|8e-78|290|ath:AT3G45780|non-specific serine/threonine protein kinase [EC:2.7.11.1]	gi|147864073|emb|CAN83229.1|/2.14129e-174/hypothetical protein VITISV_002764 [Vitis vinifera]
PGSC0003DMT400006959	1242	2.285564521	Up	0.000228876	0.000729209	K13356|1|2e-88|324|gmx:100776505|fatty acyl-CoA reductase [EC:1.2.1.-]	gi|356503040|ref|XP_003520320.1|/1.74628e-87/PREDICTED: fatty acyl-CoA reductase 2-like [Glycine max]
PGSC0003DMT400034743	1226	2.285564521	Up	0.000228876	0.000729312	K12462|1|5e-96|349|rcu:RCOM_0669590|Rho GDP-dissociation inhibitor	gi|89473698|gb|ABD72661.1|/2.37492e-105/pollen tube RhoGDI2 [Nicotiana tabacum]
PGSC0003DMT400066993	2739	2.285564521	Up	1.33E-07	6.23E-07	K13457|1|3e-86|318|pop:POPTR_755797|disease resistance protein RPM1	gi|350535589|ref|NP_001234202.1|/0/NRC1 [Solanum lycopersicum]
PGSC0003DMT400067003	1275	2.285564521	Up	0.000228876	0.000729416	K01074|1|8e-118|422|rcu:RCOM_1608620|palmitoyl-protein thioesterase [EC:3.1.2.22]	gi|40846454|gb|AAR92492.1|/2.85814e-117/putative palmitoyl-protein thioesterase [Tropaeolum majus]
PGSC0003DMT400015174	1817	2.285564521	Up	8.74E-11	5.32E-10	K00517|1|2e-111|401|osa:4349111|[EC:1.14.-.-]	gi|71897452|gb|AAZ52550.1|/9.21112e-163/cytochrome P450 [Capsicum annuum]
PGSC0003DMT400043108	2081	2.285564521	Up	0.000228876	0.000729105	K00666|1|3e-124|347|sbi:SORBI_10g012080|fatty-acyl-CoA synthase [EC:6.2.1.-];K01904|3|4e-30|93.2|aly:ARALYDRAFT_490166|4-coumarate--CoA ligase [EC:6.2.1.12]	gi|346990424|gb|AEO52693.1|/0/cinnamic acid:CoA ligase [Petunia x hybrida]
PGSC0003DMT400074806	1504	2.280783423	Up	1.44E-116	7.96E-115	-	gi|255549002|ref|XP_002515557.1|/1.91968e-163/conserved hypothetical protein [Ricinus communis]
PGSC0003DMT400027174	1924	2.279917958	Up	1.09E-80	3.95E-79	K00858|1|0.0|784|rcu:RCOM_1578630|NAD+ kinase [EC:2.7.1.23]	gi|255544910|ref|XP_002513516.1|/0/poly(p)/ATP NAD kinase, putative [Ricinus communis]
PGSC0003DMT400021079	952	2.278308705	Up	1.09E-86	4.35E-85	K13448|1|4e-55|213|vvi:100264151|calcium-binding protein CML	gi|225441325|ref|XP_002276334.1|/3.86733e-54/PREDICTED: probable calcium-binding protein CML35 [Vitis vinifera]
PGSC0003DMT400076419	2270	2.277002507	Up	1.23E-81	4.53E-80	K10666|1|5e-25|114|aly:ARALYDRAFT_889362|E3 ubiquitin-protein ligase RNF5 [EC:6.3.2.19]	gi|255556043|ref|XP_002519056.1|/1.41647e-70/rnf5, putative [Ricinus communis]
PGSC0003DMT400011905	4004	2.276286707	Up	5.59E-05	0.000194495	K10400|1|6e-104|377|gmx:100814373|kinesin family member 15	gi|224131526|ref|XP_002321106.1|/0/predicted protein [Populus trichocarpa]
PGSC0003DMT400005534	1715	2.276286707	Up	5.59E-05	0.000194465	K00799|1|5e-35|147|vvi:100242547|glutathione S-transferase [EC:2.5.1.18]	gi|224708780|gb|ACN60408.1|/5.04906e-46/glutathione S-transferase [Capsicum annuum]
PGSC0003DMT400064256	1316	2.275440303	Up	2.05E-35	3.31E-34	K13425|1|6e-20|97.1|rcu:RCOM_1616660|WRKY transcription factor 22	gi|225438803|ref|XP_002283219.1|/8.44881e-80/PREDICTED: probable WRKY transcription factor 7-like [Vitis vinifera]
PGSC0003DMT400004597	1789	2.273835228	Up	3.84E-13	2.71E-12	K04123|1|0.0|732|pop:POPTR_688380|ent-kaurenoic acid hydroxylase [EC:1.14.13.79]	gi|204022228|dbj|BAG71199.1|/0/ent-kaurenoic acid oxidase [Lactuca sativa]
PGSC0003DMT400082048	2816	2.273835228	Up	3.84E-13	2.71E-12	K03294|1|7e-08|58.2|smo:SELMODRAFT_409080|basic amino acid/polyamine antiporter, APA family	gi|255572268|ref|XP_002527073.1|/0/amino acid transporter, putative [Ricinus communis]
PGSC0003DMT400059994	2264	2.27270237	Up	1.85E-17	1.64E-16	K08907|1|8e-87|272|rcu:RCOM_0333020|light-harvesting complex I chlorophyll a/b binding protein 1	gi|225449106|ref|XP_002276752.1|/5.2912e-118/PREDICTED: uncharacterized protein LOC100259846 [Vitis vinifera]
PGSC0003DMT400073300	614	2.269622977	Up	1.38E-05	5.21E-05	-	gi|225443736|ref|XP_002265506.1|/6.07017e-23/PREDICTED: uncharacterized protein LOC100246308 [Vitis vinifera]
PGSC0003DMT400027257	4530	2.269622977	Up	2.57E-14	1.95E-13	-	gi|225450265|ref|XP_002269745.1|/0/PREDICTED: uncharacterized protein LOC100242579 [Vitis vinifera]
PGSC0003DMT400047240	876	2.269622977	Up	1.38E-05	5.21E-05	-	gi|356542152|ref|XP_003539534.1|/3.40652e-30/PREDICTED: uncharacterized protein LOC100819841 [Glycine max]
PGSC0003DMT400002887	930	2.268919738	Up	2.29E-36	3.80E-35	K11275|1|3e-16|84.0|bdi:100833820|histone H1/5	gi|145581063|gb|ABP87679.1|/4.28187e-18/histone H1E [Nicotiana tabacum]
PGSC0003DMT400041983	4213	2.268564273	Up	0	0	K14509|1|0.0|1016|vvi:100254638|ethylene receptor [EC:2.7.13.-]	gi|350535641|ref|NP_001234205.1|/0/ethylene receptor homolog precursor [Solanum lycopersicum]
PGSC0003DMT400024347	3679	2.268509357	Up	1.64E-23	1.84E-22	K13430|1|3e-53|209|zma:100283091|serine/threonine-protein kinase PBS1 [EC:2.7.11.1];K04733|3|1e-52|207|smo:SELMODRAFT_159261|interleukin-1 receptor-associated kinase 4 [EC:2.7.11.1]	gi|5545339|dbj|BAA82556.1|/0/lectin-like protein kinase [Populus nigra]
PGSC0003DMT400004314	745	2.266948843	Up	1.43E-10	8.55E-10	K03861|1|1e-66|250|vvi:100251682|phosphatidylinositol glycan, class P	gi|225460050|ref|XP_002273786.1|/1.4601e-65/PREDICTED: phosphatidylinositol N-acetylglucosaminyltransferase subunit P [Vitis vinifera]
PGSC0003DMT400062607	1520	2.264604902	Up	3.44E-06	1.40E-05	K13065|1|2e-13|75.9|pop:POPTR_784746|shikimate O-hydroxycinnamoyltransferase [EC:2.3.1.133];K15400|4|6e-11|67.4|rcu:RCOM_1447050|omega-hydroxypalmitate O-feruloyl transferase [EC:2.3.1.188]	gi|225433483|ref|XP_002264429.1|/2.39471e-137/PREDICTED: hydroxycinnamoyl-Coenzyme A shikimate/quinate hydroxycinnamoyltransferase [Vitis vinifera]
PGSC0003DMT400012209	966	2.264604902	Up	3.44E-06	1.40E-05	K14488|1|4e-45|179|rcu:RCOM_1611000|SAUR family protein	gi|255541222|ref|XP_002511675.1|/4.83616e-44/Auxin-induced protein X10A, putative [Ricinus communis]
PGSC0003DMT400038215	3056	2.264604902	Up	3.44E-06	1.40E-05	K13420|1|8e-59|227|pop:POPTR_1075175|LRR receptor-like serine/threonine-protein kinase FLS2 [EC:2.7.11.1]	gi|255539443|ref|XP_002510786.1|/9.85567e-171/serine-threonine protein kinase, plant-type, putative [Ricinus communis]
PGSC0003DMT400078654	1250	2.264314065	Up	5.97E-75	2.01E-73	K13448|1|3e-51|201|vvi:100253496|calcium-binding protein CML	gi|225453160|ref|XP_002274476.1|/2.93222e-50/PREDICTED: calcium-binding allergen Ole e 8 [Vitis vinifera]
PGSC0003DMT400005446	1845	2.264063451	Up	5.17E-41	9.58E-40	K13422|1|3e-08|58.5|ppp:PHYPADRAFT_164647|transcription factor MYC2	gi|359492901|ref|XP_002285733.2|/1.59071e-69/PREDICTED: transcription factor bHLH96-like [Vitis vinifera]
PGSC0003DMT400003457	1455	2.262814587	Up	5.29E-73	1.74E-71	-	gi|225451750|ref|XP_002280218.1|/6.98227e-38/PREDICTED: uncharacterized protein LOC100256565 isoform 1 [Vitis vinifera]
PGSC0003DMT400034421	1389	2.261110987	Up	0	0	K01915|1|0.0|666|mtr:MTR_3g065250|glutamine synthetase [EC:6.3.1.2]	gi|209529862|gb|AAG40237.2|/0/glutamine synthetase GS1 [Solanum tuberosum]
PGSC0003DMT400033609	1308	2.260689852	Up	8.62E-07	3.72E-06	K13289|1|1e-116|418|mtr:MTR_4g021500|cathepsin A (carboxypeptidase C) [EC:3.4.16.5];K09756|3|3e-105|380|ath:AT5G09640|serine carboxypeptidase-like 19 [EC:3.4.16.- 2.3.1.91]	gi|255538024|ref|XP_002510077.1|/9.17418e-119/serine carboxypeptidase, putative [Ricinus communis]
PGSC0003DMT400063677	667	2.259038226	Up	2.13E-47	4.47E-46	K11251|1|4e-40|162|mtr:MTR_2g096570|histone H2A	gi|122003|sp|P25469.1|H2A1_SOLLC/1.83276e-42/RecName: Full=Histone H2A.1; AltName: Full=LeH2A-1
PGSC0003DMT400052472	1849	2.258381909	Up	1.99E-83	7.54E-82	-	gi|356496124|ref|XP_003516920.1|/4.39817e-144/PREDICTED: uncharacterized protein LOC100814250 [Glycine max]
PGSC0003DMT400042532	815	2.257550145	Up	2.17E-07	1.00E-06	-	gi|12003388|gb|AAG43551.1|AF211533_1/2.86881e-73/Avr9/Cf-9 rapidly elicited protein 146 [Nicotiana tabacum]
PGSC0003DMT400065297	1407	2.257550145	Up	2.17E-07	1.00E-06	K01955|1|3e-53|207|vvi:100262205|carbamoyl-phosphate synthase large subunit [EC:6.3.5.5];K13944|2|4e-24|110|vvi:100261792|LOB domain-containing protein 16	gi|48209965|gb|AAT40528.1|/2.0141e-58/LOB domain protein 1, putative [Solanum demissum]
PGSC0003DMT400040216	673	2.256860025	Up	1.77E-75	5.99E-74	K11251|1|1e-40|164|gmx:100784431|histone H2A	gi|6009909|dbj|BAA85117.1|/1.0252e-40/histone H2A-like protein [Solanum melongena]
PGSC0003DMT400021864	2017	2.254976201	Up	5.50E-08	2.68E-07	-	gi|359490578|ref|XP_002275623.2|/0/PREDICTED: S-type anion channel SLAH3-like [Vitis vinifera]
PGSC0003DMT400003596	2769	2.253643047	Up	2.57E-36	4.25E-35	-	gi|225452825|ref|XP_002278235.1|/1.91518e-149/PREDICTED: uncharacterized protein LOC100268097 [Vitis vinifera]
PGSC0003DMT400037131	1151	2.252827734	Up	1.40E-08	7.20E-08	-	gi|225455447|ref|XP_002279586.1|/7.77837e-95/PREDICTED: F-box protein PP2-A13 [Vitis vinifera]
PGSC0003DMT400042096	817	2.251007299	Up	3.56E-09	1.93E-08	-	gi|255576852|ref|XP_002529312.1|/6.31909e-20/ATBET12, putative [Ricinus communis]
PGSC0003DMT400041593	1567	2.251007299	Up	3.56E-09	1.93E-08	K12356|1|6e-36|150|ath:AT5G66690|coniferyl-alcohol glucosyltransferase [EC:2.4.1.111];K13496|2|4e-35|147|ath:AT2G36800|UDP-glucosyl transferase 73C [EC:2.4.1.-];K08237|3|8e-35|146|aly:ARALYDRAFT_490463|hydroquinone glucosyltransferase [EC:2.4.1.218]	gi|20149064|gb|AAM12787.1|/0/putative anthocyanidine rhamnosyl-transferase [Capsicum annuum]
PGSC0003DMT400046602	1558	2.248089815	Up	2.23E-19	2.13E-18	-	gi|225434961|ref|XP_002283909.1|/3.83044e-130/PREDICTED: fasciclin-like arabinogalactan protein 4 [Vitis vinifera]
PGSC0003DMT400073071	2276	2.242037145	Up	1.52E-40	2.79E-39	K06636|1|5e-17|88.2|ppp:PHYPADRAFT_79481|structural maintenance of chromosome 1	gi|356512533|ref|XP_003524973.1|/4.3361e-136/PREDICTED: uncharacterized protein LOC100795349 [Glycine max]
PGSC0003DMT400051265	1246	2.242037145	Up	2.52E-105	1.23E-103	K11275|1|6e-24|110|vvi:100247613|histone H1/5	gi|585241|sp|P37218.1|H1_SOLLC/7.4396e-38/RecName: Full=Histone H1
PGSC0003DMT400014742	820	2.237731254	Up	1.18E-155	8.84E-154	K13448|1|3e-49|193|vvi:100264572|calcium-binding protein CML	gi|14423648|sp|Q9M7R0.1|ALL8_OLEEU/9.10076e-51/RecName: Full=Calcium-binding allergen Ole e 8; AltName: Full=PCA18/PCA23; AltName: Allergen=Ole e 8
PGSC0003DMT400023374	2582	2.237698209	Up	6.41E-21	6.51E-20	K01897|1|0.0|983|vvi:100248587|long-chain acyl-CoA synthetase [EC:6.2.1.3]	gi|225437622|ref|XP_002278345.1|/0/PREDICTED: long chain acyl-CoA synthetase 1 [Vitis vinifera]
PGSC0003DMT400049953	1228	2.236360523	Up	2.02E-24	2.35E-23	-	gi|326502868|dbj|BAJ99062.1|/2.23592e-95/predicted protein [Hordeum vulgare subsp. vulgare]
PGSC0003DMT400010461	3469	2.233990355	Up	9.44E-69	2.91E-67	-	gi|147803027|emb|CAN66169.1|/0/hypothetical protein VITISV_000145 [Vitis vinifera]
PGSC0003DMT400037815	1151	2.233822255	Up	4.54E-71	1.44E-69	K11275|1|3e-06|51.2|rcu:RCOM_0484310|histone H1/5	gi|1181589|dbj|BAA11766.1|/1.31221e-17/high mobility group protein [Canavalia gladiata]
PGSC0003DMT400065693	361	2.228980992	Up	4.96E-16	4.12E-15	K03950|1|1e-23|105|zma:100194239|NADH dehydrogenase (ubiquinone) 1 alpha subcomplex 6 [EC:1.6.5.3 1.6.99.3]	gi|242057475|ref|XP_002457883.1|/1.69946e-22/hypothetical protein SORBIDRAFT_03g018290 [Sorghum bicolor]
PGSC0003DMT400005377	3528	2.228980992	Up	1.48E-09	8.25E-09	K15109|1|8e-135|480|vvi:100257503|solute carrier family 25 (mitochondrial carnitine/acylcarnitine transporter), member 20/29	gi|133711803|gb|ABO36621.1|/5.41789e-136/mitochondrial carrier protein [Solanum lycopersicum]
PGSC0003DMT400051403	1926	2.228980992	Up	2.26E-05	8.34E-05	-	gi|224120536|ref|XP_002318354.1|/1.86982e-44/predicted protein [Populus trichocarpa]
PGSC0003DMT400001488	1857	2.228980992	Up	1.41E-06	5.95E-06	-	gi|224121128|ref|XP_002318504.1|/3.24493e-171/predicted protein [Populus trichocarpa]
PGSC0003DMT400079427	714	2.228980992	Up	4.27E-13	3.00E-12	-	gi|356548479|ref|XP_003542629.1|/1.60484e-34/PREDICTED: uncharacterized protein LOC100805802 [Glycine max]
PGSC0003DMT400021041	3793	2.228980992	Up	5.79E-09	3.08E-08	K15109|1|8e-143|506|vvi:100257503|solute carrier family 25 (mitochondrial carnitine/acylcarnitine transporter), member 20/29	gi|133711803|gb|ABO36621.1|/7.35785e-163/mitochondrial carrier protein [Solanum lycopersicum]
PGSC0003DMT400043399	795	2.228980992	Up	3.55E-07	1.60E-06	-	-
PGSC0003DMT400016945	2092	2.224995644	Up	2.71E-85	1.05E-83	K05857|1|0.0|657|pop:POPTR_567270|phosphatidylinositol phospholipase C, delta [EC:3.1.4.11]	gi|2853037|emb|CAA63893.1|/0/phosphoinositide-specific phospholipase C [Solanum tuberosum]
PGSC0003DMT400052083	2058	2.222554723	Up	1.69E-27	2.18E-26	-	gi|255543625|ref|XP_002512875.1|/3.57765e-142/conserved hypothetical protein [Ricinus communis]
PGSC0003DMT400016034	3642	2.220943673	Up	2.98E-22	3.21E-21	K13420|1|8e-66|251|sbi:SORBI_06g028760|LRR receptor-like serine/threonine-protein kinase FLS2 [EC:2.7.11.1]	gi|33439498|gb|AAQ18798.1|/0/disease resistance protein SlVe2 precursor [Solanum lycopersicoides]
PGSC0003DMT400002527	1847	2.218996904	Up	3.66E-18	3.35E-17	K08332|1|3e-12|72.0|vcn:VOLCADRAFT_41528|vacuolar protein 8	gi|225430354|ref|XP_002285290.1|/2.33813e-129/PREDICTED: U-box domain-containing protein 4-like [Vitis vinifera]
PGSC0003DMT400020560	1801	2.218821126	Up	2.86E-34	4.53E-33	-	gi|225458637|ref|XP_002282810.1|/1.67939e-148/PREDICTED: uncharacterized protein LOC100252216 [Vitis vinifera]
PGSC0003DMT400074071	1848	2.215175193	Up	1.79E-13	1.29E-12	K13289|1|0.0|716|vvi:100247312|cathepsin A (carboxypeptidase C) [EC:3.4.16.5]	gi|224119794|ref|XP_002318164.1|/0/predicted protein [Populus trichocarpa]
PGSC0003DMT400038486	1395	2.214481423	Up	6.92E-13	4.81E-12	-	gi|255574131|ref|XP_002527981.1|/8.22836e-113/conserved hypothetical protein [Ricinus communis]
PGSC0003DMT400085368	660	2.210833646	Up	1.58E-10	9.39E-10	-	gi|225449424|ref|XP_002282933.1|/5.01791e-69/PREDICTED: thylakoid lumenal 15 kDa protein 1, chloroplastic [Vitis vinifera]
PGSC0003DMT400023609	1893	2.20391973	Up	3.20E-288	4.98E-286	K09286|1|6e-99|360|vvi:100248027|EREBP-like factor	gi|30961941|gb|AAP40022.1|/9.11436e-153/callus-expressing factor [Nicotiana tabacum]
PGSC0003DMT400081912	1093	2.202985784	Up	4.59E-33	7.05E-32	K06892|1|2e-21|101|pop:POPTR_550478|;K05282|5|9e-16|82.8|aly:ARALYDRAFT_492287|gibberellin 20-oxidase [EC:1.14.11.12]	gi|225442747|ref|XP_002284968.1|/1.11942e-71/PREDICTED: gibberellin 20 oxidase 3 [Vitis vinifera]
PGSC0003DMT400090220	1512	2.202508781	Up	1.46E-07	6.82E-07	K00517|1|2e-120|431|ath:AT5G52320|[EC:1.14.-.-];K15405|3|4e-117|420|aly:ARALYDRAFT_474859|cytochrome P450, family 96, subfamily A, polypeptide 15 (midchain alkane hydroxylase);K15402|4|3e-108|390|mtr:MTR_4g075110|cytochrome P450, family 86, subfamily B, polypeptide 1 (fatty acid omega-hydroxylase) [EC:1.14.-.-]	gi|124484371|dbj|BAF46296.1|/8.64617e-180/cytochrome P450 [Ipomoea nil]
PGSC0003DMT400066977	975	2.199834647	Up	5.77E-07	2.54E-06	K09286|1|2e-36|151|aly:ARALYDRAFT_487996|EREBP-like factor	gi|224101833|ref|XP_002334238.1|/4.27316e-48/AP2/ERF domain-containing transcription factor [Populus trichocarpa]
PGSC0003DMT400049998	1177	2.199834647	Up	5.77E-07	2.53E-06	-	gi|224053304|ref|XP_002297754.1|/2.81418e-124/predicted protein [Populus trichocarpa]
PGSC0003DMT400023513	1268	2.198284195	Up	4.34E-12	2.86E-11	K01087|1|2e-112|404|vvi:100258645|trehalose 6-phosphate phosphatase [EC:3.1.3.12]	gi|302143677|emb|CBI22538.3|/1.78234e-111/unnamed protein product [Vitis vinifera]
PGSC0003DMT400032303	1570	2.197445419	Up	3.28E-22	3.53E-21	-	gi|225461508|ref|XP_002285119.1|/0/PREDICTED: uncharacterized protein LOC100264152 isoform 1 [Vitis vinifera]
PGSC0003DMT400073574	1129	2.196559515	Up	1.42E-16	1.21E-15	-	gi|359487778|ref|XP_002281083.2|/3.66302e-65/PREDICTED: transcription factor bHLH96-like [Vitis vinifera]
PGSC0003DMT400074720	1954	2.196559515	Up	2.29E-06	9.49E-06	K09834|1|0.0|720|vvi:100268095|tocopherol cyclase	gi|47078321|gb|AAT09809.1|/0/tocopherol cyclase [Solanum tuberosum]
PGSC0003DMT400037882	3454	2.196559515	Up	2.29E-06	9.49E-06	-	gi|225434018|ref|XP_002272273.1|/3.28909e-162/PREDICTED: uncharacterized protein LOC100254306 [Vitis vinifera]
PGSC0003DMT400017688	2659	2.192455116	Up	9.17E-06	3.54E-05	-	gi|359487304|ref|XP_002277709.2|/5.47786e-162/PREDICTED: uncharacterized protein LOC100265428 [Vitis vinifera]
PGSC0003DMT400016126	1337	2.192455116	Up	9.17E-06	3.54E-05	K01206|1|1e-28|125|ath:AT1G67830|alpha-L-fucosidase [EC:3.2.1.51];K00514|3|1e-24|112|rcu:RCOM_1428040|zeta-carotene desaturase [EC:1.3.5.6]	gi|225442009|ref|XP_002271802.1|/5.72789e-116/PREDICTED: GDSL esterase/lipase 1 [Vitis vinifera]
PGSC0003DMT400022815	502	2.192455116	Up	9.17E-06	3.54E-05	-	-
PGSC0003DMT400008335	3985	2.192455116	Up	2.55E-10	1.50E-09	K13420|1|1e-141|503|sbi:SORBI_06g028760|LRR receptor-like serine/threonine-protein kinase FLS2 [EC:2.7.11.1]	gi|225455244|ref|XP_002271388.1|/0/PREDICTED: leucine-rich repeat receptor-like protein kinase PEPR1 [Vitis vinifera]
PGSC0003DMT400030727	1819	2.191191415	Up	5.42E-228	6.36E-226	K15015|1|7e-14|77.4|aly:ARALYDRAFT_486994|solute carrier family 32 (vesicular inhibitory amino acid transporter);K14209|3|8e-13|73.9|smo:SELMODRAFT_54913|solute carrier family 36 (proton-coupled amino acid transporter)	gi|350538583|ref|NP_001234606.1|/0/amino acid transporter [Solanum lycopersicum]
PGSC0003DMT400054824	1470	2.189986861	Up	9.96E-10	5.63E-09	-	gi|225446871|ref|XP_002283883.1|/6.41877e-31/PREDICTED: uncharacterized protein LOC100259123 [Vitis vinifera]
PGSC0003DMT400002449	3621	2.187160817	Up	3.89E-09	2.10E-08	K00861|1|3e-11|69.7|vcn:VOLCADRAFT_103251|riboflavin kinase [EC:2.7.1.26];K07748|2|5e-09|62.4|ppp:PHYPADRAFT_145942|sterol-4alpha-carboxylate 3-dehydrogenase (decarboxylating) [EC:1.1.1.170]	gi|224066537|ref|XP_002302126.1|/3.78245e-92/predicted protein [Populus trichocarpa]
PGSC0003DMT400092392	600	2.187160817	Up	3.69E-05	0.000132535	-	gi|359481702|ref|XP_003632661.1|/1.98912e-79/PREDICTED: heme-binding-like protein At3g10130, chloroplastic-like [Vitis vinifera]
PGSC0003DMT400057782	1129	2.187160817	Up	3.69E-05	0.000132514	-	gi|255555977|ref|XP_002519023.1|/6.06981e-36/zinc finger protein, putative [Ricinus communis]
PGSC0003DMT400077674	1836	2.185588397	Up	2.79E-31	4.02E-30	K06694|1|2e-10|65.9|mtr:MTR_5g043640|26S proteasome non-ATPase regulatory subunit 10	gi|225445236|ref|XP_002280965.1|/0/PREDICTED: caseinolytic peptidase B protein homolog [Vitis vinifera]
PGSC0003DMT400075885	3702	2.184390841	Up	7.82E-27	9.83E-26	K13457|1|1e-62|240|rcu:RCOM_0742270|disease resistance protein RPM1	gi|350535589|ref|NP_001234202.1|/0/NRC1 [Solanum lycopersicum]
PGSC0003DMT400049448	2163	2.183893103	Up	1.53E-08	7.85E-08	K14494|1|6e-106|383|rcu:RCOM_0629510|DELLA protein	gi|336169731|gb|AEI25530.1|/1.235e-108/gibberellic acid insensitive protein [Solanum tuberosum]
PGSC0003DMT400045117	1351	2.183893103	Up	1.53E-08	7.85E-08	-	gi|255583978|ref|XP_002532735.1|/8.26386e-46/hypothetical protein RCOM_1749890 [Ricinus communis]
PGSC0003DMT400014630	1067	2.183880194	Up	0	0	K01955|1|5e-06|50.4|vvi:100262205|carbamoyl-phosphate synthase large subunit [EC:6.3.5.5]	gi|225455928|ref|XP_002276899.1|/2.83491e-72/PREDICTED: LOB domain-containing protein 41 [Vitis vinifera]
PGSC0003DMT400045203	1421	2.180071392	Up	0.000150163	0.000492134	-	gi|225427274|ref|XP_002281411.1|/2.09888e-71/PREDICTED: putative DNA-binding protein ESCAROLA [Vitis vinifera]
PGSC0003DMT400056132	2991	2.180071392	Up	0.000150163	0.000492062	K10405|1|0.0|1045|vvi:100248639|kinesin family member C1	gi|225461150|ref|XP_002282749.1|/0/PREDICTED: kinesin-3 [Vitis vinifera]
PGSC0003DMT400045807	1332	2.180071392	Up	0.000150163	0.00049199	K05283|1|7e-15|80.1|aly:ARALYDRAFT_354960|phosphatidylinositol glycan, class W [EC:2.3.-.-];K15692|2|1e-10|66.2|ppp:PHYPADRAFT_16563|E3 ubiquitin-protein ligase RNF13 [EC:6.3.2.19]	gi|255545852|ref|XP_002513986.1|/2.44387e-50/zinc finger protein, putative [Ricinus communis]
PGSC0003DMT400014686	762	2.176896707	Up	9.68E-274	1.40E-271	-	gi|24745959|dbj|BAC23052.1|/1.6822e-40/putative lipid transfer protein [Solanum tuberosum]
PGSC0003DMT400006741	2192	2.176513572	Up	4.97E-32	7.33E-31	-	gi|255544117|ref|XP_002513121.1|/2.87541e-129/conserved hypothetical protein [Ricinus communis]
PGSC0003DMT400060119	2190	2.175541733	Up	1.84E-19	1.76E-18	-	gi|225464142|ref|XP_002265566.1|/1.88116e-96/PREDICTED: protein YIPF5 [Vitis vinifera]
PGSC0003DMT400064861	2435	2.174533208	Up	3.68E-16	3.08E-15	-	gi|225428558|ref|XP_002281050.1|/1.27035e-141/PREDICTED: UPF0496 protein At4g34320-like [Vitis vinifera]
PGSC0003DMT400036763	2315	2.172786453	Up	8.91E-98	4.01E-96	K01711|1|0.0|676|pop:POPTR_1083784|GDPmannose 4,6-dehydratase [EC:4.2.1.47]	gi|305632921|dbj|BAJ16176.1|/0/GDP-mannose 4,6-dehydratase [Nicotiana tabacum]
PGSC0003DMT400040717	1834	2.172221693	Up	0	0	K00600|1|0.0|875|pop:POPTR_549786|glycine hydroxymethyltransferase [EC:2.1.2.1]	gi|224055837|ref|XP_002298678.1|/0/serine hydroxymethyltransferase 1 [Populus trichocarpa]
PGSC0003DMT400028800	1721	2.170964588	Up	1.73E-75	5.85E-74	K07375|1|0.0|835|vvi:100247828|tubulin beta	gi|225426385|ref|XP_002271992.1|/0/PREDICTED: tubulin beta-2 chain [Vitis vinifera]
PGSC0003DMT400091500	3408	2.170087303	Up	9.36E-07	4.03E-06	K04733|1|1e-154|546|ath:AT5G38990|interleukin-1 receptor-associated kinase 4 [EC:2.7.11.1];K13430|5|7e-69|261|aly:ARALYDRAFT_909268|serine/threonine-protein kinase PBS1 [EC:2.7.11.1]	gi|359488331|ref|XP_002277688.2|/0/PREDICTED: receptor-like protein kinase FERONIA [Vitis vinifera]
PGSC0003DMT400071700	2637	2.170087303	Up	1.16E-165	9.27E-164	-	gi|225444712|ref|XP_002278292.1|/0/PREDICTED: subtilisin-like protease [Vitis vinifera]
PGSC0003DMT400052028	1656	2.169215847	Up	9.32E-39	1.63E-37	K15634|1|6e-07|54.3|ppp:PHYPADRAFT_127035|probable phosphoglycerate mutase [EC:5.4.2.1]	gi|225451587|ref|XP_002275554.1|/2.93669e-152/PREDICTED: uncharacterized protein LOC100248121 isoform 1 [Vitis vinifera]
PGSC0003DMT400008412	1576	2.164210737	Up	1.65E-23	1.86E-22	-	gi|224122478|ref|XP_002330491.1|/2.84444e-173/predicted protein [Populus trichocarpa]
PGSC0003DMT400030118	1209	2.163392651	Up	3.72E-06	1.50E-05	K00826|1|2e-124|444|rcu:RCOM_1585550|branched-chain amino acid aminotransferase [EC:2.6.1.42]	gi|14280354|gb|AAK57535.1|/4.21213e-139/branched-chain amino acid aminotransferase [Capsicum annuum]
PGSC0003DMT400055832	511	2.162814068	Up	1.42E-32	2.14E-31	-	-
PGSC0003DMT400077589	1222	2.16080949	Up	2.42E-22	2.62E-21	-	gi|296090484|emb|CBI40815.3|/7.77334e-32/unnamed protein product [Vitis vinifera]
PGSC0003DMT400005002	1565	2.15971833	Up	1.20E-35	1.94E-34	K01008|1|1e-10|66.2|olu:OSTLU_41986|selenide, water dikinase [EC:2.7.9.3];K03885|2|6e-09|60.8|ath:AT4G05020|NADH dehydrogenase [EC:1.6.99.3]	gi|359487025|ref|XP_002266714.2|/2.95471e-122/PREDICTED: apoptosis-inducing factor homolog A-like [Vitis vinifera]
PGSC0003DMT400063348	972	2.159659932	Up	1.08E-44	2.14E-43	K14489|1|2e-14|77.8|vvi:100263145|arabidopsis histidine kinase 2/3/4 (cytokinin receptor) [EC:2.7.13.3]	gi|356516859|ref|XP_003527110.1|/1.66365e-44/PREDICTED: glucan endo-1,3-beta-glucosidase-like protein 3-like [Glycine max]
PGSC0003DMT400020244	2119	2.154980411	Up	2.48E-16	2.10E-15	K12126|1|4e-09|62.0|aly:ARALYDRAFT_471048|phytochrome-interacting factor 3	gi|255565001|ref|XP_002523493.1|/1.65232e-57/conserved hypothetical protein [Ricinus communis]
PGSC0003DMT400004310	2646	2.154980411	Up	3.30E-31	4.75E-30	K13800|1|9e-93|340|mtr:MTR_8g009520|UMP-CMP kinase [EC:2.7.4.- 2.7.4.14]	gi|388503986|gb|AFK40059.1|/1.84537e-93/unknown [Lotus japonicus]
PGSC0003DMT400052657	1706	2.154980411	Up	1.49E-05	5.60E-05	K02726|1|1e-122|438|vvi:100262851|20S proteasome subunit alpha 2 [EC:3.4.25.1]	gi|77416969|gb|ABA81880.1|/1.74271e-123/unknown [Solanum tuberosum]
PGSC0003DMT400009605	1497	2.154980411	Up	1.49E-05	5.60E-05	K15400|1|2e-60|231|aly:ARALYDRAFT_493874|omega-hydroxypalmitate O-feruloyl transferase [EC:2.3.1.188]	gi|225458189|ref|XP_002281098.1|/0/PREDICTED: omega-hydroxypalmitate O-feruloyl transferase [Vitis vinifera]
PGSC0003DMT400037779	2247	2.154980411	Up	4.71E-12	3.10E-11	K10576|1|8e-82|303|vvi:100250088|ubiquitin-conjugating enzyme E2 H [EC:6.3.2.19];K13415|2|1e-63|243|osa:4324691|protein brassinosteroid insensitive 1 [EC:2.7.10.1 2.7.11.1]	gi|225424043|ref|XP_002279580.1|/0/PREDICTED: probable leucine-rich repeat receptor-like protein kinase At1g68400-like [Vitis vinifera]
PGSC0003DMT400049403	1810	2.154980411	Up	1.83E-18	1.69E-17	-	gi|225440538|ref|XP_002275792.1|/2.33781e-65/PREDICTED: uncharacterized protein LOC100254537 [Vitis vinifera]
PGSC0003DMT400047209	1111	2.154980411	Up	9.70E-08	4.63E-07	-	gi|90900942|gb|ABE01833.1|/1.29779e-107/CK25 [Nicotiana tabacum]
PGSC0003DMT400060039	1130	2.15351381	Up	4.72E-138	3.09E-136	K01823|1|2e-120|430|gmx:100783078|isopentenyl-diphosphate delta-isomerase [EC:5.3.3.2]	gi|350538405|ref|NP_001234853.1|/4.39542e-127/isopentenyl diphosphate isomerase [Solanum lycopersicum]
PGSC0003DMT400001570	4010	2.151675266	Up	1.31E-13	9.53E-13	K06892|1|2e-109|395|pop:POPTR_550478|;K00475|3|2e-58|226|gmx:732548|naringenin 3-dioxygenase [EC:1.14.11.9]	gi|350540006|ref|NP_001233840.1|/0/flavonoid biosynthesis oxidoreductase protein [Solanum lycopersicum]
PGSC0003DMT400045508	2413	2.148060997	Up	3.83E-07	1.72E-06	-	gi|255560161|ref|XP_002521098.1|/0/protein binding protein, putative [Ricinus communis]
PGSC0003DMT400030663	952	2.147649914	Up	2.77E-72	8.98E-71	-	gi|225464786|ref|XP_002266806.1|/7.14669e-08/PREDICTED: uncharacterized protein LOC100241630 [Vitis vinifera]
PGSC0003DMT400055818	1064	2.144092095	Up	6.01E-05	0.000208125	-	gi|359485539|ref|XP_002272217.2|/1.14509e-105/PREDICTED: ELMO domain-containing protein A-like [Vitis vinifera]
PGSC0003DMT400042829	2039	2.144092095	Up	6.01E-05	0.000208157	K00517|1|3e-63|241|osa:4348172|[EC:1.14.-.-];K05280|3|1e-51|202|gmx:547475|flavonoid 3'-monooxygenase [EC:1.14.13.21]	gi|27529728|dbj|BAC53893.1|/1.81752e-138/cytochrome P450 [Petunia x hybrida]
PGSC0003DMT400033227	2671	2.144092095	Up	3.98E-16	3.32E-15	-	gi|224130006|ref|XP_002320727.1|/1.48665e-74/predicted protein [Populus trichocarpa]
PGSC0003DMT400025106	2651	2.143462921	Up	5.51E-74	1.83E-72	K00942|1|1e-149|505|vvi:100241746|guanylate kinase [EC:2.7.4.8]	gi|10047455|gb|AAG12251.1|AF205130_1/2.19568e-150/guanylate kinase [Nicotiana tabacum]
PGSC0003DMT400038410	1154	2.140366605	Up	5.64E-26	6.90E-25	K14504|1|3e-104|376|vvi:100256520|xyloglucan:xyloglucosyl transferase TCH4 [EC:2.4.1.207];K08235|3|2e-103|374|vvi:100252949|xyloglucan:xyloglucosyl transferase [EC:2.4.1.207]	gi|350535843|ref|NP_001234472.1|/1.01275e-118/xyloglucan endotransglucosylase-hydrolase XTH3 precursor [Solanum lycopersicum]
PGSC0003DMT400028571	2018	2.138378444	Up	2.10E-13	1.51E-12	K12492|1|2e-129|461|rcu:RCOM_1249540|ADP-ribosylation factor GTPase-activating protein 1	gi|76573333|gb|ABA46771.1|/4.90495e-144/unknown [Solanum tuberosum]
PGSC0003DMT400061281	1235	2.138378444	Up	2.10E-13	1.51E-12	K06892|1|6e-17|87.0|pop:POPTR_550478|;K05278|2|2e-16|85.5|mtr:MTR_5g059130|flavonol synthase [EC:1.14.11.23];K04124|3|6e-16|83.6|gmx:100794325|gibberellin 3-beta-dioxygenase [EC:1.14.11.15]	gi|225442747|ref|XP_002284968.1|/3.49817e-72/PREDICTED: gibberellin 20 oxidase 3 [Vitis vinifera]
PGSC0003DMT400057171	1380	2.135871588	Up	1.07E-09	6.04E-09	K11228|1|8e-47|186|ota:Ot13g01170|mitogen-activated protein kinase kinase kinase [EC:2.7.11.1];K13414|2|7e-46|183|aly:ARALYDRAFT_489755|mitogen-activated protein kinase kinase kinase 1, plant [EC:2.7.11.25]	gi|255578108|ref|XP_002529924.1|/2.07109e-100/Mitogen-activated protein kinase kinase kinase, putative [Ricinus communis]
PGSC0003DMT400064806	1911	2.135650468	Up	1.07E-180	9.74E-179	K08150|1|2e-66|252|vvi:100268023|MFS transporter, SP family, solute carrier family 2 (myo-inositol transporter), member 13	gi|30025133|gb|AAM44082.1|/0/putative sorbitol transporter [Prunus cerasus]
PGSC0003DMT400078464	786	2.135321885	Up	1.34E-19	1.29E-18	-	-
PGSC0003DMT400032846	1036	2.134121806	Up	8.12E-13	5.63E-12	-	-
PGSC0003DMT400018493	1863	2.133120977	Up	8.53E-45	1.69E-43	K09754|1|0.0|793|vvi:100263633|coumaroylquinate(coumaroylshikimate) 3'-monooxygenase [EC:1.14.13.36]	gi|85068608|gb|ABC69384.1|/0/CYP98A33v1 [Nicotiana tabacum]
PGSC0003DMT400004695	979	2.132446558	Up	2.11E-177	1.87E-175	-	gi|224138804|ref|XP_002326694.1|/2.68898e-34/predicted protein [Populus trichocarpa]
PGSC0003DMT400001701	1395	2.132058424	Up	1.25E-102	5.92E-101	-	gi|47558819|gb|AAT35533.1|/3.03556e-99/CAPIP2 [Capsicum annuum]
PGSC0003DMT400060875	641	2.130256505	Up	1.23E-66	3.62E-65	-	gi|297739702|emb|CBI29884.3|/6.093e-08/unnamed protein product [Vitis vinifera]
PGSC0003DMT400029480	4647	2.129445319	Up	1.56E-07	7.30E-07	K14555|1|3e-08|60.1|sbi:SORBI_06g027070|U3 small nucleolar RNA-associated protein 13;K15542|3|2e-07|57.8|olu:OSTLU_2326|polyadenylation factor subunit 2	gi|359477261|ref|XP_002269707.2|/0/PREDICTED: putative E3 ubiquitin-protein ligase LIN-1-like [Vitis vinifera]
PGSC0003DMT400015320	1043	2.129445319	Up	8.74E-14	6.44E-13	K08081|1|2e-86|317|vvi:100252918|tropine dehydrogenase [EC:1.1.1.206]	gi|5706546|emb|CAB52307.1|/2.21126e-146/tropinone reductase II [Solanum tuberosum]
PGSC0003DMT400093823	372	2.129445319	Up	0.000244348	0.000774431	-	gi|224126277|ref|XP_002329515.1|/4.85092e-38/predicted protein [Populus trichocarpa]
PGSC0003DMT400026984	1501	2.129445319	Up	8.74E-14	6.44E-13	-	gi|296089043|emb|CBI38746.3|/1.12982e-131/unnamed protein product [Vitis vinifera]
PGSC0003DMT400038240	1769	2.125887499	Up	3.84E-31	5.50E-30	K09843|1|7e-70|263|vvi:100246968|(+)-abscisic acid 8'-hydroxylase [EC:1.14.13.93]	gi|86279654|gb|ABC94482.1|/7.34532e-157/putative taxane 13-alpha-hydroxylase cytochrome P450 [Artemisia annua]
PGSC0003DMT400027661	1767	2.124283614	Up	1.21E-11	7.84E-11	K08819|1|0.0|835|vvi:100240938|cyclin-dependent kinase 12/13 [EC:2.7.11.22 2.7.11.23]	gi|297736913|emb|CBI26114.3|/0/unnamed protein product [Vitis vinifera]
PGSC0003DMT400016338	2561	2.124283614	Up	6.69E-22	7.12E-21	-	gi|224081897|ref|XP_002306519.1|/0/oligopeptide transporter OPT family [Populus trichocarpa]
PGSC0003DMT400055123	2018	2.123370804	Up	4.42E-10	2.56E-09	K12259|1|2e-175|613|gmx:100778778|spermine oxidase [EC:1.5.3.16];K11450|2|3e-25|115|ath:AT3G13682|lysine-specific histone demethylase 1 [EC:1.-.-.-]	gi|225444916|ref|XP_002279603.1|/0/PREDICTED: probable polyamine oxidase 5-like [Vitis vinifera]
PGSC0003DMT400080936	1268	2.12261598	Up	5.82E-63	1.60E-61	-	gi|270313166|gb|ACZ73650.1|/7.45771e-09/glycine-rich protein precursor [Nicotiana tabacum]
PGSC0003DMT400003713	1485	2.122065788	Up	1.63E-08	8.38E-08	K14573|1|2e-06|52.0|olu:OSTLU_26255|nucleolar protein 4;K13091|2|4e-06|51.2|smo:SELMODRAFT_151471|RNA-binding protein 39	gi|356526507|ref|XP_003531859.1|/8.89676e-113/PREDICTED: putative G3BP-like protein-like [Glycine max]
PGSC0003DMT400035262	2922	2.117920461	Up	0	0	K00695|1|0.0|1343|vvi:100249279|sucrose synthase [EC:2.4.1.13]	gi|28629438|gb|AAO34668.1|/0/sucrose synthase 2 [Solanum tuberosum]
PGSC0003DMT400075375	3668	2.116506263	Up	2.41E-05	8.86E-05	K13457|1|4e-59|228|vvi:100252764|disease resistance protein RPM1	gi|255544065|ref|XP_002513095.1|/2.8142e-127/Disease resistance protein RPM1, putative [Ricinus communis]
PGSC0003DMT400013199	1120	2.114648317	Up	7.71E-65	2.18E-63	-	gi|224113595|ref|XP_002332536.1|/6.46693e-06/predicted protein [Populus trichocarpa]
PGSC0003DMT400047919	791	2.112167327	Up	1.83E-10	1.08E-09	-	gi|333408627|gb|AEF32134.1|/2.36755e-08/MADS-box protein, partial [Betula platyphylla]
PGSC0003DMT400034693	1767	2.111316216	Up	2.70E-144	1.84E-142	K01580|1|0.0|848|vvi:100266215|glutamate decarboxylase [EC:4.1.1.15]	gi|350539950|ref|NP_001233822.1|/0/glutamate decarboxylase isoform2 [Solanum lycopersicum]
PGSC0003DMT400053071	1785	2.110586292	Up	8.54E-117	4.74E-115	K08679|1|0.0|701|vvi:100241904|UDP-glucuronate 4-epimerase [EC:5.1.3.6]	gi|225433491|ref|XP_002265088.1|/0/PREDICTED: UDP-glucuronate 4-epimerase 6 [Vitis vinifera]
PGSC0003DMT400035458	3595	2.108686759	Up	2.44E-06	1.01E-05	K01931|1|3e-30|132|pop:POPTR_879783|protein neuralized [EC:6.3.2.19];K15688|3|3e-06|53.1|bdi:100835811|E3 ubiquitin-protein ligase MUL1 [EC:6.3.2.19]	gi|356558215|ref|XP_003547403.1|/4.46566e-69/PREDICTED: uncharacterized protein LOC100796627 [Glycine max]
PGSC0003DMT400041331	973	2.108686759	Up	1.77E-36	2.94E-35	K09286|1|4e-49|193|ath:AT4G17500|EREBP-like factor;K14517|2|1e-45|181|ath:AT5G47220|ethylene-responsive transcription factor 2	gi|194360387|gb|ACF57857.1|/3.53328e-111/Pti4 [Solanum tuberosum]
PGSC0003DMT400080409	3879	2.108686759	Up	2.44E-06	1.01E-05	K05577|1|3e-08|60.1|mtr:MTR_7g021740|NAD(P)H-quinone oxidoreductase subunit 5 [EC:1.6.5.3]	gi|323435148|ref|YP_004222366.1|/1.08721e-36/hypothetical protein BevumaM_p133 [Beta vulgaris subsp. maritima]
PGSC0003DMT400028645	1873	2.108039955	Up	6.91E-50	1.51E-48	K07964|1|1e-166|584|gmx:100792087|heparanase 1 [EC:3.2.1.166]	gi|359476171|ref|XP_002283254.2|/0/PREDICTED: heparanase-like protein 3 [Vitis vinifera]
PGSC0003DMT400059473	1265	2.107479987	Up	2.49E-53	5.78E-52	-	gi|77745460|gb|ABB02629.1|/1.02754e-42/unknown [Solanum tuberosum]
PGSC0003DMT400057603	3749	2.105279008	Up	1.46E-65	4.18E-64	K03885|1|0.0|827|rcu:RCOM_1062920|NADH dehydrogenase [EC:1.6.99.3]	gi|255560820|ref|XP_002521423.1|/0/Rotenone-insensitive NADH-ubiquinone oxidoreductase, mitochondrial precursor, putative [Ricinus communis]
PGSC0003DMT400069976	4184	2.104992275	Up	7.09E-10	4.04E-09	K01648|1|5e-162|570|vvi:100267071|ATP citrate (pro-S)-lyase [EC:2.3.3.8]	gi|225431960|ref|XP_002278181.1|/5.85509e-161/PREDICTED: ATP-citrate synthase beta chain protein 2 [Vitis vinifera]
PGSC0003DMT400053423	901	2.104992275	Up	7.09E-10	4.04E-09	-	gi|224110432|ref|XP_002333092.1|/1.24049e-91/predicted protein [Populus trichocarpa]
PGSC0003DMT400061629	1711	2.104089745	Up	7.14E-22	7.57E-21	-	gi|225450256|ref|XP_002269148.1|/8.56875e-163/PREDICTED: uncharacterized protein LOC100251081 [Vitis vinifera]
PGSC0003DMT400090689	996	2.10345011	Up	2.52E-07	1.15E-06	-	gi|1706543|sp|P52400.1|E131_SOLTU/0/RecName: Full=Glucan endo-1,3-beta-glucosidase, basic isoform 1; AltName: Full=(1->3)-beta-glucan endohydrolase; Short=(1->3)-beta-glucanase; AltName: Full=Beta-1,3-endoglucanase; Flags: Precursor
PGSC0003DMT400013076	2984	2.099697975	Up	2.62E-08	1.32E-07	K00026|1|7e-34|63.5|rcu:RCOM_1381350|malate dehydrogenase [EC:1.1.1.37]	gi|359475556|ref|XP_002268574.2|/5.63413e-163/PREDICTED: uncharacterized protein LOC100260026 [Vitis vinifera]
PGSC0003DMT400068267	1375	2.099697975	Up	9.72E-05	0.000327117	-	gi|255585863|ref|XP_002533606.1|/3.03539e-27/hypothetical protein RCOM_1180720 [Ricinus communis]
PGSC0003DMT400048698	1441	2.099697975	Up	9.72E-05	0.000327166	-	gi|224106600|ref|XP_002314220.1|/6.37308e-108/predicted protein [Populus trichocarpa]
PGSC0003DMT400079392	867	2.099697975	Up	9.72E-05	0.000327068	-	gi|225445565|ref|XP_002285328.1|/3.31968e-78/PREDICTED: axial regulator YABBY 5 [Vitis vinifera]
PGSC0003DMT400058713	992	2.099697975	Up	2.62E-08	1.32E-07	-	gi|224147287|ref|XP_002336447.1|/5.96035e-21/predicted protein [Populus trichocarpa]
PGSC0003DMT400083884	4768	2.099697975	Up	9.72E-05	0.000327019	K05666|1|9e-174|610|olu:OSTLU_35503|ATP-binding cassette, subfamily C (CFTR/MRP), member 2;K05658|2|3e-64|246|bdi:100833400|ATP-binding cassette, subfamily B (MDR/TAP), member 1	gi|359482528|ref|XP_002276236.2|/0/PREDICTED: ABC transporter C family member 8-like [Vitis vinifera]
PGSC0003DMT400034689	2830	2.099697975	Up	9.72E-05	0.00032697	-	gi|359806312|ref|NP_001241479.1|/2.82096e-55/uncharacterized protein LOC100794851 [Glycine max]
PGSC0003DMT400030529	2319	2.098050123	Up	4.63E-109	2.37E-107	K15015|1|6e-10|64.7|cre:CHLREDRAFT_196429|solute carrier family 32 (vesicular inhibitory amino acid transporter);K13946|3|7e-07|54.7|ppp:PHYPADRAFT_148519|auxin influx carrier (AUX1 LAX family)	gi|224137338|ref|XP_002327101.1|/0/lysine/histidine transporter [Populus trichocarpa]
PGSC0003DMT400002410	1029	2.094679901	Up	9.71E-06	3.74E-05	K14491|1|6e-09|60.1|aly:ARALYDRAFT_474061|two-component response regulator ARR-B family;K13606|4|9e-07|52.8|sbi:SORBI_01g013080|chlorophyll(ide) b reductase [EC:1.1.1.294]	gi|147827062|emb|CAN70877.1|/4.23061e-33/hypothetical protein VITISV_032969 [Vitis vinifera]
PGSC0003DMT400004415	2442	2.092919443	Up	3.11E-11	1.96E-10	K10696|1|5e-15|81.6|bdi:100828493|E3 ubiquitin-protein ligase BRE1 [EC:6.3.2.19];K10400|2|1e-13|77.4|cme:CMO070C|kinesin family member 15;K09291|3|1e-13|77.4|rcu:RCOM_1128370|nucleoprotein TPR;K11498|4|1e-12|73.6|ath:AT2G21380|centromeric protein E	gi|18076679|emb|CAC84774.1|/0/P70 protein [Nicotiana tabacum]
PGSC0003DMT400069978	706	2.091477469	Up	9.91E-07	4.25E-06	K03017|1|7e-63|238|vvi:100253286|DNA-directed RNA polymerase II subunit RPB9	gi|225431922|ref|XP_002276956.1|/6.67867e-62/PREDICTED: DNA-directed RNA polymerase II subunit RPB9 [Vitis vinifera]
PGSC0003DMT400018901	2569	2.090652836	Up	1.39E-18	1.30E-17	-	gi|225423595|ref|XP_002273965.1|/2.32123e-125/PREDICTED: haloacid dehalogenase-like hydrolase domain-containing-like isoform 2 [Vitis vinifera]
PGSC0003DMT400006794	4052	2.089256229	Up	1.03E-07	4.88E-07	-	gi|225454682|ref|XP_002269871.1|/2.03308e-118/PREDICTED: uncharacterized protein LOC100264930 isoform 2 [Vitis vinifera]
PGSC0003DMT400067526	1810	2.086376597	Up	1.13E-09	6.37E-09	K01058|1|1e-88|325|rcu:RCOM_1607830|phospholipase A1 [EC:3.1.1.32]	gi|269996964|gb|ACZ57767.1|/0/glycerolipase A1 [Nicotiana attenuata]
PGSC0003DMT400062993	2932	2.08497069	Up	6.92E-21	7.02E-20	K08856|1|0.0|634|vvi:100254141|serine/threonine kinase 16 [EC:2.7.11.1]	gi|225455752|ref|XP_002269355.1|/2.9275e-180/PREDICTED: probable serine/threonine-protein kinase DDB_G0291350 isoform 1 [Vitis vinifera]
PGSC0003DMT400022474	1098	2.084591083	Up	3.66E-42	6.91E-41	-	gi|225436011|ref|XP_002273485.1|/6.19385e-70/PREDICTED: uncharacterized protein LOC100242686 [Vitis vinifera]
PGSC0003DMT400017671	1501	2.084245899	Up	8.28E-23	9.08E-22	-	gi|225450055|ref|XP_002276894.1|/4.71566e-162/PREDICTED: uncharacterized protein LOC100258445 [Vitis vinifera]
PGSC0003DMT400078290	1653	2.08393066	Up	1.50E-145	1.04E-143	K00487|1|0.0|850|rcu:RCOM_1164350|trans-cinnamate 4-monooxygenase [EC:1.14.13.11]	gi|85036396|gb|ABC69046.1|/0/cinnamic acid 4-hydroxylase [Solanum tuberosum]
PGSC0003DMT400080499	1878	2.082902733	Up	1.60E-14	1.23E-13	K01051|1|2e-84|311|vvi:100255703|pectinesterase [EC:3.1.1.11]	gi|224080949|ref|XP_002306241.1|/0/predicted protein [Populus trichocarpa]
PGSC0003DMT400037996	1058	2.08269155	Up	1.45E-28	1.92E-27	K00799|1|4e-88|323|gmx:547936|glutathione S-transferase [EC:2.5.1.18]	gi|58578272|emb|CAI48072.1|/6.87063e-111/glutathione S-transferase/peroxidase [Capsicum chinense]
PGSC0003DMT400049881	2069	2.081550629	Up	2.88E-35	4.64E-34	K13076|1|0.0|701|gmx:100788222|delta8-fatty-acid desaturase [EC:1.14.19.4]	gi|76803801|gb|ABA55805.1|/0/delta-8 sphingolipid desaturase [Crepis alpina]
PGSC0003DMT400080386	1459	2.081550629	Up	2.22E-18	2.05E-17	K02261|1|9e-67|252|rcu:RCOM_Mp31|cytochrome c oxidase subunit 2	gi|57013939|ref|YP_173412.1|/2.47427e-67/cytochrome oxidase subunit 2 [Nicotiana tabacum]
PGSC0003DMT400030606	745	2.081303824	Up	5.86E-55	1.40E-53	-	gi|351721446|ref|NP_001238489.1|/3.44813e-67/uncharacterized protein LOC100499951 [Glycine max]
PGSC0003DMT400000151	1136	2.076977899	Up	1.44E-23	1.63E-22	K09872|1|3e-149|526|ath:AT4G23400|aquaporin PIP	gi|350534744|ref|NP_001234413.1|/1.11625e-162/Aqp2 protein [Solanum lycopersicum]
PGSC0003DMT400065114	3062	2.076977899	Up	4.41E-09	2.37E-08	K12862|1|2e-26|119|osa:4332781|pleiotropic regulator 1	gi|359484098|ref|XP_002268907.2|/0/PREDICTED: katanin p80 WD40 repeat-containing subunit B1 homolog 1-like [Vitis vinifera]
PGSC0003DMT400059116	968	2.076977899	Up	3.89E-05	0.00013841	-	gi|255563074|ref|XP_002522541.1|/3.12145e-75/Isoamyl acetate-hydrolyzing esterase, putative [Ricinus communis]
PGSC0003DMT400076614	1467	2.076977899	Up	3.92E-06	1.58E-05	-	gi|224061232|ref|XP_002300382.1|/5.17832e-81/predicted protein [Populus trichocarpa]
PGSC0003DMT400054791	4557	2.07298483	Up	4.52E-97	2.03E-95	K01595|1|0.0|1745|vvi:100267525|phosphoenolpyruvate carboxylase [EC:4.1.1.31]	gi|115610|sp|P27154.1|CAPP_TOBAC/0/RecName: Full=Phosphoenolpyruvate carboxylase; Short=PEPC; Short=PEPCase
PGSC0003DMT400000651	1812	2.072069576	Up	3.28E-110	1.71E-108	K00924|1|2e-27|122|aly:ARALYDRAFT_489138|[EC:2.7.1.-]	gi|225470916|ref|XP_002263964.1|/1.91585e-176/PREDICTED: aspartic proteinase nepenthesin-1 [Vitis vinifera]
PGSC0003DMT400026698	1133	2.07179766	Up	4.90E-31	7.02E-30	-	gi|118486110|gb|ABK94898.1|/6.93567e-64/unknown [Populus trichocarpa]
PGSC0003DMT400018375	1269	2.071214028	Up	0	0	K09873|1|1e-109|394|ath:AT2G36830|aquaporin TIP	gi|350538783|ref|NP_001234103.1|/2.38666e-140/similar to aquaporin [Solanum lycopersicum]
PGSC0003DMT400051729	4510	2.069991469	Up	2.75E-34	4.36E-33	-	gi|225437896|ref|XP_002267519.1|/0/PREDICTED: uncharacterized protein LOC100241277 [Vitis vinifera]
PGSC0003DMT400034320	1206	2.066924234	Up	6.80E-47	1.41E-45	-	gi|225439548|ref|XP_002263463.1|/5.23174e-57/PREDICTED: PRA1 family protein B4 isoform 1 [Vitis vinifera]
PGSC0003DMT400048727	1335	2.066709563	Up	9.57E-24	1.09E-22	K08242|1|5e-178|622|rcu:RCOM_1599550|24-methylenesterol C-methyltransferase [EC:2.1.1.143]	gi|2246452|gb|AAB62807.1|/0/S-adenosyl-methionine-sterol-C-methyltransferase homolog, partial [Nicotiana tabacum]
PGSC0003DMT400014303	1395	2.064905067	Up	3.01E-39	5.32E-38	-	gi|224070855|ref|XP_002303266.1|/1.57899e-156/predicted protein [Populus trichocarpa]
PGSC0003DMT400063747	2355	2.063172099	Up	2.71E-67	8.09E-66	K04345|1|1e-33|143|ath:AT2G20050|protein kinase A [EC:2.7.11.11]	gi|224123012|ref|XP_002318972.1|/5.8185e-168/predicted protein [Populus trichocarpa]
PGSC0003DMT400016463	1885	2.060527378	Up	2.48E-70	7.82E-69	-	gi|255539657|ref|XP_002510893.1|/2.73416e-141/Xyloglucan galactosyltransferase KATAMARI1, putative [Ricinus communis]
PGSC0003DMT400049492	3233	2.060299158	Up	6.10E-110	3.16E-108	K14494|1|1e-59|230|pop:POPTR_645273|DELLA protein	gi|350534956|ref|NP_001234168.1|/0/GRAS2 protein [Solanum lycopersicum]
PGSC0003DMT400036188	2471	2.059055991	Up	1.56E-05	5.85E-05	K00924|1|2e-83|309|ath:AT3G59420|[EC:2.7.1.-]	gi|10998537|gb|AAG25966.1|AF302082_1/0/cytokinin-regulated kinase 1 [Nicotiana tabacum]
PGSC0003DMT400057975	918	2.058296478	Up	6.46E-46	1.31E-44	-	gi|76160949|gb|ABA40438.1|/1.78399e-85/unknown [Solanum tuberosum]
PGSC0003DMT400016778	1618	2.055916283	Up	3.50E-12	2.32E-11	K10661|1|1e-07|56.2|ath:AT4G32670|E3 ubiquitin-protein ligase MARCH6 [EC:6.3.2.19]	gi|356499805|ref|XP_003518727.1|/9.71659e-76/PREDICTED: uncharacterized protein LOC100779674 [Glycine max]
PGSC0003DMT400049398	2114	2.055444737	Up	1.82E-15	1.47E-14	-	gi|225440552|ref|XP_002276211.1|/1.19036e-140/PREDICTED: phosphatidylinositol:ceramide inositolphosphotransferase [Vitis vinifera]
PGSC0003DMT400056863	1707	2.053894286	Up	0.000156569	0.000511186	-	gi|359494563|ref|XP_002266113.2|/7.47185e-175/PREDICTED: uncharacterized protein LOC100254368 [Vitis vinifera]
PGSC0003DMT400016387	1697	2.053894286	Up	0.000156569	0.000511112	K14684|1|9e-35|146|ota:Ot02g06920|solute carrier family 25 (mitochondrial phosphate transporter), member 23/24/25/41	gi|255545716|ref|XP_002513918.1|/3.70878e-142/Protein brittle-1, chloroplast precursor, putative [Ricinus communis]
PGSC0003DMT400072514	2370	2.053894286	Up	0.000156569	0.00051126	-	gi|225439168|ref|XP_002268382.1|/0/PREDICTED: xylogalacturonan beta-1,3-xylosyltransferase [Vitis vinifera]
PGSC0003DMT400004214	809	2.053894286	Up	0.000156569	0.000511335	K05283|1|6e-10|62.8|aly:ARALYDRAFT_354960|phosphatidylinositol glycan, class W [EC:2.3.-.-];K10601|2|2e-09|61.2|cme:CMG190C|E3 ubiquitin-protein ligase synoviolin [EC:6.3.2.19];K15692|3|4e-08|56.6|gmx:100793048|E3 ubiquitin-protein ligase RNF13 [EC:6.3.2.19];K11982|4|8e-08|55.8|vvi:100262515|E3 ubiquitin-protein ligase RNF115/126 [EC:6.3.2.19];K15277|5|1e-07|55.5|ota:Ot17g00560|solute carrier fam…	gi|297724939|ref|NP_001174833.1|/7.91958e-15/Os06g0534900 [Oryza sativa Japonica Group]
PGSC0003DMT400052590	1011	2.052852002	Up	1.24E-63	3.42E-62	-	gi|225446678|ref|XP_002277345.1|/1.40756e-33/PREDICTED: uncharacterized protein LOC100260838 [Vitis vinifera]
PGSC0003DMT400067771	3791	2.050147632	Up	2.53E-93	1.09E-91	-	gi|255565641|ref|XP_002523810.1|/4.19746e-142/Glucan endo-1,3-beta-glucosidase precursor, putative [Ricinus communis]
PGSC0003DMT400078485	2075	2.050010851	Up	1.44E-12	9.82E-12	-	gi|225424189|ref|XP_002284144.1|/0/PREDICTED: spore coat protein A [Vitis vinifera]
PGSC0003DMT400027652	817	2.049071902	Up	4.96E-95	2.16E-93	K03955|1|1e-06|51.6|bdi:100832273|NADH dehydrogenase (ubiquinone) 1 alpha/beta subcomplex 1 [EC:1.6.5.3 1.6.99.3]	gi|345547465|gb|AEO12090.1|/2.36871e-43/acyl carrier protein [Capsicum frutescens]
PGSC0003DMT400077778	658	2.04756966	Up	0	0	-	gi|311893225|dbj|BAJ25784.1|/1.86905e-68/putative PR-10 type pathogenesis-related protein [Nicotiana tabacum]
PGSC0003DMT400070042	2634	2.047534121	Up	1.35E-11	8.67E-11	K01188|1|0.0|694|aly:ARALYDRAFT_485079|beta-glucosidase [EC:3.2.1.21]	gi|255569514|ref|XP_002525724.1|/0/hydrolase, hydrolyzing O-glycosyl compounds, putative [Ricinus communis]
[truncated: 2,169 more rows]
