# Supplementary material for: Comparative Morphology, Transcription, and Proteomics Study Revealing the Key Molecular Mechanism of Camphor on the Potato Tuber Sprouting Effect
Source: Int J Mol Sci. 2017 Oct 30;18(11):2280. doi: 10.3390/ijms18112280 (PMC5713250; doi:10.3390/ijms18112280)
Supplement: Supplementary file 1 [file ijms-18-02280-s001.zip › Table S4 C-VS-R.xlsx]

## Sheet: Table S5  C-VS-R.
GeneID	Gene_length	log2 Ratio(Treatment-Recovery/Treatment)	Up-Down-Regulation(Treatment-Recovery/Treatment)	P-value	FDR	KEGG Orthology	Blast nr
PGSC0003DMT400028653	1834	6.80768	Up	1.27e-05	0.000171659	K13493|1|7e-83|306|ath:AT5G05860|cytokinin-N-glucosyltransferase [EC:2.4.1.-];K13228|3|5e-68|257|zma:100274317|UDP-glucosyltransferase BX9 [EC:2.4.1.202];K13227|4|8e-56|216|zma:100277344|UDP-glucosyltransferase BX8 [EC:2.4.1.202];K13692|5|4e-48|191|pop:POPTR_587034|UDP-glucose:(indol-3-yl)acetate beta-D-glucosyltransferase [EC:2.4.1.121]	gi|629669|pir||S39507/0/glucuronosyl transferase homolog, ripening-related - tomato (fragment)
PGSC0003DMT400004477	2338	6.27682	Up	4.81e-05	0.00057715	K15336|1|7e-06|51.2|vvi:100259391|tRNA (cytosine38-C5)-methyltransferase [EC:2.1.1.204]	gi|225459164|ref|XP_002283946.1|/7.88583e-149/PREDICTED: pentatricopeptide repeat-containing protein At5g27460-like [Vitis vinifera]
PGSC0003DMT400051938	1383	4.44034	Up	1.57e-11	4.72e-10	K01728|1|0.0|663|vvi:100232902|pectate lyase [EC:4.2.2.2]	gi|297741911|emb|CBI33346.3|/0/unnamed protein product [Vitis vinifera]
PGSC0003DMT400022900	1874	4.44034	Up	2.98e-06	4.55e-05	K10740|1|7e-30|130|vvi:100264936|replication factor A3	gi|225440862|ref|XP_002282394.1|/8.15172e-29/PREDICTED: uncharacterized protein LOC100264936 [Vitis vinifera]
PGSC0003DMT400083065	3114	4.23871	Up	1.94e-05	0.000254046	K02552|1|0.0|699|rcu:RCOM_1513750|menaquinone-specific isochorismate synthase [EC:5.4.4.2]	gi|350537157|ref|NP_001234794.1|/0/isochorismate synthase [Solanum lycopersicum]
PGSC0003DMT400002599	1386	4.0378	Up	1.18e-19	6.24e-18	K01206|1|4e-21|100|ath:AT1G67830|alpha-L-fucosidase [EC:3.2.1.51];K00514|3|3e-18|91.3|rcu:RCOM_1428040|zeta-carotene desaturase [EC:1.3.5.6]	gi|339717983|gb|AEJ88779.1|/0/cutin-deficient 1 protein [Solanum lycopersicum]
PGSC0003DMT400083077	580	3.66094	Up	2.05e-14	8.06e-13	-	gi|16516823|emb|CAD10105.1|/9.77032e-41/Gip1-like protein [Petunia x hybrida]
PGSC0003DMT400037234	596	3.56064	Up	7.8e-11	2.17e-09	-	gi|871489|emb|CAA58732.1|/9.18602e-13/PAR-1c [Nicotiana tabacum]
PGSC0003DMT400002047	513	3.54127	Up	2.84e-08	5.88e-07	-	-
PGSC0003DMT400023187	1531	3.52976	Up	7.45e-41	9.58e-39	K00924|1|1e-08|59.7|ath:AT5G22850|[EC:2.7.1.-]	gi|316927704|gb|ADU58605.1|/5.76012e-139/xyloglucan-specific endoglucanase inhibitor 4 [Solanum tuberosum]
PGSC0003DMT400074141	535	3.44034	Up	1.97e-05	0.000256806	-	gi|66274401|gb|AAY43976.1|/1.6489e-33/glycine rich protein-interacting protein [Nicotiana tabacum]
PGSC0003DMT400002042	4308	3.3091	Up	8.45e-09	1.87e-07	-	gi|1076557|pir||S54157/1.77645e-11/extensin-like protein - cowpea (fragment)
PGSC0003DMT400037209	1037	3.26504	Up	7.53e-70	1.84e-67	-	gi|871489|emb|CAA58732.1|/6.29138e-77/PAR-1c [Nicotiana tabacum]
PGSC0003DMT400004447	1395	3.16471	Up	8.43e-08	1.65e-06	K00430|1|4e-136|483|pop:POPTR_589413|peroxidase [EC:1.11.1.7]	gi|225626263|gb|ACN97181.1|/2.62084e-135/peroxidase [Populus trichocarpa]
PGSC0003DMT400049683	1338	2.98717	Up	4.04e-08	8.22e-07	K15397|1|6e-134|475|vvi:100245920|3-ketoacyl-CoA synthase [EC:2.3.1.-]	gi|359479573|ref|XP_002275034.2|/6.75602e-133/PREDICTED: 3-ketoacyl-CoA synthase 17-like [Vitis vinifera]
PGSC0003DMT400042944	1158	2.79942	Up	2.53e-10	6.6e-09	-	gi|350534896|ref|NP_001234165.1|/4.58481e-103/expansin precursor [Solanum lycopersicum]
PGSC0003DMT400002085	488	2.65726	Up	8.09e-41	1.03e-38	-	gi|296401|emb|CAA79930.1|/3.34249e-10/extensin [Solanum tuberosum]
PGSC0003DMT400049664	1513	2.57975	Up	1.39e-06	2.27e-05	-	gi|302143056|emb|CBI20351.3|/4.51167e-112/unnamed protein product [Vitis vinifera]
PGSC0003DMT400034555	1853	2.53149	Up	5.2e-08	1.04e-06	K14445|1|0.0|784|vvi:100255398|solute carrier family 13 (sodium-dependent dicarboxylate transporter), member 2/3/5	gi|225469988|ref|XP_002277785.1|/0/PREDICTED: tonoplast dicarboxylate transporter-like [Vitis vinifera]
PGSC0003DMT400070680	1475	2.50174	Up	2.72e-05	0.000345397	K12135|1|9e-46|182|aly:ARALYDRAFT_488429|zinc finger protein CONSTANS;K12127|4|1e-08|59.7|smo:SELMODRAFT_438647|pseudo-response regulator 1;K03539|5|1e-07|56.6|bdi:100830772|ribonuclease P/MRP protein subunit RPP1 [EC:3.1.26.5]	gi|350535390|ref|NP_001234448.1|/0/CONSTANS-like protein [Solanum lycopersicum]
PGSC0003DMT400040054	1037	2.50174	Up	2.72e-05	0.000345202	K04371|1|7e-20|96.3|vvi:100254083|extracellular signal-regulated kinase 1/2 [EC:2.7.11.24]	gi|357467373|ref|XP_003603971.1|/2.34142e-27/BZIP transcription factor ATB2 [Medicago truncatula]
PGSC0003DMT400018085	570	2.40221	Up	7.68e-05	0.000875352	K09286|1|2e-26|116|ath:AT4G17500|EREBP-like factor	gi|310892568|gb|ADP37426.1|/1.71426e-34/ethylene-responsive-element-binding factor 11 [Petunia x hybrida]
PGSC0003DMT400019490	692	2.3091	Up	1.1e-11	3.38e-10	K02721|1|8e-31|131|vvi:100265702|photosystem II PsbW protein	gi|388502126|gb|AFK39129.1|/3.05424e-35/unknown [Lotus japonicus]
PGSC0003DMT400031670	700	2.29024	Up	2.88e-08	5.96e-07	-	-
PGSC0003DMT400027955	1537	2.27935	Up	1.25e-05	0.000169221	K01728|1|0.0|667|rcu:RCOM_1083020|pectate lyase [EC:4.2.2.2]	gi|255547960|ref|XP_002515037.1|/0/Pectate lyase precursor, putative [Ricinus communis]
PGSC0003DMT400029068	447	2.26074	Up	2.99e-09	6.92e-08	-	-
PGSC0003DMT400052517	5426	2.1898	Up	5.15e-08	1.03e-06	K07466|1|5e-13|76.3|gmx:100777091|replication factor A1	gi|356511809|ref|XP_003524615.1|/5.95751e-12/PREDICTED: replication protein A 70 kDa DNA-binding subunit-like [Glycine max]
PGSC0003DMT400050285	675	2.17805	Up	5.08e-20	2.77e-18	-	gi|16516825|emb|CAD10106.1|/1.056e-53/Gip1-like protein [Petunia x hybrida]
PGSC0003DMT400055931	924	2.15382	Up	5.5e-05	0.000648697	K08901|1|2e-79|294|vvi:100240959|photosystem II oxygen-evolving enhancer protein 3	gi|350536937|ref|NP_001234528.1|/1.79108e-109/photosystem II oxygen-evolving complex protein 3 [Solanum lycopersicum]
PGSC0003DMT400040878	654	2.1118	Up	6.03e-11	1.71e-09	-	-
PGSC0003DMT400033995	1508	2.08671	Up	3.53e-05	0.000437358	K14327|1|9e-57|219|vvi:100258101|regulator of nonsense transcripts 2;K12619|2|2e-53|208|vvi:100260845|5'-3' exoribonuclease 2 [EC:3.1.13.-];K01855|3|1e-44|179|vvi:100244254|tRNA pseudouridine38/39 synthase [EC:5.4.99.45];K13148|4|6e-32|137|vvi:100261060|integrator complex subunit 11 [EC:3.1.27.-];K13511|5|3e-22|104|vvi:100241559|monolysocardiolipin acyltransferase [EC:2.3.1.-]	gi|147856633|emb|CAN82456.1|/1.271e-98/hypothetical protein VITISV_010028 [Vitis vinifera]
PGSC0003DMT400002036	1946	2.08671	Up	3.53e-05	0.000437118	K03514|1|6e-06|51.2|cre:CHLREDRAFT_17066|DNA polymerase sigma subunit [EC:2.7.7.7]	gi|1076557|pir||S54157/1.61578e-19/extensin-like protein - cowpea (fragment)
PGSC0003DMT400040893	1993	2.07206	Up	1.4e-06	2.28e-05	K01728|1|0.0|677|vvi:100251082|pectate lyase [EC:4.2.2.2]	gi|225464210|ref|XP_002265100.1|/0/PREDICTED: probable pectate lyase 15 [Vitis vinifera]
PGSC0003DMT400040043	984	2.05429	Up	5.6e-06	8.17e-05	K00750|1|3e-13|74.3|rcu:RCOM_0138290|glycogenin glucosyltransferase [EC:2.4.1.186]	gi|321268083|gb|ADW78844.1|/0/putative galactinol synthase [Solanum commersonii]
PGSC0003DMT400050381	675	2.01632	Up	1.46e-07	2.75e-06	K01602|1|2e-75|280|rcu:RCOM_1571640|ribulose-bisphosphate carboxylase small chain [EC:4.1.1.39]	gi|132085|sp|P26574.1|RBS1_SOLTU/7.29759e-95/RecName: Full=Ribulose bisphosphate carboxylase small chain 1, chloroplastic; Short=RuBisCO small subunit 1; Flags: Precursor
PGSC0003DMT400054480	959	2.00989	Up	5.87e-08	1.17e-06	K02694|1|8e-87|318|rcu:RCOM_1426230|photosystem I subunit III	gi|30013659|gb|AAP03872.1|/2.50337e-93/putative photosystem I subunit III precursor [Nicotiana tabacum]
PGSC0003DMT400014587	3306	1.98091	Up	5.69e-06	8.29e-05	K08967|1|2e-12|73.9|pop:POPTR_720244|1,2-dihydroxy-3-keto-5-methylthiopentene dioxygenase [EC:1.13.11.53 1.13.11.54]	gi|158325159|gb|ABW34717.1|/2.6879e-12/acireductone dioxygenase [Solanum tuberosum]
PGSC0003DMT400075404	1105	1.97798	Up	6.07e-33	5.77e-31	K05283|1|2e-12|72.0|aly:ARALYDRAFT_354960|phosphatidylinositol glycan, class W [EC:2.3.-.-];K02689|2|3e-10|64.7|bdi:6439778|photosystem I P700 chlorophyll a apoprotein A1	gi|356517704|ref|XP_003527526.1|/6.92453e-45/PREDICTED: E3 ubiquitin-protein ligase ATL23-like [Glycine max]
PGSC0003DMT400097280	375	1.89079	Up	1.43e-06	2.32e-05	-	gi|404434487|gb|AFR68698.1|/1.94865e-63/DAD2 [Petunia x hybrida]
PGSC0003DMT400007341	1849	1.88981	Up	1.48e-21	8.87e-20	-	gi|118490007|gb|ABK96797.1|/1.99265e-112/NAC domain protein NAC2 [Solanum tuberosum]
PGSC0003DMT400076038	542	1.88026	Up	5.65e-05	0.000664981	-	-
PGSC0003DMT400020180	1323	1.83735	Up	4.18e-11	1.2e-09	K15400|1|3e-21|101|aly:ARALYDRAFT_493874|omega-hydroxypalmitate O-feruloyl transferase [EC:2.3.1.188];K13065|4|3e-19|94.7|aly:ARALYDRAFT_892660|shikimate O-hydroxycinnamoyltransferase [EC:2.3.1.133]	gi|357528933|gb|AET80687.1|/2.7875e-139/putative spermidine hydroxycinnamoyl transferase [Nicotiana attenuata]
PGSC0003DMT400052614	9961	1.8013	Up	1.35e-05	0.000181383	K13511|1|7e-22|106|vvi:100241559|monolysocardiolipin acyltransferase [EC:2.3.1.-];K12619|2|1e-19|99.0|vvi:100260845|5'-3' exoribonuclease 2 [EC:3.1.13.-];K14327|3|1e-19|99.0|vvi:100258101|regulator of nonsense transcripts 2;K13148|4|1e-18|95.9|vvi:100261060|integrator complex subunit 11 [EC:3.1.27.-];K06672|5|1e-11|72.8|vvi:100249183|cohesin loading factor subunit SCC2	gi|255573101|ref|XP_002527480.1|/4.92927e-44/conserved hypothetical protein [Ricinus communis]
PGSC0003DMT400061604	639	1.80027	Up	6.27e-11	1.77e-09	-	-
PGSC0003DMT400007468	1465	1.79593	Up	9.01e-29	7.32e-27	-	gi|48375046|gb|AAT42190.1|/8.58723e-44/putative proline-rich protein [Nicotiana tabacum]
PGSC0003DMT400070695	1753	1.77928	Up	8.51e-05	0.000960864	-	gi|27529834|dbj|BAC53932.1|/3.05417e-38/hypothetical protein [Nicotiana tabacum]
PGSC0003DMT400062402	1190	1.74967	Up	3.22e-06	4.88e-05	K00430|1|1e-105|381|rcu:RCOM_1320850|peroxidase [EC:1.11.1.7]	gi|255569410|ref|XP_002525672.1|/1.47387e-104/Peroxidase 44 precursor, putative [Ricinus communis]
PGSC0003DMT400042655	741	1.72414	Up	8.06e-05	0.000914892	K06892|1|3e-22|103|pop:POPTR_550478|;K04124|3|4e-19|93.2|vvi:100265167|gibberellin 3-beta-dioxygenase [EC:1.14.11.15];K05282|4|6e-19|92.4|pop:POPTR_773445|gibberellin 20-oxidase [EC:1.14.11.12]	gi|224054176|ref|XP_002298129.1|/1.13093e-86/2-oxoglutarate-dependent dioxygenase [Populus trichocarpa]
PGSC0003DMT400029673	746	1.72414	Up	1.99e-05	0.000259085	K03676|1|2e-15|80.9|bdi:100821530|glutaredoxin 3	gi|156891141|gb|ABU96708.1|/1.85993e-36/glutaredoxin [Solanum tuberosum]
PGSC0003DMT400061271	2031	1.72414	Up	8.06e-05	0.000914431	K10256|1|6e-92|337|rcu:RCOM_0503360|omega-6 fatty acid desaturase (delta-12 desaturase) [EC:1.14.19.-]	gi|8886726|gb|AAF80560.1|AF192486_1/1.97388e-92/omega-6 fatty acid desaturase [Sesamum indicum]
PGSC0003DMT400056635	1003	1.71196	Up	3.3e-11	9.63e-10	K02693|1|3e-30|130|rcu:RCOM_1723530|photosystem I subunit IV	gi|2499967|sp|Q41229.1|PSAEB_NICSY/8.69165e-36/RecName: Full=Photosystem I reaction center subunit IV B, chloroplastic; Short=PSI-E B; Contains: RecName: Full=Photosystem I reaction center subunit IV B isoform 2; Flags: Precursor
PGSC0003DMT400017807	815	1.68232	Up	7.2e-07	1.22e-05	-	gi|225452346|ref|XP_002274411.1|/2.15237e-28/PREDICTED: uncharacterized protein LOC100268049 [Vitis vinifera]
PGSC0003DMT400031650	1010	1.67577	Up	7.56e-05	0.000863899	K05283|1|2e-11|68.2|aly:ARALYDRAFT_354960|phosphatidylinositol glycan, class W [EC:2.3.-.-];K13148|2|3e-10|64.3|vvi:100261060|integrator complex subunit 11 [EC:3.1.27.-];K11982|4|1e-09|62.0|rcu:RCOM_1031870|E3 ubiquitin-protein ligase RNF115/126 [EC:6.3.2.19]	gi|225426249|ref|XP_002264149.1|/2.09845e-37/PREDICTED: RING-H2 zinc finger protein RHA4a [Vitis vinifera]
PGSC0003DMT400029309	1137	1.66885	Up	1.77e-06	2.82e-05	-	gi|225459888|ref|XP_002262923.1|/1.00548e-62/PREDICTED: uncharacterized protein LOC100267182 [Vitis vinifera]
PGSC0003DMT400066753	536	1.66001	Up	1.7e-07	3.2e-06	-	gi|224105503|ref|XP_002313834.1|/1.07625e-08/predicted protein [Populus trichocarpa]
PGSC0003DMT400042448	868	1.65375	Up	2.63e-09	6.16e-08	K13993|1|5e-07|53.1|aly:ARALYDRAFT_474482|HSP20 family protein	gi|359497244|ref|XP_003635462.1|/2.57144e-38/PREDICTED: 15.4 kDa class V heat shock protein-like [Vitis vinifera]
PGSC0003DMT400037756	798	1.62373	Up	5.87e-10	1.48e-08	-	gi|225434875|ref|XP_002283174.1|/4.08583e-16/PREDICTED: uncharacterized protein LOC100248460 [Vitis vinifera]
PGSC0003DMT400003511	1090	1.62178	Up	1.03e-19	5.5e-18	-	gi|121689|sp|P27057.1|GAST1_SOLLC/6.36199e-35/RecName: Full=Protein GAST1; Flags: Precursor
PGSC0003DMT400070631	958	1.61847	Up	1.41e-45	2.06e-43	-	gi|255581902|ref|XP_002531750.1|/1.7098e-09/conserved hypothetical protein [Ricinus communis]
PGSC0003DMT400080764	1584	1.61068	Up	1.61e-05	0.000213776	K14209|1|1e-14|79.7|pop:POPTR_556769|solute carrier family 36 (proton-coupled amino acid transporter);K15015|3|5e-14|77.8|vvi:100256814|solute carrier family 32 (vesicular inhibitory amino acid transporter)	gi|296090410|emb|CBI40229.3|/0/unnamed protein product [Vitis vinifera]
PGSC0003DMT400064979	2344	1.6071	Up	9.42e-07	1.58e-05	-	gi|225450232|ref|XP_002266606.1|/0/PREDICTED: DUF246 domain-containing protein At1g04910 [Vitis vinifera]
PGSC0003DMT400002421	843	1.57975	Up	1.99e-08	4.21e-07	K02717|1|7e-102|368|aly:ARALYDRAFT_470689|photosystem II oxygen-evolving enhancer protein 2	gi|11134035|sp|P93566.1|PSBP_SOLTU/5.30445e-134/RecName: Full=Oxygen-evolving enhancer protein 2, chloroplastic; Short=OEE2; AltName: Full=23 kDa subunit of oxygen evolving system of photosystem II; AltName: Full=23 kDa thylakoid membrane protein; AltName: Full=OEC 23 kDa subunit; Flags: Precursor
PGSC0003DMT400002509	1585	1.50174	Up	2.32e-12	7.6e-11	K10760|1|8e-83|306|rcu:RCOM_0176040|adenylate isopentenyltransferase (cytokinin synthase)	gi|384081623|ref|NP_001244915.1|/9.53884e-161/adenylate isopentenyltransferase [Solanum lycopersicum]
PGSC0003DMT400040199	1642	1.50174	Up	8.02e-05	0.000910361	K15397|1|9e-95|345|mtr:MTR_7g118170|3-ketoacyl-CoA synthase [EC:2.3.1.-]	gi|224104497|ref|XP_002313455.1|/0/beta-ketoacyl-coa synthase family protein [Populus trichocarpa]
PGSC0003DMT400057397	920	1.50174	Up	7.15e-10	1.78e-08	-	gi|356501634|ref|XP_003519629.1|/6.72585e-16/PREDICTED: uncharacterized protein LOC100776851 [Glycine max]
PGSC0003DMT400068507	1765	1.50174	Up	8.02e-05	0.000910821	K14494|1|3e-13|75.1|gmx:547718|DELLA protein	gi|89474468|gb|ABD72961.1|/1.94448e-132/GRAS5 [Solanum lycopersicum]
PGSC0003DMT400030741	2021	1.48157	Up	3.82e-06	5.72e-05	K14181|1|9e-154|542|vvi:100256880|valencene synthase [EC:4.2.3.73];K12929|2|1e-126|452|rcu:RCOM_1574190|casbene synthase [EC:4.2.3.8];K14184|5|2e-107|388|ath:AT5G23960|alpha-humulene/beta-caryophyllene synthase [EC:4.2.3.- 4.2.3.57]	gi|348659065|gb|AEP82770.1|/0/terpene synthase [Solanum lycopersicum]
PGSC0003DMT400016538	2593	1.4723	Up	7.18e-08	1.42e-06	K08286|1|2e-09|63.2|ath:AT4G28490|protein-serine/threonine kinase [EC:2.7.11.-];K13420|2|5e-08|58.5|sbi:SORBI_06g028760|LRR receptor-like serine/threonine-protein kinase FLS2 [EC:2.7.11.1]	gi|283132365|dbj|BAI63588.1|/1.46847e-111/leucine rich repeat protein [Lotus japonicus]
PGSC0003DMT400080961	689	1.47207	Up	7.2e-78	1.93e-75	-	gi|6723687|emb|CAB67122.1|/2.18424e-09/cell wall protein [Nicotiana tabacum]
PGSC0003DMT400065996	1490	1.46819	Up	4.95e-07	8.66e-06	K16040|1|2e-112|404|vvi:100233030|trans-resveratrol di-O-methyltransferase [EC:2.1.1.240];K13230|2|2e-61|234|zma:100147731|2,4,7-trihydroxy-1,4-benzoxazin-3-one-glucoside 7-O-methyltransferase [EC:2.1.1.241];K05279|3|3e-40|164|aly:ARALYDRAFT_495497|flavonol 3-O-methyltransferase [EC:2.1.1.76]	gi|225446494|ref|XP_002278294.1|/1.42096e-118/PREDICTED: tabersonine 16-O-methyltransferase [Vitis vinifera]
PGSC0003DMT400024265	1945	1.46612	Up	2.25e-09	5.27e-08	K14491|1|3e-16|85.5|sbi:SORBI_04g035980|two-component response regulator ARR-B family	gi|381149249|gb|AFF60407.1|/0/golden 2-like 1 transcription factor [Solanum phureja]
PGSC0003DMT400015740	898	1.46243	Up	2.13e-13	7.73e-12	K08913|1|1e-145|513|rcu:RCOM_0483250|light-harvesting complex II chlorophyll a/b binding protein 2	gi|115803|sp|P14278.1|CB24_SOLLC/6.60615e-154/RecName: Full=Chlorophyll a-b binding protein 4, chloroplastic; AltName: Full=LHCII type I CAB-4; Short=LHCP; Flags: Precursor
PGSC0003DMT400047370	1885	1.4611	Up	1.15e-10	3.14e-09	-	gi|225452849|ref|XP_002283706.1|/1.56387e-104/PREDICTED: dof zinc finger protein DOF5.2-like [Vitis vinifera]
PGSC0003DMT400070461	671	1.45405	Up	3.27e-09	7.53e-08	K05278|1|2e-16|84.0|vvi:100232938|flavonol synthase [EC:1.14.11.23]	gi|224057036|ref|XP_002299115.1|/9.83528e-36/predicted protein [Populus trichocarpa]
PGSC0003DMT400075660	1755	1.43761	Up	1.34e-05	0.000179597	-	-
PGSC0003DMT400041080	882	1.43463	Up	2.18e-05	0.000282051	K14496|1|3e-81|300|pop:POPTR_907261|abscisic acid receptor PYR/PYL family	gi|62867576|emb|CAI84653.1|/2.12419e-88/hypothetical protein [Nicotiana tabacum]
PGSC0003DMT400005298	1885	1.4258	Up	4.52e-06	6.69e-05	K00517|1|0.0|717|vvi:100246851|[EC:1.14.-.-]	gi|225444349|ref|XP_002265911.1|/0/PREDICTED: cytochrome P450 77A3 [Vitis vinifera]
PGSC0003DMT400069817	436	1.40777	Up	6.83e-08	1.35e-06	-	gi|356548013|ref|XP_003542398.1|/1.36086e-16/PREDICTED: uncharacterized protein LOC100305862 [Glycine max]
PGSC0003DMT400069500	1460	1.3871	Up	1.54e-09	3.68e-08	-	gi|356507236|ref|XP_003522375.1|/1.91214e-35/PREDICTED: polygalacturonase-1 non-catalytic subunit beta-like [Glycine max]
PGSC0003DMT400012396	2039	1.38245	Up	7.54e-05	0.000862035	-	gi|225442168|ref|XP_002276168.1|/1.17536e-145/PREDICTED: protein Brevis radix-like 2 isoform 2 [Vitis vinifera]
PGSC0003DMT400067635	1379	1.38018	Up	6.74e-07	1.15e-05	-	gi|5852154|emb|CAB55501.1|/1.02479e-99/tyramine hydroxycinnamoyltransferase [Nicotiana tabacum]
PGSC0003DMT400056390	1636	1.38018	Up	6.74e-07	1.15e-05	-	gi|359494811|ref|XP_002271020.2|/8.27225e-91/PREDICTED: uncharacterized protein LOC100260014 [Vitis vinifera]
PGSC0003DMT400032910	1551	1.36703	Up	1.8e-15	7.58e-14	K01728|1|0.0|645|pop:POPTR_815540|pectate lyase [EC:4.2.2.2]	gi|350537231|ref|NP_001234029.1|/0/probable pectate lyase P18 precursor [Solanum lycopersicum]
PGSC0003DMT400072349	2034	1.35973	Up	1.57e-06	2.53e-05	-	gi|224121624|ref|XP_002330747.1|/9.93356e-44/predicted protein [Populus trichocarpa]
PGSC0003DMT400010574	1400	1.35385	Up	8.6e-12	2.68e-10	-	gi|225424721|ref|XP_002265760.1|/1.54202e-143/PREDICTED: uncharacterized protein LOC100258629 [Vitis vinifera]
PGSC0003DMT400045498	2328	1.34563	Up	1.61e-07	3.04e-06	K15271|1|2e-76|285|rcu:RCOM_1095670|ATP-dependent DNA helicase HFM1/MER3 [EC:3.6.4.12];K15078|2|4e-51|201|vvi:100250139|structure-specific endonuclease subunit SLX1 [EC:3.6.1.-];K03798|5|2e-50|199|rcu:RCOM_0340700|cell division protease FtsH [EC:3.4.24.-]	gi|148909481|gb|ABR17838.1|/1.30028e-103/unknown [Picea sitchensis]
PGSC0003DMT400042582	1287	1.3442	Up	6.67e-06	9.57e-05	K04124|1|1e-143|508|pop:POPTR_548646|gibberellin 3-beta-dioxygenase [EC:1.14.11.15]	gi|225421147|gb|ACN89835.1|/0/gibberellin 3-oxidase [Solanum tuberosum subsp. andigenum]
PGSC0003DMT400039734	1427	1.33901	Up	3.22e-05	0.000401242	K00218|1|4e-177|619|vvi:100255647|protochlorophyllide reductase [EC:1.3.1.33]	gi|21068893|dbj|BAB93003.1|/0/NADPH:protochlorophyllide oxidoreductase [Nicotiana tabacum]
PGSC0003DMT400092427	366	1.33901	Up	3.58e-09	8.18e-08	-	gi|404434487|gb|AFR68698.1|/8.8433e-64/DAD2 [Petunia x hybrida]
PGSC0003DMT400009920	1543	1.33843	Up	4.39e-114	1.9e-111	K07213|1|7e-07|53.9|zma:100276197|copper chaperone	gi|356505250|ref|XP_003521405.1|/8.32933e-45/PREDICTED: uncharacterized protein LOC100792662 [Glycine max]
PGSC0003DMT400057713	1534	1.32396	Up	8.5e-05	0.000960959	K03006|1|8e-06|50.4|bdi:100841250|DNA-directed RNA polymerase II subunit RPB1 [EC:2.7.7.6]	gi|255567409|ref|XP_002524684.1|/5.77664e-14/hypothetical protein RCOM_1095870 [Ricinus communis]
PGSC0003DMT400066846	754	1.32117	Up	1.76e-06	2.81e-05	K09286|1|3e-16|83.6|sbi:SORBI_06g024380|EREBP-like factor	gi|296278604|gb|ADH04266.1|/1.33784e-34/ERF1 [Nicotiana benthamiana]
PGSC0003DMT400029522	851	1.31533	Up	2.85e-06	4.36e-05	-	gi|226713175|sp|A7PTY8.1|CSPL8_VITVI/9.44226e-30/RecName: Full=CASP-like protein VIT_07s0104g01350
PGSC0003DMT400058107	756	1.30049	Up	1.13e-10	3.1e-09	K06689|1|3e-76|282|ppp:PHYPADRAFT_164116|ubiquitin-conjugating enzyme E2 D/E [EC:6.3.2.19]	gi|52851174|emb|CAH58635.1|/3.38895e-78/Ubiquitin-conjugating enzyme [Plantago major]
PGSC0003DMT400069953	1052	1.29529	Up	4.12e-07	7.28e-06	K13495|1|2e-48|191|vvi:100262460|cis-zeatin O-glucosyltransferase [EC:2.4.1.215]	gi|6226510|sp|Q9ZSK5.1|ZOG_PHALU/1.7643e-50/RecName: Full=Zeatin O-glucosyltransferase; AltName: Full=Trans-zeatin O-beta-D-glucosyltransferase
PGSC0003DMT400074847	1314	1.29153	Up	8.41e-10	2.07e-08	K00517|1|4e-134|476|ath:AT1G13710|[EC:1.14.-.-];K05280|5|1e-63|242|ath:AT5G07990|flavonoid 3'-monooxygenase [EC:1.14.13.21]	gi|147777018|emb|CAN70074.1|/2.5543e-177/hypothetical protein VITISV_028565 [Vitis vinifera]
PGSC0003DMT400072259	1650	1.27042	Up	5.07e-05	0.000604672	-	gi|255559794|ref|XP_002520916.1|/2.60845e-84/conserved hypothetical protein [Ricinus communis]
PGSC0003DMT400000536	2389	1.2512	Up	1.57e-13	5.71e-12	K13447|1|2e-19|96.3|bdi:100843653|respiratory burst oxidase [EC:1.6.3.- 1.11.1.-]	gi|350538147|ref|NP_001234329.1|/0/ferric-chelate reductase [Solanum lycopersicum]
PGSC0003DMT400029056	1995	1.24963	Up	8.67e-12	2.7e-10	-	gi|255584457|ref|XP_002532959.1|/0/potassium channel tetramerization domain-containing protein, putative [Ricinus communis]
PGSC0003DMT400048064	2167	1.24936	Up	7.18e-05	0.000825946	K00666|1|0.0|637|sbi:SORBI_10g012080|fatty-acyl-CoA synthase [EC:6.2.1.-];K01904|3|1e-36|153|vvi:100267198|4-coumarate--CoA ligase [EC:6.2.1.12]	gi|255561377|ref|XP_002521699.1|/0/AMP dependent ligase, putative [Ricinus communis]
PGSC0003DMT400069972	1627	1.24328	Up	1.4e-09	3.37e-08	K13495|1|1e-103|256|vvi:100262460|cis-zeatin O-glucosyltransferase [EC:2.4.1.215]	gi|225441890|ref|XP_002284381.1|/1.47847e-102/PREDICTED: zeatin O-glucosyltransferase-like [Vitis vinifera]
PGSC0003DMT400053941	2705	1.23464	Up	1.82e-10	4.82e-09	-	gi|224129950|ref|XP_002320711.1|/2.70589e-15/predicted protein [Populus trichocarpa]
PGSC0003DMT400031731	3586	1.23166	Up	5.39e-17	2.48e-15	K13254|1|1e-58|227|smo:SELMODRAFT_271275|spastin [EC:3.6.4.3]	gi|297742262|emb|CBI34411.3|/0/unnamed protein product [Vitis vinifera]
PGSC0003DMT400075880	1394	1.23129	Up	2.62e-06	4.04e-05	K08235|1|4e-137|486|vvi:100266368|xyloglucan:xyloglucosyl transferase [EC:2.4.1.207]	gi|6681351|dbj|BAA88668.1|/1.74173e-163/ETAG-A3 [Solanum lycopersicum]
PGSC0003DMT400068861	5037	1.22611	Up	3.75e-07	6.68e-06	-	gi|224060959|ref|XP_002300295.1|/1.42575e-60/predicted protein [Populus trichocarpa]
PGSC0003DMT400026364	841	1.22075	Up	2.12e-25	1.54e-23	-	gi|14329818|emb|CAC40756.1|/1.20183e-53/putative miraculin [Atropa belladonna]
PGSC0003DMT400064961	1574	1.21077	Up	3.8e-19	1.97e-17	K00819|1|4e-41|167|osa:4333554|ornithine--oxo-acid transaminase [EC:2.6.1.13];K00818|5|1e-38|159|gmx:100797501|acetylornithine aminotransferase [EC:2.6.1.11]	gi|19171207|emb|CAD12664.1|/0/viroid RNA-binding protein [Solanum lycopersicum]
PGSC0003DMT400028656	1692	1.20768	Up	4.58e-07	8.07e-06	K13493|1|5e-88|323|ath:AT5G05870|cytokinin-N-glucosyltransferase [EC:2.4.1.-];K13228|3|5e-73|273|zma:100274317|UDP-glucosyltransferase BX9 [EC:2.4.1.202];K13227|4|2e-57|222|zma:100277344|UDP-glucosyltransferase BX8 [EC:2.4.1.202];K13692|5|5e-49|194|pop:POPTR_587034|UDP-glucose:(indol-3-yl)acetate beta-D-glucosyltransferase [EC:2.4.1.121]	gi|629669|pir||S39507/0/glucuronosyl transferase homolog, ripening-related - tomato (fragment)
PGSC0003DMT400003274	1405	1.19918	Up	5.59e-19	2.87e-17	K12271|1|4e-122|436|pop:POPTR_557028|signal recognition particle 43 kDa protein	gi|255542650|ref|XP_002512388.1|/6.10997e-124/ankyrin repeat domain protein, putative [Ricinus communis]
PGSC0003DMT400006768	715	1.1914	Up	5.83e-05	0.000684245	K02695|1|1e-45|181|pop:POPTR_712066|photosystem I subunit VI	gi|397555|emb|CAA43841.1|/3.43886e-53/photosystem I psaH protein [Nicotiana sylvestris]
PGSC0003DMT400064978	1836	1.18764	Up	1.02e-06	1.69e-05	K01188|1|6e-172|602|rcu:RCOM_1769070|beta-glucosidase [EC:3.2.1.21]	gi|297736192|emb|CBI24830.3|/8.68984e-177/unnamed protein product [Vitis vinifera]
PGSC0003DMT400066793	1118	1.18527	Up	1.85e-06	2.95e-05	-	gi|169667047|gb|ACA64096.1|/1.60311e-97/YABBY1 [Petunia x hybrida]
PGSC0003DMT400033379	1108	1.16294	Up	4.09e-06	6.09e-05	-	gi|350537475|ref|NP_001234039.1|/1.9721e-132/expressed predominantly in leaves [Solanum lycopersicum]
PGSC0003DMT400002040	1521	1.16016	Up	2.94e-14	1.14e-12	K14306|1|2e-07|55.5|rcu:RCOM_1609340|nuclear pore complex protein Nup62	gi|147857446|emb|CAN78649.1|/1.82208e-14/hypothetical protein VITISV_036363 [Vitis vinifera]
PGSC0003DMT400025776	1230	1.15557	Up	4.23e-23	2.73e-21	-	gi|350536957|ref|NP_001234017.1|/1.09181e-150/expansin11 precursor [Solanum lycopersicum]
PGSC0003DMT400094244	474	1.14998	Up	1.61e-07	3.04e-06	-	-
PGSC0003DMT400014529	1963	1.14459	Up	2.18e-05	0.000281782	K03453|1|1e-12|73.2|vcn:VOLCADRAFT_102664|bile acid:Na+ symporter, BASS family	gi|225442647|ref|XP_002279633.1|/1.04239e-74/PREDICTED: uncharacterized protein LOC100251435 [Vitis vinifera]
PGSC0003DMT400073334	907	1.13917	Up	8.46e-05	0.000957288	K09286|1|2e-10|64.7|zma:100283213|EREBP-like factor	gi|165977495|gb|ABY76322.1|/3.02777e-45/AP/ERF transcription factor [Ipomoea batatas]
PGSC0003DMT400015188	1931	1.13542	Up	4.02e-07	7.12e-06	K04682|1|7e-78|290|smo:SELMODRAFT_445661|E2F transcription factor 4/5	gi|6328415|dbj|BAA86386.1|/0/transcription factor [Nicotiana tabacum]
PGSC0003DMT400064581	887	1.13469	Up	5.38e-11	1.53e-09	-	gi|224130098|ref|XP_002328653.1|/9.44633e-12/predicted protein [Populus trichocarpa]
PGSC0003DMT400046647	2372	1.1331	Up	7.33e-05	0.000842417	K13447|1|9e-23|107|sbi:SORBI_03g014430|respiratory burst oxidase [EC:1.6.3.- 1.11.1.-]	gi|255540531|ref|XP_002511330.1|/0/ferric-chelate reductase, putative [Ricinus communis]
PGSC0003DMT400003712	1614	1.13217	Up	1.23e-13	4.54e-12	-	gi|356526505|ref|XP_003531858.1|/2.75066e-46/PREDICTED: ninja-family protein AFP2-like [Glycine max]
PGSC0003DMT400021871	984	1.1219	Up	5.5e-05	0.000648994	K08915|1|3e-141|499|gmx:100785180|light-harvesting complex II chlorophyll a/b binding protein 4	gi|110377766|gb|ABG73415.1|/1.82063e-147/chloroplast pigment-binding protein CP29 [Nicotiana tabacum]
PGSC0003DMT400068847	1813	1.11495	Up	1.14e-17	5.38e-16	K11818|1|7e-113|406|ath:AT4G31500|cytochrome P450, family 83, subfamily B, polypeptide 1 [EC:1.14.-.-];K00517|3|3e-104|377|ath:AT3G26300|[EC:1.14.-.-]	gi|225458055|ref|XP_002278300.1|/2.11904e-159/PREDICTED: cytochrome P450 83B1 [Vitis vinifera]
PGSC0003DMT400056402	2165	1.10943	Up	8.73e-05	0.000982843	-	-
PGSC0003DMT400059506	9626	1.09653	Up	2.82e-89	9.07e-87	K13379|1|1e-156|554|gmx:100797033|reversibly glycosylated polypeptide / UDP-arabinopyranose mutase [EC:2.4.1.- 5.4.99.30]	gi|356566937|ref|XP_003551681.1|/1.34591e-155/PREDICTED: probable UDP-arabinopyranose mutase 5-like [Glycine max]
PGSC0003DMT400016911	1974	1.09512	Up	7.73e-07	1.31e-05	K08282|1|1e-13|77.0|cme:CMS463C|non-specific serine/threonine protein kinase [EC:2.7.11.1];K07760|2|6e-11|67.8|ath:AT3G54180|cyclin-dependent kinase [EC:2.7.11.22];K02206|3|3e-10|65.5|ppp:PHYPADRAFT_171224|cyclin-dependent kinase 2 [EC:2.7.11.22];K00924|5|3e-09|62.4|osa:4346016|[EC:2.7.1.-]	gi|356495992|ref|XP_003516854.1|/0/PREDICTED: serine/threonine-protein kinase STN7, chloroplastic-like [Glycine max]
PGSC0003DMT400019062	1836	1.09187	Up	2.78e-07	5.06e-06	K00924|1|4e-108|390|ath:AT1G30270|[EC:2.7.1.-];K07198|3|4e-61|234|gmx:100806916|5'-AMP-activated protein kinase, catalytic alpha subunit [EC:2.7.11.11]	gi|116265972|gb|ABJ91234.1|/3.7869e-164/CBL-interacting protein kinase 6 [Populus trichocarpa]
PGSC0003DMT400075520	1307	1.0915	Up	6.15e-33	5.83e-31	K12135|1|6e-57|219|aly:ARALYDRAFT_488429|zinc finger protein CONSTANS;K12129|3|9e-10|63.2|ath:AT5G02810|pseudo-response regulator 7	gi|111378451|gb|ABH09237.1|/6.67248e-170/CONSTANS-like protein [Solanum tuberosum]
PGSC0003DMT400049256	1623	1.08884	Up	1.75e-08	3.71e-07	K03064|1|4e-07|54.7|osa:4341487|26S proteasome regulatory subunit T4	gi|10720247|sp|O49074.1|RCA_SOLPN/0/RecName: Full=Ribulose bisphosphate carboxylase/oxygenase activase, chloroplastic; Short=RA; Short=RuBisCO activase; Flags: Precursor
PGSC0003DMT400003608	1379	1.08671	Up	1.73e-05	0.000227726	-	gi|350538399|ref|NP_001234085.1|/1.01768e-123/expansin precursor [Solanum lycopersicum]
PGSC0003DMT400008404	1905	1.07905	Up	4.65e-13	1.63e-11	-	-
PGSC0003DMT400030843	770	1.07206	Up	2.35e-05	0.000302057	K02692|1|1e-85|313|vvi:100240928|photosystem I subunit II	gi|34787117|emb|CAD89270.1|/2.67595e-102/putative photosystem I reaction centre PSI-D subunit precursor [Solanum tuberosum]
PGSC0003DMT400085799	1389	1.06642	Up	7.75e-18	3.72e-16	K13495|1|2e-135|480|vvi:100262460|cis-zeatin O-glucosyltransferase [EC:2.4.1.215]	gi|225441890|ref|XP_002284381.1|/2.21209e-134/PREDICTED: zeatin O-glucosyltransferase-like [Vitis vinifera]
PGSC0003DMT400040149	1131	1.0631	Up	8.33e-41	1.06e-38	K09422|1|3e-66|250|vvi:100260318|myb proto-oncogene protein, plant	gi|225435070|ref|XP_002284400.1|/2.81585e-65/PREDICTED: transcription factor MYB59-like [Vitis vinifera]
PGSC0003DMT400080928	1749	1.05696	Up	1.13e-05	0.000154808	K11818|1|1e-124|445|aly:ARALYDRAFT_913321|cytochrome P450, family 83, subfamily B, polypeptide 1 [EC:1.14.-.-];K00517|3|6e-113|406|ath:AT3G26320|[EC:1.14.-.-]	gi|85068658|gb|ABC69409.1|/0/CYP71AT2v2 [Nicotiana tabacum]
PGSC0003DMT400002882	4696	1.04416	Up	6.04e-07	1.04e-05	-	gi|255551935|ref|XP_002517012.1|/2.99594e-129/hypothetical protein RCOM_0908960 [Ricinus communis]
PGSC0003DMT400066608	772	1.04016	Up	1.59e-08	3.4e-07	-	gi|255555481|ref|XP_002518777.1|/2.41142e-26/conserved hypothetical protein [Ricinus communis]
PGSC0003DMT400036354	1918	1.03044	Up	1.96e-06	3.1e-05	K00924|1|1e-119|429|osa:4342410|[EC:2.7.1.-];K07198|3|9e-57|219|gmx:100806916|5'-AMP-activated protein kinase, catalytic alpha subunit [EC:2.7.11.11]	gi|116265960|gb|ABJ91228.1|/6.81966e-172/CBL-interacting protein kinase 22 [Populus trichocarpa]
PGSC0003DMT400024338	1272	1.02613	Up	7.67e-12	2.4e-10	K13691|1|4e-44|177|vvi:100242294|pathogen-inducible salicylic acid glucosyltransferase [EC:2.4.1.-]	gi|359478621|ref|XP_002274420.2|/4.55253e-123/PREDICTED: UDP-glycosyltransferase 87A2-like [Vitis vinifera]
PGSC0003DMT400066758	794	1.02033	Up	5.48e-97	1.96e-94	-	gi|356538847|ref|XP_003537912.1|/8.47995e-06/PREDICTED: uncharacterized protein LOC100812889 [Glycine max]
PGSC0003DMT400060987	1494	1.01787	Up	2.27e-06	3.54e-05	K14538|1|9e-12|70.1|cme:CMT043C|nuclear GTP-binding protein	gi|297739639|emb|CBI29821.3|/5.5641e-139/unnamed protein product [Vitis vinifera]
PGSC0003DMT400037788	1093	1.00931	Up	7.54e-20	4.07e-18	-	gi|147809620|emb|CAN66643.1|/1.93706e-07/hypothetical protein VITISV_034771 [Vitis vinifera]
PGSC0003DMT400010652	1404	1.0087	Up	2.18e-07	4.05e-06	-	gi|225434550|ref|XP_002277229.1|/6.48669e-158/PREDICTED: uncharacterized protein LOC100263882 [Vitis vinifera]
PGSC0003DMT400045004	1055	1.00579	Up	1.14e-05	0.000155544	-	gi|30697554|ref|NP_850972.1|/2.90074e-77/uncharacterized protein [Arabidopsis thaliana]
PGSC0003DMT400012887	1332	1.00167	Up	1.68e-06	2.69e-05	K14496|1|3e-86|317|pop:POPTR_640369|abscisic acid receptor PYR/PYL family	gi|297742323|emb|CBI34472.3|/3.84455e-88/unnamed protein product [Vitis vinifera]
PGSC0003DMT400071904	461	-9.38055	Down	2.87e-08	5.93e-07	-	gi|255559619|ref|XP_002520829.1|/5.78517e-19/conserved hypothetical protein [Ricinus communis]
PGSC0003DMT400079980	910	-9.09989	Down	5.64e-13	1.95e-11	K13424|1|3e-10|64.3|rcu:RCOM_0849600|WRKY transcription factor 33;K13423|2|3e-10|63.9|ath:AT2G30250|WRKY transcription factor 25	gi|92429381|gb|ABE77148.1|/4.81154e-59/putative WRKY transcription factor [Nicotiana tabacum]
PGSC0003DMT400042476	1245	-7.5322	Down	2.19e-06	3.42e-05	-	gi|359497575|ref|XP_003635570.1|/3.2591e-134/PREDICTED: probable F-box protein At4g22030-like [Vitis vinifera]
PGSC0003DMT400013769	1795	-6.6418	Down	3.94e-05	0.000480479	K02183|1|5e-94|343|mtr:MTR_4g128600|calmodulin	gi|357521181|ref|XP_003630879.1|/6.3705e-132/hypothetical protein MTR_8g104490 [Medicago truncatula]
PGSC0003DMT400056523	1900	-4.99011	Down	6.37e-09	1.42e-07	K00423|1|5e-65|247|ppp:PHYPADRAFT_163787|L-ascorbate oxidase [EC:1.10.3.3]	gi|359495139|ref|XP_002264394.2|/0/PREDICTED: laccase-14 [Vitis vinifera]
PGSC0003DMT400016518	1489	-4.9412	Down	1.27e-08	2.75e-07	K08099|1|4e-107|386|vvi:100252835|chlorophyllase [EC:3.1.1.14]	gi|162568914|gb|ABY19383.1|/4.87247e-127/putative chlorophyllase [Nicotiana tabacum]
PGSC0003DMT400000553	1753	-4.78366	Down	1.01e-07	1.95e-06	K01762|1|0.0|669|gmx:100775969|1-aminocyclopropane-1-carboxylate synthase [EC:4.4.1.14]	gi|584682|sp|P18485.2|1A12_SOLLC/0/RecName: Full=1-aminocyclopropane-1-carboxylate synthase 2; Short=ACC synthase 2; AltName: Full=Le-ACS2; Short=ACS-2; AltName: Full=S-adenosyl-L-methionine methylthioadenosine-lyase 2
PGSC0003DMT400052057	815	-4.35624	Down	3.33e-15	1.38e-13	K13424|1|9e-25|112|sbi:SORBI_09g023270|WRKY transcription factor 33;K13423|5|2e-24|110|ath:AT2G30250|WRKY transcription factor 25	gi|356561712|ref|XP_003549123.1|/6.65987e-46/PREDICTED: probable WRKY transcription factor 56-like [Glycine max]
PGSC0003DMT400014383	1018	-4.17068	Down	3.66e-13	1.3e-11	K09422|1|2e-65|247|rcu:RCOM_0212060|myb proto-oncogene protein, plant	gi|255588387|ref|XP_002534590.1|/2.66725e-64/DNA binding protein, putative [Ricinus communis]
PGSC0003DMT400067535	942	-4.12761	Down	7.57e-09	1.68e-07	K14517|1|3e-39|160|ath:AT5G47220|ethylene-responsive transcription factor 2;K09286|2|4e-37|153|ath:AT4G17500|EREBP-like factor	gi|193237565|dbj|BAG50059.1|/2.23082e-38/transcription factor AP2-EREBP [Lotus japonicus]
PGSC0003DMT400068964	731	-3.49826	Down	9.37e-08	1.82e-06	-	gi|389986113|gb|AFL46174.1|/3.67299e-25/jasmonate ZIM domain protein j [Nicotiana attenuata]
PGSC0003DMT400097475	858	-3.47554	Down	1.99e-05	0.000259012	-	gi|356560037|ref|XP_003548302.1|/3.67191e-13/PREDICTED: TMV resistance protein N-like [Glycine max]
PGSC0003DMT400026261	756	-3.43372	Down	1.6e-11	4.81e-10	-	gi|291197392|emb|CBK52316.1|/2.41745e-92/Nb cell deth marker [Nicotiana benthamiana]
PGSC0003DMT400021349	909	-3.37272	Down	1.05e-18	5.31e-17	-	-
PGSC0003DMT400037882	3454	-3.22072	Down	1.29e-09	3.12e-08	-	gi|225434018|ref|XP_002272273.1|/3.28909e-162/PREDICTED: uncharacterized protein LOC100254306 [Vitis vinifera]
PGSC0003DMT400021314	1052	-3.18755	Down	2.4e-09	5.62e-08	K09286|1|2e-13|68.9|ath:AT1G43160|EREBP-like factor	gi|129560507|dbj|BAF48804.1|/1.40119e-39/wound-responsive AP2 like factor 2 [Nicotiana tabacum]
PGSC0003DMT400010886	871	-3.12761	Down	1.1e-31	9.91e-30	-	gi|53830843|gb|AAU95244.1|/2.51001e-142/putative thaumatin-like protein [Solanum tuberosum]
PGSC0003DMT400021274	990	-3.08322	Down	1.52e-08	3.25e-07	K09286|1|8e-09|49.3|ath:AT1G43160|EREBP-like factor	gi|129560507|dbj|BAF48804.1|/1.62106e-51/wound-responsive AP2 like factor 2 [Nicotiana tabacum]
PGSC0003DMT400047339	634	-3.0605	Down	1.1e-12	3.74e-11	-	gi|225447659|ref|XP_002275321.1|/6.49368e-23/PREDICTED: uncharacterized protein LOC100263064 [Vitis vinifera]
PGSC0003DMT400031899	1463	-3.04669	Down	2.8e-08	5.8e-07	K13422|1|4e-38|157|aly:ARALYDRAFT_890840|transcription factor MYC2	gi|334200172|gb|AEG74013.1|/2.30621e-89/lMYC3 [Hevea brasiliensis]
PGSC0003DMT400073770	2281	-2.95769	Down	4.85e-05	0.000581816	-	gi|225431495|ref|XP_002274844.1|/0/PREDICTED: uncharacterized protein LOC100265977 [Vitis vinifera]
PGSC0003DMT400073749	1402	-2.93122	Down	1.72e-07	3.23e-06	K10256|1|8e-164|575|rcu:RCOM_0503360|omega-6 fatty acid desaturase (delta-12 desaturase) [EC:1.14.19.-]	gi|157087398|gb|ABV21586.1|/5.08911e-179/fatty acid desaturase [Capsicum annuum]
PGSC0003DMT400063292	2460	-2.89057	Down	5.2e-06	7.65e-05	K04710|1|2e-83|308|pop:POPTR_836807|ceramide synthetase [EC:2.3.1.24]	gi|350537971|ref|NP_001234320.1|/4.00479e-135/protein ASC1 [Solanum lycopersicum]
PGSC0003DMT400025786	965	-2.8784	Down	2.44e-21	1.44e-19	-	gi|255539066|ref|XP_002510598.1|/3.25145e-32/conserved hypothetical protein [Ricinus communis]
PGSC0003DMT400026994	1028	-2.84875	Down	9.7e-13	3.31e-11	K07304|1|5e-26|116|ath:AT4G25130|peptide-methionine (S)-S-oxide reductase [EC:1.8.4.11]	gi|296087255|emb|CBI33629.3|/1.09292e-81/unnamed protein product [Vitis vinifera]
PGSC0003DMT400012338	2161	-2.83811	Down	9.45e-06	0.000131142	K12125|1|7e-40|164|aly:ARALYDRAFT_481449|protein EARLY FLOWERING 3	gi|224070734|ref|XP_002303218.1|/1.47246e-77/predicted protein [Populus trichocarpa]
PGSC0003DMT400028172	1701	-2.83811	Down	7.12e-15	2.87e-13	K13946|1|5e-11|67.8|smo:SELMODRAFT_176094|auxin influx carrier (AUX1 LAX family);K15015|2|5e-11|67.8|ath:AT5G02170|solute carrier family 32 (vesicular inhibitory amino acid transporter)	gi|359474803|ref|XP_003631535.1|/2.40389e-149/PREDICTED: lysine histidine transporter-like 8-like [Vitis vinifera]
PGSC0003DMT400035757	1252	-2.77127	Down	8.91e-11	2.47e-09	K13430|1|9e-44|176|zma:100283091|serine/threonine-protein kinase PBS1 [EC:2.7.11.1];K00924|5|3e-41|167|aly:ARALYDRAFT_486409|[EC:2.7.1.-]	gi|224117692|ref|XP_002317644.1|/7.16365e-89/predicted protein [Populus trichocarpa]
PGSC0003DMT400005534	1715	-2.71549	Down	3.33e-06	5.04e-05	K00799|1|5e-35|147|vvi:100242547|glutathione S-transferase [EC:2.5.1.18]	gi|224708780|gb|ACN60408.1|/5.04906e-46/glutathione S-transferase [Capsicum annuum]
PGSC0003DMT400070951	1450	-2.70771	Down	3.64e-07	6.52e-06	K00261|1|0.0|751|aly:ARALYDRAFT_487575|glutamate dehydrogenase (NAD(P)+) [EC:1.4.1.3]	gi|12229785|sp|O04937.1|DHEA_NICPL/0/RecName: Full=Glutamate dehydrogenase A; Short=GDH A
PGSC0003DMT400048814	384	-2.63781	Down	1.43e-08	3.08e-07	-	gi|224105067|ref|XP_002313673.1|/5.49449e-18/predicted protein [Populus trichocarpa]
PGSC0003DMT400039492	846	-2.61373	Down	2.85e-09	6.62e-08	-	gi|73920925|gb|AAZ94187.1|/1.52286e-64/Kunitz-type protease inhibitor precursor [Solanum tuberosum]
PGSC0003DMT400012663	598	-2.58112	Down	9.35e-33	8.7e-31	-	gi|359491947|ref|XP_003634344.1|/8.87677e-16/PREDICTED: uncharacterized protein LOC100267722 [Vitis vinifera]
PGSC0003DMT400007870	914	-2.57066	Down	4.7e-44	6.58e-42	-	gi|53830831|gb|AAU95237.1|/2.5964e-153/osmotin-like protein [Solanum phureja]
PGSC0003DMT400069218	1409	-2.55715	Down	2.89e-16	1.28e-14	K06892|1|4e-110|396|pop:POPTR_550478|;K00475|3|8e-57|219|vvi:100233079|naringenin 3-dioxygenase [EC:1.14.11.9]	gi|350540006|ref|NP_001233840.1|/3.56153e-164/flavonoid biosynthesis oxidoreductase protein [Solanum lycopersicum]
PGSC0003DMT400047338	382	-2.53253	Down	8.05e-12	2.52e-10	-	gi|118489034|gb|ABK96324.1|/8.52796e-11/unknown [Populus trichocarpa x Populus deltoides]
PGSC0003DMT400040144	618	-2.50948	Down	1.38e-07	2.62e-06	-	gi|2346976|dbj|BAA21922.1|/2.756e-63/ZPT2-13 [Petunia x hybrida]
PGSC0003DMT400058621	1848	-2.50468	Down	2.83e-12	9.23e-11	-	gi|297528375|gb|ADI46217.1|/0/CMPG1b [Solanum tuberosum]
PGSC0003DMT400079839	1003	-2.49826	Down	1.23e-10	3.34e-09	K00799|1|9e-81|298|gmx:547936|glutathione S-transferase [EC:2.5.1.18]	gi|350534742|ref|NP_001234157.1|/4.10183e-110/glutathione S-transferase-like protein [Solanum lycopersicum]
PGSC0003DMT400023233	585	-2.49826	Down	6.39e-06	9.22e-05	-	gi|388515291|gb|AFK45707.1|/4.05225e-58/unknown [Lotus japonicus]
PGSC0003DMT400082121	1025	-2.44579	Down	2.17e-06	3.39e-05	K00676|1|3e-14|77.4|ppp:PHYPADRAFT_104139|ribosomal-protein-alanine N-acetyltransferase [EC:2.3.1.128]	gi|224111148|ref|XP_002315763.1|/1.0955e-57/predicted protein [Populus trichocarpa]
PGSC0003DMT400035590	2239	-2.43372	Down	5.2e-30	4.48e-28	K00487|1|0.0|757|vvi:100251539|trans-cinnamate 4-monooxygenase [EC:1.14.13.11]	gi|14423323|gb|AAK62344.1|/0/elicitor-inducible cytochrome P450 [Nicotiana tabacum]
PGSC0003DMT400062084	1821	-2.38278	Down	3.86e-10	9.9e-09	K01058|1|3e-85|314|aly:ARALYDRAFT_322142|phospholipase A1 [EC:3.1.1.32]	gi|269996964|gb|ACZ57767.1|/0/glycerolipase A1 [Nicotiana attenuata]
PGSC0003DMT400071045	1266	-2.37272	Down	2.49e-07	4.57e-06	K04125|1|6e-134|475|pop:POPTR_550316|gibberellin 2-oxidase [EC:1.14.11.13]	gi|350538337|ref|NP_001234338.1|/1.75364e-167/gibberellin 2-oxidase 2 [Solanum lycopersicum]
PGSC0003DMT400079840	747	-2.36333	Down	6.53e-06	9.4e-05	K00799|1|3e-78|289|gmx:547936|glutathione S-transferase [EC:2.5.1.18]	gi|350534742|ref|NP_001234157.1|/1.76427e-103/glutathione S-transferase-like protein [Solanum lycopersicum]
PGSC0003DMT400076209	4614	-2.35032	Down	1.47e-39	1.79e-37	K05681|1|6e-48|192|cme:CMS467C|ATP-binding cassette, subfamily G (WHITE), member 2;K12843|5|8e-44|178|vvi:100248403|U4/U6 small nuclear ribonucleoprotein PRP3	gi|328923705|gb|AEB65936.1|/0/ABCG subfamily transporter [Solanum tuberosum]
PGSC0003DMT400038283	932	-2.32138	Down	8.3e-26	6.19e-24	-	gi|350538913|ref|NP_001234877.1|/2.80179e-118/N-hydroxycinnamoyl-CoA:tyramine N-hydroxycinnamoyl transferase THT1-3 [Solanum lycopersicum]
PGSC0003DMT400011563	618	-2.30561	Down	1.33e-54	2.39e-52	-	gi|350539691|ref|NP_001234246.1|/2.1736e-76/proteinase inhibitor type-2 CEVI57 precursor [Solanum lycopersicum]
PGSC0003DMT400039541	618	-2.21787	Down	4.37e-14	1.66e-12	-	gi|350539691|ref|NP_001234246.1|/3.13141e-83/proteinase inhibitor type-2 CEVI57 precursor [Solanum lycopersicum]
PGSC0003DMT400074709	1388	-2.21707	Down	2.63e-11	7.75e-10	K01590|1|3e-155|546|rcu:RCOM_1170790|histidine decarboxylase [EC:4.1.1.22]	gi|350538887|ref|NP_001233852.1|/0/aromatic amino acid decarboxylase 1B [Solanum lycopersicum]
PGSC0003DMT400054947	1402	-2.20875	Down	2.43e-07	4.48e-06	-	gi|76884939|gb|ABA59556.1|/0/U-box protein [Capsicum annuum]
PGSC0003DMT400093936	3702	-2.20875	Down	2.43e-07	4.48e-06	K01537|1|0.0|750|aly:ARALYDRAFT_898774|Ca2+-transporting ATPase [EC:3.6.3.8]	gi|225432830|ref|XP_002279629.1|/0/PREDICTED: putative calcium-transporting ATPase 13, plasma membrane-type-like [Vitis vinifera]
PGSC0003DMT400017477	429	-2.18755	Down	1.22e-06	2.01e-05	-	gi|224138054|ref|XP_002322718.1|/1.2015e-12/predicted protein [Populus trichocarpa]
PGSC0003DMT400066574	1626	-2.15361	Down	2.63e-29	2.2e-27	K13496|1|1e-119|428|ath:AT2G36760|UDP-glucosyl transferase 73C [EC:2.4.1.-]	gi|1359905|emb|CAA59450.1|/0/twi1 [Solanum lycopersicum]
PGSC0003DMT400044562	1099	-2.15361	Down	5.34e-09	1.2e-07	K08235|1|7e-106|382|pop:POPTR_711461|xyloglucan:xyloglucosyl transferase [EC:2.4.1.207];K14504|5|4e-104|376|vvi:100256520|xyloglucan:xyloglucosyl transferase TCH4 [EC:2.4.1.207]	gi|88683124|emb|CAJ77496.1|/8.98491e-154/putative xyloglucan endotransglycosylase precursor [Solanum tuberosum]
PGSC0003DMT400038291	946	-2.14931	Down	1.81e-09	4.3e-08	-	gi|24745596|dbj|BAC23029.1|/9.84136e-135/tyramine hydroxycinnamoyl transferase [Solanum tuberosum]
PGSC0003DMT400028799	911	-2.14499	Down	1.83e-41	2.41e-39	-	gi|10798750|dbj|BAB16427.1|/4.22884e-63/NtEIG-E80 [Nicotiana tabacum]
PGSC0003DMT400014397	1821	-2.12553	Down	5.52e-22	3.38e-20	K02183|1|3e-94|344|pop:POPTR_825902|calmodulin	gi|357521187|ref|XP_003630882.1|/2.36919e-134/hypothetical protein MTR_8g104510 [Medicago truncatula]
PGSC0003DMT400040627	1464	-2.12275	Down	1.04e-05	0.000143399	K06119|1|1e-10|66.6|ppp:PHYPADRAFT_118377|sulfoquinovosyltransferase [EC:2.4.1.-];K03857|3|2e-08|58.9|pop:POPTR_254214|phosphatidylinositol glycan, class A [EC:2.4.1.198]	gi|255557739|ref|XP_002519899.1|/0/glycosyltransferase, putative [Ricinus communis]
PGSC0003DMT400052347	1959	-2.12275	Down	1.04e-05	0.000143311	K08193|1|3e-113|407|olu:OSTLU_2927|MFS transporter, ACS family, solute carrier family 17 (sodium-dependent inorganic phosphate cotransporter), other;K12303|3|4e-77|287|cre:CHLREDRAFT_78631|MFS transporter, ACS family, solute carrier family 17 (sodium-dependent inorganic phosphate cotransporter), member 9	gi|255573881|ref|XP_002527859.1|/0/Sialin, putative [Ricinus communis]
PGSC0003DMT400000791	1141	-2.11564	Down	1.16e-06	1.91e-05	K01051|1|3e-176|615|rcu:RCOM_1049330|pectinesterase [EC:3.1.1.11]	gi|255546301|ref|XP_002514210.1|/3.37184e-175/Pectinesterase PPE8B precursor, putative [Ricinus communis]
PGSC0003DMT400066508	570	-2.10208	Down	1.99e-10	5.24e-09	-	gi|255573167|ref|XP_002527513.1|/8.58183e-18/conserved hypothetical protein [Ricinus communis]
PGSC0003DMT400040143	655	-2.08322	Down	1.75e-05	0.000229975	-	gi|2346976|dbj|BAA21922.1|/4.45897e-62/ZPT2-13 [Petunia x hybrida]
PGSC0003DMT400023672	1396	-2.08322	Down	2.11e-14	8.26e-13	-	gi|356520188|ref|XP_003528746.1|/2.63616e-10/PREDICTED: uncharacterized protein LOC100500339 [Glycine max]
PGSC0003DMT400008416	1092	-2.08322	Down	1.94e-06	3.07e-05	-	gi|359473188|ref|XP_003631260.1|/2.12189e-38/PREDICTED: uncharacterized protein LOC100852726 [Vitis vinifera]
PGSC0003DMT400047317	463	-2.06842	Down	1.1e-23	7.28e-22	-	gi|19320|emb|CAA42537.1|/1.12643e-22/wound induced protein [Solanum lycopersicum]
PGSC0003DMT400025724	906	-2.06673	Down	2.17e-11	6.45e-10	-	gi|13699079|dbj|BAB41200.1|/4.35185e-60/unnamed protein product [Nicotiana tabacum]
PGSC0003DMT400039272	1762	-2.06594	Down	3.28e-58	6.65e-56	K00517|1|6e-121|432|ath:AT3G56630|[EC:1.14.-.-];K13407|3|2e-117|421|vvi:100259592|cytochrome P450, family 94, subfamily A, polypeptide 1 (fatty acid omega-hydroxylase) [EC:1.14.-.-]	gi|308229874|gb|ADO24345.1|/0/cytochrome P450 A [Capsicum annuum]
PGSC0003DMT400078699	972	-2.03741	Down	2.31e-08	4.85e-07	K13422|1|2e-15|81.6|pop:POPTR_836925|transcription factor MYC2	gi|359480528|ref|XP_002270448.2|/9.80225e-45/PREDICTED: transcription factor bHLH25-like [Vitis vinifera]
PGSC0003DMT400080765	1513	-2.03366	Down	1.28e-198	1.92e-195	K10775|1|0.0|787|rcu:RCOM_0262230|phenylalanine ammonia-lyase [EC:4.3.1.24]	gi|400725|sp|P31425.1|PAL1_SOLTU/0/RecName: Full=Phenylalanine ammonia-lyase 1
PGSC0003DMT400052233	904	-2.03075	Down	2.03e-07	3.78e-06	K13448|1|7e-48|189|rcu:RCOM_1677910|calcium-binding protein CML	gi|255536949|ref|XP_002509541.1|/7.12607e-47/Polcalcin Jun o, putative [Ricinus communis]
PGSC0003DMT400040520	924	-2.02182	Down	3.03e-14	1.17e-12	K00083|1|7e-107|385|pop:POPTR_667694|cinnamyl-alcohol dehydrogenase [EC:1.1.1.195]	gi|25815120|emb|CAD29291.1|/1.78419e-141/alcohol NADP+ oxidoreductase [Solanum tuberosum]
PGSC0003DMT400038296	1656	-2.01733	Down	2.57e-13	9.28e-12	K01590|1|7e-156|548|rcu:RCOM_1170790|histidine decarboxylase [EC:4.1.1.22]	gi|350538737|ref|NP_001233845.1|/0/aromatic amino acid decarboxylase 1A [Solanum lycopersicum]
PGSC0003DMT400015429	2203	-2.00922	Down	1.61e-05	0.00021322	K13416|1|9e-62|236|aly:ARALYDRAFT_491347|brassinosteroid insensitive 1-associated receptor kinase 1 [EC:2.7.10.1 2.7.11.1];K04733|3|1e-61|236|smo:SELMODRAFT_159261|interleukin-1 receptor-associated kinase 4 [EC:2.7.11.1];K13418|4|3e-61|235|aly:ARALYDRAFT_895025|somatic embryogenesis receptor kinase 1 [EC:2.7.10.1 2.7.11.1]	gi|224082334|ref|XP_002306651.1|/0/predicted protein [Populus trichocarpa]
PGSC0003DMT400017741	456	-2.00076	Down	4.84e-05	0.000580218	-	-
PGSC0003DMT400044668	2950	-1.99749	Down	9.93e-07	1.66e-05	K13417|1|3e-57|222|ath:AT2G13790|somatic embryogenesis receptor kinase 4 [EC:2.7.10.1 2.7.11.1];K13416|3|4e-57|221|rcu:RCOM_1534760|brassinosteroid insensitive 1-associated receptor kinase 1 [EC:2.7.10.1 2.7.11.1];K04733|4|5e-57|221|smo:SELMODRAFT_159261|interleukin-1 receptor-associated kinase 4 [EC:2.7.11.1];K13418|5|9e-57|220|rcu:RCOM_0186340|somatic embryogenesis receptor kinase 1 [EC:2.7.10.…	gi|208429106|gb|ACI26722.1|/0/receptor-like kinase [Nicotiana glutinosa]
PGSC0003DMT400036885	779	-1.99576	Down	2.13e-08	4.5e-07	K11975|1|4e-22|103|smo:SELMODRAFT_48577|E3 ubiquitin-protein ligase RNF144 [EC:6.3.2.19];K11971|2|8e-10|62.4|olu:OSTLU_119676|E3 ubiquitin-protein ligase RNF14 [EC:6.3.2.19];K11968|3|8e-10|62.4|smo:SELMODRAFT_123625|ariadne-1	gi|356560194|ref|XP_003548379.1|/1.17078e-36/PREDICTED: probable E3 ubiquitin-protein ligase RNF144A-like [Glycine max]
PGSC0003DMT400047342	523	-1.98193	Down	2.73e-25	1.97e-23	-	gi|255569619|ref|XP_002525775.1|/2.73212e-22/conserved hypothetical protein [Ricinus communis]
PGSC0003DMT400038215	3056	-1.98134	Down	8.84e-06	0.000123549	K13420|1|8e-59|227|pop:POPTR_1075175|LRR receptor-like serine/threonine-protein kinase FLS2 [EC:2.7.11.1]	gi|255539443|ref|XP_002510786.1|/9.85567e-171/serine-threonine protein kinase, plant-type, putative [Ricinus communis]
PGSC0003DMT400039412	1611	-1.97451	Down	7.47e-14	2.8e-12	K00517|1|6e-121|432|ath:AT3G56630|[EC:1.14.-.-];K13407|3|3e-114|410|vvi:100259592|cytochrome P450, family 94, subfamily A, polypeptide 1 (fatty acid omega-hydroxylase) [EC:1.14.-.-]	gi|308229874|gb|ADO24345.1|/0/cytochrome P450 A [Capsicum annuum]
PGSC0003DMT400014949	1604	-1.97164	Down	1.85e-53	3.22e-51	K13426|1|7e-15|80.5|ath:AT4G23550|WRKY transcription factor 29;K13424|4|3e-13|75.1|rcu:RCOM_0849600|WRKY transcription factor 33	gi|209978913|gb|ACJ04728.1|/6.93981e-167/WRKY transcription factor-30 [Capsicum annuum]
PGSC0003DMT400053964	2134	-1.95769	Down	4.86e-06	7.18e-05	K05356|1|1e-21|103|sbi:SORBI_0011s005450|all-trans-nonaprenyl-diphosphate synthase [EC:2.5.1.84 2.5.1.85];K08770|2|7e-19|94.4|aly:ARALYDRAFT_915730|ubiquitin C	gi|225016149|gb|ACN78973.1|/5.85953e-95/copia-type polyprotein [Glycine max]
PGSC0003DMT400051868	1650	-1.95769	Down	7.99e-05	0.000908286	-	gi|147805938|emb|CAN67759.1|/1.23076e-134/hypothetical protein VITISV_002575 [Vitis vinifera]
PGSC0003DMT400028619	1049	-1.94995	Down	9.69e-28	7.58e-26	K00799|1|9e-74|275|vvi:100242547|glutathione S-transferase [EC:2.5.1.18]	gi|60459397|gb|AAX20044.1|/1.99113e-78/probable glutathione-S-transferase [Capsicum annuum]
PGSC0003DMT400082749	1698	-1.93737	Down	2.67e-06	4.11e-05	-	gi|225444875|ref|XP_002279373.1|/1.2232e-177/PREDICTED: uncharacterized protein LOC100256072 [Vitis vinifera]
PGSC0003DMT400038286	918	-1.93122	Down	4.35e-05	0.000527331	-	gi|24745596|dbj|BAC23029.1|/3.23886e-119/tyramine hydroxycinnamoyl transferase [Solanum tuberosum]
PGSC0003DMT400071761	1908	-1.92824	Down	1.42e-11	4.28e-10	K00423|1|3e-163|529|vvi:100251280|L-ascorbate oxidase [EC:1.10.3.3]	gi|350537917|ref|NP_001234829.1|/0/ascorbate oxidase precursor [Solanum lycopersicum]
PGSC0003DMT400030855	965	-1.92452	Down	7.96e-06	0.000112361	-	gi|224102031|ref|XP_002312517.1|/3.5949e-31/predicted protein [Populus trichocarpa]
PGSC0003DMT400074719	1591	-1.92194	Down	4.12e-11	1.18e-09	K01590|1|3e-155|546|rcu:RCOM_1170790|histidine decarboxylase [EC:4.1.1.22]	gi|350538887|ref|NP_001233852.1|/0/aromatic amino acid decarboxylase 1B [Solanum lycopersicum]
PGSC0003DMT400057622	4767	-1.90919	Down	2.38e-05	0.000304844	-	gi|359496904|ref|XP_003635366.1|/4.73263e-106/PREDICTED: uncharacterized protein LOC100266951 [Vitis vinifera]
PGSC0003DMT400002053	2019	-1.906	Down	8.99e-136	5.47e-133	-	gi|147857446|emb|CAN78649.1|/1.91854e-51/hypothetical protein VITISV_036363 [Vitis vinifera]
PGSC0003DMT400002736	4129	-1.89819	Down	3.71e-11	1.08e-09	K04733|1|2e-58|226|smo:SELMODRAFT_159261|interleukin-1 receptor-associated kinase 4 [EC:2.7.11.1];K13430|2|4e-58|225|osa:4329463|serine/threonine-protein kinase PBS1 [EC:2.7.11.1]	gi|255550026|ref|XP_002516064.1|/0/Serine/threonine-protein kinase PBS1, putative [Ricinus communis]
PGSC0003DMT400084225	1410	-1.89057	Down	2.39e-06	3.72e-05	K01206|1|4e-60|230|ath:AT1G67830|alpha-L-fucosidase [EC:3.2.1.51];K00514|3|6e-24|110|rcu:RCOM_1428040|zeta-carotene desaturase [EC:1.3.5.6]	gi|358249128|ref|NP_001240253.1|/1.97826e-130/uncharacterized protein LOC100780915 precursor [Glycine max]
PGSC0003DMT400053122	1057	-1.87929	Down	9.72e-21	5.48e-19	K13426|1|2e-08|58.5|ath:AT4G23550|WRKY transcription factor 29;K13425|3|5e-08|57.0|pop:POPTR_755334|WRKY transcription factor 22;K13424|5|2e-07|54.7|rcu:RCOM_0664190|WRKY transcription factor 33	gi|7406995|gb|AAF61863.1|AF193770_1/6.95077e-71/DNA-binding protein 3 [Nicotiana tabacum]
PGSC0003DMT400032938	1008	-1.87572	Down	2.74e-194	3.86e-191	-	gi|118481089|gb|ABK92498.1|/1.06028e-73/unknown [Populus trichocarpa]
PGSC0003DMT400064403	1220	-1.8733	Down	3.81e-18	1.86e-16	-	gi|56542451|gb|AAV92890.1|/3.58136e-45/Avr9/Cf-9 rapidly elicited protein 20, partial [Nicotiana tabacum]
PGSC0003DMT400056986	780	-1.87114	Down	2.7e-115	1.22e-112	K03686|1|2e-10|64.7|zma:100191825|molecular chaperone DnaJ;K09527|2|8e-10|62.4|cre:CHLREDRAFT_146571|DnaJ homolog subfamily C member 7;K09531|3|1e-09|61.6|vcn:VOLCADRAFT_95730|DnaJ homolog subfamily C member 11	gi|255579560|ref|XP_002530622.1|/2.71864e-33/chaperone protein DNAj, putative [Ricinus communis]
PGSC0003DMT400027065	1653	-1.86981	Down	2.7e-15	1.13e-13	-	gi|356572112|ref|XP_003554214.1|/3.24081e-26/PREDICTED: uncharacterized protein LOC100810028 [Glycine max]
PGSC0003DMT400070424	1530	-1.86749	Down	1.35e-07	2.56e-06	-	gi|48210049|gb|AAT40548.1|/0/Putative vicilin, identical [Solanum demissum]
PGSC0003DMT400074364	2444	-1.85069	Down	2.89e-162	2.32e-159	K12795|1|8e-130|462|vvi:100244083|suppressor of G2 allele of SKP1	gi|29468339|gb|AAO85509.1|/3.24475e-145/SGT1 [Nicotiana benthamiana]
PGSC0003DMT400083089	4129	-1.84875	Down	4.08e-08	8.3e-07	K13415|1|6e-129|461|ath:AT4G39400|protein brassinosteroid insensitive 1 [EC:2.7.10.1 2.7.11.1]	gi|359491677|ref|XP_002281604.2|/0/PREDICTED: probable LRR receptor-like serine/threonine-protein kinase At1g74360-like [Vitis vinifera]
PGSC0003DMT400054793	1614	-1.84875	Down	2.75e-33	2.66e-31	K13120|1|8e-129|459|vvi:100263357|protein FAM32A;K08900|2|9e-117|419|mtr:MTR_2g076970|mitochondrial chaperone BCS1	gi|356542322|ref|XP_003539617.1|/1.80715e-122/PREDICTED: uncharacterized protein LOC100778503 [Glycine max]
PGSC0003DMT400075375	3668	-1.83324	Down	6.26e-05	0.000729202	K13457|1|4e-59|228|vvi:100252764|disease resistance protein RPM1	gi|255544065|ref|XP_002513095.1|/2.8142e-127/Disease resistance protein RPM1, putative [Ricinus communis]
PGSC0003DMT400038335	3600	-1.82865	Down	3.84e-29	3.17e-27	K11446|1|3e-58|225|aly:ARALYDRAFT_893094|histone demethylase JARID1 [EC:1.14.11.-]	gi|225427118|ref|XP_002276932.1|/0/PREDICTED: uncharacterized protein LOC100266131 [Vitis vinifera]
PGSC0003DMT400005546	1022	-1.82865	Down	6.35e-07	1.09e-05	K00799|1|1e-53|208|vvi:100242547|glutathione S-transferase [EC:2.5.1.18]	gi|350536817|ref|NP_001234778.1|/2.56554e-99/glutathione S-transferase-like protein [Solanum lycopersicum]
PGSC0003DMT400096663	639	-1.82018	Down	3.39e-05	0.00042219	-	gi|290578583|gb|ADD51186.1|/1.00199e-18/tumor-related protein [Vitis cinerea var. helleri x Vitis riparia]
PGSC0003DMT400011236	2230	-1.81782	Down	4.85e-21	2.8e-19	K04733|1|6e-56|217|smo:SELMODRAFT_159261|interleukin-1 receptor-associated kinase 4 [EC:2.7.11.1];K05658|3|1e-51|203|vvi:100262734|ATP-binding cassette, subfamily B (MDR/TAP), member 1;K00924|4|2e-51|202|ath:AT1G14370|[EC:2.7.1.-]	gi|225470605|ref|XP_002262748.1|/0/PREDICTED: L-type lectin-domain containing receptor kinase IX.1-like [Vitis vinifera]
PGSC0003DMT400057781	2123	-1.79943	Down	1e-05	0.000138262	K00422|1|1e-146|518|vvi:100256583|polyphenol oxidase [EC:1.10.3.1]	gi|222093457|gb|ACM43505.1|/0/polyphenoloxidase [Camellia nitidissima]
PGSC0003DMT400013664	2219	-1.79806	Down	8.23e-16	3.57e-14	-	gi|225437689|ref|XP_002279803.1|/0/PREDICTED: uncharacterized protein LOC100264112 [Vitis vinifera]
PGSC0003DMT400089589	2364	-1.79371	Down	3.16e-08	6.49e-07	K01537|1|3e-101|368|ath:AT3G22910|Ca2+-transporting ATPase [EC:3.6.3.8]	gi|297737128|emb|CBI26329.3|/9.70207e-147/unnamed protein product [Vitis vinifera]
PGSC0003DMT400045795	609	-1.7751	Down	4.63e-21	2.68e-19	-	-
PGSC0003DMT400036927	2202	-1.77229	Down	3.52e-16	1.56e-14	K14684|1|0.0|787|rcu:RCOM_1503150|solute carrier family 25 (mitochondrial phosphate transporter), member 23/24/25/41	gi|255540015|ref|XP_002511072.1|/0/Succinate/fumarate mitochondrial transporter, putative [Ricinus communis]
PGSC0003DMT400031158	2880	-1.76603	Down	4.85e-07	8.49e-06	K13428|1|0.0|668|aly:ARALYDRAFT_488953|LRR receptor-like serine/threonine-protein kinase EFR [EC:2.7.11.1];K13420|3|1e-111|402|sbi:SORBI_06g028760|LRR receptor-like serine/threonine-protein kinase FLS2 [EC:2.7.11.1]	gi|359486510|ref|XP_002271317.2|/0/PREDICTED: probable LRR receptor-like serine/threonine-protein kinase At3g47570-like, partial [Vitis vinifera]
PGSC0003DMT400064142	697	-1.76504	Down	6.08e-30	5.19e-28	K08234|1|7e-07|52.4|cre:CHLREDRAFT_143257|glyoxylase I family protein	gi|225448138|ref|XP_002263444.1|/1.72671e-62/PREDICTED: uncharacterized protein LOC100266411 [Vitis vinifera]
PGSC0003DMT400067826	1588	-1.76313	Down	5.55e-16	2.42e-14	-	gi|255551442|ref|XP_002516767.1|/0/Gamma-glutamyl-gamma-aminobutyrate hydrolase, putative [Ricinus communis]
PGSC0003DMT400015111	1005	-1.74618	Down	1.41e-06	2.29e-05	K13448|1|3e-47|187|vvi:100247858|calcium-binding protein CML	gi|12963415|gb|AAK11255.1|AF329729_1/1.25233e-58/regulator of gene silencing [Nicotiana tabacum]
PGSC0003DMT400077929	1802	-1.73793	Down	4.36e-72	1.1e-69	-	gi|350539181|ref|NP_001234635.1|/0/auxin-regulated protein [Solanum lycopersicum]
PGSC0003DMT400003364	938	-1.73529	Down	2.55e-05	0.000324818	K13448|1|5e-19|93.2|ath:AT3G59440|calcium-binding protein CML	gi|255637487|gb|ACU19070.1|/9.34485e-29/unknown [Glycine max]
PGSC0003DMT400091158	1485	-1.73529	Down	2.55e-05	0.000324634	K04733|1|1e-48|192|aly:ARALYDRAFT_916421|interleukin-1 receptor-associated kinase 4 [EC:2.7.11.1];K13430|5|1e-28|125|rcu:RCOM_1078760|serine/threonine-protein kinase PBS1 [EC:2.7.11.1]	gi|359488516|ref|XP_003633769.1|/1.26176e-58/PREDICTED: receptor-like protein kinase FERONIA-like [Vitis vinifera]
PGSC0003DMT400047343	582	-1.73377	Down	6.08e-38	6.96e-36	-	gi|388506148|gb|AFK41140.1|/2.79611e-27/unknown [Medicago truncatula]
PGSC0003DMT400000875	1609	-1.72109	Down	1.15e-33	1.13e-31	K14861|1|3e-17|88.2|gmx:100777901|nucleolar pre-ribosomal-associated protein 1	gi|350536071|ref|NP_001234228.1|/0/salt responsive protein 2 [Solanum lycopersicum]
PGSC0003DMT400024676	1677	-1.72065	Down	6.26e-09	1.4e-07	-	gi|255548624|ref|XP_002515368.1|/1.73894e-51/conserved hypothetical protein [Ricinus communis]
PGSC0003DMT400063400	3688	-1.71327	Down	3.63e-07	6.5e-06	K13415|1|1e-126|452|ath:AT4G39400|protein brassinosteroid insensitive 1 [EC:2.7.10.1 2.7.11.1]	gi|255547303|ref|XP_002514709.1|/0/Brassinosteroid LRR receptor kinase precursor, putative [Ricinus communis]
PGSC0003DMT400052381	1382	-1.71125	Down	1.74e-10	4.63e-09	K15227|1|4e-108|390|rcu:RCOM_0003340|arogenate dehydrogenase (NADP+), plant [EC:1.3.1.78]	gi|325516254|gb|ADZ24705.1|/0/arogenate dehydrogenase 2 [Solanum pennellii]
PGSC0003DMT400076705	1265	-1.70771	Down	1.5e-14	5.96e-13	-	gi|350534760|ref|NP_001234158.1|/1.53107e-163/glucan endo-1,3-beta-D-glucosidase precursor [Solanum lycopersicum]
PGSC0003DMT400036833	1809	-1.70471	Down	7.47e-05	0.000856479	K07192|1|3e-180|630|rcu:RCOM_0866800|flotillin	gi|365222926|gb|AEW69815.1|/0/Hop-interacting protein THI116 [Solanum lycopersicum]
PGSC0003DMT400023448	2078	-1.70213	Down	4.04e-05	0.000492103	K13416|1|2e-37|155|ath:AT4G33430|brassinosteroid insensitive 1-associated receptor kinase 1 [EC:2.7.10.1 2.7.11.1];K04733|3|9e-37|153|smo:SELMODRAFT_33807|interleukin-1 receptor-associated kinase 4 [EC:2.7.11.1];K13418|4|2e-36|152|vvi:100247683|somatic embryogenesis receptor kinase 1 [EC:2.7.10.1 2.7.11.1];K13417|5|3e-36|151|aly:ARALYDRAFT_899604|somatic embryogenesis receptor kinase 4 [EC:2.7.10…	gi|359490866|ref|XP_002267505.2|/3.97776e-165/PREDICTED: probable receptor-like protein kinase At5g39030-like [Vitis vinifera]
PGSC0003DMT400049933	717	-1.6962	Down	1.5e-10	4.03e-09	K13425|1|1e-25|114|vvi:100256849|WRKY transcription factor 22;K13426|4|2e-20|97.1|pop:POPTR_646672|WRKY transcription factor 29	gi|357507585|ref|XP_003624081.1|/1.91624e-27/WRKY transcription factor [Medicago truncatula]
PGSC0003DMT400040051	2338	-1.69255	Down	7.44e-38	8.42e-36	K13120|1|9e-132|469|vvi:100263357|protein FAM32A;K08900|2|2e-128|458|pop:POPTR_550987|mitochondrial chaperone BCS1	gi|224094843|ref|XP_002310261.1|/1.62466e-162/predicted protein [Populus trichocarpa]
PGSC0003DMT400040298	754	-1.68894	Down	9.63e-20	5.17e-18	-	gi|255558384|ref|XP_002520219.1|/4.78405e-40/Gibberellin-regulated protein 3 precursor, putative [Ricinus communis]
PGSC0003DMT400054824	1470	-1.68808	Down	9.34e-08	1.81e-06	-	gi|225446871|ref|XP_002283883.1|/6.41877e-31/PREDICTED: uncharacterized protein LOC100259123 [Vitis vinifera]
PGSC0003DMT400072375	1872	-1.68254	Down	1.11e-53	1.97e-51	-	gi|255585735|ref|XP_002533549.1|/2.06705e-157/calmodulin binding protein, putative [Ricinus communis]
PGSC0003DMT400063083	3205	-1.66818	Down	2.41e-08	5.04e-07	K07195|1|0.0|632|vvi:100265529|exocyst complex component 7	gi|225457209|ref|XP_002280826.1|/9.39645e-180/PREDICTED: uncharacterized protein LOC100265529 [Vitis vinifera]
PGSC0003DMT400085840	678	-1.66818	Down	4.88e-07	8.53e-06	-	-
PGSC0003DMT400005836	992	-1.66818	Down	1.01e-05	0.00013959	K14517|1|2e-29|127|ath:AT5G47220|ethylene-responsive transcription factor 2;K09286|2|1e-28|125|ath:AT4G17500|EREBP-like factor	gi|319992787|emb|CBJ55932.1|/2.41426e-30/ethylene response factor 2.1 [Bupleurum kaoi]
PGSC0003DMT400050271	942	-1.66818	Down	8e-08	1.57e-06	K13448|1|2e-17|87.8|ath:AT3G47480|calcium-binding protein CML	gi|224141003|ref|XP_002323865.1|/5.92891e-23/predicted protein [Populus trichocarpa]
PGSC0003DMT400082472	1316	-1.66268	Down	5.65e-68	1.33e-65	-	gi|14485513|emb|CAC42087.1|/6.32072e-160/putative NAC domain protein [Solanum tuberosum]
PGSC0003DMT400033320	496	-1.65083	Down	8.49e-64	1.89e-61	-	gi|359480702|ref|XP_003632516.1|/7.15582e-11/PREDICTED: uncharacterized protein LOC100854604 [Vitis vinifera]
PGSC0003DMT400007865	739	-1.64433	Down	1.5e-16	6.78e-15	-	gi|53830836|gb|AAU95240.1|/2.38747e-129/osmotin-like protein [Solanum tuberosum]
PGSC0003DMT400076049	3390	-1.64393	Down	2.55e-06	3.95e-05	K13420|1|1e-66|253|pop:POPTR_1075175|LRR receptor-like serine/threonine-protein kinase FLS2 [EC:2.7.11.1]	gi|359493539|ref|XP_002267388.2|/1.26246e-166/PREDICTED: receptor-like protein 12-like [Vitis vinifera]
PGSC0003DMT400043869	1521	-1.63576	Down	9.62e-09	2.1e-07	-	gi|57014006|ref|YP_173477.1|/5.15079e-51/hypothetical protein NitaMp140 [Nicotiana tabacum]
PGSC0003DMT400038293	997	-1.63342	Down	1.16e-11	3.57e-10	-	gi|24745596|dbj|BAC23029.1|/3.08918e-134/tyramine hydroxycinnamoyl transferase [Solanum tuberosum]
PGSC0003DMT400024493	2370	-1.61927	Down	1.18e-34	1.2e-32	K01834|1|6e-146|516|rcu:RCOM_1034140|2,3-bisphosphoglycerate-dependent phosphoglycerate mutase [EC:5.4.2.1]	gi|255545652|ref|XP_002513886.1|/6.97417e-145/phosphoglycerate mutase, putative [Ricinus communis]
PGSC0003DMT400056985	765	-1.61905	Down	1.35e-55	2.49e-53	K09527|1|1e-10|64.7|cre:CHLREDRAFT_146571|DnaJ homolog subfamily C member 7;K09517|2|3e-10|63.9|pop:POPTR_572634|DnaJ homolog subfamily B member 11;K03686|5|4e-10|63.2|rcu:RCOM_0219890|molecular chaperone DnaJ	gi|225462060|ref|XP_002275924.1|/8.96126e-26/PREDICTED: chaperone protein dnaJ 11, chloroplastic [Vitis vinifera]
PGSC0003DMT400015634	3413	-1.61799	Down	1.07e-10	2.94e-09	K08332|1|5e-11|68.9|vcn:VOLCADRAFT_41528|vacuolar protein 8	gi|224107933|ref|XP_002314659.1|/0/predicted protein [Populus trichocarpa]
PGSC0003DMT400030388	2043	-1.61733	Down	1.04e-19	5.55e-18	K13424|1|5e-88|323|vvi:100243352|WRKY transcription factor 33	gi|34484314|gb|AAQ72790.1|/3.75291e-176/WRKY-type transcription factor [Solanum chacoense]
PGSC0003DMT400007869	957	-1.61247	Down	2.06e-73	5.33e-71	-	gi|53830830|gb|AAU95236.1|/2.81157e-153/osmotin-like protein [Solanum phureja]
PGSC0003DMT400077055	1922	-1.6116	Down	1.13e-13	4.18e-12	K00517|1|2e-98|358|ath:AT4G37340|[EC:1.14.-.-]	gi|85068600|gb|ABC69380.1|/0/CYP81C6v2 [Nicotiana tabacum]
PGSC0003DMT400042702	1632	-1.60678	Down	4.55e-05	0.000548486	K00517|1|0.0|669|ath:AT5G09970|[EC:1.14.-.-];K09754|5|6e-67|253|gmx:100811080|coumaroylquinate(coumaroylshikimate) 3'-monooxygenase [EC:1.14.13.36]	gi|225438563|ref|XP_002280007.1|/0/PREDICTED: cytochrome P450 78A4-like [Vitis vinifera]
PGSC0003DMT400071043	1263	-1.60678	Down	5.48e-07	9.5e-06	K04125|1|1e-143|508|pop:POPTR_550316|gibberellin 2-oxidase [EC:1.14.11.13]	gi|350536311|ref|NP_001234752.1|/1.57173e-176/gibberellin 2-oxidase [Solanum lycopersicum]
PGSC0003DMT400089336	2718	-1.60259	Down	2.3e-08	4.83e-07	K01537|1|0.0|866|aly:ARALYDRAFT_898774|Ca2+-transporting ATPase [EC:3.6.3.8]	gi|225432830|ref|XP_002279629.1|/0/PREDICTED: putative calcium-transporting ATPase 13, plasma membrane-type-like [Vitis vinifera]
PGSC0003DMT400047316	520	-1.58996	Down	1.22e-28	9.85e-27	-	gi|255569619|ref|XP_002525775.1|/2.82007e-24/conserved hypothetical protein [Ricinus communis]
PGSC0003DMT400091831	1644	-1.58572	Down	8.45e-07	1.43e-05	K00924|1|1e-30|132|ath:AT5G22850|[EC:2.7.1.-]	gi|255558694|ref|XP_002520371.1|/0/basic 7S globulin 2 precursor small subunit, putative [Ricinus communis]
PGSC0003DMT400091500	3408	-1.58072	Down	3.82e-05	0.000468051	K04733|1|1e-154|546|ath:AT5G38990|interleukin-1 receptor-associated kinase 4 [EC:2.7.11.1];K13430|5|7e-69|261|aly:ARALYDRAFT_909268|serine/threonine-protein kinase PBS1 [EC:2.7.11.1]	gi|359488331|ref|XP_002277688.2|/0/PREDICTED: receptor-like protein kinase FERONIA [Vitis vinifera]
PGSC0003DMT400023487	4818	-1.57721	Down	8.43e-15	3.39e-13	K05666|1|0.0|655|olu:OSTLU_35503|ATP-binding cassette, subfamily C (CFTR/MRP), member 2;K05658|2|1e-61|237|sbi:SORBI_07g003520|ATP-binding cassette, subfamily B (MDR/TAP), member 1	gi|255545090|ref|XP_002513606.1|/0/multidrug resistance-associated protein 1, 3 (mrp1, 3), abc-transoprter, putative [Ricinus communis]
PGSC0003DMT400010342	1382	-1.56365	Down	6.03e-15	2.45e-13	K11228|1|1e-34|145|ota:Ot13g01170|mitogen-activated protein kinase kinase kinase [EC:2.7.11.1];K13414|2|8e-34|143|aly:ARALYDRAFT_489755|mitogen-activated protein kinase kinase kinase 1, plant [EC:2.7.11.25]	gi|359806525|ref|NP_001241003.1|/4.3185e-98/mitogen-activated protein kinase kinase kinase 2-like [Glycine max]
PGSC0003DMT400096083	936	-1.55895	Down	2.51e-08	5.24e-07	K01537|1|5e-144|508|ath:AT3G22910|Ca2+-transporting ATPase [EC:3.6.3.8]	gi|224107941|ref|XP_002314662.1|/9.64275e-151/autoinhibited calcium ATPase [Populus trichocarpa]
PGSC0003DMT400063080	2190	-1.55715	Down	3.2e-05	0.000399991	K07466|1|1e-11|49.3|rcu:RCOM_1469680|replication factor A1	gi|255552241|ref|XP_002517165.1|/1.97876e-146/basic 7S globulin 2 precursor small subunit, putative [Ricinus communis]
PGSC0003DMT400032088	1339	-1.55715	Down	3.2e-05	0.00039977	K13447|1|3e-86|317|vvi:100262101|respiratory burst oxidase [EC:1.6.3.- 1.11.1.-]	gi|75164735|sp|Q948U0.1|RBOHA_SOLTU/8.62604e-96/RecName: Full=Respiratory burst oxidase homolog protein A; AltName: Full=NADPH oxidase RBOHA; AltName: Full=StRBOHA
PGSC0003DMT400007905	960	-1.55354	Down	5.53e-22	3.38e-20	-	gi|53830832|gb|AAU95238.1|/6.09768e-148/osmotin-like protein [Solanum phureja]
PGSC0003DMT400018339	1550	-1.55209	Down	3.61e-98	1.33e-95	K05359|1|0.0|687|vvi:100267022|arogenate/prephenate dehydratase [EC:4.2.1.91 4.2.1.51]	gi|193290658|gb|ACF17637.1|/0/putative arogenate dehydratase [Capsicum annuum]
PGSC0003DMT400064861	2435	-1.551	Down	1.83e-11	5.47e-10	-	gi|225428558|ref|XP_002281050.1|/1.27035e-141/PREDICTED: UPF0496 protein At4g34320-like [Vitis vinifera]
PGSC0003DMT400017667	1922	-1.54851	Down	1.12e-15	4.81e-14	K13366|1|0.0|788|rcu:RCOM_0964720|polyamine oxidase (propane-1,3-diamine-forming) [EC:1.5.3.14]	gi|71043507|dbj|BAE16174.1|/0/polyamine oxidase [Nicotiana tabacum]
PGSC0003DMT400036348	954	-1.5408	Down	2.45e-16	1.1e-14	-	gi|7542598|gb|AAF63515.1|AF242731_1/4.17886e-55/TMV-induced protein I [Capsicum annuum]
PGSC0003DMT400006639	1958	-1.53068	Down	6.65e-06	9.56e-05	K01193|1|0.0|681|vvi:100232951|beta-fructofuranosidase [EC:3.2.1.26]	gi|385282634|gb|AFI57904.1|/0/cell wall invertase 1 [Prunus persica]
PGSC0003DMT400029255	1580	-1.53017	Down	5.24e-21	3e-19	-	gi|224078856|ref|XP_002305655.1|/1.47215e-36/f-box family protein [Populus trichocarpa]
PGSC0003DMT400043495	2036	-1.52888	Down	1.43e-110	5.74e-108	K01723|1|0.0|733|pop:POPTR_644172|hydroperoxide dehydratase [EC:4.2.1.92]	gi|20160362|emb|CAD29735.1|/0/allene oxide synthase [Solanum tuberosum]
PGSC0003DMT400064924	2566	-1.528	Down	1.56e-12	5.21e-11	K06694|1|2e-14|80.1|pop:POPTR_659236|26S proteasome non-ATPase regulatory subunit 10	gi|356506136|ref|XP_003521843.1|/0/PREDICTED: ankyrin repeat-containing protein At5g02620-like [Glycine max]
PGSC0003DMT400047469	522	-1.52682	Down	1.67e-06	2.67e-05	-	-
PGSC0003DMT400063744	1064	-1.52574	Down	2.1e-09	4.95e-08	-	gi|224102167|ref|XP_002334203.1|/1.55482e-86/predicted protein [Populus trichocarpa]
PGSC0003DMT400016038	1812	-1.5221	Down	1.38e-10	3.72e-09	K01568|1|0.0|1023|rcu:RCOM_0489390|pyruvate decarboxylase [EC:4.1.1.1]	gi|24745919|dbj|BAC23043.1|/0/pyruvate decarboxylase [Solanum tuberosum]
PGSC0003DMT400055257	1076	-1.52037	Down	1.75e-19	9.19e-18	-	gi|224122294|ref|XP_002318799.1|/2.69424e-62/predicted protein [Populus trichocarpa]
PGSC0003DMT400057521	1261	-1.50973	Down	2.93e-186	3.48e-183	K00430|1|4e-62|236|rcu:RCOM_0688840|peroxidase [EC:1.11.1.7]	gi|129811|sp|P15004.1|PER2_SOLLC/3.75838e-162/RecName: Full=Suberization-associated anionic peroxidase 2; AltName: Full=TMP2; Flags: Precursor
PGSC0003DMT400077648	3038	-1.50919	Down	2.7e-24	1.83e-22	K00360|1|0.0|1019|ppp:PHYPADRAFT_184973|nitrate reductase (NADH) [EC:1.7.1.1];K00387|4|2e-110|399|olu:OSTLU_3554|sulfite oxidase [EC:1.8.3.1]	gi|21165533|dbj|BAB93534.1|/0/nitrate reductase [Solanum tuberosum]
PGSC0003DMT400033769	1799	-1.50643	Down	1.01e-05	0.000139694	K03453|1|6e-13|74.3|vcn:VOLCADRAFT_102664|bile acid:Na+ symporter, BASS family	gi|359472697|ref|XP_002279060.2|/3.80326e-84/PREDICTED: uncharacterized protein LOC100252495 [Vitis vinifera]
PGSC0003DMT400066343	1013	-1.50545	Down	3.32e-21	1.94e-19	K09286|1|7e-15|79.7|ath:AT1G43160|EREBP-like factor	gi|129560505|dbj|BAF48803.1|/1.0018e-71/wound-responsive AP2 like factor 1 [Nicotiana tabacum]
PGSC0003DMT400056565	1536	-1.50545	Down	2.54e-06	3.92e-05	K13418|1|1e-51|202|rcu:RCOM_0186340|somatic embryogenesis receptor kinase 1 [EC:2.7.10.1 2.7.11.1];K13416|2|2e-51|202|aly:ARALYDRAFT_491347|brassinosteroid insensitive 1-associated receptor kinase 1 [EC:2.7.10.1 2.7.11.1]	gi|359484394|ref|XP_002285029.2|/1.19863e-152/PREDICTED: probable receptor-like protein kinase At5g20050 [Vitis vinifera]
PGSC0003DMT400082122	908	-1.49826	Down	1.86e-05	0.000243475	K00676|1|6e-15|79.7|ppp:PHYPADRAFT_104139|ribosomal-protein-alanine N-acetyltransferase [EC:2.3.1.128]	gi|225432712|ref|XP_002282836.1|/6.07251e-62/PREDICTED: uncharacterized N-acetyltransferase p20 [Vitis vinifera]
PGSC0003DMT400042608	845	-1.48657	Down	2.44e-07	4.48e-06	-	gi|12003388|gb|AAG43551.1|AF211533_1/2.73477e-67/Avr9/Cf-9 rapidly elicited protein 146 [Nicotiana tabacum]
PGSC0003DMT400015768	1916	-1.47915	Down	6.23e-05	0.000726093	-	gi|224129122|ref|XP_002320506.1|/1.97605e-43/f-box family protein [Populus trichocarpa]
PGSC0003DMT400049448	2163	-1.47554	Down	7.01e-06	0.000100071	K14494|1|6e-106|383|rcu:RCOM_0629510|DELLA protein	gi|336169731|gb|AEI25530.1|/1.235e-108/gibberellic acid insensitive protein [Solanum tuberosum]
PGSC0003DMT400054356	3064	-1.47554	Down	2.03e-07	3.79e-06	K13457|1|1e-142|505|vvi:100252764|disease resistance protein RPM1	gi|359496974|ref|XP_002264069.2|/0/PREDICTED: probable disease resistance RPP8-like protein 4-like [Vitis vinifera]
PGSC0003DMT400054965	1682	-1.47024	Down	1.47e-13	5.37e-12	K08486|1|6e-113|406|aly:ARALYDRAFT_897385|syntaxin 1B/2/3	gi|4206787|gb|AAD11808.1|/3.31598e-143/syntaxin-related protein Nt-syr1 [Nicotiana tabacum]
PGSC0003DMT400079856	1064	-1.46887	Down	3.68e-07	6.56e-06	K08235|1|1e-107|388|pop:POPTR_711461|xyloglucan:xyloglucosyl transferase [EC:2.4.1.207]	gi|88683124|emb|CAJ77496.1|/4.74447e-152/putative xyloglucan endotransglycosylase precursor [Solanum tuberosum]
PGSC0003DMT400079158	1123	-1.46045	Down	2.19e-17	1.02e-15	-	gi|3759184|dbj|BAA33810.1|/5.45232e-162/phi-1 [Nicotiana tabacum]
PGSC0003DMT400076208	4689	-1.45965	Down	8.36e-137	5.38e-134	K05681|1|6e-53|208|olu:OSTLU_38326|ATP-binding cassette, subfamily G (WHITE), member 2;K12843|3|6e-50|198|vvi:100248403|U4/U6 small nuclear ribonucleoprotein PRP3	gi|75326590|sp|Q76CU2.1|PDR1_TOBAC/0/RecName: Full=Pleiotropic drug resistance protein 1; AltName: Full=NtPDR1
PGSC0003DMT400027945	655	-1.45761	Down	2.65e-06	4.08e-05	-	-
PGSC0003DMT400015091	1130	-1.44791	Down	8.71e-62	1.89e-59	K12581|1|8e-84|308|vvi:100255985|CCR4-NOT transcription complex subunit 7/8	gi|110293351|gb|ABG66307.1|/7.74067e-132/CCR4 associated factor 1-related protein [Capsicum annuum]
PGSC0003DMT400047341	543	-1.44391	Down	2.18e-84	6.63e-82	-	gi|388506148|gb|AFK41140.1|/1.97536e-26/unknown [Medicago truncatula]
PGSC0003DMT400022089	3897	-1.44339	Down	2.27e-13	8.22e-12	K14326|1|6e-115|414|osa:4349244|regulator of nonsense transcripts 1 [EC:3.6.4.-]	gi|359473525|ref|XP_003631315.1|/0/PREDICTED: uncharacterized protein LOC100265010 [Vitis vinifera]
PGSC0003DMT400010463	1105	-1.44319	Down	9.37e-94	3.2e-91	K13422|1|1e-14|79.0|rcu:RCOM_0864470|transcription factor MYC2	gi|225445937|ref|XP_002263999.1|/2.36769e-77/PREDICTED: transcription factor bHLH35 [Vitis vinifera]
PGSC0003DMT400014683	2527	-1.44311	Down	4.07e-12	1.31e-10	K04733|1|5e-55|214|smo:SELMODRAFT_159261|interleukin-1 receptor-associated kinase 4 [EC:2.7.11.1]	gi|297734240|emb|CBI15487.3|/2.65181e-174/unnamed protein product [Vitis vinifera]
PGSC0003DMT400057712	4742	-1.43152	Down	2.15e-48	3.34e-46	K03885|1|0.0|924|rcu:RCOM_1095880|NADH dehydrogenase [EC:1.6.99.3]	gi|147827159|emb|CAN66469.1|/0/hypothetical protein VITISV_016566 [Vitis vinifera]
PGSC0003DMT400067534	1265	-1.42652	Down	5.03e-13	1.75e-11	K14517|1|2e-29|128|ath:AT5G47220|ethylene-responsive transcription factor 2;K09286|2|2e-27|121|ath:AT4G17500|EREBP-like factor	gi|359473876|ref|XP_002270581.2|/8.16063e-32/PREDICTED: ethylene-responsive transcription factor 2-like [Vitis vinifera]
PGSC0003DMT400005971	1614	-1.41599	Down	2.05e-19	1.07e-17	K05933|1|3e-131|467|vvi:100257676|aminocyclopropanecarboxylate oxidase [EC:1.14.17.4]	gi|25989506|gb|AAM29183.1|/1.60798e-171/ACC oxidase [Solanum tuberosum]
PGSC0003DMT400039270	1673	-1.41579	Down	5.96e-06	8.65e-05	K00517|1|2e-112|259|ath:AT3G56630|[EC:1.14.-.-];K13407|5|3e-104|222|vvi:100259592|cytochrome P450, family 94, subfamily A, polypeptide 1 (fatty acid omega-hydroxylase) [EC:1.14.-.-]	gi|308229874|gb|ADO24345.1|/0/cytochrome P450 A [Capsicum annuum]
PGSC0003DMT400066533	2149	-1.41473	Down	1.34e-11	4.08e-10	K14487|1|0.0|1040|pop:POPTR_821271|auxin responsive GH3 gene family	gi|41393668|gb|AAS02074.1|/0/auxin and ethylene responsive GH3-like protein [Capsicum chinense]
PGSC0003DMT400064210	1055	-1.41154	Down	5.32e-09	1.2e-07	-	gi|255567977|ref|XP_002524966.1|/1.08957e-116/sigma factor sigb regulation protein rsbq, putative [Ricinus communis]
PGSC0003DMT400045829	596	-1.40728	Down	5.87e-24	3.91e-22	-	-
PGSC0003DMT400059813	3099	-1.40515	Down	1.08e-05	0.000148252	-	gi|225456548|ref|XP_002265203.1|/5.99325e-99/PREDICTED: squamosa promoter-binding-like protein 6-like [Vitis vinifera]
PGSC0003DMT400059994	2264	-1.39442	Down	2.96e-10	7.7e-09	K08907|1|8e-87|272|rcu:RCOM_0333020|light-harvesting complex I chlorophyll a/b binding protein 1	gi|225449106|ref|XP_002276752.1|/5.2912e-118/PREDICTED: uncharacterized protein LOC100259846 [Vitis vinifera]
PGSC0003DMT400049546	603	-1.39297	Down	5.2e-40	6.48e-38	-	gi|225447669|ref|XP_002275606.1|/1.85485e-16/PREDICTED: uncharacterized protein LOC100264828 [Vitis vinifera]
PGSC0003DMT400051118	450	-1.39232	Down	4.6e-201	7.4e-198	-	gi|57013900|ref|YP_173374.1|/5.6495e-69/hypothetical protein NitaMp027 [Nicotiana tabacum]
PGSC0003DMT400016996	1481	-1.38219	Down	1.37e-13	5.03e-12	K08282|1|1e-51|202|ath:AT3G45780|non-specific serine/threonine protein kinase [EC:2.7.11.1];K08286|2|1e-50|199|ath:AT3G27580|protein-serine/threonine kinase [EC:2.7.11.-]	gi|297790604|ref|XP_002863187.1|/1.84498e-110/kinase family protein [Arabidopsis lyrata subsp. lyrata]
PGSC0003DMT400086922	1170	-1.3809	Down	3.55e-05	0.000438503	K09286|1|7e-36|149|pop:POPTR_571923|EREBP-like factor	gi|225462703|ref|XP_002267400.1|/8.02655e-79/PREDICTED: ethylene-responsive transcription factor CRF4 [Vitis vinifera]
PGSC0003DMT400007592	1189	-1.3774	Down	8.24e-179	8.07e-176	K13464|1|1e-36|152|pop:POPTR_739192|jasmonate ZIM domain-containing protein	gi|350539041|ref|NP_001234883.1|/5.96999e-114/jasmonate ZIM-domain protein 1 [Solanum lycopersicum]
PGSC0003DMT400056723	1797	-1.37445	Down	2.16e-07	4.01e-06	K08245|1|0.0|795|rcu:RCOM_1303660|phytepsin [EC:3.4.23.40]	gi|359483345|ref|XP_003632941.1|/0/PREDICTED: aspartic proteinase isoform 2 [Vitis vinifera]
PGSC0003DMT400063250	1881	-1.37296	Down	2.46e-45	3.58e-43	-	gi|224121690|ref|XP_002318648.1|/3.4931e-88/predicted protein [Populus trichocarpa]
PGSC0003DMT400042400	1919	-1.37205	Down	1.16e-16	5.27e-15	K13424|1|6e-19|94.4|zma:100279301|WRKY transcription factor 33	gi|126013406|gb|ABN69038.1|/0/WRKY protein [Solanum tuberosum]
PGSC0003DMT400001376	944	-1.3705	Down	1.14e-10	3.11e-09	-	gi|222822697|gb|ACM68461.1|/1.63633e-89/stress-associated protein 11 [Solanum pennellii]
PGSC0003DMT400063297	1774	-1.35739	Down	5.53e-08	1.11e-06	K13496|1|6e-60|230|ath:AT2G36780|UDP-glucosyl transferase 73C [EC:2.4.1.-]	gi|255547075|ref|XP_002514595.1|/4.34506e-141/UDP-glucosyltransferase, putative [Ricinus communis]
PGSC0003DMT400021318	1763	-1.35387	Down	5.27e-11	1.5e-09	K15638|1|2e-120|431|ath:AT1G17060|cytochrome P450, family 72, subfamily C, polypeptide 1;K15639|3|3e-106|384|aly:ARALYDRAFT_901457|cytochrome P450, family 734, subfamily A, polypeptide 1 (PHYB activation tagged suppressor 1) [EC:1.14.-.-];K10717|5|1e-84|312|vvi:100258332|cytokinin trans-hydroxylase	gi|85068622|gb|ABC69391.1|/0/CYP72A53v2 [Nicotiana tabacum]
PGSC0003DMT400080936	1268	-1.35346	Down	1.28e-36	1.38e-34	-	gi|270313166|gb|ACZ73650.1|/7.45771e-09/glycine-rich protein precursor [Nicotiana tabacum]
PGSC0003DMT400034878	1401	-1.35331	Down	1.52e-06	2.45e-05	K09422|1|2e-67|254|vvi:100233135|myb proto-oncogene protein, plant	gi|6552361|dbj|BAA88222.1|/5.3866e-88/myb-related transcription factor LBM2 [Nicotiana tabacum]
PGSC0003DMT400075778	1527	-1.35331	Down	3.67e-09	8.36e-08	-	gi|30013683|gb|AAP03884.1|/4.98489e-159/Avr9/Cf-9 rapidly elicited protein 74 [Nicotiana tabacum]
PGSC0003DMT400027828	1818	-1.3495	Down	3.41e-95	1.18e-92	K14861|1|1e-16|86.7|gmx:100777901|nucleolar pre-ribosomal-associated protein 1	gi|350536071|ref|NP_001234228.1|/0/salt responsive protein 2 [Solanum lycopersicum]
PGSC0003DMT400029456	1587	-1.34892	Down	3.85e-35	3.94e-33	K05283|1|2e-14|79.0|aly:ARALYDRAFT_354960|phosphatidylinositol glycan, class W [EC:2.3.-.-];K13148|2|6e-09|60.8|vvi:100261060|integrator complex subunit 11 [EC:3.1.27.-];K11982|4|1e-07|56.6|vvi:100262515|E3 ubiquitin-protein ligase RNF115/126 [EC:6.3.2.19]	gi|225431784|ref|XP_002271292.1|/1.73562e-61/PREDICTED: RING-H2 finger protein ATL2-like isoform 2 [Vitis vinifera]
PGSC0003DMT400038473	741	-1.34309	Down	4.68e-07	8.22e-06	-	gi|60459393|gb|AAX20042.1|/2.32903e-39/proline-rich protein [Capsicum annuum]
PGSC0003DMT400076466	439	-1.33861	Down	2.26e-22	1.4e-20	-	-
PGSC0003DMT400021824	1749	-1.33844	Down	2.45e-154	1.9e-151	K10257|1|0.0|710|pop:POPTR_820418|omega-3 fatty acid desaturase (delta-15 desaturase) [EC:1.14.19.-]	gi|3550663|emb|CAA07638.1|/0/w-3 desaturase [Solanum tuberosum]
PGSC0003DMT400083859	1872	-1.33779	Down	7.77e-10	1.93e-08	K10256|1|2e-162|571|rcu:RCOM_0503360|omega-6 fatty acid desaturase (delta-12 desaturase) [EC:1.14.19.-]	gi|157087398|gb|ABV21586.1|/0/fatty acid desaturase [Capsicum annuum]
PGSC0003DMT400045828	892	-1.3362	Down	2.96e-10	7.7e-09	-	-
PGSC0003DMT400026225	716	-1.33476	Down	1.13e-10	3.09e-09	-	gi|357483123|ref|XP_003611848.1|/8.86752e-09/hypothetical protein MTR_5g018540 [Medicago truncatula]
PGSC0003DMT400038410	1154	-1.33196	Down	5.24e-15	2.14e-13	K14504|1|3e-104|376|vvi:100256520|xyloglucan:xyloglucosyl transferase TCH4 [EC:2.4.1.207];K08235|3|2e-103|374|vvi:100252949|xyloglucan:xyloglucosyl transferase [EC:2.4.1.207]	gi|350535843|ref|NP_001234472.1|/1.01275e-118/xyloglucan endotransglucosylase-hydrolase XTH3 precursor [Solanum lycopersicum]
PGSC0003DMT400076909	3189	-1.32981	Down	2.06e-34	2.06e-32	K07375|1|3e-119|428|gmx:100788253|tubulin beta	gi|16797908|gb|AAL29212.1|AF354454_1/0/putative acyl-CoA synthetase [Capsicum annuum]
PGSC0003DMT400020405	2138	-1.32938	Down	1.19e-07	2.28e-06	K13783|1|0.0|690|vvi:100248238|MFS transporter, OPA family, solute carrier family 37 (glycerol-3-phosphate transporter), member 1/2	gi|359484696|ref|XP_002267328.2|/0/PREDICTED: putative glycerol-3-phosphate transporter 5-like [Vitis vinifera]
PGSC0003DMT400048130	1710	-1.32714	Down	1.98e-12	6.56e-11	K13065|1|2e-32|139|aly:ARALYDRAFT_892660|shikimate O-hydroxycinnamoyltransferase [EC:2.3.1.133]	gi|357528936|gb|AET80688.1|/1.28037e-166/putrescine hydroxycinnamoyl transferase [Nicotiana attenuata]
PGSC0003DMT400031803	1990	-1.32216	Down	1.9e-24	1.31e-22	-	gi|147225285|dbj|BAF62469.1|/0/hypothetical protein [Nicotiana tabacum]
PGSC0003DMT400064780	1020	-1.322	Down	3.5e-12	1.13e-10	-	gi|359475255|ref|XP_003631624.1|/1.52867e-27/PREDICTED: uncharacterized protein LOC100855234 [Vitis vinifera]
PGSC0003DMT400025973	2010	-1.32099	Down	3.29e-103	1.26e-100	K00423|1|4e-166|583|ath:AT1G55570|L-ascorbate oxidase [EC:1.10.3.3]	gi|356496848|ref|XP_003517277.1|/0/PREDICTED: L-ascorbate oxidase homolog [Glycine max]
PGSC0003DMT400064575	479	-1.32026	Down	2.35e-05	0.00030209	-	gi|296081211|emb|CBI18237.3|/6.03704e-25/unnamed protein product [Vitis vinifera]
PGSC0003DMT400008366	665	-1.31885	Down	8.76e-06	0.000122587	K14488|1|2e-34|144|gmx:100526867|SAUR family protein	gi|388329750|gb|AFK29266.1|/9.64614e-36/small auxin-up protein 58 [Solanum lycopersicum]
PGSC0003DMT400050718	1328	-1.31642	Down	1.65e-09	3.94e-08	K09286|1|9e-16|83.2|ath:AT1G43160|EREBP-like factor	gi|225438481|ref|XP_002278226.1|/3.29741e-31/PREDICTED: ethylene-responsive transcription factor ABR1 [Vitis vinifera]
PGSC0003DMT400075376	2364	-1.31539	Down	2.4e-10	6.28e-09	-	gi|147811750|emb|CAN59756.1|/1.53232e-176/hypothetical protein VITISV_034568 [Vitis vinifera]
PGSC0003DMT400045796	660	-1.30726	Down	7.7e-19	3.94e-17	-	-
PGSC0003DMT400023890	1014	-1.29895	Down	1.28e-05	0.000172681	K01850|1|3e-61|233|vvi:100261098|chorismate mutase [EC:5.4.99.5]	gi|350535471|ref|NP_001234708.1|/6.00764e-109/chorimate mutase [Solanum lycopersicum]
PGSC0003DMT400031941	2324	-1.29527	Down	1.33e-09	3.2e-08	-	gi|224058103|ref|XP_002299449.1|/4.81172e-74/predicted protein [Populus trichocarpa]
PGSC0003DMT400000599	1406	-1.29445	Down	4.62e-34	4.57e-32	K13424|1|2e-12|72.0|aly:ARALYDRAFT_482857|WRKY transcription factor 33;K13426|5|4e-12|71.2|vvi:100251862|WRKY transcription factor 29	gi|350539793|ref|NP_001234530.1|/3.8383e-126/WRKY transcription factor [Solanum lycopersicum]
PGSC0003DMT400044362	1387	-1.29437	Down	9.26e-39	1.1e-36	K09422|1|3e-79|293|vvi:100240829|myb proto-oncogene protein, plant	gi|156147383|gb|ABU53925.1|/1.52383e-143/myb-related transcription factor [Datura metel]
PGSC0003DMT400068810	1600	-1.29325	Down	1.58e-10	4.23e-09	K05282|1|4e-39|160|aly:ARALYDRAFT_487543|gibberellin 20-oxidase [EC:1.14.11.12]	gi|255555559|ref|XP_002518816.1|/2.03297e-134/gibberellin 20-oxidase, putative [Ricinus communis]
PGSC0003DMT400078527	1975	-1.29294	Down	2.42e-21	1.43e-19	-	gi|255570677|ref|XP_002526293.1|/0/GABA-specific permease, putative [Ricinus communis]
PGSC0003DMT400045846	2139	-1.29267	Down	1.05e-05	0.0001437	K08332|1|6e-07|54.7|vcn:VOLCADRAFT_41528|vacuolar protein 8;K09561|2|1e-06|53.5|ota:Ot01g02700|STIP1 homology and U-box containing protein 1 [EC:6.3.2.19]	gi|255561116|ref|XP_002521570.1|/6.39612e-150/ubiquitin-protein ligase, putative [Ricinus communis]
PGSC0003DMT400052553	1760	-1.29154	Down	2.27e-15	9.5e-14	K03327|1|5e-175|612|rcu:RCOM_0024820|multidrug resistance protein, MATE family	gi|255574013|ref|XP_002527924.1|/5.03024e-174/multidrug resistance pump, putative [Ricinus communis]
PGSC0003DMT400072701	2494	-1.28823	Down	4.86e-166	4.06e-163	K00789|1|0.0|729|rcu:RCOM_1354270|S-adenosylmethionine synthetase [EC:2.5.1.6]	gi|193290730|gb|ACF17673.1|/0/putative S-adenosylmethionine synthetase [Capsicum annuum]
PGSC0003DMT400075459	1485	-1.28631	Down	3.68e-07	6.56e-06	-	gi|357475683|ref|XP_003608127.1|/1.0175e-100/Acyl-coenzyme A thioesterase [Medicago truncatula]
PGSC0003DMT400008521	1854	-1.28392	Down	2.29e-10	6e-09	-	gi|225465405|ref|XP_002277751.1|/0/PREDICTED: protein ZINC INDUCED FACILITATOR-LIKE 1 [Vitis vinifera]
PGSC0003DMT400067981	4048	-1.27586	Down	7.6e-08	1.5e-06	K06685|1|2e-16|87.4|aly:ARALYDRAFT_492950|maintenance of ploidy protein MOB1 (MPS1 binder 1);K13457|2|2e-11|70.5|vvi:100252764|disease resistance protein RPM1	gi|255567754|ref|XP_002524855.1|/5.69357e-129/ATP binding protein, putative [Ricinus communis]
PGSC0003DMT400044486	403	-1.27282	Down	1.3e-24	9.07e-23	-	-
PGSC0003DMT400033027	1027	-1.26995	Down	7.37e-82	2.16e-79	K10525|1|2e-67|254|vvi:100257779|allene oxide cyclase [EC:5.3.99.6]	gi|23956574|gb|AAN37418.1|/4.25809e-110/allene oxide cyclase [Solanum tuberosum]
PGSC0003DMT400064554	1277	-1.26267	Down	1.8e-259	3.69e-256	K00430|1|8e-131|465|pop:POPTR_830144|peroxidase [EC:1.11.1.7]	gi|224066611|ref|XP_002302162.1|/8.59455e-130/predicted protein [Populus trichocarpa]
PGSC0003DMT400043699	3120	-1.26101	Down	3.28e-09	7.53e-08	-	gi|307101692|gb|ADN32811.1|/0/sieve element occlusion b [Solanum phureja]
PGSC0003DMT400021177	2587	-1.26046	Down	3.32e-40	4.16e-38	-	gi|224142786|ref|XP_002324731.1|/0/predicted protein [Populus trichocarpa]
PGSC0003DMT400001826	1412	-1.2601	Down	2.91e-07	5.27e-06	K00514|1|2e-25|115|rcu:RCOM_1428040|zeta-carotene desaturase [EC:1.3.5.6];K01206|2|4e-22|104|ath:AT1G67830|alpha-L-fucosidase [EC:3.2.1.51]	gi|147802902|emb|CAN70740.1|/3.2608e-133/hypothetical protein VITISV_013920 [Vitis vinifera]
PGSC0003DMT400064555	795	-1.26005	Down	5.49e-86	1.69e-83	K00430|1|6e-97|351|pop:POPTR_830144|peroxidase [EC:1.11.1.7]	gi|218138216|gb|ACK57683.1|/2.76466e-97/peroxidase 4 [Litchi chinensis]
PGSC0003DMT400055192	3542	-1.25528	Down	6.68e-11	1.88e-09	K01537|1|0.0|1611|ath:AT4G37640|Ca2+-transporting ATPase [EC:3.6.3.8]	gi|15235643|ref|NP_195479.1|/0/Ca2+-transporting ATPase [Arabidopsis thaliana]
PGSC0003DMT400040186	1124	-1.25314	Down	7.3e-05	0.000839874	K00430|1|1e-130|464|pop:POPTR_777213|peroxidase [EC:1.11.1.7]	gi|394793502|gb|AFN41087.1|/1.44819e-130/peroxidase precursor [Corylus avellana]
PGSC0003DMT400078007	726	-1.24165	Down	2.67e-08	5.54e-07	K13993|1|7e-52|201|mtr:MTR_6g061850|HSP20 family protein	gi|350536011|ref|NP_001234225.1|/9.25821e-62/type I small heat shock protein 17.6 kDa isoform [Solanum lycopersicum]
PGSC0003DMT400062683	2676	-1.24019	Down	1.03e-22	6.54e-21	-	gi|255550201|ref|XP_002516151.1|/4.86443e-134/conserved hypothetical protein [Ricinus communis]
PGSC0003DMT400086172	804	-1.23934	Down	1.19e-05	0.000161566	-	gi|255567786|ref|XP_002524871.1|/1.54862e-95/hydrolase, putative [Ricinus communis]
PGSC0003DMT400074946	1476	-1.23453	Down	4.82e-14	1.83e-12	-	gi|255559593|ref|XP_002520816.1|/2.69916e-45/conserved hypothetical protein [Ricinus communis]
PGSC0003DMT400058933	3017	-1.23451	Down	1.53e-86	4.77e-84	K00454|1|0.0|1384|pop:POPTR_828417|lipoxygenase [EC:1.13.11.12]	gi|75277588|sp|O24371.1|LOX31_SOLTU/0/RecName: Full=Linoleate 13S-lipoxygenase 3-1, chloroplastic; Flags: Precursor
PGSC0003DMT400013810	1078	-1.23297	Down	3.19e-05	0.000398175	-	gi|224072929|ref|XP_002303937.1|/3.02058e-13/predicted protein [Populus trichocarpa]
PGSC0003DMT400048249	1515	-1.23137	Down	1.27e-39	1.56e-37	K13407|1|0.0|682|vvi:100259592|cytochrome P450, family 94, subfamily A, polypeptide 1 (fatty acid omega-hydroxylase) [EC:1.14.-.-];K00517|4|2e-112|404|ath:AT3G56630|[EC:1.14.-.-]	gi|18000072|gb|AAL54887.1|AF092916_1/0/cytochrome P450-dependent fatty acid hydroxylase [Nicotiana tabacum]
PGSC0003DMT400082714	1969	-1.21752	Down	3.45e-06	5.22e-05	-	gi|255548906|ref|XP_002515509.1|/9.06094e-111/conserved hypothetical protein [Ricinus communis]
PGSC0003DMT400037918	1038	-1.21715	Down	0	0	K00799|1|7e-79|292|vvi:100243577|glutathione S-transferase [EC:2.5.1.18]	gi|148616162|gb|ABQ96852.1|/1.38541e-116/glutathione S-transferase [Solanum commersonii]
PGSC0003DMT400000881	3285	-1.21707	Down	1.39e-05	0.000186359	-	gi|255546139|ref|XP_002514129.1|/1.0599e-180/calmodulin binding protein, putative [Ricinus communis]
PGSC0003DMT400069580	1140	-1.21648	Down	5.65e-05	0.000664749	-	gi|53749473|gb|AAU90326.1|/3.93925e-99/Putative kinase interacting protein, identical [Solanum demissum]
PGSC0003DMT400023251	2712	-1.21648	Down	1.13e-08	2.45e-07	-	gi|255548495|ref|XP_002515304.1|/0/triacylglycerol lipase, putative [Ricinus communis]
PGSC0003DMT400026226	466	-1.2118	Down	2.97e-08	6.12e-07	-	-
PGSC0003DMT400052751	1030	-1.20351	Down	6.36e-12	2.01e-10	-	gi|255583948|ref|XP_002532721.1|/1.55351e-35/conserved hypothetical protein [Ricinus communis]
PGSC0003DMT400055151	2300	-1.20296	Down	2.52e-07	4.6e-06	-	gi|359496932|ref|XP_003635376.1|/2.22664e-156/PREDICTED: uncharacterized protein LOC100853530 [Vitis vinifera]
PGSC0003DMT400059095	2055	-1.20205	Down	1.46e-138	9.98e-136	K01568|1|0.0|1009|pop:POPTR_1094038|pyruvate decarboxylase [EC:4.1.1.1]	gi|70609688|gb|AAZ05069.1|/0/pyruvate decarboxylase [Citrus sinensis]
PGSC0003DMT400031586	1142	-1.20012	Down	1.04e-79	2.9e-77	-	gi|225426609|ref|XP_002280587.1|/1.01814e-46/PREDICTED: uncharacterized protein At1g01500-like [Vitis vinifera]
PGSC0003DMT400020635	1052	-1.2001	Down	3.71e-28	2.94e-26	K09422|1|5e-47|186|sbi:SORBI_02g013010|myb proto-oncogene protein, plant	gi|9954116|gb|AAG08961.1|AF122053_1/1.08729e-108/tuber-specific and sucrose-responsive element binding factor [Solanum tuberosum]
PGSC0003DMT400061076	1448	-1.19386	Down	7.49e-17	3.42e-15	-	gi|225447983|ref|XP_002269464.1|/3.89735e-97/PREDICTED: 11S globulin seed storage protein 2 [Vitis vinifera]
PGSC0003DMT400066157	625	-1.19364	Down	2.87e-11	8.42e-10	-	gi|356574315|ref|XP_003555294.1|/3.94388e-17/PREDICTED: LOW QUALITY PROTEIN: probable beta-D-xylosidase 5-like [Glycine max]
PGSC0003DMT400016306	1782	-1.18875	Down	2.24e-38	2.62e-36	K09286|1|2e-20|99.0|ath:AT1G43160|EREBP-like factor	gi|296081204|emb|CBI18230.3|/2.8105e-47/unnamed protein product [Vitis vinifera]
PGSC0003DMT400078292	1838	-1.18558	Down	4.32e-05	0.000523015	-	gi|356500946|ref|XP_003519291.1|/4.37448e-19/PREDICTED: uncharacterized protein LOC100816215 [Glycine max]
PGSC0003DMT400020695	1826	-1.1851	Down	7.04e-06	0.000100373	K15728|1|2e-93|342|gmx:100811824|phosphatidate phosphatase LPIN [EC:3.1.3.4]	gi|125542305|gb|EAY88444.1|/7.7427e-93/hypothetical protein OsI_09910 [Oryza sativa Indica Group]
PGSC0003DMT400047364	6530	-1.18375	Down	1.25e-22	7.87e-21	K14413|1|0.0|936|vvi:100244775|beta-1,3-galactosyltransferase [EC:2.4.1.-]	gi|225425664|ref|XP_002269607.1|/0/PREDICTED: beta-1,3-galactosyltransferase 15 [Vitis vinifera]
PGSC0003DMT400057171	1380	-1.18275	Down	3.5e-05	0.000433768	K11228|1|8e-47|186|ota:Ot13g01170|mitogen-activated protein kinase kinase kinase [EC:2.7.11.1];K13414|2|7e-46|183|aly:ARALYDRAFT_489755|mitogen-activated protein kinase kinase kinase 1, plant [EC:2.7.11.25]	gi|255578108|ref|XP_002529924.1|/2.07109e-100/Mitogen-activated protein kinase kinase kinase, putative [Ricinus communis]
PGSC0003DMT400036494	3001	-1.18275	Down	7.59e-10	1.88e-08	K14497|1|1e-19|97.4|aly:ARALYDRAFT_492207|protein phosphatase 2C [EC:3.1.3.16];K01090|3|8e-18|91.3|sbi:SORBI_01g038410|protein phosphatase [EC:3.1.3.16]	gi|225424053|ref|XP_002279675.1|/0/PREDICTED: probable protein phosphatase 2C 15 [Vitis vinifera]
PGSC0003DMT400057197	2521	-1.18008	Down	2.84e-05	0.000358176	K13719|1|3e-12|56.6|zma:100279494|ubiquitin thioesterase OTU1 [EC:3.1.2.-]	gi|75266304|gb|ABA18635.1|/7.12852e-87/inducible plastid-lipid associated protein [Solanum lycopersicum]
PGSC0003DMT400020263	1079	-1.17979	Down	1.85e-50	3.06e-48	-	gi|76160935|gb|ABA40431.1|/3.81083e-32/unknown [Solanum tuberosum]
PGSC0003DMT400047344	555	-1.17759	Down	4.52e-97	1.64e-94	-	-
PGSC0003DMT400055531	2403	-1.1738	Down	2.02e-56	3.83e-54	K10775|1|0.0|1208|pop:POPTR_820249|phenylalanine ammonia-lyase [EC:4.3.1.24]	gi|129587|sp|P26600.1|PAL5_SOLLC/0/RecName: Full=Phenylalanine ammonia-lyase; Short=PAL
PGSC0003DMT400044688	2115	-1.17068	Down	1.65e-06	2.64e-05	K13420|1|3e-63|241|pop:POPTR_1075175|LRR receptor-like serine/threonine-protein kinase FLS2 [EC:2.7.11.1]	gi|359488641|ref|XP_003633796.1|/0/PREDICTED: LRR receptor-like serine/threonine-protein kinase GSO1-like [Vitis vinifera]
PGSC0003DMT400005544	869	-1.17006	Down	5.1e-16	2.23e-14	K00799|1|5e-58|222|vvi:100242547|glutathione S-transferase [EC:2.5.1.18]	gi|417542|sp|P32111.1|GSTX1_SOLTU/1.29038e-114/RecName: Full=Probable glutathione S-transferase; AltName: Full=Pathogenesis-related protein 1
PGSC0003DMT400012925	1585	-1.16753	Down	7.03e-13	2.42e-11	-	gi|302144236|emb|CBI23474.3|/1.09471e-39/unnamed protein product [Vitis vinifera]
PGSC0003DMT400057515	1044	-1.16636	Down	1.2e-07	2.3e-06	-	-
PGSC0003DMT400079384	999	-1.16568	Down	1.34e-08	2.9e-07	-	gi|350535054|ref|NP_001234429.1|/1.30715e-124/dicyanin precursor [Solanum lycopersicum]
PGSC0003DMT400032739	3553	-1.16177	Down	3.8e-44	5.38e-42	K14652|1|0.0|803|vvi:100248717|3,4-dihydroxy 2-butanone 4-phosphate synthase / GTP cyclohydrolase II [EC:4.1.99.12 3.5.4.25]	gi|350536777|ref|NP_001234776.1|/0/GTP cyclohydrolase II / 3,4-dihydroxy-2-butanone-4-phosphate synthase [Solanum lycopersicum]
PGSC0003DMT400050016	949	-1.15722	Down	3.47e-17	1.61e-15	K01183|1|1e-12|72.0|pop:POPTR_831333|chitinase [EC:3.2.1.14]	gi|139699|sp|P09762.1|WIN2_SOLTU/4.61409e-100/RecName: Full=Wound-induced protein WIN2; Flags: Precursor
PGSC0003DMT400068261	1302	-1.15196	Down	1.72e-52	2.96e-50	K05359|1|0.0|667|vvi:100267022|arogenate/prephenate dehydratase [EC:4.2.1.91 4.2.1.51]	gi|267821869|gb|ACY79504.1|/0/arogenate dehydratase 3 [Petunia x hybrida]
PGSC0003DMT400078163	2198	-1.14927	Down	4.85e-172	4.37e-169	K03283|1|0.0|1172|vvi:100253562|heat shock 70kDa protein 1/8	gi|371779317|emb|CCA29120.1|/0/heat shock protein 70 isoform 1 [Solanum lycopersicum]
PGSC0003DMT400033048	1171	-1.14911	Down	2.39e-12	7.79e-11	-	gi|350535935|ref|NP_001234221.1|/1.95421e-117/ovate protein [Solanum lycopersicum]
PGSC0003DMT400049648	1495	-1.14368	Down	3.02e-27	2.32e-25	-	gi|225461324|ref|XP_002284551.1|/1.35595e-68/PREDICTED: uncharacterized protein LOC100267532 [Vitis vinifera]
PGSC0003DMT400046308	1811	-1.14309	Down	2.55e-13	9.23e-12	-	gi|225462835|ref|XP_002270139.1|/0/PREDICTED: reticuline oxidase-like protein-like [Vitis vinifera]
PGSC0003DMT400055488	2394	-1.13987	Down	6.97e-40	8.63e-38	K10775|1|0.0|1213|rcu:RCOM_1355480|phenylalanine ammonia-lyase [EC:4.3.1.24]	gi|129587|sp|P26600.1|PAL5_SOLLC/0/RecName: Full=Phenylalanine ammonia-lyase; Short=PAL
PGSC0003DMT400010326	1649	-1.13907	Down	3.75e-05	0.000460823	-	gi|359480853|ref|XP_002277922.2|/4.06875e-154/PREDICTED: PI-PLC X domain-containing protein At5g67130-like [Vitis vinifera]
PGSC0003DMT400030663	952	-1.13854	Down	6.71e-32	6.09e-30	-	gi|225464786|ref|XP_002266806.1|/7.14669e-08/PREDICTED: uncharacterized protein LOC100241630 [Vitis vinifera]
PGSC0003DMT400078065	1553	-1.13526	Down	1.28e-25	9.35e-24	K01090|1|5e-90|330|sbi:SORBI_01g038410|protein phosphatase [EC:3.1.3.16];K14497|2|2e-40|165|bdi:100838998|protein phosphatase 2C [EC:3.1.3.16]	gi|30013681|gb|AAP03883.1|/2.016e-139/Avr9/Cf-9 rapidly elicited protein 284 [Nicotiana tabacum]
PGSC0003DMT400063546	1184	-1.1292	Down	6.18e-39	7.44e-37	-	gi|298201206|gb|ADI60300.1|/2.33565e-102/stress-related protein 1 [Capsicum annuum]
PGSC0003DMT400025864	1802	-1.12723	Down	1.92e-12	6.4e-11	K00924|1|8e-114|409|ath:AT4G35600|[EC:2.7.1.-];K05658|5|3e-104|377|vvi:100262734|ATP-binding cassette, subfamily B (MDR/TAP), member 1	gi|225457554|ref|XP_002272490.1|/4.87495e-156/PREDICTED: probable serine/threonine-protein kinase Cx32, chloroplastic-like [Vitis vinifera]
PGSC0003DMT400073396	1723	-1.12449	Down	6.76e-38	7.69e-36	K13424|1|1e-17|90.1|ath:AT2G38470|WRKY transcription factor 33	gi|350537615|ref|NP_001234301.1|/4.89815e-174/WRKY transcription factor 1 [Solanum lycopersicum]
PGSC0003DMT400003037	849	-1.12395	Down	2.51e-23	1.63e-21	K13448|1|6e-09|59.7|ath:AT2G43290|calcium-binding protein CML	gi|225431988|ref|XP_002279066.1|/1.76557e-36/PREDICTED: calmodulin-like [Vitis vinifera]
PGSC0003DMT400050356	1459	-1.11944	Down	4.7e-07	8.24e-06	-	gi|255546019|ref|XP_002514069.1|/1.16005e-32/conserved hypothetical protein [Ricinus communis]
PGSC0003DMT400065447	1904	-1.11601	Down	1.05e-09	2.56e-08	K00850|1|0.0|771|gmx:100803139|6-phosphofructokinase [EC:2.7.1.11]	gi|356515641|ref|XP_003526507.1|/0/PREDICTED: 6-phosphofructokinase 3-like [Glycine max]
PGSC0003DMT400014217	2635	-1.11123	Down	3.46e-06	5.23e-05	K04079|1|0.0|414|rcu:RCOM_1582180|molecular chaperone HtpG	gi|1708314|sp|P51819.1|HSP83_IPONI/0/RecName: Full=Heat shock protein 83
PGSC0003DMT400051047	1956	-1.10856	Down	1.54e-87	4.9e-85	K13424|1|2e-20|99.4|pop:POPTR_663578|WRKY transcription factor 33	gi|350539775|ref|NP_001234526.1|/3.50477e-131/JA-induced WRKY protein [Solanum lycopersicum]
PGSC0003DMT400025955	1471	-1.10698	Down	1.5e-51	2.53e-49	-	gi|9794870|gb|AAF98369.1|AF158253_1/0/patatin-like protein 3 [Nicotiana tabacum]
PGSC0003DMT400048498	2351	-1.10559	Down	2.33e-07	4.31e-06	K13415|1|6e-30|131|vvi:100252647|protein brassinosteroid insensitive 1 [EC:2.7.10.1 2.7.11.1];K10576|2|7e-30|130|vvi:100250088|ubiquitin-conjugating enzyme E2 H [EC:6.3.2.19];K13420|5|2e-29|129|rcu:RCOM_0633880|LRR receptor-like serine/threonine-protein kinase FLS2 [EC:2.7.11.1]	gi|225466029|ref|XP_002267207.1|/1.00331e-119/PREDICTED: putative kinase-like protein TMKL1-like [Vitis vinifera]
PGSC0003DMT400078290	1653	-1.10255	Down	1.91e-62	4.18e-60	K00487|1|0.0|850|rcu:RCOM_1164350|trans-cinnamate 4-monooxygenase [EC:1.14.13.11]	gi|85036396|gb|ABC69046.1|/0/cinnamic acid 4-hydroxylase [Solanum tuberosum]
PGSC0003DMT400022567	1047	-1.10239	Down	0	0	-	gi|122217723|sp|Q3YJT5.1|PAT05_SOLTU/0/RecName: Full=Patatin-05; AltName: Full=Patatin-1-Kuras 1; Flags: Precursor
PGSC0003DMT400083030	3083	-1.10233	Down	7.52e-36	7.77e-34	-	gi|50841444|gb|AAT84084.1|/0/enhanced disease susceptibility 1 protein [Solanum tuberosum]
PGSC0003DMT400079841	1120	-1.10183	Down	1.59e-08	3.4e-07	K00799|1|2e-83|307|gmx:547936|glutathione S-transferase [EC:2.5.1.18]	gi|58578272|emb|CAI48072.1|/2.55348e-103/glutathione S-transferase/peroxidase [Capsicum chinense]
PGSC0003DMT400007510	748	-1.09916	Down	1.7e-05	0.000224124	K01051|1|1e-16|85.1|pop:POPTR_553829|pectinesterase [EC:3.1.1.11]	gi|225444639|ref|XP_002276089.1|/2.5893e-46/PREDICTED: 21 kDa protein-like [Vitis vinifera]
PGSC0003DMT400013077	3309	-1.09743	Down	1.16e-10	3.16e-09	K00924|1|4e-171|600|aly:ARALYDRAFT_473063|[EC:2.7.1.-];K08286|3|3e-164|577|ath:AT4G28490|protein-serine/threonine kinase [EC:2.7.11.-]	gi|147774267|emb|CAN65551.1|/0/hypothetical protein VITISV_033329 [Vitis vinifera]
PGSC0003DMT400013709	2107	-1.09578	Down	1.71e-32	1.58e-30	K08057|1|3e-167|587|sbi:SORBI_03g042500|calreticulin	gi|388500322|gb|AFK38227.1|/2.06971e-177/unknown [Lotus japonicus]
PGSC0003DMT400021079	952	-1.09539	Down	1.87e-33	1.82e-31	K13448|1|4e-55|213|vvi:100264151|calcium-binding protein CML	gi|225441325|ref|XP_002276334.1|/3.86733e-54/PREDICTED: probable calcium-binding protein CML35 [Vitis vinifera]
PGSC0003DMT400068077	1349	-1.09095	Down	8.25e-10	2.04e-08	K11805|1|1e-122|437|ppp:PHYPADRAFT_132054|WD repeat-containing protein 68	gi|332806565|gb|AEF01097.1|/0/AN11 [Solanum tuberosum]
PGSC0003DMT400050024	771	-1.09022	Down	3.7e-38	4.3e-36	-	gi|350538353|ref|NP_001234083.1|/4.0266e-74/pathogenesis-related protein P2 precursor [Solanum lycopersicum]
PGSC0003DMT400068383	806	-1.08927	Down	4.05e-12	1.31e-10	-	gi|297794523|ref|XP_002865146.1|/2.35745e-27/hypothetical protein ARALYDRAFT_494274 [Arabidopsis lyrata subsp. lyrata]
PGSC0003DMT400003596	2769	-1.08812	Down	1.36e-14	5.38e-13	-	gi|225452825|ref|XP_002278235.1|/1.91518e-149/PREDICTED: uncharacterized protein LOC100268097 [Vitis vinifera]
PGSC0003DMT400061238	1851	-1.08713	Down	7.44e-18	3.59e-16	K15404|1|0.0|760|pop:POPTR_732680|aldehyde decarbonylase [EC:4.1.99.5]	gi|359489254|ref|XP_002265189.2|/0/PREDICTED: protein WAX2-like [Vitis vinifera]
PGSC0003DMT400042581	1213	-1.08552	Down	9.9e-57	1.91e-54	-	gi|225442729|ref|XP_002284941.1|/1.32328e-116/PREDICTED: uncharacterized protein LOC100258273 isoform 2 [Vitis vinifera]
PGSC0003DMT400040295	1714	-1.08322	Down	4.57e-12	1.46e-10	K11820|1|2e-132|471|ath:AT1G24100|N-hydroxythioamide S-beta-glucosyltransferase [EC:2.4.1.195];K13691|3|1e-128|458|vvi:100242294|pathogen-inducible salicylic acid glucosyltransferase [EC:2.4.1.-]	gi|209954711|dbj|BAG80546.1|/0/UDP-glucose:glucosyltransferase [Lycium barbarum]
PGSC0003DMT400002079	1632	-1.08322	Down	1.03e-11	3.19e-10	K09561|1|2e-06|52.4|vcn:VOLCADRAFT_67840|STIP1 homology and U-box containing protein 1 [EC:6.3.2.19]	gi|13539578|emb|CAC35703.1|/0/photoperiod responsive protein [Solanum tuberosum subsp. andigenum]
PGSC0003DMT400005614	4174	-1.08322	Down	6.17e-10	1.55e-08	K02128|1|1e-19|97.8|sbi:SobioMp30|F-type H+-transporting ATPase subunit c [EC:3.6.3.14]	gi|388509638|gb|AFK42885.1|/3.22179e-26/unknown [Lotus japonicus]
PGSC0003DMT400081340	2302	-1.08322	Down	5.5e-05	0.000648614	K13420|1|8e-16|84.3|sbi:SORBI_06g028760|LRR receptor-like serine/threonine-protein kinase FLS2 [EC:2.7.11.1]	gi|225432596|ref|XP_002281432.1|/0/PREDICTED: probable LRR receptor-like serine/threonine-protein kinase At1g67720 [Vitis vinifera]
PGSC0003DMT400012233	1378	-1.0746	Down	4.34e-52	7.41e-50	K00016|1|3e-163|573|rcu:RCOM_0540800|L-lactate dehydrogenase [EC:1.1.1.27]	gi|1620970|emb|CAA70100.1|/5.87013e-180/L-lactate dehydrogenase [Solanum lycopersicum]
PGSC0003DMT400078837	1898	-1.07427	Down	3.07e-43	4.25e-41	K15227|1|7e-126|449|pop:POPTR_597623|arogenate dehydrogenase (NADP+), plant [EC:1.3.1.78]	gi|325516252|gb|ADZ24704.1|/0/arogenate dehydrogenase 1 [Solanum pennellii]
PGSC0003DMT400022092	776	-1.07115	Down	1.43e-06	2.32e-05	-	-
PGSC0003DMT400075091	1024	-1.07083	Down	1.6e-11	4.82e-10	K13426|1|5e-12|70.1|ath:AT4G23550|WRKY transcription factor 29;K13425|3|9e-10|62.8|rcu:RCOM_1616660|WRKY transcription factor 22;K13424|4|1e-09|62.4|rcu:RCOM_0664190|WRKY transcription factor 33	gi|156118328|gb|ABU49725.1|/6.1886e-170/WRKY transcription factor 6 [Solanum tuberosum]
PGSC0003DMT400080576	4109	-1.06992	Down	1.98e-29	1.65e-27	-	gi|225425086|ref|XP_002271879.1|/0/PREDICTED: uncharacterized protein LOC100247873 [Vitis vinifera]
PGSC0003DMT400023192	1489	-1.06919	Down	4.42e-41	5.72e-39	K00924|1|2e-12|72.4|ath:AT5G22850|[EC:2.7.1.-]	gi|316927700|gb|ADU58603.1|/0/xyloglucan-specific endoglucanase inhibitor 1 [Solanum tuberosum]
PGSC0003DMT400018820	5757	-1.06654	Down	2.79e-16	1.24e-14	K05658|1|0.0|1865|vvi:100267452|ATP-binding cassette, subfamily B (MDR/TAP), member 1	gi|225437787|ref|XP_002273987.1|/0/PREDICTED: ABC transporter B family member 11 [Vitis vinifera]
PGSC0003DMT400003534	276	-1.06038	Down	1.67e-17	7.88e-16	-	gi|225425886|ref|XP_002270661.1|/2.49901e-42/PREDICTED: uncharacterized protein LOC100259604 [Vitis vinifera]
PGSC0003DMT400048684	2000	-1.05455	Down	6.36e-112	2.65e-109	K00422|1|1e-99|362|vvi:100256583|polyphenol oxidase [EC:1.10.3.1]	gi|1146424|gb|AAA85121.1|/0/polyphenol oxidase [Solanum tuberosum]
PGSC0003DMT400043733	3114	-1.05284	Down	2.43e-05	0.000310544	K13457|1|2e-14|80.5|osa:4342596|disease resistance protein RPM1;K13460|2|6e-11|68.6|ath:AT1G12220|disease resistance protein RPS5	gi|16944811|emb|CAC82811.1|/0/resistance gene-like [Solanum tuberosum subsp. andigenum]
PGSC0003DMT400050008	3655	-1.04887	Down	2.13e-08	4.5e-07	K01537|1|0.0|1139|aly:ARALYDRAFT_898774|Ca2+-transporting ATPase [EC:3.6.3.8]	gi|225451324|ref|XP_002273945.1|/0/PREDICTED: calcium-transporting ATPase 12, plasma membrane-type-like [Vitis vinifera]
PGSC0003DMT400059380	150	-1.04574	Down	9.01e-08	1.75e-06	-	gi|255590094|ref|XP_002535169.1|/4.51277e-15/conserved hypothetical protein [Ricinus communis]
PGSC0003DMT400078187	2371	-1.04387	Down	1.69e-19	8.88e-18	K07025|1|4e-98|357|rcu:RCOM_0300260|putative hydrolase of the HAD superfamily	gi|297746049|emb|CBI16105.3|/2.43058e-97/unnamed protein product [Vitis vinifera]
PGSC0003DMT400046621	1267	-1.04258	Down	9.53e-06	0.000131976	-	gi|225428735|ref|XP_002281981.1|/1.09646e-60/PREDICTED: uncharacterized protein LOC100253812 [Vitis vinifera]
PGSC0003DMT400044535	3377	-1.04225	Down	1.52e-11	4.6e-10	K13415|1|1e-87|323|sbi:SORBI_03g032990|protein brassinosteroid insensitive 1 [EC:2.7.10.1 2.7.11.1];K13420|2|9e-72|270|aly:ARALYDRAFT_356368|LRR receptor-like serine/threonine-protein kinase FLS2 [EC:2.7.11.1]	gi|302143484|emb|CBI22045.3|/0/unnamed protein product [Vitis vinifera]
PGSC0003DMT400010939	3455	-1.0395	Down	8.76e-07	1.48e-05	K13420|1|2e-71|269|pop:POPTR_1075175|LRR receptor-like serine/threonine-protein kinase FLS2 [EC:2.7.11.1]	gi|225462116|ref|XP_002263233.1|/0/PREDICTED: receptor-like protein 12-like [Vitis vinifera]
PGSC0003DMT400056264	3950	-1.03364	Down	2.82e-07	5.13e-06	K13457|1|5e-95|348|pop:POPTR_755797|disease resistance protein RPM1	gi|350535589|ref|NP_001234202.1|/0/NRC1 [Solanum lycopersicum]
PGSC0003DMT400069888	2976	-1.03064	Down	8.58e-148	6.44e-145	K15172|1|1e-28|127|vcn:VOLCADRAFT_106802|transcription elongation factor SPT5	gi|225448453|ref|XP_002269430.1|/0/PREDICTED: zinc finger CCCH domain-containing protein 29-like [Vitis vinifera]
PGSC0003DMT400042099	1434	-1.0302	Down	4.66e-09	1.05e-07	K05283|1|3e-17|88.2|aly:ARALYDRAFT_354960|phosphatidylinositol glycan, class W [EC:2.3.-.-];K15692|2|1e-09|62.8|ppp:PHYPADRAFT_16563|E3 ubiquitin-protein ligase RNF13 [EC:6.3.2.19];K11982|5|3e-08|58.5|gmx:100787242|E3 ubiquitin-protein ligase RNF115/126 [EC:6.3.2.19]	gi|359477789|ref|XP_002281024.2|/7.81862e-74/PREDICTED: RING-H2 finger protein ATL16-like [Vitis vinifera]
PGSC0003DMT400042189	1792	-1.02877	Down	1.31e-05	0.000176383	-	gi|359806392|ref|NP_001241493.1|/0/uncharacterized protein LOC100792292 [Glycine max]
PGSC0003DMT400042672	906	-1.02663	Down	1.82e-06	2.89e-05	K00891|1|2e-91|333|vvi:100262762|shikimate kinase [EC:2.7.1.71]	gi|350538979|ref|NP_001234112.1|/1.84015e-151/shikimate kinase, chloroplastic [Solanum lycopersicum]
PGSC0003DMT400053511	1646	-1.02598	Down	8.69e-70	2.1e-67	-	gi|13785209|emb|CAC37356.1|/0/putative membrane protein [Solanum tuberosum]
PGSC0003DMT400080243	3328	-1.02231	Down	5.18e-21	2.97e-19	K05658|1|3e-50|199|vvi:100262734|ATP-binding cassette, subfamily B (MDR/TAP), member 1;K00924|2|3e-44|179|ath:AT1G14370|[EC:2.7.1.-]	gi|297735543|emb|CBI18037.3|/0/unnamed protein product [Vitis vinifera]
PGSC0003DMT400036857	1933	-1.01909	Down	7.01e-05	0.00080959	K13414|1|3e-29|128|aly:ARALYDRAFT_489755|mitogen-activated protein kinase kinase kinase 1, plant [EC:2.7.11.25];K11228|4|7e-28|124|ota:Ot13g01170|mitogen-activated protein kinase kinase kinase [EC:2.7.11.1]	gi|224072745|ref|XP_002303860.1|/5.56088e-97/predicted protein [Populus trichocarpa]
PGSC0003DMT400064690	4635	-1.01842	Down	9.07e-13	3.1e-11	K01530|1|0.0|1820|vvi:100256123|phospholipid-translocating ATPase [EC:3.6.3.1]	gi|225423806|ref|XP_002280418.1|/0/PREDICTED: putative phospholipid-transporting ATPase 9-like isoform 1 [Vitis vinifera]
PGSC0003DMT400096763	606	-1.011	Down	1.17e-20	6.56e-19	-	gi|225443051|ref|XP_002271365.1|/3.34335e-42/PREDICTED: uncharacterized protein LOC100242170 [Vitis vinifera]
PGSC0003DMT400049554	1554	-1.01071	Down	3.36e-05	0.000418894	K06196|1|5e-88|323|ppp:PHYPADRAFT_146798|cytochrome c-type biogenesis protein	gi|225461322|ref|XP_002284546.1|/2.16896e-117/PREDICTED: cytochrome c-type biogenesis ccda-like chloroplastic protein 2 [Vitis vinifera]
PGSC0003DMT400060168	1035	-1.00793	Down	8.66e-06	0.000121325	K09422|1|2e-61|234|gmx:100794205|myb proto-oncogene protein, plant	gi|167600651|gb|ABZ89193.1|/2.82436e-61/putative protein [Coffea canephora]
PGSC0003DMT400002497	1317	-1.00614	Down	2.63e-14	1.02e-12	K06998|1|9e-109|392|mtr:MTR_1g072500|	gi|357440793|ref|XP_003590674.1|/9.57742e-108/Isomerase, putative [Medicago truncatula]
PGSC0003DMT400050249	519	-1.0013	Down	7.27e-36	7.55e-34	K01183|1|7e-09|58.2|vvi:100232985|chitinase [EC:3.2.1.14]	gi|46396546|sp|Q9S8M0.2|LECT_SOLTU/3.71313e-56/RecName: Full=Chitin-binding lectin 1; AltName: Full=PL-I; Flags: Precursor
