# Supplementary material for: Comparative Morphology, Transcription, and Proteomics Study Revealing the Key Molecular Mechanism of Camphor on the Potato Tuber Sprouting Effect
Source: Int J Mol Sci. 2017 Oct 30;18(11):2280. doi: 10.3390/ijms18112280 (PMC5713250; doi:10.3390/ijms18112280)
Supplement: Supplementary file 1 [file ijms-18-02280-s001.zip › Table S5 S-VS-R.xlsx]

## Sheet: Table S6  S-VS-R.
GeneID	Gene_length	log2 Ratio(Treatment-Recovery/Sprout)	Up-Down-Regulation(Treatment-Recovery/Sprout)	P-value	FDR	KEGG Orthology	Blast nr
PGSC0003DMT400037209	1037	4.46071	Up	4.88e-90	1.73e-87	-	gi|871489|emb|CAA58732.1|/6.29138e-77/PAR-1c [Nicotiana tabacum]
PGSC0003DMT400029068	447	4.41141	Up	2.79e-16	1.24e-14	-	-
PGSC0003DMT400026225	716	3.60733	Up	1.09e-13	3.85e-12	-	gi|357483123|ref|XP_003611848.1|/8.86752e-09/hypothetical protein MTR_5g018540 [Medicago truncatula]
PGSC0003DMT400037234	596	3.59584	Up	4.45e-11	1.19e-09	-	gi|871489|emb|CAA58732.1|/9.18602e-13/PAR-1c [Nicotiana tabacum]
PGSC0003DMT400019739	781	3.41141	Up	2.75e-05	0.000291797	-	-
PGSC0003DMT400044514	1864	3.37345	Up	3.25e-29	2.81e-27	K15638|1|1e-126|451|ath:AT1G17060|cytochrome P450, family 72, subfamily C, polypeptide 1;K15639|3|1e-115|415|aly:ARALYDRAFT_901457|cytochrome P450, family 734, subfamily A, polypeptide 1 (PHYB activation tagged suppressor 1) [EC:1.14.-.-];K10717|5|3e-91|334|vvi:100258332|cytokinin trans-hydroxylase	gi|85068668|gb|ABC69414.1|/0/CYP72A57 [Nicotiana tabacum]
PGSC0003DMT400076209	4614	3.24966	Up	6.66e-12	1.98e-10	K05681|1|6e-48|192|cme:CMS467C|ATP-binding cassette, subfamily G (WHITE), member 2;K12843|5|8e-44|178|vvi:100248403|U4/U6 small nuclear ribonucleoprotein PRP3	gi|328923705|gb|AEB65936.1|/0/ABCG subfamily transporter [Solanum tuberosum]
PGSC0003DMT400036390	2368	2.90618	Up	3.09e-06	4.04e-05	K05280|1|9e-86|157|pop:POPTR_823742|flavonoid 3'-monooxygenase [EC:1.14.13.21];K09755|4|9e-86|154|pop:POPTR_563244|ferulate-5-hydroxylase [EC:1.14.-.-]	gi|225438595|ref|XP_002280620.1|/1.9022e-155/PREDICTED: cytochrome P450 71A1 [Vitis vinifera]
PGSC0003DMT400004447	1395	2.87798	Up	2.47e-07	3.97e-06	K00430|1|4e-136|483|pop:POPTR_589413|peroxidase [EC:1.11.1.7]	gi|225626263|gb|ACN97181.1|/2.62084e-135/peroxidase [Populus trichocarpa]
PGSC0003DMT400040043	984	2.82645	Up	3.5e-08	6.32e-07	K00750|1|3e-13|74.3|rcu:RCOM_0138290|glycogenin glucosyltransferase [EC:2.4.1.186]	gi|321268083|gb|ADW78844.1|/0/putative galactinol synthase [Solanum commersonii]
PGSC0003DMT400086002	1425	2.72371	Up	1.98e-43	2.75e-41	K13495|1|7e-139|492|pop:POPTR_560466|cis-zeatin O-glucosyltransferase [EC:2.4.1.215]	gi|19743740|gb|AAL92461.1|/2.26994e-166/putative glucosyltransferase [Solanum lycopersicum]
PGSC0003DMT400003936	616	2.70283	Up	1.12e-212	1.62e-209	-	gi|131026|sp|P17642.1|PRS2_SOLTU/6.89677e-83/RecName: Full=Pathogenesis-related protein STH-2
PGSC0003DMT400026226	466	2.6647	Up	5.22e-10	1.2e-08	-	-
PGSC0003DMT400049664	1513	2.61495	Up	9.38e-07	1.36e-05	-	gi|302143056|emb|CBI20351.3|/4.51167e-112/unnamed protein product [Vitis vinifera]
PGSC0003DMT400006583	1596	2.49114	Up	4.68e-14	1.73e-12	-	gi|225442709|ref|XP_002284872.1|/8.55847e-109/PREDICTED: F-box/kelch-repeat protein At1g80440 [Vitis vinifera]
PGSC0003DMT400025767	3509	2.43741	Up	5.76e-05	0.000550984	K00514|1|3e-06|38.1|rcu:RCOM_1428040|zeta-carotene desaturase [EC:1.3.5.6]	gi|225457879|ref|XP_002269753.1|/0/PREDICTED: subtilisin-like protease-like [Vitis vinifera]
PGSC0003DMT400057397	920	2.30953	Up	9.87e-17	4.61e-15	-	gi|356501634|ref|XP_003519629.1|/6.72585e-16/PREDICTED: uncharacterized protein LOC100776851 [Glycine max]
PGSC0003DMT400040054	1037	2.27391	Up	6.27e-05	0.000594101	K04371|1|7e-20|96.3|vvi:100254083|extracellular signal-regulated kinase 1/2 [EC:2.7.11.24]	gi|357467373|ref|XP_003603971.1|/2.34142e-27/BZIP transcription factor ATB2 [Medicago truncatula]
PGSC0003DMT400020496	874	2.26232	Up	1.78e-16	8.08e-15	K10666|1|3e-25|113|aly:ARALYDRAFT_889362|E3 ubiquitin-protein ligase RNF5 [EC:6.3.2.19]	gi|75291821|sp|Q6R567.1|RMA1_CAPAN/2.65224e-67/RecName: Full=E3 ubiquitin-protein ligase RMA1H1; AltName: Full=Protein RING membrane-anchor 1 homolog 1
PGSC0003DMT400089643	417	2.25315	Up	1.03e-09	2.29e-08	-	gi|350539960|ref|NP_001233824.1|/6.41521e-30/arachidonic acid-induced DEA1 precursor [Solanum lycopersicum]
PGSC0003DMT400002085	488	2.24266	Up	2.75e-34	2.91e-32	-	gi|296401|emb|CAA79930.1|/3.34249e-10/extensin [Solanum tuberosum]
PGSC0003DMT400002042	4308	2.17437	Up	3.59e-06	4.64e-05	-	gi|1076557|pir||S54157/1.77645e-11/extensin-like protein - cowpea (fragment)
PGSC0003DMT400072408	1759	2.11581	Up	7.2e-41	9.38e-39	K00517|1|2e-108|391|ath:AT3G52970|[EC:1.14.-.-];K05280|2|2e-83|308|ath:AT5G07990|flavonoid 3'-monooxygenase [EC:1.14.13.21]	gi|584865|sp|P37122.1|C76A2_SOLME/0/RecName: Full=Cytochrome P450 76A2; AltName: Full=CYPLXXVIA2; AltName: Full=Cytochrome P-450EG7
PGSC0003DMT400032910	1551	2.10058	Up	2.04e-27	1.66e-25	K01728|1|0.0|645|pop:POPTR_815540|pectate lyase [EC:4.2.2.2]	gi|350537231|ref|NP_001234029.1|/0/probable pectate lyase P18 precursor [Solanum lycopersicum]
PGSC0003DMT400017917	931	2.09494	Up	3.41e-07	5.33e-06	K01673|1|1e-13|75.5|vvi:100249137|carbonic anhydrase [EC:4.2.1.1]	gi|350540662|ref|NP_001233847.1|/1.91759e-26/carbonic anhydrase [Solanum lycopersicum]
PGSC0003DMT400020495	866	2.06746	Up	1.55e-05	0.000173668	K10666|1|3e-24|110|aly:ARALYDRAFT_889362|E3 ubiquitin-protein ligase RNF5 [EC:6.3.2.19]	gi|75291821|sp|Q6R567.1|RMA1_CAPAN/4.47018e-67/RecName: Full=E3 ubiquitin-protein ligase RMA1H1; AltName: Full=Protein RING membrane-anchor 1 homolog 1
PGSC0003DMT400048357	1385	2.06419	Up	3.39e-33	3.47e-31	K14493|1|3e-27|121|ppp:PHYPADRAFT_118478|gibberellin receptor GID1 [EC:3.-.-.-]	gi|8574455|gb|AAF77578.1|AF072533_1/3.60775e-153/pepper esterase [Capsicum annuum]
PGSC0003DMT400017914	1330	2.03358	Up	2.4e-53	4.32e-51	K01673|1|7e-73|269|gmx:100781868|carbonic anhydrase [EC:4.2.1.1]	gi|350540662|ref|NP_001233847.1|/1.38284e-97/carbonic anhydrase [Solanum lycopersicum]
PGSC0003DMT400067996	815	2.02237	Up	5.2e-08	9.17e-07	-	gi|12003388|gb|AAG43551.1|AF211533_1/2.29428e-38/Avr9/Cf-9 rapidly elicited protein 146 [Nicotiana tabacum]
PGSC0003DMT400002047	513	1.99151	Up	4.05e-05	0.000405257	-	-
PGSC0003DMT400031670	700	1.97752	Up	3.42e-07	5.35e-06	-	-
PGSC0003DMT400006584	1274	1.96579	Up	4.39e-12	1.33e-10	-	gi|225442709|ref|XP_002284872.1|/1.16039e-118/PREDICTED: F-box/kelch-repeat protein At1g80440 [Vitis vinifera]
PGSC0003DMT400047344	555	1.91852	Up	7.49e-89	2.62e-86	-	-
PGSC0003DMT400043399	795	1.91351	Up	1.22e-08	2.35e-07	-	-
PGSC0003DMT400032497	655	1.8227	Up	3.52e-13	1.21e-11	-	gi|147834849|emb|CAN68310.1|/4.07056e-31/hypothetical protein VITISV_043508 [Vitis vinifera]
PGSC0003DMT400076466	439	1.7798	Up	4.75e-14	1.75e-12	-	-
PGSC0003DMT400080961	689	1.74628	Up	1.45e-100	5.47e-98	-	gi|6723687|emb|CAB67122.1|/2.18424e-09/cell wall protein [Nicotiana tabacum]
PGSC0003DMT400057073	1088	1.7434	Up	3.33e-05	0.000342313	-	gi|224072979|ref|XP_002303945.1|/7.41134e-84/predicted protein [Populus trichocarpa]
PGSC0003DMT400021521	681	1.72959	Up	2e-05	0.000218336	-	-
PGSC0003DMT400044486	403	1.72728	Up	1.31e-16	6.02e-15	-	-
PGSC0003DMT400047316	520	1.68895	Up	2.45e-11	6.76e-10	-	gi|255569619|ref|XP_002525775.1|/2.82007e-24/conserved hypothetical protein [Ricinus communis]
PGSC0003DMT400042610	882	1.65825	Up	2.39e-06	3.21e-05	-	gi|12003388|gb|AAG43551.1|AF211533_1/3.40709e-70/Avr9/Cf-9 rapidly elicited protein 146 [Nicotiana tabacum]
PGSC0003DMT400005971	1614	1.63551	Up	8.84e-10	1.98e-08	K05933|1|3e-131|467|vvi:100257676|aminocyclopropanecarboxylate oxidase [EC:1.14.17.4]	gi|25989506|gb|AAM29183.1|/1.60798e-171/ACC oxidase [Solanum tuberosum]
PGSC0003DMT400042582	1287	1.59353	Up	2.59e-07	4.15e-06	K04124|1|1e-143|508|pop:POPTR_548646|gibberellin 3-beta-dioxygenase [EC:1.14.11.15]	gi|225421147|gb|ACN89835.1|/0/gibberellin 3-oxidase [Solanum tuberosum subsp. andigenum]
PGSC0003DMT400074657	877	1.5867	Up	8.32e-06	9.95e-05	K06892|1|9e-34|90.9|pop:POPTR_550478|;K05277|3|5e-30|85.9|pop:POPTR_646527|leucoanthocyanidin dioxygenase [EC:1.14.11.19];K05278|5|5e-30|90.1|gmx:100816829|flavonol synthase [EC:1.14.11.23]	gi|358635024|dbj|BAL22345.1|/1.40193e-102/oxidoreductase [Ipomoea batatas]
PGSC0003DMT400047343	582	1.57089	Up	4.92e-11	1.3e-09	-	gi|388506148|gb|AFK41140.1|/2.79611e-27/unknown [Medicago truncatula]
PGSC0003DMT400007341	1849	1.53016	Up	1.24e-16	5.72e-15	-	gi|118490007|gb|ABK96797.1|/1.99265e-112/NAC domain protein NAC2 [Solanum tuberosum]
PGSC0003DMT400022352	1022	1.51833	Up	7.8e-07	1.15e-05	K01183|1|1e-111|401|vvi:100232985|chitinase [EC:3.2.1.14]	gi|21495|emb|CAA47921.1|/3.53044e-149/chitinase [Solanum tuberosum]
PGSC0003DMT400056985	765	1.50578	Up	1.81e-17	8.94e-16	K09527|1|1e-10|64.7|cre:CHLREDRAFT_146571|DnaJ homolog subfamily C member 7;K09517|2|3e-10|63.9|pop:POPTR_572634|DnaJ homolog subfamily B member 11;K03686|5|4e-10|63.2|rcu:RCOM_0219890|molecular chaperone DnaJ	gi|225462060|ref|XP_002275924.1|/8.96126e-26/PREDICTED: chaperone protein dnaJ 11, chloroplastic [Vitis vinifera]
PGSC0003DMT400072645	1714	1.49818	Up	2.74e-19	1.5e-17	K00517|1|2e-95|348|ath:AT3G52970|[EC:1.14.-.-];K05280|3|2e-77|288|ath:AT5G07990|flavonoid 3'-monooxygenase [EC:1.14.13.21]	gi|584865|sp|P37122.1|C76A2_SOLME/0/RecName: Full=Cytochrome P450 76A2; AltName: Full=CYPLXXVIA2; AltName: Full=Cytochrome P-450EG7
PGSC0003DMT400024479	888	1.48541	Up	9.28e-13	3.01e-11	K07213|1|5e-13|73.2|vvi:100247137|copper chaperone	gi|225459378|ref|XP_002285811.1|/6.69164e-50/PREDICTED: uncharacterized protein LOC100259038 isoform 1 [Vitis vinifera]
PGSC0003DMT400060940	1328	1.45457	Up	0	0	-	gi|147803378|emb|CAN71047.1|/2.79638e-139/hypothetical protein VITISV_015116 [Vitis vinifera]
PGSC0003DMT400056986	780	1.44003	Up	4.27e-23	2.78e-21	K03686|1|2e-10|64.7|zma:100191825|molecular chaperone DnaJ;K09527|2|8e-10|62.4|cre:CHLREDRAFT_146571|DnaJ homolog subfamily C member 7;K09531|3|1e-09|61.6|vcn:VOLCADRAFT_95730|DnaJ homolog subfamily C member 11	gi|255579560|ref|XP_002530622.1|/2.71864e-33/chaperone protein DNAj, putative [Ricinus communis]
PGSC0003DMT400032938	1008	1.41789	Up	5.22e-37	6.18e-35	-	gi|118481089|gb|ABK92498.1|/1.06028e-73/unknown [Populus trichocarpa]
PGSC0003DMT400047311	746	1.40584	Up	6.38e-30	5.69e-28	-	gi|19320|emb|CAA42537.1|/3.28308e-33/wound induced protein [Solanum lycopersicum]
PGSC0003DMT400003777	1173	1.38332	Up	2.03e-12	6.42e-11	K11294|1|5e-39|160|smo:SELMODRAFT_15428|nucleolin;K13195|4|1e-17|89.0|pop:POPTR_712972|cold-inducible RNA-binding protein;K13126|5|1e-16|85.9|pop:POPTR_1078863|polyadenylate-binding protein	gi|350539161|ref|NP_001234122.1|/9.51726e-80/similar to pathogenesis-related protein STH-2 [Solanum lycopersicum]
PGSC0003DMT400015017	1371	1.37256	Up	1.27e-22	8.18e-21	K13422|1|3e-38|157|mtr:MTR_5g030430|transcription factor MYC2	gi|224057990|ref|XP_002299425.1|/3.87073e-99/predicted protein [Populus trichocarpa]
PGSC0003DMT400059357	682	1.35916	Up	5.34e-05	0.000516679	-	gi|53793732|gb|AAU93595.1|/3.69009e-94/HVA22-like protein c , putative [Solanum demissum]
PGSC0003DMT400056192	1962	1.31627	Up	6.11e-110	2.61e-107	K01858|1|0.0|956|vvi:100259515|myo-inositol-1-phosphate synthase [EC:5.5.1.4]	gi|14548096|sp|Q9LW96.1|INO1_TOBAC/0/RecName: Full=Inositol-3-phosphate synthase; Short=MIP synthase; AltName: Full=Myo-inositol 1-phosphate synthase; Short=IPS; Short=MI-1-P synthase
PGSC0003DMT400077778	658	1.31371	Up	0	0	-	gi|311893225|dbj|BAJ25784.1|/1.86905e-68/putative PR-10 type pathogenesis-related protein [Nicotiana tabacum]
PGSC0003DMT400050024	771	1.28625	Up	4.48e-24	3.05e-22	-	gi|350538353|ref|NP_001234083.1|/4.0266e-74/pathogenesis-related protein P2 precursor [Solanum lycopersicum]
PGSC0003DMT400047341	543	1.27391	Up	6.37e-27	5.09e-25	-	gi|388506148|gb|AFK41140.1|/1.97536e-26/unknown [Medicago truncatula]
PGSC0003DMT400086212	450	1.24534	Up	5.7e-08	1e-06	K14488|1|3e-50|194|rcu:RCOM_1597250|SAUR family protein	gi|255538892|ref|XP_002510511.1|/2.91499e-49/Auxin-induced protein 6B, putative [Ricinus communis]
PGSC0003DMT400022042	891	1.23209	Up	3.31e-10	7.82e-09	-	gi|14329818|emb|CAC40756.1|/3.59376e-27/putative miraculin [Atropa belladonna]
PGSC0003DMT400076419	2270	1.21917	Up	1.45e-29	1.27e-27	K10666|1|5e-25|114|aly:ARALYDRAFT_889362|E3 ubiquitin-protein ligase RNF5 [EC:6.3.2.19]	gi|255556043|ref|XP_002519056.1|/1.41647e-70/rnf5, putative [Ricinus communis]
PGSC0003DMT400000536	2389	1.21005	Up	4.42e-13	1.5e-11	K13447|1|2e-19|96.3|bdi:100843653|respiratory burst oxidase [EC:1.6.3.- 1.11.1.-]	gi|350538147|ref|NP_001234329.1|/0/ferric-chelate reductase [Solanum lycopersicum]
PGSC0003DMT400067995	852	1.20914	Up	2.72e-06	3.61e-05	-	gi|12003388|gb|AAG43551.1|AF211533_1/1.81517e-30/Avr9/Cf-9 rapidly elicited protein 146 [Nicotiana tabacum]
PGSC0003DMT400044379	984	1.2015	Up	2.69e-18	1.4e-16	K14516|1|4e-40|163|pop:POPTR_804955|ethylene-responsive transcription factor 1	gi|350539884|ref|NP_001234818.1|/3.87631e-73/transcription factor TSRF1 [Solanum lycopersicum]
PGSC0003DMT400008207	641	1.19544	Up	2.37e-09	5.03e-08	K05577|1|1e-10|64.3|mtr:MTR_7g021740|NAD(P)H-quinone oxidoreductase subunit 5 [EC:1.6.5.3]	gi|94502580|ref|YP_588382.1|/1.20746e-12/hypothetical protein ZeamMp129 [Zea mays subsp. mays]
PGSC0003DMT400011631	1428	1.1808	Up	5.78e-05	0.000552786	-	-
PGSC0003DMT400020634	1426	1.17939	Up	5.32e-06	6.63e-05	-	gi|224137370|ref|XP_002327109.1|/1.6834e-36/predicted protein [Populus trichocarpa]
PGSC0003DMT400078802	2393	1.17606	Up	4.14e-15	1.69e-13	-	gi|359480520|ref|XP_003632481.1|/1.9205e-25/PREDICTED: uncharacterized protein At5g65660-like [Vitis vinifera]
PGSC0003DMT400041644	714	1.17016	Up	8.1e-07	1.19e-05	-	gi|359480498|ref|XP_002262854.2|/4.07163e-46/PREDICTED: transcription factor bHLH96-like [Vitis vinifera]
PGSC0003DMT400047315	462	1.14913	Up	2.83e-16	1.25e-14	-	gi|19320|emb|CAA42537.1|/4.85549e-34/wound induced protein [Solanum lycopersicum]
PGSC0003DMT400069755	1690	1.14231	Up	9.88e-18	4.99e-16	K13065|1|2e-33|142|ath:AT5G48930|shikimate O-hydroxycinnamoyltransferase [EC:2.3.1.133]	gi|296086090|emb|CBI31531.3|/0/unnamed protein product [Vitis vinifera]
PGSC0003DMT400019364	850	1.14181	Up	0.000112421	0.000993106	-	-
PGSC0003DMT400049546	603	1.11888	Up	5.53e-12	1.65e-10	-	gi|225447669|ref|XP_002275606.1|/1.85485e-16/PREDICTED: uncharacterized protein LOC100264828 [Vitis vinifera]
PGSC0003DMT400007905	960	1.11068	Up	1.44e-05	0.000161723	-	gi|53830832|gb|AAU95238.1|/6.09768e-148/osmotin-like protein [Solanum phureja]
PGSC0003DMT400068847	1813	1.10656	Up	1.05e-17	5.31e-16	K11818|1|7e-113|406|ath:AT4G31500|cytochrome P450, family 83, subfamily B, polypeptide 1 [EC:1.14.-.-];K00517|3|3e-104|377|ath:AT3G26300|[EC:1.14.-.-]	gi|225458055|ref|XP_002278300.1|/2.11904e-159/PREDICTED: cytochrome P450 83B1 [Vitis vinifera]
PGSC0003DMT400044437	1395	1.08584	Up	0.0001133	0.000998953	K13229|1|2e-74|278|zma:541977|2,4-dihydroxy-1,4-benzoxazin-3-one-glucoside dioxygenase [EC:1.14.20.2];K06892|2|3e-46|184|pop:POPTR_550478|;K05278|3|3e-38|157|pop:POPTR_582182|flavonol synthase [EC:1.14.11.23]	gi|119640|sp|P10967.1|ACCH3_SOLLC/7.63039e-143/RecName: Full=1-aminocyclopropane-1-carboxylate oxidase homolog; AltName: Full=Protein E8
PGSC0003DMT400005437	1758	1.08488	Up	1.16e-06	1.65e-05	K03327|1|0.0|704|vvi:100267226|multidrug resistance protein, MATE family	gi|350534468|ref|NP_001234398.1|/0/ripening regulated protein DDTFR18 [Solanum lycopersicum]
PGSC0003DMT400008432	1758	1.06746	Up	9.84e-07	1.42e-05	K09587|1|1e-68|259|gmx:100789515|cytochrome P450, family 90, subfamily B, polypeptide 1 (steroid 22-alpha-hydroxylase) [EC:1.14.13.-]	gi|359478809|ref|XP_003632173.1|/3.1658e-152/PREDICTED: LOW QUALITY PROTEIN: cytochrome P450 716B2-like [Vitis vinifera]
PGSC0003DMT400006935	1055	1.04325	Up	6.67e-61	1.42e-58	K01090|1|8e-06|49.7|pop:POPTR_274109|protein phosphatase [EC:3.1.3.16]	gi|225441010|ref|XP_002277490.1|/2.01817e-62/PREDICTED: uncharacterized protein LOC100264874 [Vitis vinifera]
PGSC0003DMT400061182	1212	1.03652	Up	4.56e-11	1.22e-09	-	gi|350539603|ref|NP_001233958.1|/1.26693e-151/expansin precursor [Solanum lycopersicum]
PGSC0003DMT400007684	2120	1.0329	Up	1.18e-05	0.000136212	K02256|1|0.0|701|rcu:RCOM_Mp05|cytochrome c oxidase subunit 1 [EC:1.9.3.1]	gi|57013922|ref|YP_173395.1|/0/cytochrome oxidase subunit 1 [Nicotiana tabacum]
PGSC0003DMT400016538	2593	1.02833	Up	4.2e-05	0.000418061	K08286|1|2e-09|63.2|ath:AT4G28490|protein-serine/threonine kinase [EC:2.7.11.-];K13420|2|5e-08|58.5|sbi:SORBI_06g028760|LRR receptor-like serine/threonine-protein kinase FLS2 [EC:2.7.11.1]	gi|283132365|dbj|BAI63588.1|/1.46847e-111/leucine rich repeat protein [Lotus japonicus]
PGSC0003DMT400007287	894	1.02678	Up	1.34e-41	1.76e-39	K06674|1|1e-07|55.5|vcn:VOLCADRAFT_106052|structural maintenance of chromosome 2	gi|224125034|ref|XP_002319486.1|/6.73813e-66/predicted protein [Populus trichocarpa]
PGSC0003DMT400039670	1535	1.0235	Up	6.2e-26	4.71e-24	-	gi|51871853|gb|AAU12055.1|/1.66095e-178/jasmonic acid 2 [Solanum tuberosum]
PGSC0003DMT400037920	880	1.01708	Up	1.49e-06	2.08e-05	-	gi|255564142|ref|XP_002523068.1|/5.0732e-58/conserved hypothetical protein [Ricinus communis]
PGSC0003DMT400048727	1335	1.01555	Up	3.23e-10	7.64e-09	K08242|1|5e-178|622|rcu:RCOM_1599550|24-methylenesterol C-methyltransferase [EC:2.1.1.143]	gi|2246452|gb|AAB62807.1|/0/S-adenosyl-methionine-sterol-C-methyltransferase homolog, partial [Nicotiana tabacum]
PGSC0003DMT400079980	910	-8.94921	Down	7.82e-12	2.31e-10	K13424|1|3e-10|64.3|rcu:RCOM_0849600|WRKY transcription factor 33;K13423|2|3e-10|63.9|ath:AT2G30250|WRKY transcription factor 25	gi|92429381|gb|ABE77148.1|/4.81154e-59/putative WRKY transcription factor [Nicotiana tabacum]
PGSC0003DMT400082458	493	-8.66356	Down	1.15e-05	0.000132035	-	gi|224145694|ref|XP_002325734.1|/1.84191e-19/predicted protein [Populus trichocarpa]
PGSC0003DMT400078961	483	-8.39357	Down	9.65e-05	0.000869218	-	gi|224142469|ref|XP_002324580.1|/8.24598e-46/predicted protein [Populus trichocarpa]
PGSC0003DMT400078233	1114	-8.18791	Down	9.47e-09	1.85e-07	K11778|1|4e-77|286|gmx:100789922|ditrans,polycis-polyprenyl diphosphate synthase [EC:2.5.1.87]	gi|356553066|ref|XP_003544879.1|/4.5204e-76/PREDICTED: dehydrodolichyl diphosphate synthase 2-like [Glycine max]
PGSC0003DMT400053046	579	-8.13203	Down	9.65e-05	0.000869898	-	gi|147784070|emb|CAN72303.1|/9.79824e-43/hypothetical protein VITISV_009715 [Vitis vinifera]
PGSC0003DMT400045826	790	-7.68374	Down	9.65e-05	0.000870238	-	-
PGSC0003DMT400038916	1089	-7.42711	Down	2.33e-05	0.000251591	-	gi|188474277|gb|ACD49738.1|/4.5468e-57/BURP domain-containing protein [Solanum tuberosum]
PGSC0003DMT400020678	1695	-7.12987	Down	1.36e-06	1.92e-05	K00750|1|0.0|717|rcu:RCOM_1590700|glycogenin glucosyltransferase [EC:2.4.1.186]	gi|225458601|ref|XP_002282762.1|/0/PREDICTED: uncharacterized protein LOC100266116 [Vitis vinifera]
PGSC0003DMT400015043	1282	-6.98527	Down	9.65e-05	0.000868879	K00430|1|3e-97|353|pop:POPTR_1081949|peroxidase [EC:1.11.1.7]	gi|322422116|gb|ADX01227.1|/4.18808e-100/putative peroxidase [Cinnamomum micranthum f. kanehirae]
PGSC0003DMT400049305	1530	-6.73013	Down	9.65e-05	0.000870578	K09840|1|0.0|682|vvi:100244362|9-cis-epoxycarotenoid dioxygenase [EC:1.13.11.51]	gi|225433416|ref|XP_002283185.1|/0/PREDICTED: 9-cis-epoxycarotenoid dioxygenase NCED6, chloroplastic [Vitis vinifera]
PGSC0003DMT400009496	1626	-6.64234	Down	9.65e-05	0.000869558	K12309|1|0.0|681|ath:AT3G52840|beta-galactosidase [EC:3.2.1.23];K01190|3|3e-34|144|cme:CMP078C|beta-galactosidase [EC:3.2.1.23]	gi|225458151|ref|XP_002280715.1|/0/PREDICTED: beta-galactosidase 3 [Vitis vinifera]
PGSC0003DMT400058340	565	-6.49096	Down	6.75e-26	5.07e-24	-	gi|4586878|dbj|BAA76516.1|/6.92421e-20/HR7 [Hyoscyamus niger]
PGSC0003DMT400040886	3390	-6.20387	Down	6.7e-07	9.96e-06	K00924|1|1e-156|552|aly:ARALYDRAFT_473063|[EC:2.7.1.-];K08286|5|6e-148|523|ath:AT4G28490|protein-serine/threonine kinase [EC:2.7.11.-]	gi|255560235|ref|XP_002521135.1|/0/Receptor protein kinase CLAVATA1 precursor, putative [Ricinus communis]
PGSC0003DMT400038925	1243	-6.13548	Down	2.9e-39	3.67e-37	-	gi|350540638|ref|NP_001234521.1|/2.14212e-61/BURP domain-containing protein precursor [Solanum lycopersicum]
PGSC0003DMT400012346	1031	-5.00221	Down	4.7e-09	9.61e-08	K13248|1|1e-110|397|gmx:100785878|pyridoxal phosphate phosphatase PHOSPHO2 [EC:3.1.3.74]	gi|350536411|ref|NP_001234501.1|/2.94181e-135/psi14A protein [Solanum lycopersicum]
PGSC0003DMT400076367	1105	-4.96449	Down	1.94e-78	5.54e-76	-	gi|312836|emb|CAA49895.1|/1.877e-58/proline-rich protein [Nicotiana alata]
PGSC0003DMT400034752	1449	-4.69187	Down	2.74e-07	4.36e-06	-	gi|255581601|ref|XP_002531605.1|/9.19068e-131/dopamine beta-monooxygenase, putative [Ricinus communis]
PGSC0003DMT400063130	845	-4.44033	Down	4.02e-06	5.14e-05	-	gi|225424977|ref|XP_002266182.1|/9.84801e-72/PREDICTED: uncharacterized protein At5g01610 isoform 1 [Vitis vinifera]
PGSC0003DMT400022985	1757	-4.21794	Down	2.96e-05	0.000309891	K00924|1|4e-16|84.7|ath:AT5G22850|[EC:2.7.1.-]	gi|359482097|ref|XP_002271077.2|/3.72233e-169/PREDICTED: aspartic proteinase nepenthesin-1-like [Vitis vinifera]
PGSC0003DMT400040233	1526	-4.13548	Down	5.72e-05	0.000548135	-	gi|225424766|ref|XP_002268639.1|/2.63853e-51/PREDICTED: uncharacterized protein LOC100250100 [Vitis vinifera]
PGSC0003DMT400025026	1184	-4.04802	Down	0.000110605	0.000979687	-	gi|224112361|ref|XP_002316163.1|/1.32319e-105/NAC domain protein, IPR003441 [Populus trichocarpa]
PGSC0003DMT400062317	2187	-4.04802	Down	0.000110605	0.000978935	-	gi|255539605|ref|XP_002510867.1|/1.06393e-99/hypothetical protein RCOM_1497860 [Ricinus communis]
PGSC0003DMT400017476	458	-4.04802	Down	0.000110605	0.000979311	-	gi|255553502|ref|XP_002517792.1|/1.13988e-11/conserved hypothetical protein [Ricinus communis]
PGSC0003DMT400007370	4867	-3.74846	Down	1.06e-06	1.53e-05	K15271|1|8e-64|244|rcu:RCOM_1095670|ATP-dependent DNA helicase HFM1/MER3 [EC:3.6.4.12];K15078|4|3e-53|209|vvi:100250139|structure-specific endonuclease subunit SLX1 [EC:3.6.1.-]	gi|147791119|emb|CAN74703.1|/0/hypothetical protein VITISV_029224 [Vitis vinifera]
PGSC0003DMT400097475	858	-3.63298	Down	3.83e-06	4.92e-05	-	gi|356560037|ref|XP_003548302.1|/3.67191e-13/PREDICTED: TMV resistance protein N-like [Glycine max]
PGSC0003DMT400054066	1176	-3.55052	Down	3.89e-08	6.99e-07	K11821|1|2e-52|204|aly:ARALYDRAFT_895283|desulfoglucosinolate sulfotransferase A/B/C [EC:2.8.2.-];K01014|3|5e-06|50.4|olu:OSTLU_32551|aryl sulfotransferase [EC:2.8.2.1]	gi|255571065|ref|XP_002526483.1|/8.31821e-84/Flavonol 4'-sulfotransferase, putative [Ricinus communis]
PGSC0003DMT400037876	1879	-3.50745	Down	7.3e-08	1.25e-06	-	gi|224077354|ref|XP_002305225.1|/6.64749e-164/predicted protein [Populus trichocarpa]
PGSC0003DMT400057126	1329	-3.44033	Down	2.56e-05	0.000273124	K06911|1|3e-136|483|gmx:100790637|	gi|356552737|ref|XP_003544719.1|/3.19947e-135/PREDICTED: pirin-like protein-like [Glycine max]
PGSC0003DMT400054461	2267	-3.44033	Down	2.56e-05	0.000273251	K12448|1|2e-18|65.5|ppp:PHYPADRAFT_56469|UDP-arabinose 4-epimerase [EC:5.1.3.5];K01784|4|7e-17|60.8|ppp:PHYPADRAFT_224094|UDP-glucose 4-epimerase [EC:5.1.3.2]	gi|90399327|emb|CAJ86127.1|/5.89613e-20/H0313F03.11 [Oryza sativa Indica Group]
PGSC0003DMT400013627	993	-3.40557	Down	2.68e-09	5.65e-08	K14484|1|9e-65|245|aly:ARALYDRAFT_319024|auxin-responsive protein IAA	gi|365818543|gb|AEX00360.1|/3.54204e-106/IAA17 [Solanum lycopersicum]
PGSC0003DMT400057566	1197	-3.36995	Down	4.78e-05	0.000467996	K07466|1|2e-06|52.0|aly:ARALYDRAFT_496254|replication factor A1	-
PGSC0003DMT400005250	1449	-3.33342	Down	9.28e-09	1.81e-07	K06892|1|3e-39|161|aly:ARALYDRAFT_479418|;K05282|4|4e-38|157|pop:POPTR_824891|gibberellin 20-oxidase [EC:1.14.11.12]	gi|29825611|gb|AAO92303.1|/5.29128e-179/gibberellin 2-oxidase 1 [Nicotiana sylvestris]
PGSC0003DMT400078675	1162	-3.27041	Down	1.65e-06	2.28e-05	K13422|1|4e-10|64.3|rcu:RCOM_0864470|transcription factor MYC2	gi|255575991|ref|XP_002528891.1|/1.95463e-77/DNA binding protein, putative [Ricinus communis]
PGSC0003DMT400041881	1539	-3.25747	Down	3.18e-08	5.79e-07	K09285|1|2e-149|527|vvi:100241060|AP2-like factor, ANT lineage	gi|147774753|emb|CAN63760.1|/3.28123e-150/hypothetical protein VITISV_008633 [Vitis vinifera]
PGSC0003DMT400033036	1025	-3.11103	Down	1.97e-22	1.24e-20	K09338|1|2e-53|207|aly:ARALYDRAFT_490960|homeobox-leucine zipper protein	gi|224096942|ref|XP_002310795.1|/3.29847e-54/predicted protein [Populus trichocarpa]
PGSC0003DMT400037714	1637	-3.09241	Down	3.63e-07	5.65e-06	K15397|1|0.0|790|gmx:100815887|3-ketoacyl-CoA synthase [EC:2.3.1.-]	gi|269854053|gb|ACZ51240.1|/0/3-ketoacyl-CoA synthase [Arachis hypogaea]
PGSC0003DMT400076250	4072	-2.99555	Down	1.08e-10	2.72e-09	K00924|1|1e-157|556|ath:AT1G28440|[EC:2.7.1.-]	gi|255554216|ref|XP_002518148.1|/0/Leucine-rich repeat receptor protein kinase EXS precursor, putative [Ricinus communis]
PGSC0003DMT400040200	1812	-2.98662	Down	3.44e-05	0.000351832	K07195|1|3e-149|526|vvi:100267121|exocyst complex component 7	gi|255588826|ref|XP_002534730.1|/1.2423e-159/protein binding protein, putative [Ricinus communis]
PGSC0003DMT400063477	2780	-2.98662	Down	3.44e-05	0.000351676	K15718|1|0.0|1143|vvi:100232917|linoleate 9S-lipoxygenase [EC:1.13.11.58]	gi|98979407|gb|ABF60002.1|/0/lipoxygenase 2 [Actinidia deliciosa]
PGSC0003DMT400049230	2625	-2.98662	Down	3.44e-05	0.000351988	-	gi|359482068|ref|XP_002272910.2|/0/PREDICTED: rop guanine nucleotide exchange factor 1-like [Vitis vinifera]
PGSC0003DMT400052347	1959	-2.94418	Down	9.03e-13	2.93e-11	K08193|1|3e-113|407|olu:OSTLU_2927|MFS transporter, ACS family, solute carrier family 17 (sodium-dependent inorganic phosphate cotransporter), other;K12303|3|4e-77|287|cre:CHLREDRAFT_78631|MFS transporter, ACS family, solute carrier family 17 (sodium-dependent inorganic phosphate cotransporter), member 9	gi|255573881|ref|XP_002527859.1|/0/Sialin, putative [Ricinus communis]
PGSC0003DMT400066953	1129	-2.92249	Down	3.97e-31	3.76e-29	-	gi|37572447|dbj|BAC98493.1|/1.92436e-98/AG-motif binding protein-3 [Nicotiana tabacum]
PGSC0003DMT400015076	2523	-2.906	Down	3.96e-06	5.08e-05	K13173|1|5e-06|52.0|sbi:SORBI_04g007690|arginine and glutamate-rich protein 1	gi|224131788|ref|XP_002328108.1|/2.20883e-104/predicted protein [Populus trichocarpa]
PGSC0003DMT400039298	950	-2.85537	Down	0.000113199	0.000998824	-	gi|224133858|ref|XP_002321678.1|/7.84265e-15/predicted protein [Populus trichocarpa]
PGSC0003DMT400076144	1548	-2.85537	Down	0.000113199	0.000998442	K03013|1|6e-11|67.4|vvi:100258335|DNA-directed RNA polymerases I, II, and III subunit RPABC1;K13457|2|3e-09|61.6|pop:POPTR_755797|disease resistance protein RPM1	gi|349504536|gb|AEP84301.1|/7.26702e-73/putative disease resistance protein [Solanum pinnatisectum]
PGSC0003DMT400010344	1059	-2.82938	Down	2.47e-10	5.94e-09	K10863|1|7e-08|56.6|ath:AT5G01310|aprataxin [EC:3.-.-.-]	gi|255565212|ref|XP_002523598.1|/4.71546e-43/DNA binding protein, putative [Ricinus communis]
PGSC0003DMT400032509	1407	-2.74846	Down	2.29e-05	0.000247851	-	gi|225426655|ref|XP_002281296.1|/1.33459e-86/PREDICTED: putative DNA-binding protein ESCAROLA-like [Vitis vinifera]
PGSC0003DMT400078202	718	-2.71098	Down	3.09e-07	4.89e-06	K13993|1|2e-60|229|gmx:100526870|HSP20 family protein	gi|3341464|emb|CAA12387.1|/1.02823e-73/Hsp20.1 protein [Solanum peruvianum]
PGSC0003DMT400002036	1946	-2.68545	Down	5.65e-36	6.36e-34	K03514|1|6e-06|51.2|cre:CHLREDRAFT_17066|DNA polymerase sigma subunit [EC:2.7.7.7]	gi|1076557|pir||S54157/1.61578e-19/extensin-like protein - cowpea (fragment)
PGSC0003DMT400057781	2123	-2.65005	Down	2.45e-14	9.28e-13	K00422|1|1e-146|518|vvi:100256583|polyphenol oxidase [EC:1.10.3.1]	gi|222093457|gb|ACM43505.1|/0/polyphenoloxidase [Camellia nitidissima]
PGSC0003DMT400065101	2484	-2.63298	Down	7.24e-05	0.000676211	-	gi|225463627|ref|XP_002271742.1|/1.21421e-147/PREDICTED: UDP-N-acetylmuramoyl-tripeptide--D-alanyl-D-alanine ligase-like [Vitis vinifera]
PGSC0003DMT400008279	2231	-2.63298	Down	7.24e-05	0.000675937	-	gi|351727799|ref|NP_001237429.1|/4.97912e-36/uncharacterized protein LOC100305838 [Glycine max]
PGSC0003DMT400070473	1343	-2.58407	Down	1.46e-05	0.000164058	K00514|1|1e-15|82.8|rcu:RCOM_1428040|zeta-carotene desaturase [EC:1.3.5.6];K01206|2|5e-13|73.9|ath:AT1G67830|alpha-L-fucosidase [EC:3.2.1.51]	gi|296083959|emb|CBI24347.3|/1.46916e-111/unnamed protein product [Vitis vinifera]
PGSC0003DMT400072875	723	-2.57853	Down	4.98e-09	1.01e-07	K11821|1|1e-53|207|aly:ARALYDRAFT_895283|desulfoglucosinolate sulfotransferase A/B/C [EC:2.8.2.-]	gi|225466219|ref|XP_002267209.1|/2.85805e-87/PREDICTED: flavonol sulfotransferase-like [Vitis vinifera]
PGSC0003DMT400012863	1711	-2.55052	Down	2.68e-11	7.32e-10	-	gi|225426178|ref|XP_002279187.1|/0/PREDICTED: uncharacterized protein LOC100267372 [Vitis vinifera]
PGSC0003DMT400072024	2171	-2.48859	Down	1.06e-06	1.52e-05	K15404|1|0.0|834|pop:POPTR_732680|aldehyde decarbonylase [EC:4.1.99.5]	gi|359489252|ref|XP_002263787.2|/0/PREDICTED: protein WAX2-like [Vitis vinifera]
PGSC0003DMT400002738	2088	-2.48098	Down	4.47e-05	0.000440931	K15639|1|0.0|741|aly:ARALYDRAFT_901457|cytochrome P450, family 734, subfamily A, polypeptide 1 (PHYB activation tagged suppressor 1) [EC:1.14.-.-];K10717|3|2e-96|352|gmx:100812567|cytokinin trans-hydroxylase	gi|350539625|ref|NP_001234737.1|/0/putative brassinosteroid hydroxylase [Solanum lycopersicum]
PGSC0003DMT400063639	1277	-2.48098	Down	4.47e-05	0.000440742	K00514|1|2e-80|298|rcu:RCOM_1428040|zeta-carotene desaturase [EC:1.3.5.6];K01206|2|2e-42|171|ath:AT1G67830|alpha-L-fucosidase [EC:3.2.1.51]	gi|317451426|emb|CBV37053.1|/2.11691e-128/GDSL lipase-like chlorogenate-dependent caffeoyltransferase precursor [Solanum lycopersicum]
PGSC0003DMT400024866	870	-2.46306	Down	9.02e-06	0.000106706	-	gi|861147|emb|CAA56175.1|/4.69251e-56/K+ channel inward rectifying [Solanum tuberosum]
PGSC0003DMT400065314	1196	-2.42653	Down	7.76e-05	0.000718768	K10869|1|8e-97|329|vvi:100250095|RAD51-like protein 1	gi|225435171|ref|XP_002281874.1|/8.41716e-96/PREDICTED: DNA repair protein RAD51 homolog 2-like [Vitis vinifera]
PGSC0003DMT400082008	1235	-2.41059	Down	3.18e-06	4.13e-05	K00430|1|3e-130|463|vvi:100265513|peroxidase [EC:1.11.1.7]	gi|6723685|emb|CAB67121.1|/2.27675e-172/peroxidase [Solanum lycopersicum]
PGSC0003DMT400074709	1388	-2.40165	Down	6.34e-14	2.31e-12	K01590|1|3e-155|546|rcu:RCOM_1170790|histidine decarboxylase [EC:4.1.1.22]	gi|350538887|ref|NP_001233852.1|/0/aromatic amino acid decarboxylase 1B [Solanum lycopersicum]
PGSC0003DMT400031576	1830	-2.38271	Down	5.66e-32	5.53e-30	-	gi|225453606|ref|XP_002265121.1|/5.94078e-93/PREDICTED: protein IQ-DOMAIN 14 [Vitis vinifera]
PGSC0003DMT400059243	913	-2.36995	Down	4.79e-08	8.47e-07	-	gi|225455533|ref|XP_002266318.1|/3.57993e-62/PREDICTED: uncharacterized protein LOC100265251 [Vitis vinifera]
PGSC0003DMT400075949	3045	-2.36995	Down	2.31e-07	3.73e-06	K14489|1|2e-57|222|pop:POPTR_769454|arabidopsis histidine kinase 2/3/4 (cytokinin receptor) [EC:2.7.13.3]	gi|359476452|ref|XP_002271743.2|/0/PREDICTED: histidine kinase 5-like [Vitis vinifera]
PGSC0003DMT400082052	810	-2.3408	Down	8.18e-08	1.4e-06	-	gi|38489222|gb|AAR21296.1|/1.29035e-57/NDR1-like protein [Nicotiana benthamiana]
PGSC0003DMT400077128	2241	-2.3408	Down	8.18e-08	1.4e-06	K06685|1|6e-13|74.7|aly:ARALYDRAFT_492950|maintenance of ploidy protein MOB1 (MPS1 binder 1)	gi|163914237|dbj|BAF95888.1|/1.54731e-126/N-like protein [Nicotiana tabacum]
PGSC0003DMT400076897	1263	-2.32813	Down	9.35e-06	0.000110213	K00430|1|1e-15|82.4|vvi:100261461|peroxidase [EC:1.11.1.7]	gi|388504772|gb|AFK40452.1|/2.80175e-24/unknown [Lotus japonicus]
PGSC0003DMT400063083	3205	-2.3155	Down	2.37e-18	1.24e-16	K07195|1|0.0|632|vvi:100265529|exocyst complex component 7	gi|225457209|ref|XP_002280826.1|/9.39645e-180/PREDICTED: uncharacterized protein LOC100265529 [Vitis vinifera]
PGSC0003DMT400060617	644	-2.30436	Down	6.72e-07	9.98e-06	-	gi|224140739|ref|XP_002323736.1|/8.02284e-16/predicted protein [Populus trichocarpa]
PGSC0003DMT400022802	3086	-2.27041	Down	7.87e-05	0.00072858	-	gi|225440318|ref|XP_002269811.1|/1.54128e-163/PREDICTED: uncharacterized protein LOC100266589 [Vitis vinifera]
PGSC0003DMT400042271	359	-2.24066	Down	2.71e-05	0.000287303	-	-
PGSC0003DMT400043940	1490	-2.2349	Down	4.39e-28	3.67e-26	-	gi|224127526|ref|XP_002320096.1|/2.23847e-47/predicted protein [Populus trichocarpa]
PGSC0003DMT400035757	1252	-2.20002	Down	3.25e-06	4.22e-05	K13430|1|9e-44|176|zma:100283091|serine/threonine-protein kinase PBS1 [EC:2.7.11.1];K00924|5|3e-41|167|aly:ARALYDRAFT_486409|[EC:2.7.1.-]	gi|224117692|ref|XP_002317644.1|/7.16365e-89/predicted protein [Populus trichocarpa]
PGSC0003DMT400040144	618	-2.1773	Down	1.57e-05	0.000175415	-	gi|2346976|dbj|BAA21922.1|/2.756e-63/ZPT2-13 [Petunia x hybrida]
PGSC0003DMT400012217	2077	-2.15235	Down	1.89e-06	2.6e-05	K01193|1|0.0|857|pop:POPTR_817289|beta-fructofuranosidase [EC:3.2.1.26]	gi|350538065|ref|NP_001234069.1|/0/invertase [Solanum lycopersicum]
PGSC0003DMT400081314	1817	-2.15138	Down	1.52e-71	3.86e-69	K01179|1|3e-161|566|sbi:SORBI_02g030710|endoglucanase [EC:3.2.1.4]	gi|350539021|ref|NP_001234882.1|/0/endo-1,4-beta-glucanase precursor [Solanum lycopersicum]
PGSC0003DMT400060605	2022	-2.14755	Down	7.69e-05	0.000713211	K04733|1|1e-56|219|smo:SELMODRAFT_159261|interleukin-1 receptor-associated kinase 4 [EC:2.7.11.1];K13430|2|6e-55|214|osa:4329463|serine/threonine-protein kinase PBS1 [EC:2.7.11.1]	gi|224094965|ref|XP_002310307.1|/3.7538e-152/predicted protein [Populus trichocarpa]
PGSC0003DMT400031070	1116	-2.14317	Down	6.6e-07	9.81e-06	K06911|1|4e-130|462|vvi:100254895|	gi|350537409|ref|NP_001234292.1|/5.95561e-161/pirin-like protein [Solanum lycopersicum]
PGSC0003DMT400062007	303	-2.12602	Down	9.1e-06	0.000107569	-	-
PGSC0003DMT400009195	1201	-2.08364	Down	5.24e-06	6.54e-05	K04371|1|1e-39|162|vvi:100254083|extracellular signal-regulated kinase 1/2 [EC:2.7.11.24];K09060|2|2e-09|62.0|pop:POPTR_826637|plant G-box-binding factor	gi|357467373|ref|XP_003603971.1|/4.5893e-45/BZIP transcription factor ATB2 [Medicago truncatula]
PGSC0003DMT400067981	4048	-2.06993	Down	6.09e-24	4.07e-22	K06685|1|2e-16|87.4|aly:ARALYDRAFT_492950|maintenance of ploidy protein MOB1 (MPS1 binder 1);K13457|2|2e-11|70.5|vvi:100252764|disease resistance protein RPM1	gi|255567754|ref|XP_002524855.1|/5.69357e-129/ATP binding protein, putative [Ricinus communis]
PGSC0003DMT400034878	1401	-2.03737	Down	2.11e-16	9.51e-15	K09422|1|2e-67|254|vvi:100233135|myb proto-oncogene protein, plant	gi|6552361|dbj|BAA88222.1|/5.3866e-88/myb-related transcription factor LBM2 [Nicotiana tabacum]
PGSC0003DMT400000594	441	-2.03074	Down	1.42e-10	3.52e-09	-	gi|224130486|ref|XP_002320849.1|/3.8957e-27/predicted protein [Populus trichocarpa]
PGSC0003DMT400015267	2519	-1.98662	Down	2.81e-06	3.71e-05	K13947|1|0.0|899|pop:POPTR_803601|auxin efflux carrier family	gi|298286394|dbj|BAJ09456.1|/0/auxin efflux carrier [Solanum lycopersicum]
PGSC0003DMT400081883	1133	-1.97875	Down	5.84e-21	3.44e-19	K00430|1|1e-98|358|vvi:100265513|peroxidase [EC:1.11.1.7]	gi|218308|dbj|BAA01992.1|/3.50469e-116/peroxidase [Nicotiana tabacum]
PGSC0003DMT400072874	1156	-1.96556	Down	6.77e-05	0.000636953	K11821|1|7e-69|259|aly:ARALYDRAFT_895283|desulfoglucosinolate sulfotransferase A/B/C [EC:2.8.2.-];K01014|3|8e-07|53.1|olu:OSTLU_32551|aryl sulfotransferase [EC:2.8.2.1]	gi|225466219|ref|XP_002267209.1|/1.12145e-125/PREDICTED: flavonol sulfotransferase-like [Vitis vinifera]
PGSC0003DMT400063543	2283	-1.96363	Down	3.53e-10	8.29e-09	K09490|1|0.0|958|vvi:100251379|heat shock 70kDa protein 5	gi|379054910|gb|AFC88846.1|/0/putative luminal binding protein 7B4, partial [Tetragonia tetragonioides]
PGSC0003DMT400032096	1676	-1.95948	Down	9.96e-10	2.22e-08	K01762|1|0.0|691|rcu:RCOM_1688460|1-aminocyclopropane-1-carboxylate synthase [EC:4.4.1.14]	gi|9719043|gb|AAF97615.1|U18057_1/0/1-amino-cyclopropane-1-carboxylate synthase [Solanum lycopersicum]
PGSC0003DMT400065875	318	-1.92249	Down	0.000110453	0.000978713	-	-
PGSC0003DMT400043108	2081	-1.91051	Down	2.14e-05	0.000232723	K00666|1|3e-124|347|sbi:SORBI_10g012080|fatty-acyl-CoA synthase [EC:6.2.1.-];K01904|3|4e-30|93.2|aly:ARALYDRAFT_490166|4-coumarate--CoA ligase [EC:6.2.1.12]	gi|346990424|gb|AEO52693.1|/0/cinnamic acid:CoA ligase [Petunia x hybrida]
PGSC0003DMT400064535	4416	-1.90046	Down	1.39e-14	5.34e-13	K00924|1|6e-145|514|ath:AT1G75820|[EC:2.7.1.-]	gi|359495205|ref|XP_002263569.2|/0/PREDICTED: probable LRR receptor-like serine/threonine-protein kinase At1g34110-like [Vitis vinifera]
PGSC0003DMT400038286	918	-1.89601	Down	6.18e-05	0.000587624	-	gi|24745596|dbj|BAC23029.1|/3.23886e-119/tyramine hydroxycinnamoyl transferase [Solanum tuberosum]
PGSC0003DMT400002249	1561	-1.87654	Down	1.15e-11	3.3e-10	K13289|1|4e-106|383|pop:POPTR_551354|cathepsin A (carboxypeptidase C) [EC:3.4.16.5]	gi|359488976|ref|XP_003633850.1|/0/PREDICTED: serine carboxypeptidase-like 46-like [Vitis vinifera]
PGSC0003DMT400011731	2737	-1.85537	Down	1.51e-07	2.49e-06	K04733|1|8e-52|204|smo:SELMODRAFT_159261|interleukin-1 receptor-associated kinase 4 [EC:2.7.11.1]	gi|225432165|ref|XP_002267270.1|/3.14911e-112/PREDICTED: probable receptor-like protein kinase At5g18500 [Vitis vinifera]
PGSC0003DMT400071707	1131	-1.85537	Down	9.97e-05	0.000894499	-	gi|225439783|ref|XP_002273633.1|/8.17388e-73/PREDICTED: uncharacterized protein LOC100248309 [Vitis vinifera]
PGSC0003DMT400030708	1172	-1.85537	Down	4.93e-24	3.34e-22	-	gi|37572447|dbj|BAC98493.1|/1.3723e-70/AG-motif binding protein-3 [Nicotiana tabacum]
PGSC0003DMT400022752	1351	-1.85537	Down	3.81e-06	4.9e-05	K01673|1|9e-91|332|rcu:RCOM_0885400|carbonic anhydrase [EC:4.2.1.1]	gi|255563296|ref|XP_002522651.1|/9.35336e-90/carbonic anhydrase, putative [Ricinus communis]
PGSC0003DMT400067970	1637	-1.85537	Down	9.97e-05	0.000893804	K06685|1|3e-12|71.6|ath:AT4G19050|maintenance of ploidy protein MOB1 (MPS1 binder 1)	gi|105923235|gb|ABF81465.1|/7.34839e-39/TIR-NBS-LRR type disease resistance protein [Populus trichocarpa]
PGSC0003DMT400017477	429	-1.85537	Down	9.97e-05	0.000894151	-	gi|224138054|ref|XP_002322718.1|/1.2015e-12/predicted protein [Populus trichocarpa]
PGSC0003DMT400064861	2435	-1.85098	Down	1.92e-17	9.43e-16	-	gi|225428558|ref|XP_002281050.1|/1.27035e-141/PREDICTED: UPF0496 protein At4g34320-like [Vitis vinifera]
PGSC0003DMT400008172	1032	-1.83943	Down	1.09e-05	0.000125608	K09753|1|1e-32|138|sbi:SORBI_07g021680|cinnamoyl-CoA reductase [EC:1.2.1.44]	gi|255558075|ref|XP_002520066.1|/5.61226e-110/cinnamoyl-CoA reductase, putative [Ricinus communis]
PGSC0003DMT400027838	1332	-1.83809	Down	1.97e-09	4.23e-08	K00514|1|2e-26|118|rcu:RCOM_1428040|zeta-carotene desaturase [EC:1.3.5.6];K01206|2|2e-21|102|ath:AT1G67830|alpha-L-fucosidase [EC:3.2.1.51]	gi|225443543|ref|XP_002277279.1|/3.94174e-117/PREDICTED: GDSL esterase/lipase At5g45950-like isoform 1 [Vitis vinifera]
PGSC0003DMT400022119	3087	-1.83651	Down	5.56e-05	0.000535879	K00924|1|0.0|683|ath:AT1G75820|[EC:2.7.1.-];K08286|5|0.0|636|ath:AT4G28490|protein-serine/threonine kinase [EC:2.7.11.-]	gi|255590183|ref|XP_002535195.1|/0/Receptor protein kinase CLAVATA1 precursor, putative [Ricinus communis]
PGSC0003DMT400038296	1656	-1.82563	Down	1.29e-10	3.21e-09	K01590|1|7e-156|548|rcu:RCOM_1170790|histidine decarboxylase [EC:4.1.1.22]	gi|350538737|ref|NP_001233845.1|/0/aromatic amino acid decarboxylase 1A [Solanum lycopersicum]
PGSC0003DMT400058709	1044	-1.82061	Down	3.1e-05	0.000321643	-	gi|393715850|dbj|BAM28759.1|/2.37992e-23/ROX1 homologue [Nicotiana tabacum]
PGSC0003DMT400072202	1533	-1.79804	Down	8.89e-05	0.000812145	K00517|1|3e-115|413|ath:AT5G52320|[EC:1.14.-.-];K15405|3|6e-114|409|aly:ARALYDRAFT_474859|cytochrome P450, family 96, subfamily A, polypeptide 15 (midchain alkane hydroxylase);K15402|4|3e-99|360|rcu:RCOM_1376710|cytochrome P450, family 86, subfamily B, polypeptide 1 (fatty acid omega-hydroxylase) [EC:1.14.-.-]	gi|124484371|dbj|BAF46296.1|/2.10111e-173/cytochrome P450 [Ipomoea nil]
PGSC0003DMT400038088	4952	-1.79804	Down	8.89e-05	0.000811824	K12619|1|5e-33|142|osa:4349826|5'-3' exoribonuclease 2 [EC:3.1.13.-];K10760|2|1e-18|94.7|vvi:100247527|adenylate isopentenyltransferase (cytokinin synthase);K05356|3|2e-12|74.3|sbi:SORBI_0011s005450|all-trans-nonaprenyl-diphosphate synthase [EC:2.5.1.84 2.5.1.85];K10896|4|7e-12|72.4|vvi:100254868|fanconi anemia group M protein	gi|113205290|gb|ABI34329.1|/0/Integrase core domain containing protein [Solanum demissum]
PGSC0003DMT400039384	1609	-1.79525	Down	9.7e-06	0.000113876	K00517|1|6e-100|363|ath:AT3G48360|[EC:1.14.-.-];K04498|3|8e-12|70.5|ppp:PHYPADRAFT_10108|E1A/CREB-binding protein [EC:2.3.1.48]	gi|255540423|ref|XP_002511276.1|/7.30113e-124/protein binding protein, putative [Ricinus communis]
PGSC0003DMT400007678	696	-1.79344	Down	1.08e-06	1.54e-05	K13071|1|4e-21|99.8|ppp:PHYPADRAFT_150204|pheophorbide a oxygenase [EC:1.14.12.20]	gi|357518871|ref|XP_003629724.1|/4.56511e-47/Pheophorbide a oxygenase [Medicago truncatula]
PGSC0003DMT400067962	1749	-1.78498	Down	5.43e-06	6.75e-05	K13457|1|3e-19|95.1|osa:4342596|disease resistance protein RPM1	gi|255567754|ref|XP_002524855.1|/3.85295e-150/ATP binding protein, putative [Ricinus communis]
PGSC0003DMT400041758	786	-1.78498	Down	1.04e-10	2.63e-09	K09285|1|5e-86|315|gmx:100777168|AP2-like factor, ANT lineage	gi|356496997|ref|XP_003517351.1|/5.29542e-85/PREDICTED: AP2-like ethylene-responsive transcription factor AIL6-like [Glycine max]
PGSC0003DMT400024042	1790	-1.7792	Down	4.43e-09	9.11e-08	-	gi|109289905|gb|AAP45186.2|/0/Micronuclear linker histone polyprotein, putative [Solanum bulbocastanum]
PGSC0003DMT400038283	932	-1.77384	Down	2.6e-13	8.94e-12	-	gi|350538913|ref|NP_001234877.1|/2.80179e-118/N-hydroxycinnamoyl-CoA:tyramine N-hydroxycinnamoyl transferase THT1-3 [Solanum lycopersicum]
PGSC0003DMT400062084	1821	-1.77384	Down	2.76e-05	0.000291917	K01058|1|3e-85|314|aly:ARALYDRAFT_322142|phospholipase A1 [EC:3.1.1.32]	gi|269996964|gb|ACZ57767.1|/0/glycerolipase A1 [Nicotiana attenuata]
PGSC0003DMT400074719	1591	-1.77384	Down	2.51e-09	5.29e-08	K01590|1|3e-155|546|rcu:RCOM_1170790|histidine decarboxylase [EC:4.1.1.22]	gi|350538887|ref|NP_001233852.1|/0/aromatic amino acid decarboxylase 1B [Solanum lycopersicum]
PGSC0003DMT400014967	4366	-1.77048	Down	1.92e-07	3.13e-06	-	-
PGSC0003DMT400047076	1589	-1.76791	Down	1.71e-06	2.36e-05	K09422|1|7e-85|313|vvi:100240910|myb proto-oncogene protein, plant	gi|225450423|ref|XP_002276091.1|/7.25956e-84/PREDICTED: uncharacterized protein LOC100240910 [Vitis vinifera]
PGSC0003DMT400023497	1417	-1.76422	Down	1.54e-05	0.000171952	K13422|1|1e-07|56.6|pop:POPTR_836925|transcription factor MYC2	gi|255545056|ref|XP_002513589.1|/3.93774e-78/DNA binding protein, putative [Ricinus communis]
PGSC0003DMT400063542	2924	-1.76074	Down	9.58e-07	1.39e-05	-	gi|359487626|ref|XP_002279574.2|/0/PREDICTED: formin-like protein 11-like [Vitis vinifera]
PGSC0003DMT400073388	1645	-1.75697	Down	6.98e-17	3.3e-15	-	gi|297743386|emb|CBI36253.3|/2.37965e-154/unnamed protein product [Vitis vinifera]
PGSC0003DMT400066885	821	-1.74846	Down	3.03e-07	4.8e-06	-	gi|319433441|gb|ADV57638.1|/2.74653e-39/copper binding protein 3 [Gossypium hirsutum]
PGSC0003DMT400033415	627	-1.74299	Down	8.39e-37	9.72e-35	-	gi|328925268|dbj|BAK19151.1|/9.44864e-35/lipid transfer protein [Nicotiana tabacum]
PGSC0003DMT400001467	2019	-1.73252	Down	2.43e-05	0.000261021	K03363|1|0.0|807|vvi:100250079|cell division cycle 20, cofactor of APC complex	gi|283837097|emb|CBH19893.1|/0/cell division control 20 [Solanum lycopersicum var. cerasiforme]
PGSC0003DMT400033837	874	-1.73252	Down	2.43e-05	0.000260778	-	gi|225444740|ref|XP_002278959.1|/2.94985e-66/PREDICTED: uncharacterized protein LOC100256155 [Vitis vinifera]
PGSC0003DMT400064751	4158	-1.73252	Down	2.43e-05	0.0002609	-	gi|225452909|ref|XP_002278808.1|/9.87784e-177/PREDICTED: uncharacterized protein LOC100245770 [Vitis vinifera]
PGSC0003DMT400050440	3043	-1.73183	Down	6.95e-15	2.77e-13	-	-
PGSC0003DMT400032381	1299	-1.73083	Down	8.46e-07	1.24e-05	K04371|1|4e-06|51.2|vvi:100254083|extracellular signal-regulated kinase 1/2 [EC:2.7.11.24]	gi|359493805|ref|XP_002285311.2|/8.08564e-75/PREDICTED: uncharacterized protein LOC100258873 [Vitis vinifera]
PGSC0003DMT400057156	1351	-1.72609	Down	4.24e-24	2.89e-22	K08241|1|2e-52|204|aly:ARALYDRAFT_472188|jasmonate O-methyltransferase [EC:2.1.1.141]	gi|255580766|ref|XP_002531204.1|/2.02494e-177/Benzoate carboxyl methyltransferase, putative [Ricinus communis]
PGSC0003DMT400022972	1926	-1.72044	Down	2.02e-10	4.91e-09	K10615|1|1e-08|60.1|cme:CMB070C|E3 ubiquitin-protein ligase HERC4 [EC:6.3.2.19];K11493|2|7e-07|54.3|ota:Ot03g05690|regulator of chromosome condensation	gi|225449388|ref|XP_002282470.1|/3.64718e-157/PREDICTED: X-linked retinitis pigmentosa GTPase regulator [Vitis vinifera]
PGSC0003DMT400066657	6489	-1.71544	Down	4.23e-06	5.39e-05	K10400|1|0.0|1395|rcu:RCOM_0773970|kinesin family member 15	gi|359475390|ref|XP_002281738.2|/0/PREDICTED: uncharacterized protein LOC100255624 [Vitis vinifera]
PGSC0003DMT400040557	3105	-1.71477	Down	1.38e-12	4.42e-11	K13457|1|2e-11|52.8|osa:4342596|disease resistance protein RPM1	gi|3947733|emb|CAA08797.1|/0/NL25 [Solanum tuberosum]
PGSC0003DMT400044571	1796	-1.71315	Down	3.66e-11	9.9e-10	K13508|1|0.0|719|vvi:100260818|glycerol-3-phosphate acyltransferase [EC:2.3.1.15]	gi|359485160|ref|XP_003633222.1|/0/PREDICTED: LOW QUALITY PROTEIN: glycerol-3-phosphate acyltransferase 1-like [Vitis vinifera]
PGSC0003DMT400035319	2385	-1.70337	Down	7.43e-07	1.1e-05	-	gi|297736029|emb|CBI24067.3|/0/unnamed protein product [Vitis vinifera]
PGSC0003DMT400024289	2693	-1.69711	Down	2.34e-07	3.78e-06	K04371|1|4e-06|52.4|vvi:100254083|extracellular signal-regulated kinase 1/2 [EC:2.7.11.24]	gi|358343352|ref|XP_003635768.1|/5.31174e-88/Transcription factor bZIP48 [Medicago truncatula]
PGSC0003DMT400023322	1238	-1.69711	Down	2.22e-13	7.66e-12	K09422|1|8e-61|232|pop:POPTR_572635|myb proto-oncogene protein, plant	gi|270118384|emb|CBG76064.1|/1.02795e-164/Myb 12 transcription factor [Solanum chmielewskii]
PGSC0003DMT400069580	1140	-1.69373	Down	8.65e-10	1.94e-08	-	gi|53749473|gb|AAU90326.1|/3.93925e-99/Putative kinase interacting protein, identical [Solanum demissum]
PGSC0003DMT400052381	1382	-1.69012	Down	2.76e-10	6.61e-09	K15227|1|4e-108|390|rcu:RCOM_0003340|arogenate dehydrogenase (NADP+), plant [EC:1.3.1.78]	gi|325516254|gb|ADZ24705.1|/0/arogenate dehydrogenase 2 [Solanum pennellii]
PGSC0003DMT400024676	1677	-1.68545	Down	1.32e-08	2.54e-07	-	gi|255548624|ref|XP_002515368.1|/1.73894e-51/conserved hypothetical protein [Ricinus communis]
PGSC0003DMT400046769	3835	-1.68545	Down	3.7e-06	4.76e-05	-	gi|225456989|ref|XP_002278890.1|/0/PREDICTED: uncharacterized protein LOC100257111 [Vitis vinifera]
PGSC0003DMT400037835	1569	-1.67095	Down	6.48e-08	1.12e-06	K09285|1|2e-86|318|vvi:100854470|AP2-like factor, ANT lineage	gi|359497499|ref|XP_003635541.1|/2.22294e-85/PREDICTED: AP2-like ethylene-responsive transcription factor AIL6-like [Vitis vinifera]
PGSC0003DMT400044668	2950	-1.66951	Down	0.000107659	0.0009569	K13417|1|3e-57|222|ath:AT2G13790|somatic embryogenesis receptor kinase 4 [EC:2.7.10.1 2.7.11.1];K13416|3|4e-57|221|rcu:RCOM_1534760|brassinosteroid insensitive 1-associated receptor kinase 1 [EC:2.7.10.1 2.7.11.1];K04733|4|5e-57|221|smo:SELMODRAFT_159261|interleukin-1 receptor-associated kinase 4 [EC:2.7.11.1];K13418|5|9e-57|220|rcu:RCOM_0186340|somatic embryogenesis receptor kinase 1 [EC:2.7.10.…	gi|208429106|gb|ACI26722.1|/0/receptor-like kinase [Nicotiana glutinosa]
PGSC0003DMT400071809	1372	-1.66754	Down	1.05e-15	4.48e-14	K07297|1|1e-124|444|vvi:100262689|adiponectin receptor	gi|225446239|ref|XP_002263728.1|/1.32113e-123/PREDICTED: ADIPOR-like receptor CG5315-like [Vitis vinifera]
PGSC0003DMT400043980	2879	-1.66693	Down	5.97e-05	0.00056961	K15813|1|0.0|1141|vvi:100259856|beta-amyrin synthase [EC:5.4.99.39]	gi|350538549|ref|NP_001234604.1|/0/beta-amyrin synthase [Solanum lycopersicum]
PGSC0003DMT400044562	1099	-1.66469	Down	3.32e-05	0.000341269	K08235|1|7e-106|382|pop:POPTR_711461|xyloglucan:xyloglucosyl transferase [EC:2.4.1.207];K14504|5|4e-104|376|vvi:100256520|xyloglucan:xyloglucosyl transferase TCH4 [EC:2.4.1.207]	gi|88683124|emb|CAJ77496.1|/8.98491e-154/putative xyloglucan endotransglycosylase precursor [Solanum tuberosum]
PGSC0003DMT400080765	1513	-1.64238	Down	8.17e-115	3.85e-112	K10775|1|0.0|787|rcu:RCOM_0262230|phenylalanine ammonia-lyase [EC:4.3.1.24]	gi|400725|sp|P31425.1|PAL1_SOLTU/0/RecName: Full=Phenylalanine ammonia-lyase 1
PGSC0003DMT400041081	3669	-1.63298	Down	2.87e-05	0.000302223	-	gi|225439486|ref|XP_002269998.1|/0/PREDICTED: ethylene-overproduction protein 1-like [Vitis vinifera]
PGSC0003DMT400080248	351	-1.63298	Down	3.96e-19	2.14e-17	-	gi|21952514|gb|AAM82606.1|/3.22437e-34/putative non-specific lipid transfer protein StnsLTP [Solanum tuberosum]
PGSC0003DMT400003364	938	-1.63298	Down	9.3e-05	0.000842741	K13448|1|5e-19|93.2|ath:AT3G59440|calcium-binding protein CML	gi|255637487|gb|ACU19070.1|/9.34485e-29/unknown [Glycine max]
PGSC0003DMT400065731	2061	-1.63298	Down	2.87e-05	0.000302085	K15078|1|2e-113|408|vvi:100250139|structure-specific endonuclease subunit SLX1 [EC:3.6.1.-];K03798|3|1e-69|262|rcu:RCOM_0340700|cell division protease FtsH [EC:3.4.24.-]	gi|225456505|ref|XP_002280974.1|/0/PREDICTED: pentatricopeptide repeat-containing protein At5g50990 [Vitis vinifera]
PGSC0003DMT400062254	8062	-1.63298	Down	1.55e-08	2.95e-07	-	-
PGSC0003DMT400032088	1339	-1.63298	Down	8.92e-06	0.000105818	K13447|1|3e-86|317|vvi:100262101|respiratory burst oxidase [EC:1.6.3.- 1.11.1.-]	gi|75164735|sp|Q948U0.1|RBOHA_SOLTU/8.62604e-96/RecName: Full=Respiratory burst oxidase homolog protein A; AltName: Full=NADPH oxidase RBOHA; AltName: Full=StRBOHA
PGSC0003DMT400025569	1318	-1.63298	Down	2.87e-05	0.000302361	K01206|1|2e-20|98.6|aly:ARALYDRAFT_475890|alpha-L-fucosidase [EC:3.2.1.51];K00514|3|1e-16|86.3|rcu:RCOM_1428040|zeta-carotene desaturase [EC:1.3.5.6]	gi|357438517|ref|XP_003589534.1|/1.0917e-127/GDSL esterase/lipase [Medicago truncatula]
PGSC0003DMT400002375	1094	-1.62249	Down	1.47e-12	4.71e-11	K09286|1|5e-14|77.0|aly:ARALYDRAFT_912628|EREBP-like factor	gi|224151054|ref|XP_002337051.1|/2.52289e-31/AP2/ERF domain-containing transcription factor [Populus trichocarpa]
PGSC0003DMT400081388	1836	-1.62027	Down	1.39e-10	3.45e-09	K01051|1|0.0|723|gmx:100800971|pectinesterase [EC:3.1.1.11]	gi|255564230|ref|XP_002523112.1|/0/Pectinesterase-2 precursor, putative [Ricinus communis]
PGSC0003DMT400068892	3660	-1.61787	Down	4.28e-09	8.85e-08	K08286|1|2e-123|442|ath:AT4G28490|protein-serine/threonine kinase [EC:2.7.11.-];K00924|2|1e-120|433|ath:AT1G28440|[EC:2.7.1.-];K13420|4|1e-119|429|rcu:RCOM_0633880|LRR receptor-like serine/threonine-protein kinase FLS2 [EC:2.7.11.1]	gi|255575584|ref|XP_002528692.1|/0/Brassinosteroid LRR receptor kinase precursor, putative [Ricinus communis]
PGSC0003DMT400072630	1715	-1.61436	Down	1.34e-07	2.22e-06	-	gi|225440966|ref|XP_002277252.1|/4.26438e-53/PREDICTED: uncharacterized protein LOC100244201 [Vitis vinifera]
PGSC0003DMT400028047	1949	-1.61322	Down	4.11e-13	1.4e-11	K15397|1|0.0|825|vvi:100247295|3-ketoacyl-CoA synthase [EC:2.3.1.-]	gi|225453600|ref|XP_002264721.1|/0/PREDICTED: 3-ketoacyl-CoA synthase 1-like [Vitis vinifera]
PGSC0003DMT400049998	1177	-1.6128	Down	4.24e-07	6.51e-06	-	gi|224053304|ref|XP_002297754.1|/2.81418e-124/predicted protein [Populus trichocarpa]
PGSC0003DMT400065088	1700	-1.61095	Down	1.35e-06	1.9e-05	K00924|1|1e-24|113|aly:ARALYDRAFT_489138|[EC:2.7.1.-]	gi|225463766|ref|XP_002267930.1|/6.96189e-165/PREDICTED: aspartic proteinase nepenthesin-1-like [Vitis vinifera]
PGSC0003DMT400031158	2880	-1.60744	Down	7.69e-06	9.26e-05	K13428|1|0.0|668|aly:ARALYDRAFT_488953|LRR receptor-like serine/threonine-protein kinase EFR [EC:2.7.11.1];K13420|3|1e-111|402|sbi:SORBI_06g028760|LRR receptor-like serine/threonine-protein kinase FLS2 [EC:2.7.11.1]	gi|359486510|ref|XP_002271317.2|/0/PREDICTED: probable LRR receptor-like serine/threonine-protein kinase At3g47570-like, partial [Vitis vinifera]
PGSC0003DMT400061191	4679	-1.60524	Down	1.18e-09	2.6e-08	-	gi|302141713|emb|CBI18916.3|/3.28731e-27/unnamed protein product [Vitis vinifera]
PGSC0003DMT400003717	3471	-1.59116	Down	1.54e-17	7.67e-16	-	gi|225451725|ref|XP_002276947.1|/1.94223e-154/PREDICTED: uncharacterized protein LOC100266999 [Vitis vinifera]
PGSC0003DMT400066247	5669	-1.59023	Down	8.43e-33	8.42e-31	K15406|1|1e-06|55.5|aly:ARALYDRAFT_330267|wax-ester synthase / diacylglycerol O-acyltransferase [EC:2.3.1.75 2.3.1.20]	gi|224060508|ref|XP_002300226.1|/1.9937e-135/predicted protein [Populus trichocarpa]
PGSC0003DMT400075459	1485	-1.58754	Down	2.89e-11	7.87e-10	-	gi|357475683|ref|XP_003608127.1|/1.0175e-100/Acyl-coenzyme A thioesterase [Medicago truncatula]
PGSC0003DMT400055488	2394	-1.58497	Down	8.65e-89	2.98e-86	K10775|1|0.0|1213|rcu:RCOM_1355480|phenylalanine ammonia-lyase [EC:4.3.1.24]	gi|129587|sp|P26600.1|PAL5_SOLLC/0/RecName: Full=Phenylalanine ammonia-lyase; Short=PAL
PGSC0003DMT400036087	3080	-1.58407	Down	3.16e-08	5.75e-07	K13420|1|6e-99|360|sbi:SORBI_06g028760|LRR receptor-like serine/threonine-protein kinase FLS2 [EC:2.7.11.1]	gi|3894383|gb|AAC78591.1|/0/disease resistance protein [Solanum lycopersicum var. cerasiforme]
PGSC0003DMT400055531	2403	-1.57993	Down	4.8e-117	2.35e-114	K10775|1|0.0|1208|pop:POPTR_820249|phenylalanine ammonia-lyase [EC:4.3.1.24]	gi|129587|sp|P26600.1|PAL5_SOLLC/0/RecName: Full=Phenylalanine ammonia-lyase; Short=PAL
PGSC0003DMT400055489	3692	-1.5794	Down	0	0	K10775|1|0.0|664|rcu:RCOM_1355480|phenylalanine ammonia-lyase [EC:4.3.1.24]	gi|193290718|gb|ACF17667.1|/0/putative phenylalanine ammonia-lyase [Capsicum annuum]
PGSC0003DMT400030287	974	-1.57526	Down	3.8e-05	0.000382406	-	gi|147818981|emb|CAN67122.1|/1.1054e-25/hypothetical protein VITISV_017486 [Vitis vinifera]
PGSC0003DMT400010306	1534	-1.57526	Down	4.87e-09	9.94e-08	K15400|1|2e-24|112|vvi:100245819|omega-hydroxypalmitate O-feruloyl transferase [EC:2.3.1.188];K13065|2|1e-23|109|pop:POPTR_554899|shikimate O-hydroxycinnamoyltransferase [EC:2.3.1.133]	gi|255585099|ref|XP_002533255.1|/7.57771e-123/Anthranilate N-benzoyltransferase protein, putative [Ricinus communis]
PGSC0003DMT400028530	2127	-1.57409	Down	5.59e-07	8.4e-06	K13424|1|3e-58|224|ath:AT2G38470|WRKY transcription factor 33	gi|225439779|ref|XP_002275978.1|/6.38544e-126/PREDICTED: WRKY transcription factor 44-like [Vitis vinifera]
PGSC0003DMT400055426	502	-1.56154	Down	1.44e-16	6.54e-15	-	gi|146742172|gb|ABQ42623.1|/1.04383e-41/snakin-1 [Solanum chacoense]
PGSC0003DMT400044751	843	-1.55264	Down	1.01e-18	5.39e-17	-	-
PGSC0003DMT400027036	4617	-1.55052	Down	3.59e-09	7.47e-08	-	gi|225425076|ref|XP_002271486.1|/3.5069e-98/PREDICTED: ankyrin repeat-containing protein At3g12360-like [Vitis vinifera]
PGSC0003DMT400070735	1305	-1.55052	Down	3.24e-05	0.000334552	K09285|1|1e-76|285|smo:SELMODRAFT_85823|AP2-like factor, ANT lineage	gi|297816736|ref|XP_002876251.1|/1.6292e-83/hypothetical protein ARALYDRAFT_485830 [Arabidopsis lyrata subsp. lyrata]
PGSC0003DMT400007663	3201	-1.54871	Down	1.58e-11	4.46e-10	K13457|1|3e-62|239|osa:4342596|disease resistance protein RPM1	gi|356600306|gb|AET22504.1|/1.7911e-123/hypothetical protein [Solanum lycopersicum]
PGSC0003DMT400026862	5558	-1.53987	Down	3.53e-08	6.37e-07	-	-
PGSC0003DMT400050271	942	-1.53344	Down	1.3e-06	1.83e-05	K13448|1|2e-17|87.8|ath:AT3G47480|calcium-binding protein CML	gi|224141003|ref|XP_002323865.1|/5.92891e-23/predicted protein [Populus trichocarpa]
PGSC0003DMT400051950	1489	-1.53344	Down	9.62e-09	1.87e-07	-	gi|255560125|ref|XP_002521080.1|/3.20993e-70/conserved hypothetical protein [Ricinus communis]
PGSC0003DMT400073553	1383	-1.52606	Down	3.49e-07	5.44e-06	-	gi|356576759|ref|XP_003556497.1|/2.83182e-57/PREDICTED: putative phosphoglycerate mutase DET1-like [Glycine max]
PGSC0003DMT400059219	2462	-1.52336	Down	7.2e-10	1.64e-08	K13416|1|3e-46|185|rcu:RCOM_1534760|brassinosteroid insensitive 1-associated receptor kinase 1 [EC:2.7.10.1 2.7.11.1]	gi|225455531|ref|XP_002267632.1|/0/PREDICTED: leucine-rich repeat receptor-like serine/threonine-protein kinase At1g17230 [Vitis vinifera]
PGSC0003DMT400079856	1064	-1.52009	Down	9.46e-08	1.6e-06	K08235|1|1e-107|388|pop:POPTR_711461|xyloglucan:xyloglucosyl transferase [EC:2.4.1.207]	gi|88683124|emb|CAJ77496.1|/4.74447e-152/putative xyloglucan endotransglycosylase precursor [Solanum tuberosum]
PGSC0003DMT400057171	1380	-1.51865	Down	1.45e-08	2.77e-07	K11228|1|8e-47|186|ota:Ot13g01170|mitogen-activated protein kinase kinase kinase [EC:2.7.11.1];K13414|2|7e-46|183|aly:ARALYDRAFT_489755|mitogen-activated protein kinase kinase kinase 1, plant [EC:2.7.11.25]	gi|255578108|ref|XP_002529924.1|/2.07109e-100/Mitogen-activated protein kinase kinase kinase, putative [Ricinus communis]
PGSC0003DMT400073563	3148	-1.51434	Down	3.96e-09	8.2e-08	K13420|1|5e-53|208|sbi:SORBI_06g028760|LRR receptor-like serine/threonine-protein kinase FLS2 [EC:2.7.11.1]	gi|359481300|ref|XP_002269481.2|/0/PREDICTED: leucine-rich repeat receptor protein kinase EXS-like [Vitis vinifera]
PGSC0003DMT400037121	1353	-1.50321	Down	1.43e-07	2.36e-06	K09286|1|1e-48|192|ath:AT4G25480|EREBP-like factor	gi|171191064|gb|ACB45096.1|/1.75174e-112/CRT binding factor 1 [Solanum tuberosum]
PGSC0003DMT400082479	1809	-1.50053	Down	4.18e-05	0.000416389	K08850|1|2e-127|454|ath:AT2G45490|aurora kinase, other [EC:2.7.11.1]	gi|225453778|ref|XP_002270462.1|/5.62739e-136/PREDICTED: serine/threonine-protein kinase Aurora-3 [Vitis vinifera]
PGSC0003DMT400061888	3369	-1.49971	Down	3.87e-08	6.96e-07	K14326|1|5e-101|367|ath:AT5G37030|regulator of nonsense transcripts 1 [EC:3.6.4.-]	gi|359490548|ref|XP_002267012.2|/0/PREDICTED: uncharacterized protein LOC100267290 [Vitis vinifera]
PGSC0003DMT400070621	962	-1.49732	Down	1.66e-06	2.31e-05	K01166|1|3e-13|73.9|pop:POPTR_820480|ribonuclease T2 [EC:3.1.27.1]	gi|255543735|ref|XP_002512930.1|/3.83919e-17/ribonuclease t2, putative [Ricinus communis]
PGSC0003DMT400023962	525	-1.49427	Down	3.93e-17	1.9e-15	-	gi|165906348|gb|ABY71839.1|/1.45626e-63/proteinase inhibitor [Solanum tuberosum]
PGSC0003DMT400022359	1797	-1.49382	Down	4.48e-07	6.83e-06	-	gi|255561365|ref|XP_002521693.1|/1.01669e-145/DNA-damage-inducible protein f, putative [Ricinus communis]
PGSC0003DMT400061846	3208	-1.48542	Down	5.26e-06	6.56e-05	K02291|1|0.0|639|vvi:100246195|phytoene synthase [EC:2.5.1.32]	gi|350537597|ref|NP_001234812.1|/0/phytoene synthase 1, chloroplastic [Solanum lycopersicum]
PGSC0003DMT400096975	2910	-1.48098	Down	3.53e-05	0.000359334	-	gi|359494251|ref|XP_002265136.2|/0/PREDICTED: uncharacterized protein LOC100246258 [Vitis vinifera]
PGSC0003DMT400040531	3369	-1.48098	Down	3.53e-05	0.000359492	K13420|1|3e-27|92.8|sbi:SORBI_06g028760|LRR receptor-like serine/threonine-protein kinase FLS2 [EC:2.7.11.1]	gi|163914237|dbj|BAF95888.1|/6.96582e-125/N-like protein [Nicotiana tabacum]
PGSC0003DMT400013504	1233	-1.47973	Down	1.18e-09	2.59e-08	K00430|1|8e-128|455|pop:POPTR_718485|peroxidase [EC:1.11.1.7]	gi|678547|gb|AAA65637.1|/1.38924e-137/peroxidase [Solanum lycopersicum]
PGSC0003DMT400035138	7579	-1.47865	Down	9.37e-06	0.000110332	K12493|1|7e-09|51.6|vvi:100252326|ADP-ribosylation factor GTPase-activating protein 2/3	gi|255573501|ref|XP_002527676.1|/2.94345e-06/conserved hypothetical protein [Ricinus communis]
PGSC0003DMT400032391	1522	-1.47865	Down	9.37e-06	0.000110388	K00826|1|3e-161|566|rcu:RCOM_0651450|branched-chain amino acid aminotransferase [EC:2.6.1.42]	gi|255564585|ref|XP_002523288.1|/3.43398e-160/D-alanine aminotransferase, putative [Ricinus communis]
PGSC0003DMT400071477	3421	-1.47686	Down	2.5e-06	3.35e-05	K13420|1|5e-36|152|rcu:RCOM_0633880|LRR receptor-like serine/threonine-protein kinase FLS2 [EC:2.7.11.1]	gi|224139926|ref|XP_002323343.1|/1.19693e-39/predicted protein [Populus trichocarpa]
PGSC0003DMT400020005	5079	-1.47635	Down	7.45e-17	3.52e-15	K13457|1|5e-23|109|sbi:SORBI_10g028720|disease resistance protein RPM1	gi|255567754|ref|XP_002524855.1|/6.96485e-148/ATP binding protein, putative [Ricinus communis]
PGSC0003DMT400075980	2758	-1.47123	Down	1.67e-05	0.000185048	K05391|1|0.0|1113|vvi:100267557|cyclic nucleotide gated channel, other eukaryote	gi|147855614|emb|CAN83465.1|/0/hypothetical protein VITISV_038667 [Vitis vinifera]
PGSC0003DMT400030533	1900	-1.47025	Down	4.45e-06	5.65e-05	K14638|1|4e-110|397|ppp:PHYPADRAFT_189464|solute carrier family 15 (peptide/histidine transporter), member 3/4	gi|359492078|ref|XP_002282221.2|/0/PREDICTED: probable peptide/nitrate transporter At1g27040-like [Vitis vinifera]
PGSC0003DMT400001888	2341	-1.46792	Down	2.36e-08	4.39e-07	K12126|1|5e-12|71.6|aly:ARALYDRAFT_471048|phytochrome-interacting factor 3	gi|225428454|ref|XP_002284113.1|/7.19035e-102/PREDICTED: transcription factor bHLH63-like [Vitis vinifera]
PGSC0003DMT400059478	8253	-1.46792	Down	2.36e-08	4.39e-07	-	gi|297791745|ref|XP_002863757.1|/6.80383e-22/hypothetical protein ARALYDRAFT_917481 [Arabidopsis lyrata subsp. lyrata]
PGSC0003DMT400010004	1189	-1.46756	Down	6.43e-09	1.28e-07	-	gi|225426655|ref|XP_002281296.1|/1.87312e-83/PREDICTED: putative DNA-binding protein ESCAROLA-like [Vitis vinifera]
PGSC0003DMT400063400	3688	-1.46306	Down	2.98e-05	0.000311699	K13415|1|1e-126|452|ath:AT4G39400|protein brassinosteroid insensitive 1 [EC:2.7.10.1 2.7.11.1]	gi|255547303|ref|XP_002514709.1|/0/Brassinosteroid LRR receptor kinase precursor, putative [Ricinus communis]
PGSC0003DMT400011782	902	-1.46306	Down	2.98e-05	0.000311557	-	gi|359477151|ref|XP_002274108.2|/1.3377e-61/PREDICTED: major allergen Pru ar 1 [Vitis vinifera]
PGSC0003DMT400040590	2202	-1.4583	Down	2e-08	3.75e-07	K13457|1|6e-15|81.3|osa:4342596|disease resistance protein RPM1;K13459|4|2e-09|62.8|vvi:100254298|disease resistance protein RPS2	gi|3947733|emb|CAA08797.1|/0/NL25 [Solanum tuberosum]
PGSC0003DMT400083030	3083	-1.45582	Down	8.86e-70	2.13e-67	-	gi|50841444|gb|AAT84084.1|/0/enhanced disease susceptibility 1 protein [Solanum tuberosum]
PGSC0003DMT400040793	1646	-1.45519	Down	1.41e-05	0.000158696	-	gi|224094390|ref|XP_002310152.1|/1.03942e-133/predicted protein [Populus trichocarpa]
PGSC0003DMT400075234	492	-1.45012	Down	1.78e-06	2.46e-05	-	gi|357528933|gb|AET80687.1|/1.21841e-63/putative spermidine hydroxycinnamoyl transferase [Nicotiana attenuata]
PGSC0003DMT400064780	1020	-1.44856	Down	4.72e-15	1.92e-13	-	gi|359475255|ref|XP_003631624.1|/1.52867e-27/PREDICTED: uncharacterized protein LOC100855234 [Vitis vinifera]
PGSC0003DMT400051045	1620	-1.44395	Down	9.49e-05	0.000857368	-	gi|363808214|ref|NP_001242232.1|/0/uncharacterized protein LOC100802136 [Glycine max]
PGSC0003DMT400071761	1908	-1.44288	Down	3.16e-06	4.12e-05	K00423|1|3e-163|529|vvi:100251280|L-ascorbate oxidase [EC:1.10.3.3]	gi|350537917|ref|NP_001234829.1|/0/ascorbate oxidase precursor [Solanum lycopersicum]
PGSC0003DMT400074120	1518	-1.43706	Down	4.46e-05	0.000440849	K13229|1|2e-75|281|zma:541977|2,4-dihydroxy-1,4-benzoxazin-3-one-glucoside dioxygenase [EC:1.14.20.2];K06892|2|6e-46|183|pop:POPTR_550478|;K05278|3|3e-38|158|pop:POPTR_665178|flavonol synthase [EC:1.14.11.23];K05277|4|4e-38|157|ath:AT4G22880|leucoanthocyanidin dioxygenase [EC:1.14.11.19]	gi|350538985|ref|NP_001234624.1|/0/2-oxoglutarate-dependent dioxygenase [Solanum lycopersicum]
PGSC0003DMT400083909	3330	-1.43367	Down	7.16e-07	1.06e-05	K03013|1|4e-136|484|vvi:100258335|DNA-directed RNA polymerases I, II, and III subunit RPABC1;K13457|2|5e-69|261|vvi:100252764|disease resistance protein RPM1	gi|359482790|ref|XP_002268671.2|/0/PREDICTED: putative disease resistance protein RGA4-like [Vitis vinifera]
PGSC0003DMT400029031	1880	-1.43268	Down	3.73e-14	1.39e-12	K15404|1|3e-87|321|ath:AT1G02205|aldehyde decarbonylase [EC:4.1.99.5]	gi|225445726|ref|XP_002270946.1|/0/PREDICTED: protein WAX2 isoform 2 [Vitis vinifera]
PGSC0003DMT400064924	2566	-1.43268	Down	5.72e-11	1.5e-09	K06694|1|2e-14|80.1|pop:POPTR_659236|26S proteasome non-ATPase regulatory subunit 10	gi|356506136|ref|XP_003521843.1|/0/PREDICTED: ankyrin repeat-containing protein At5g02620-like [Glycine max]
PGSC0003DMT400066774	2560	-1.43049	Down	2.66e-06	3.54e-05	-	gi|225454001|ref|XP_002274671.1|/0/PREDICTED: uncharacterized protein LOC100243840 [Vitis vinifera]
PGSC0003DMT400038687	2028	-1.43049	Down	2.66e-06	3.54e-05	-	gi|356570416|ref|XP_003553384.1|/2.96619e-56/PREDICTED: microtubule-associated protein 70-1-like [Glycine max]
PGSC0003DMT400056374	2314	-1.42945	Down	8.75e-15	3.45e-13	-	gi|225425368|ref|XP_002270226.1|/7.37717e-75/PREDICTED: squamosa promoter-binding-like protein 16 [Vitis vinifera]
PGSC0003DMT400061270	891	-1.42653	Down	7.96e-05	0.000735994	K00065|1|3e-26|117|rcu:RCOM_2018270|2-deoxy-D-gluconate 3-dehydrogenase [EC:1.1.1.125];K00059|2|1e-22|105|vvi:100257887|3-oxoacyl-[acyl-carrier protein] reductase [EC:1.1.1.100]	gi|255552543|ref|XP_002517315.1|/1.34515e-98/2,4-dienoyl-CoA reductase, putative [Ricinus communis]
PGSC0003DMT400043732	3336	-1.42532	Down	1.8e-17	8.89e-16	K06685|1|4e-17|89.4|ath:AT4G19050|maintenance of ploidy protein MOB1 (MPS1 binder 1);K13459|5|4e-15|82.4|rcu:RCOM_1047690|disease resistance protein RPS2	gi|38489219|gb|AAR21295.1|/0/bacterial spot disease resistance protein 4 [Solanum lycopersicum]
PGSC0003DMT400009196	1254	-1.42193	Down	1.95e-88	6.41e-86	-	-
PGSC0003DMT400024646	2739	-1.42148	Down	7.21e-13	2.37e-11	K13680|1|1e-115|416|smo:SELMODRAFT_230176|beta-mannan synthase [EC:2.4.1.32]	gi|225464331|ref|XP_002271933.1|/0/PREDICTED: probable xyloglucan glycosyltransferase 5 [Vitis vinifera]
PGSC0003DMT400068810	1600	-1.41656	Down	6.09e-13	2.01e-11	K05282|1|4e-39|160|aly:ARALYDRAFT_487543|gibberellin 20-oxidase [EC:1.14.11.12]	gi|255555559|ref|XP_002518816.1|/2.03297e-134/gibberellin 20-oxidase, putative [Ricinus communis]
PGSC0003DMT400010253	1495	-1.41575	Down	1.06e-06	1.53e-05	K12126|1|2e-28|125|aly:ARALYDRAFT_471048|phytochrome-interacting factor 3;K13422|3|5e-10|64.3|mtr:MTR_8g067280|transcription factor MYC2	gi|295881692|gb|ADG56590.1|/9.09518e-65/ALCATRAZ/SPATULA-like protein [Prunus persica]
PGSC0003DMT400021498	1474	-1.40791	Down	1.88e-06	2.58e-05	K09422|1|1e-43|175|pop:POPTR_574574|myb proto-oncogene protein, plant	gi|224145550|ref|XP_002325682.1|/1.63302e-42/predicted protein [Populus trichocarpa]
PGSC0003DMT400079206	1114	-1.40647	Down	5.51e-08	9.68e-07	-	gi|3759184|dbj|BAA33810.1|/2.10962e-158/phi-1 [Nicotiana tabacum]
PGSC0003DMT400041043	3004	-1.39691	Down	3.22e-10	7.62e-09	K13457|1|3e-63|242|rcu:RCOM_0742270|disease resistance protein RPM1	gi|356600306|gb|AET22504.1|/2.0667e-112/hypothetical protein [Solanum lycopersicum]
PGSC0003DMT400076830	2507	-1.39594	Down	7.49e-07	1.11e-05	-	gi|356509838|ref|XP_003523652.1|/0/PREDICTED: uncharacterized protein At5g12080-like [Glycine max]
PGSC0003DMT400025724	906	-1.39594	Down	5.57e-05	0.000535932	-	gi|13699079|dbj|BAB41200.1|/4.35185e-60/unnamed protein product [Nicotiana tabacum]
PGSC0003DMT400037425	2027	-1.39594	Down	5.57e-05	0.000536156	K09755|1|2e-154|544|rcu:RCOM_0193830|ferulate-5-hydroxylase [EC:1.14.-.-]	gi|388827897|gb|AFK79031.1|/8.94681e-162/cytochrome P450 CYP736A54 [Bupleurum chinense]
PGSC0003DMT400079820	3440	-1.39594	Down	1.06e-08	2.05e-07	-	gi|255585357|ref|XP_002533375.1|/0/ATP binding protein, putative [Ricinus communis]
PGSC0003DMT400010187	1030	-1.39379	Down	2.62e-05	0.000279239	-	-
PGSC0003DMT400015262	2117	-1.39379	Down	2.62e-05	0.00027911	K11275|1|8e-09|60.8|gmx:100775944|histone H1/5	gi|147845366|emb|CAN79049.1|/1.27766e-17/hypothetical protein VITISV_004868 [Vitis vinifera]
PGSC0003DMT400066949	1013	-1.39197	Down	1.2e-20	6.92e-19	-	gi|255541168|ref|XP_002511648.1|/3.19292e-102/Nuc-1 negative regulatory protein preg, putative [Ricinus communis]
PGSC0003DMT400081466	1653	-1.39041	Down	5.86e-06	7.22e-05	-	gi|225436801|ref|XP_002270202.1|/1.34902e-56/PREDICTED: uncharacterized protein LOC100256347 [Vitis vinifera]
PGSC0003DMT400075625	4155	-1.38905	Down	2.78e-06	3.68e-05	K06685|1|2e-15|83.6|aly:ARALYDRAFT_492950|maintenance of ploidy protein MOB1 (MPS1 binder 1)	gi|225448053|ref|XP_002273151.1|/4.91723e-160/PREDICTED: TMV resistance protein N-like [Vitis vinifera]
PGSC0003DMT400062562	1702	-1.38244	Down	4.65e-05	0.000456762	K13496|1|3e-38|158|ath:AT2G36750|UDP-glucosyl transferase 73C [EC:2.4.1.-]	gi|397567|emb|CAA81057.1|/0/UDP rhamnose: anthocyanidin-3-glucoside rhamnosyltransferase [Petunia x hybrida]
PGSC0003DMT400024493	2370	-1.38226	Down	5.23e-24	3.53e-22	K01834|1|6e-146|516|rcu:RCOM_1034140|2,3-bisphosphoglycerate-dependent phosphoglycerate mutase [EC:5.4.2.1]	gi|255545652|ref|XP_002513886.1|/6.97417e-145/phosphoglycerate mutase, putative [Ricinus communis]
PGSC0003DMT400020941	4516	-1.37582	Down	4.4e-17	2.12e-15	K12309|1|0.0|824|aly:ARALYDRAFT_485655|beta-galactosidase [EC:3.2.1.23];K01190|3|9e-72|271|cme:CMP078C|beta-galactosidase [EC:3.2.1.23]	gi|385203117|gb|ADO34790.3|/0/beta-galactosidase STBG5 [Solanum lycopersicum]
PGSC0003DMT400017082	3364	-1.36995	Down	8.64e-06	0.000102825	K00924|1|0.0|1192|ath:AT3G59420|[EC:2.7.1.-];K04733|4|9e-64|244|smo:SELMODRAFT_159261|interleukin-1 receptor-associated kinase 4 [EC:2.7.11.1];K13430|5|1e-63|243|zma:100283091|serine/threonine-protein kinase PBS1 [EC:2.7.11.1]	gi|225433874|ref|XP_002264936.1|/0/PREDICTED: serine/threonine-protein kinase-like protein ACR4 [Vitis vinifera]
PGSC0003DMT400029480	4647	-1.36995	Down	1e-07	1.69e-06	K14555|1|3e-08|60.1|sbi:SORBI_06g027070|U3 small nucleolar RNA-associated protein 13;K15542|3|2e-07|57.8|olu:OSTLU_2326|polyadenylation factor subunit 2	gi|359477261|ref|XP_002269707.2|/0/PREDICTED: putative E3 ubiquitin-protein ligase LIN-1-like [Vitis vinifera]
PGSC0003DMT400033311	1507	-1.36995	Down	3.88e-05	0.000389732	K09755|1|4e-152|536|rcu:RCOM_0193830|ferulate-5-hydroxylase [EC:1.14.-.-]	gi|225438595|ref|XP_002280620.1|/1.20843e-157/PREDICTED: cytochrome P450 71A1 [Vitis vinifera]
PGSC0003DMT400059117	1208	-1.36995	Down	8.64e-06	0.000102878	-	gi|350539854|ref|NP_001233783.1|/7.59556e-165/TCP transcription factor 1 [Solanum lycopersicum]
PGSC0003DMT400027356	4876	-1.36995	Down	8.25e-05	0.000759175	K14785|1|3e-84|312|vvi:100259435|ESF2/ABP1 family protein	gi|297734519|emb|CBI15766.3|/3.38222e-83/unnamed protein product [Vitis vinifera]
PGSC0003DMT400054356	3064	-1.36995	Down	1.94e-06	2.66e-05	K13457|1|1e-142|505|vvi:100252764|disease resistance protein RPM1	gi|359496974|ref|XP_002264069.2|/0/PREDICTED: probable disease resistance RPP8-like protein 4-like [Vitis vinifera]
PGSC0003DMT400033417	644	-1.36697	Down	6.06e-77	1.64e-74	-	gi|156118338|gb|ABU49727.1|/9.38958e-49/non-specific lipid transfer protein a7 [Solanum tuberosum]
PGSC0003DMT400064270	1367	-1.36563	Down	2.07e-22	1.3e-20	K00430|1|4e-143|506|rcu:RCOM_0578390|peroxidase [EC:1.11.1.7]	gi|14485511|emb|CAC42086.1|/1.26011e-150/putative peroxidase [Solanum tuberosum]
PGSC0003DMT400074946	1476	-1.36439	Down	1.07e-17	5.35e-16	-	gi|255559593|ref|XP_002520816.1|/2.69916e-45/conserved hypothetical protein [Ricinus communis]
PGSC0003DMT400082011	7668	-1.3637	Down	4.98e-66	1.13e-63	K11000|1|0.0|3375|vvi:100265625|callose synthase [EC:2.4.1.-]	gi|359478773|ref|XP_002283298.2|/0/PREDICTED: callose synthase 3-like [Vitis vinifera]
PGSC0003DMT400058989	3840	-1.36289	Down	3.12e-14	1.17e-12	K11294|1|3e-06|53.5|gmx:100779929|nucleolin	gi|225442040|ref|XP_002271999.1|/0/PREDICTED: uncharacterized protein LOC100251482 [Vitis vinifera]
PGSC0003DMT400061831	4472	-1.36253	Down	1.76e-07	2.88e-06	K13457|1|1e-17|91.7|vvi:100252764|disease resistance protein RPM1;K06685|4|2e-15|84.0|ath:AT4G19050|maintenance of ploidy protein MOB1 (MPS1 binder 1)	gi|225460354|ref|XP_002263146.1|/0/PREDICTED: TMV resistance protein N-like [Vitis vinifera]
PGSC0003DMT400076657	7198	-1.36213	Down	3.68e-07	5.72e-06	K15336|1|2e-82|306|vvi:100259391|tRNA (cytosine38-C5)-methyltransferase [EC:2.1.1.204]	gi|359493281|ref|XP_002272603.2|/0/PREDICTED: pentatricopeptide repeat-containing protein At5g55840-like [Vitis vinifera]
PGSC0003DMT400058457	2627	-1.35996	Down	7.21e-06	8.73e-05	K05868|1|2e-133|475|vvi:100261859|cyclin B	gi|6093215|emb|CAB58998.1|/8.59782e-168/CYCB1-1 protein [Petunia x hybrida]
PGSC0003DMT400078008	834	-1.35881	Down	1.55e-17	7.69e-16	K13993|1|2e-52|203|gmx:100526870|HSP20 family protein	gi|75279027|sp|O82012.1|HSP12_SOLPE/1.95139e-64/RecName: Full=17.6 kDa class I heat shock protein; AltName: Full=Hsp20.0
PGSC0003DMT400055192	3542	-1.35836	Down	4.8e-13	1.62e-11	K01537|1|0.0|1611|ath:AT4G37640|Ca2+-transporting ATPase [EC:3.6.3.8]	gi|15235643|ref|NP_195479.1|/0/Ca2+-transporting ATPase [Arabidopsis thaliana]
PGSC0003DMT400053048	1086	-1.35735	Down	6.86e-05	0.000644547	K13457|1|7e-08|56.6|rcu:RCOM_0742270|disease resistance protein RPM1	gi|379772372|gb|AFD18772.1|/6.30324e-67/putative resistance protein, partial [Solanum bulbocastanum]
PGSC0003DMT400029255	1580	-1.35468	Down	4.89e-16	2.14e-14	-	gi|224078856|ref|XP_002305655.1|/1.47215e-36/f-box family protein [Populus trichocarpa]
PGSC0003DMT400020635	1052	-1.35403	Down	1.24e-37	1.5e-35	K09422|1|5e-47|186|sbi:SORBI_02g013010|myb proto-oncogene protein, plant	gi|9954116|gb|AAG08961.1|AF122053_1/1.08729e-108/tuber-specific and sucrose-responsive element binding factor [Solanum tuberosum]
PGSC0003DMT400014403	3440	-1.3518	Down	2.85e-06	3.76e-05	K11498|1|3e-19|96.3|ppp:PHYPADRAFT_115683|centromeric protein E	gi|19570247|dbj|BAB86283.1|/0/kinesin-like protein NACK1 [Nicotiana tabacum]
PGSC0003DMT400010342	1382	-1.35121	Down	6.65e-11	1.73e-09	K11228|1|1e-34|145|ota:Ot13g01170|mitogen-activated protein kinase kinase kinase [EC:2.7.11.1];K13414|2|8e-34|143|aly:ARALYDRAFT_489755|mitogen-activated protein kinase kinase kinase 1, plant [EC:2.7.11.25]	gi|359806525|ref|NP_001241003.1|/4.3185e-98/mitogen-activated protein kinase kinase kinase 2-like [Glycine max]
PGSC0003DMT400023554	1353	-1.35121	Down	6.65e-11	1.73e-09	K15406|1|1e-88|325|aly:ARALYDRAFT_330267|wax-ester synthase / diacylglycerol O-acyltransferase [EC:2.3.1.75 2.3.1.20]	gi|225455108|ref|XP_002268615.1|/1.74903e-128/PREDICTED: O-acyltransferase WSD1 [Vitis vinifera]
PGSC0003DMT400022089	3897	-1.34825	Down	1.29e-11	3.69e-10	K14326|1|6e-115|414|osa:4349244|regulator of nonsense transcripts 1 [EC:3.6.4.-]	gi|359473525|ref|XP_003631315.1|/0/PREDICTED: uncharacterized protein LOC100265010 [Vitis vinifera]
PGSC0003DMT400046204	1955	-1.34698	Down	5.86e-13	1.95e-11	K01051|1|0.0|716|vvi:100245304|pectinesterase [EC:3.1.1.11]	gi|359479995|ref|XP_002271665.2|/0/PREDICTED: probable pectinesterase/pectinesterase inhibitor 40-like [Vitis vinifera]
PGSC0003DMT400078964	1324	-1.3457	Down	5.71e-05	0.000547437	K06185|1|2e-21|101|ota:Ot05g02490|ATP-binding cassette, subfamily F, member 2;K00559|2|7e-07|53.5|cme:CMP275C|sterol 24-C-methyltransferase [EC:2.1.1.41];K03183|3|4e-06|51.2|gmx:100789973|ubiquinone/menaquinone biosynthesis methyltransferase [EC:2.1.1.163 2.1.1.201]	gi|225463049|ref|XP_002268107.1|/1.58652e-126/PREDICTED: uncharacterized methyltransferase At2g41040, chloroplastic [Vitis vinifera]
PGSC0003DMT400025854	1897	-1.3457	Down	5.71e-05	0.00054721	K05868|1|5e-151|533|rcu:RCOM_1601010|cyclin B	gi|347361138|gb|AEO86797.1|/1.23144e-157/cyclin [Camellia sinensis]
PGSC0003DMT400049448	2163	-1.3457	Down	5.71e-05	0.000546983	K14494|1|6e-106|383|rcu:RCOM_0629510|DELLA protein	gi|336169731|gb|AEI25530.1|/1.235e-108/gibberellic acid insensitive protein [Solanum tuberosum]
PGSC0003DMT400026013	809	-1.34264	Down	4.66e-11	1.24e-09	-	gi|298205061|emb|CBI38357.3|/2.79074e-44/unnamed protein product [Vitis vinifera]
PGSC0003DMT400031862	3998	-1.34121	Down	4.37e-12	1.33e-10	K09291|1|4e-19|96.3|rcu:RCOM_1128370|nucleoprotein TPR;K06638|3|1e-13|78.2|rcu:RCOM_0496470|mitotic spindle assembly checkpoint protein MAD1;K11498|4|1e-13|77.8|aly:ARALYDRAFT_478343|centromeric protein E	gi|359474019|ref|XP_002269404.2|/0/PREDICTED: uncharacterized protein LOC100261513 [Vitis vinifera]
PGSC0003DMT400056565	1536	-1.3349	Down	4.74e-05	0.000465021	K13418|1|1e-51|202|rcu:RCOM_0186340|somatic embryogenesis receptor kinase 1 [EC:2.7.10.1 2.7.11.1];K13416|2|2e-51|202|aly:ARALYDRAFT_491347|brassinosteroid insensitive 1-associated receptor kinase 1 [EC:2.7.10.1 2.7.11.1]	gi|359484394|ref|XP_002285029.2|/1.19863e-152/PREDICTED: probable receptor-like protein kinase At5g20050 [Vitis vinifera]
PGSC0003DMT400031664	2913	-1.33095	Down	3.27e-32	3.24e-30	K08770|1|2e-11|70.1|aly:ARALYDRAFT_915730|ubiquitin C	gi|225426304|ref|XP_002268042.1|/0/PREDICTED: uncharacterized protein LOC100249570 [Vitis vinifera]
PGSC0003DMT400003477	1680	-1.32555	Down	7.35e-16	3.19e-14	K12640|1|0.0|784|vvi:100232983|cytochrome P450, family 85, subfamily A, polypeptide 2 (brassinosteroid-6-oxidase 2) [EC:1.14.-.-];K09590|5|0.0|655|aly:ARALYDRAFT_494085|cytochrome P450, family 85, subfamily A, polypeptide 1 (brassinosteroid-6-oxidase 1) [EC:1.14.-.-]	gi|350536757|ref|NP_001234263.1|/0/cytochrome P450 85A1 [Solanum lycopersicum]
PGSC0003DMT400039230	1462	-1.32403	Down	1.69e-13	5.87e-12	K00514|1|3e-48|191|rcu:RCOM_1428040|zeta-carotene desaturase [EC:1.3.5.6];K01206|2|4e-36|150|ath:AT1G67830|alpha-L-fucosidase [EC:3.2.1.51]	gi|297733630|emb|CBI14877.3|/2.95525e-145/unnamed protein product [Vitis vinifera]
PGSC0003DMT400062232	2153	-1.32158	Down	1.34e-14	5.18e-13	K14491|1|6e-25|114|aly:ARALYDRAFT_474061|two-component response regulator ARR-B family	gi|225427316|ref|XP_002279150.1|/0/PREDICTED: two-component response regulator-like APRR2 [Vitis vinifera]
PGSC0003DMT400050825	3900	-1.32104	Down	8.37e-05	0.000769402	K13457|1|2e-64|246|pop:POPTR_755797|disease resistance protein RPM1	gi|350535589|ref|NP_001234202.1|/5.97597e-168/NRC1 [Solanum lycopersicum]
PGSC0003DMT400055341	2263	-1.32104	Down	8.37e-05	0.000769096	-	-
PGSC0003DMT400035458	3595	-1.31932	Down	1.55e-05	0.000172715	K01931|1|3e-30|132|pop:POPTR_879783|protein neuralized [EC:6.3.2.19];K15688|3|3e-06|53.1|bdi:100835811|E3 ubiquitin-protein ligase MUL1 [EC:6.3.2.19]	gi|356558215|ref|XP_003547403.1|/4.46566e-69/PREDICTED: uncharacterized protein LOC100796627 [Glycine max]
PGSC0003DMT400030387	881	-1.31651	Down	1.04e-07	1.74e-06	K13993|1|2e-50|197|rcu:RCOM_0450640|HSP20 family protein	gi|40646966|gb|AAQ19680.1|/3.09591e-55/chloroplast small heat shock protein class I [Capsicum frutescens]
PGSC0003DMT400069238	2383	-1.3148	Down	6.09e-06	7.47e-05	-	gi|255557961|ref|XP_002520009.1|/2.40171e-44/conserved hypothetical protein [Ricinus communis]
PGSC0003DMT400063187	1090	-1.3148	Down	6.09e-06	7.47e-05	K14492|1|7e-63|239|vvi:100258759|two-component response regulator ARR-A family	gi|297733851|emb|CBI15098.3|/7.97362e-62/unnamed protein product [Vitis vinifera]
PGSC0003DMT400007570	2853	-1.3143	Down	1.14e-06	1.63e-05	K13457|1|6e-60|231|osa:4342596|disease resistance protein RPM1	gi|364285595|gb|AEW48215.1|/0/disease resistance protein RGH7 [Solanum leptophyes x Solanum sparsipilum]
PGSC0003DMT400055885	1364	-1.31105	Down	1.28e-05	0.000146427	-	gi|297735888|emb|CBI18657.3|/6.20934e-49/unnamed protein product [Vitis vinifera]
PGSC0003DMT400079832	987	-1.31105	Down	6.94e-05	0.000651103	-	gi|226713183|sp|A7QBZ2.1|CSPLA_VITVI/5.65252e-72/RecName: Full=CASP-like protein VIT_01s0010g01870
PGSC0003DMT400075458	1698	-1.30675	Down	2.65e-09	5.59e-08	K13068|1|2e-122|437|aly:ARALYDRAFT_479675|sinapate 1-glucosyltransferase [EC:2.4.1.120];K13692|3|7e-96|349|vvi:100252177|UDP-glucose:(indol-3-yl)acetate beta-D-glucosyltransferase [EC:2.4.1.121]	gi|110932098|gb|ABH03018.1|/1.14491e-167/resveratrol/hydroxycinnamic acid O-glucosyltransferase [Vitis labrusca]
PGSC0003DMT400047797	2148	-1.30436	Down	2e-06	2.73e-05	K12471|1|4e-64|244|pop:POPTR_552810|epsin	gi|296081602|emb|CBI20607.3|/2.34988e-168/unnamed protein product [Vitis vinifera]
PGSC0003DMT400038335	3600	-1.30396	Down	2.46e-13	8.5e-12	K11446|1|3e-58|225|aly:ARALYDRAFT_893094|histone demethylase JARID1 [EC:1.14.11.-]	gi|225427118|ref|XP_002276932.1|/0/PREDICTED: uncharacterized protein LOC100266131 [Vitis vinifera]
PGSC0003DMT400081975	883	-1.30177	Down	7.92e-07	1.17e-05	-	gi|225435694|ref|XP_002283442.1|/3.34251e-41/PREDICTED: non-specific lipid-transfer protein-like protein At2g13820-like [Vitis vinifera]
PGSC0003DMT400066977	975	-1.30078	Down	5.99e-08	1.05e-06	K09286|1|2e-36|151|aly:ARALYDRAFT_487996|EREBP-like factor	gi|224101833|ref|XP_002334238.1|/4.27316e-48/AP2/ERF domain-containing transcription factor [Populus trichocarpa]
PGSC0003DMT400035056	1893	-1.298	Down	1.66e-06	2.3e-05	-	gi|359473190|ref|XP_003631261.1|/1.17817e-71/PREDICTED: probable inactive poly [ADP-ribose] polymerase SRO2-like [Vitis vinifera]
PGSC0003DMT400096083	936	-1.29595	Down	8.84e-06	0.000104976	K01537|1|5e-144|508|ath:AT3G22910|Ca2+-transporting ATPase [EC:3.6.3.8]	gi|224107941|ref|XP_002314662.1|/9.64275e-151/autoinhibited calcium ATPase [Populus trichocarpa]
PGSC0003DMT400075626	1353	-1.29194	Down	1.38e-06	1.94e-05	K00799|1|6e-100|362|rcu:RCOM_1599790|glutathione S-transferase [EC:2.5.1.18]	gi|255539098|ref|XP_002510614.1|/6.48242e-99/glutathione-s-transferase theta, gst, putative [Ricinus communis]
PGSC0003DMT400044535	3377	-1.29169	Down	1.62e-18	8.55e-17	K13415|1|1e-87|323|sbi:SORBI_03g032990|protein brassinosteroid insensitive 1 [EC:2.7.10.1 2.7.11.1];K13420|2|9e-72|270|aly:ARALYDRAFT_356368|LRR receptor-like serine/threonine-protein kinase FLS2 [EC:2.7.11.1]	gi|302143484|emb|CBI22045.3|/0/unnamed protein product [Vitis vinifera]
PGSC0003DMT400033455	3649	-1.28903	Down	7.34e-06	8.86e-05	K10999|1|3e-69|262|vvi:100241197|cellulose synthase A [EC:2.4.1.12]	gi|73624747|gb|AAZ79231.1|/0/cellulose synthase-like protein CslG [Nicotiana tabacum]
PGSC0003DMT400043094	3545	-1.28506	Down	3.94e-05	0.000395758	K10615|1|6e-20|98.6|cme:CMB070C|E3 ubiquitin-protein ligase HERC4 [EC:6.3.2.19];K11493|3|2e-13|77.4|ota:Ot03g05690|regulator of chromosome condensation	gi|147857410|emb|CAN82853.1|/0/hypothetical protein VITISV_028768 [Vitis vinifera]
PGSC0003DMT400059813	3099	-1.27832	Down	8.35e-05	0.000768663	-	gi|225456548|ref|XP_002265203.1|/5.99325e-99/PREDICTED: squamosa promoter-binding-like protein 6-like [Vitis vinifera]
PGSC0003DMT400077074	4352	-1.27832	Down	8.35e-05	0.000768357	K07735|1|4e-07|56.2|smo:SELMODRAFT_102585|putative transcriptional regulator	gi|297738252|emb|CBI27453.3|/7.15787e-61/unnamed protein product [Vitis vinifera]
PGSC0003DMT400064196	3388	-1.27509	Down	3.13e-07	4.95e-06	-	gi|147781852|emb|CAN72170.1|/1.89335e-146/hypothetical protein VITISV_036093 [Vitis vinifera]
PGSC0003DMT400018472	831	-1.27429	Down	1.98e-08	3.72e-07	K00059|1|5e-25|112|bdi:100843198|3-oxoacyl-[acyl-carrier protein] reductase [EC:1.1.1.100]	gi|147788942|emb|CAN64848.1|/5.2192e-102/hypothetical protein VITISV_036158 [Vitis vinifera]
PGSC0003DMT400063352	3703	-1.27307	Down	1.22e-212	1.65e-209	K03695|1|0.0|1412|bdi:100825913|ATP-dependent Clp protease ATP-binding subunit ClpB	gi|11561806|gb|AAC83688.2|/0/101 kDa heat shock protein [Nicotiana tabacum]
PGSC0003DMT400014217	2635	-1.27041	Down	4.13e-08	7.39e-07	K04079|1|0.0|414|rcu:RCOM_1582180|molecular chaperone HtpG	gi|1708314|sp|P51819.1|HSP83_IPONI/0/RecName: Full=Heat shock protein 83
PGSC0003DMT400018339	1550	-1.26725	Down	1.43e-60	2.99e-58	K05359|1|0.0|687|vvi:100267022|arogenate/prephenate dehydratase [EC:4.2.1.91 4.2.1.51]	gi|193290658|gb|ACF17637.1|/0/putative arogenate dehydratase [Capsicum annuum]
PGSC0003DMT400074444	1987	-1.26603	Down	3.66e-50	6.03e-48	K01904|1|0.0|885|vvi:100254698|4-coumarate--CoA ligase [EC:6.2.1.12]	gi|12229632|sp|O24146.1|4CL2_TOBAC/0/RecName: Full=4-coumarate--CoA ligase 2; Short=4CL 2; AltName: Full=4-coumaroyl-CoA synthase 2
PGSC0003DMT400060396	5421	-1.26303	Down	2.58e-12	8.03e-11	K05681|1|3e-43|176|cme:CMS467C|ATP-binding cassette, subfamily G (WHITE), member 2;K12843|5|1e-39|164|vvi:100248403|U4/U6 small nuclear ribonucleoprotein PRP3	gi|359486907|ref|XP_002267345.2|/0/PREDICTED: pleiotropic drug resistance protein 2-like isoform 1 [Vitis vinifera]
PGSC0003DMT400006229	4781	-1.26172	Down	8.47e-17	3.97e-15	K13420|1|2e-21|104|aly:ARALYDRAFT_356368|LRR receptor-like serine/threonine-protein kinase FLS2 [EC:2.7.11.1]	gi|38489219|gb|AAR21295.1|/0/bacterial spot disease resistance protein 4 [Solanum lycopersicum]
PGSC0003DMT400029372	1430	-1.26161	Down	1.79e-07	2.94e-06	K01246|1|2e-102|370|vvi:100256507|DNA-3-methyladenine glycosylase I [EC:3.2.2.20]	gi|224072406|ref|XP_002303720.1|/6.74753e-102/predicted protein [Populus trichocarpa]
PGSC0003DMT400045027	987	-1.2566	Down	3.74e-07	5.8e-06	K00059|1|1e-104|377|pop:POPTR_420605|3-oxoacyl-[acyl-carrier protein] reductase [EC:1.1.1.100]	gi|224100059|ref|XP_002311727.1|/1.24762e-103/predicted protein [Populus trichocarpa]
PGSC0003DMT400039496	2748	-1.25574	Down	7.36e-16	3.18e-14	K05681|1|2e-72|272|cme:CMS467C|ATP-binding cassette, subfamily G (WHITE), member 2;K12843|2|1e-69|263|vvi:100248403|U4/U6 small nuclear ribonucleoprotein PRP3;K05663|4|2e-16|86.7|sbi:SORBI_01g036355|mitochondrial ABC transporter ATM;K02065|5|4e-16|85.5|mtr:MTR_7g079540|putative ABC transport system ATP-binding protein	gi|255569405|ref|XP_002525670.1|/0/ATP-binding cassette transporter, putative [Ricinus communis]
PGSC0003DMT400014397	1821	-1.25561	Down	9.41e-07	1.36e-05	K02183|1|3e-94|344|pop:POPTR_825902|calmodulin	gi|357521187|ref|XP_003630882.1|/2.36919e-134/hypothetical protein MTR_8g104510 [Medicago truncatula]
PGSC0003DMT400033524	1574	-1.25111	Down	7.8e-07	1.15e-05	-	gi|147805938|emb|CAN67759.1|/1.12091e-153/hypothetical protein VITISV_002575 [Vitis vinifera]
PGSC0003DMT400078006	767	-1.24832	Down	2.57e-07	4.12e-06	K13993|1|4e-61|232|mtr:MTR_6g061850|HSP20 family protein	gi|350536011|ref|NP_001234225.1|/8.33377e-72/type I small heat shock protein 17.6 kDa isoform [Solanum lycopersicum]
PGSC0003DMT400080249	357	-1.24796	Down	4.98e-06	6.25e-05	-	gi|21952514|gb|AAM82606.1|/5.63845e-42/putative non-specific lipid transfer protein StnsLTP [Solanum tuberosum]
PGSC0003DMT400003327	1289	-1.24733	Down	9.97e-05	0.000894603	K01785|1|1e-133|474|pop:POPTR_1076165|aldose 1-epimerase [EC:5.1.3.3]	gi|15824565|gb|AAL09397.1|AF307094_1/3.99909e-167/non-cell-autonomous protein pathway1 [Nicotiana tabacum]
PGSC0003DMT400081340	2302	-1.24505	Down	1.63e-06	2.27e-05	K13420|1|8e-16|84.3|sbi:SORBI_06g028760|LRR receptor-like serine/threonine-protein kinase FLS2 [EC:2.7.11.1]	gi|225432596|ref|XP_002281432.1|/0/PREDICTED: probable LRR receptor-like serine/threonine-protein kinase At1g67720 [Vitis vinifera]
PGSC0003DMT400032399	2987	-1.24357	Down	3.22e-05	0.000332672	K01528|1|5e-16|85.5|olu:OSTLU_29011|dynamin GTPase [EC:3.6.5.5]	gi|225461482|ref|XP_002282528.1|/0/PREDICTED: dynamin-like protein C-like [Vitis vinifera]
PGSC0003DMT400027247	2242	-1.24327	Down	4.99e-10	1.15e-08	-	gi|225450232|ref|XP_002266606.1|/0/PREDICTED: DUF246 domain-containing protein At1g04910 [Vitis vinifera]
PGSC0003DMT400043152	834	-1.24266	Down	5.35e-07	8.05e-06	K08081|1|1e-95|347|pop:POPTR_832557|tropine dehydrogenase [EC:1.1.1.206]	gi|224098461|ref|XP_002311182.1|/1.06087e-94/predicted protein [Populus trichocarpa]
PGSC0003DMT400081453	1503	-1.24066	Down	8.23e-05	0.000758252	-	gi|224108075|ref|XP_002314711.1|/7.26232e-54/predicted protein [Populus trichocarpa]
PGSC0003DMT400015301	1920	-1.23646	Down	5.18e-12	1.55e-10	K03327|1|4e-177|619|rcu:RCOM_0275340|multidrug resistance protein, MATE family	gi|255582915|ref|XP_002532229.1|/4.57274e-176/TRANSPARENT TESTA 12 protein, putative [Ricinus communis]
PGSC0003DMT400015767	849	-1.23447	Down	5.53e-153	4.55e-150	-	gi|2257611|dbj|BAA21496.1|/6.2796e-34/metallocarboxypeptidase inhibitor [Solanum tuberosum]
PGSC0003DMT400036925	758	-1.23443	Down	6.78e-05	0.000637596	-	gi|351727367|ref|NP_001237926.1|/6.97746e-31/uncharacterized protein LOC100305868 [Glycine max]
PGSC0003DMT400002746	2625	-1.23421	Down	1.96e-13	6.77e-12	K05391|1|6e-14|78.2|vvi:100246671|cyclic nucleotide gated channel, other eukaryote	gi|1514649|emb|CAA60016.1|/0/potassium channel [Solanum tuberosum]
PGSC0003DMT400016546	1355	-1.23388	Down	1.13e-30	1.05e-28	K00514|1|3e-65|247|rcu:RCOM_1428040|zeta-carotene desaturase [EC:1.3.5.6];K01206|2|1e-35|149|ath:AT1G67830|alpha-L-fucosidase [EC:3.2.1.51]	gi|297728401|ref|NP_001176564.1|/9.70918e-87/Os11g0521000 [Oryza sativa Japonica Group]
PGSC0003DMT400030388	2043	-1.23244	Down	7.91e-11	2.03e-09	K13424|1|5e-88|323|vvi:100243352|WRKY transcription factor 33	gi|34484314|gb|AAQ72790.1|/3.75291e-176/WRKY-type transcription factor [Solanum chacoense]
PGSC0003DMT400053373	2217	-1.23136	Down	1.84e-14	7.01e-13	K14638|1|8e-106|383|ppp:PHYPADRAFT_189464|solute carrier family 15 (peptide/histidine transporter), member 3/4	gi|224129508|ref|XP_002328734.1|/0/predicted protein [Populus trichocarpa]
PGSC0003DMT400000380	2755	-1.23088	Down	7.13e-06	8.64e-05	-	gi|224127486|ref|XP_002320086.1|/0/predicted protein [Populus trichocarpa]
PGSC0003DMT400032880	2691	-1.23022	Down	4.54e-14	1.68e-12	-	gi|359488809|ref|XP_002272929.2|/2.27874e-14/PREDICTED: uncharacterized protein LOC100264483 [Vitis vinifera]
PGSC0003DMT400036745	1809	-1.22859	Down	5.59e-05	0.000537636	-	gi|225425276|ref|XP_002271441.1|/1.89518e-91/PREDICTED: random slug protein 5 [Vitis vinifera]
PGSC0003DMT400049933	717	-1.22734	Down	1.81e-05	0.000199335	K13425|1|1e-25|114|vvi:100256849|WRKY transcription factor 22;K13426|4|2e-20|97.1|pop:POPTR_646672|WRKY transcription factor 29	gi|357507585|ref|XP_003624081.1|/1.91624e-27/WRKY transcription factor [Medicago truncatula]
PGSC0003DMT400010939	3455	-1.22033	Down	2.09e-09	4.48e-08	K13420|1|2e-71|269|pop:POPTR_1075175|LRR receptor-like serine/threonine-protein kinase FLS2 [EC:2.7.11.1]	gi|225462116|ref|XP_002263233.1|/0/PREDICTED: receptor-like protein 12-like [Vitis vinifera]
PGSC0003DMT400018701	1379	-1.21822	Down	1.64e-68	3.86e-66	K01206|1|8e-25|113|ath:AT1G67830|alpha-L-fucosidase [EC:3.2.1.51];K00514|2|2e-24|112|rcu:RCOM_1428040|zeta-carotene desaturase [EC:1.3.5.6]	gi|71143481|gb|AAZ23955.1|/0/GDSL-lipase 1 [Capsicum annuum]
PGSC0003DMT400043688	2754	-1.21547	Down	4.31e-09	8.88e-08	-	gi|307101694|gb|ADN32812.1|/0/sieve element occlusion c [Solanum phureja]
PGSC0003DMT400020695	1826	-1.21403	Down	3.32e-06	4.31e-05	K15728|1|2e-93|342|gmx:100811824|phosphatidate phosphatase LPIN [EC:3.1.3.4]	gi|125542305|gb|EAY88444.1|/7.7427e-93/hypothetical protein OsI_09910 [Oryza sativa Indica Group]
PGSC0003DMT400054848	1249	-1.21403	Down	3.32e-06	4.31e-05	K04125|1|2e-138|490|pop:POPTR_550316|gibberellin 2-oxidase [EC:1.14.11.13]	gi|134303284|gb|ABO70985.1|/1.83989e-161/gibberellin 2-oxidase 3 [Nicotiana tabacum]
PGSC0003DMT400058930	1964	-1.21263	Down	1.02e-57	1.95e-55	K05280|1|3e-112|404|vvi:100263810|flavonoid 3'-monooxygenase [EC:1.14.13.21]	gi|14423327|gb|AAK62346.1|/0/elicitor-inducible cytochrome P450 [Nicotiana tabacum]
PGSC0003DMT400064142	697	-1.21125	Down	1.14e-12	3.69e-11	K08234|1|7e-07|52.4|cre:CHLREDRAFT_143257|glyoxylase I family protein	gi|225448138|ref|XP_002263444.1|/1.72671e-62/PREDICTED: uncharacterized protein LOC100266411 [Vitis vinifera]
PGSC0003DMT400069195	958	-1.21029	Down	3.04e-11	8.26e-10	K13448|1|9e-59|225|pop:POPTR_562236|calcium-binding protein CML	gi|270309004|dbj|BAI52955.1|/1.38645e-59/calcium-binding EF-hand protein [Citrullus lanatus subsp. vulgaris]
PGSC0003DMT400041023	2514	-1.20789	Down	2.65e-16	1.18e-14	K13457|1|1e-56|219|pop:POPTR_755797|disease resistance protein RPM1;K03013|4|3e-50|198|vvi:100258335|DNA-directed RNA polymerases I, II, and III subunit RPABC1	gi|350535589|ref|NP_001234202.1|/4.0681e-175/NRC1 [Solanum lycopersicum]
PGSC0003DMT400021234	2350	-1.20722	Down	2.22e-08	4.14e-07	-	gi|729774|sp|P41152.1|HSF30_SOLPE/2.44275e-158/RecName: Full=Heat shock factor protein HSF30; AltName: Full=Heat shock transcription factor 30; Short=HSTF 30; AltName: Full=Heat stress transcription factor
PGSC0003DMT400041918	791	-1.2033	Down	5.05e-09	1.03e-07	-	gi|224141345|ref|XP_002324034.1|/1.06029e-16/predicted protein [Populus trichocarpa]
PGSC0003DMT400000679	4374	-1.19826	Down	8.83e-11	2.25e-09	K09561|1|1e-06|54.7|gmx:100798587|STIP1 homology and U-box containing protein 1 [EC:6.3.2.19]	gi|297745511|emb|CBI40591.3|/0/unnamed protein product [Vitis vinifera]
PGSC0003DMT400021177	2587	-1.19577	Down	6.05e-36	6.77e-34	-	gi|224142786|ref|XP_002324731.1|/0/predicted protein [Populus trichocarpa]
PGSC0003DMT400025706	1911	-1.19545	Down	2.19e-10	5.3e-09	K07088|1|2e-113|407|pop:POPTR_853491|	gi|224065633|ref|XP_002301894.1|/5.07286e-143/predicted protein [Populus trichocarpa]
PGSC0003DMT400072375	1872	-1.19206	Down	6.89e-24	4.56e-22	-	gi|255585735|ref|XP_002533549.1|/2.06705e-157/calmodulin binding protein, putative [Ricinus communis]
PGSC0003DMT400078292	1838	-1.18937	Down	3.68e-05	0.000372118	-	gi|356500946|ref|XP_003519291.1|/4.37448e-19/PREDICTED: uncharacterized protein LOC100816215 [Glycine max]
PGSC0003DMT400047585	1683	-1.18937	Down	3.68e-05	0.000371955	K03363|1|0.0|643|vvi:100250079|cell division cycle 20, cofactor of APC complex	gi|283837099|emb|CBH19894.1|/0/cell division control 20 [Solanum lycopersicum var. cerasiforme]
PGSC0003DMT400077723	2793	-1.18552	Down	2.19e-06	2.97e-05	K03013|1|1e-86|259|vvi:100258335|DNA-directed RNA polymerases I, II, and III subunit RPABC1;K13457|3|1e-25|81.3|sbi:SORBI_10g028730|disease resistance protein RPM1	gi|149786546|gb|ABR29792.1|/0/CC-NBS-LRR protein [Solanum tuberosum]
PGSC0003DMT400009137	8418	-1.18552	Down	8.12e-06	9.73e-05	-	gi|359476692|ref|XP_002266577.2|/2.99579e-34/PREDICTED: ZF-HD homeobox protein At4g24660-like [Vitis vinifera]
PGSC0003DMT400021142	843	-1.18444	Down	3.73e-28	3.14e-26	K13993|1|1e-55|214|rcu:RCOM_0706490|HSP20 family protein	gi|350534974|ref|NP_001233913.1|/4.25475e-67/class II small heat shock protein Le-HSP17.6 [Solanum lycopersicum]
PGSC0003DMT400035192	2463	-1.18187	Down	2.5e-05	0.000267885	K04733|1|3e-60|231|smo:SELMODRAFT_159261|interleukin-1 receptor-associated kinase 4 [EC:2.7.11.1];K13416|3|1e-57|223|ath:AT4G33430|brassinosteroid insensitive 1-associated receptor kinase 1 [EC:2.7.10.1 2.7.11.1]	gi|255573959|ref|XP_002527897.1|/0/kinase, putative [Ricinus communis]
PGSC0003DMT400033485	2011	-1.18128	Down	9.38e-05	0.000849571	K08770|1|1e-26|97.8|vcn:VOLCADRAFT_75856|ubiquitin C	gi|224079387|ref|XP_002305847.1|/1.0539e-45/predicted protein [Populus trichocarpa]
PGSC0003DMT400060696	1701	-1.17993	Down	1.49e-06	2.09e-05	K01555|1|0.0|686|pop:POPTR_652386|fumarylacetoacetase [EC:3.7.1.2]	gi|224086373|ref|XP_002307870.1|/0/predicted protein [Populus trichocarpa]
PGSC0003DMT400068252	2655	-1.17926	Down	1.52e-17	7.56e-16	K08286|1|1e-109|395|aly:ARALYDRAFT_494187|protein-serine/threonine kinase [EC:2.7.11.-];K08282|5|8e-78|290|ath:AT3G45780|non-specific serine/threonine protein kinase [EC:2.7.11.1]	gi|147864073|emb|CAN83229.1|/2.14129e-174/hypothetical protein VITISV_002764 [Vitis vinifera]
PGSC0003DMT400058933	3017	-1.17904	Down	1.92e-78	5.54e-76	K00454|1|0.0|1384|pop:POPTR_828417|lipoxygenase [EC:1.13.11.12]	gi|75277588|sp|O24371.1|LOX31_SOLTU/0/RecName: Full=Linoleate 13S-lipoxygenase 3-1, chloroplastic; Flags: Precursor
PGSC0003DMT400022573	3127	-1.17808	Down	3.35e-07	5.25e-06	-	gi|359475882|ref|XP_002285522.2|/0/PREDICTED: BTB/POZ domain-containing protein NPY1-like isoform 1 [Vitis vinifera]
PGSC0003DMT400060932	1663	-1.1773	Down	7.71e-05	0.000715245	-	gi|224120324|ref|XP_002318301.1|/1.42164e-138/predicted protein [Populus trichocarpa]
PGSC0003DMT400029761	522	-1.1773	Down	6.82e-19	3.67e-17	-	gi|266455|sp|Q00747.1|LE25_SOLLC/1.74089e-21/RecName: Full=Protein LE25
PGSC0003DMT400057523	1911	-1.17513	Down	1.69e-05	0.000187395	-	gi|359483728|ref|XP_002267029.2|/4.5898e-136/PREDICTED: reticuline oxidase-like protein-like [Vitis vinifera]
PGSC0003DMT400012161	2198	-1.17064	Down	4.27e-08	7.62e-07	-	gi|255579629|ref|XP_002530655.1|/9.07293e-91/conserved hypothetical protein [Ricinus communis]
PGSC0003DMT400079498	2732	-1.16958	Down	3.2e-11	8.69e-10	K12309|1|0.0|946|aly:ARALYDRAFT_485655|beta-galactosidase [EC:3.2.1.23];K01190|3|2e-67|256|cme:CMP078C|beta-galactosidase [EC:3.2.1.23]	gi|359474925|ref|XP_002263382.2|/0/PREDICTED: beta-galactosidase 3-like [Vitis vinifera]
PGSC0003DMT400065070	2100	-1.16948	Down	2.21e-09	4.7e-08	-	gi|255539551|ref|XP_002510840.1|/2.95229e-91/protein binding protein, putative [Ricinus communis]
PGSC0003DMT400048498	2351	-1.16696	Down	2.92e-08	5.35e-07	K13415|1|6e-30|131|vvi:100252647|protein brassinosteroid insensitive 1 [EC:2.7.10.1 2.7.11.1];K10576|2|7e-30|130|vvi:100250088|ubiquitin-conjugating enzyme E2 H [EC:6.3.2.19];K13420|5|2e-29|129|rcu:RCOM_0633880|LRR receptor-like serine/threonine-protein kinase FLS2 [EC:2.7.11.1]	gi|225466029|ref|XP_002267207.1|/1.00331e-119/PREDICTED: putative kinase-like protein TMKL1-like [Vitis vinifera]
PGSC0003DMT400005348	2837	-1.16666	Down	4.29e-05	0.000425781	-	gi|225444351|ref|XP_002264641.1|/0/PREDICTED: RNA pseudourine synthase 6, chloroplastic [Vitis vinifera]
PGSC0003DMT400042062	711	-1.1662	Down	9.46e-06	0.000111378	K13448|1|8e-72|268|pop:POPTR_657221|calcium-binding protein CML	gi|14625425|dbj|BAB61919.1|/1.0436e-78/calmodulin NtCaM13 [Nicotiana tabacum]
PGSC0003DMT400072745	3446	-1.1662	Down	3.45e-10	8.12e-09	-	gi|359472829|ref|XP_002273534.2|/1.07969e-80/PREDICTED: squamosa promoter-binding-like protein 6-like [Vitis vinifera]
PGSC0003DMT400043636	2518	-1.16349	Down	3.53e-05	0.000359576	K08825|1|8e-59|227|vcn:VOLCADRAFT_61790|dual-specificity tyrosine-(Y)-phosphorylation regulated kinase [EC:2.7.12.1]	gi|297736602|emb|CBI25473.3|/0/unnamed protein product [Vitis vinifera]
PGSC0003DMT400045047	3022	-1.16072	Down	7.07e-10	1.61e-08	K00454|1|0.0|1334|vvi:100244202|lipoxygenase [EC:1.13.11.12]	gi|225425842|ref|XP_002265505.1|/0/PREDICTED: lipoxygenase 6, choloroplastic [Vitis vinifera]
PGSC0003DMT400047873	6390	-1.16049	Down	2.91e-05	0.000305292	K15336|1|6e-48|192|vvi:100259391|tRNA (cytosine38-C5)-methyltransferase [EC:2.1.1.204];K15271|5|1e-14|82.0|rcu:RCOM_1095670|ATP-dependent DNA helicase HFM1/MER3 [EC:3.6.4.12]	gi|359493285|ref|XP_003634559.1|/0/PREDICTED: pentatricopeptide repeat-containing protein At5g57250, mitochondrial-like [Vitis vinifera]
PGSC0003DMT400051027	1586	-1.16049	Down	2.91e-05	0.000305431	-	gi|255547658|ref|XP_002514886.1|/3.79548e-125/conserved hypothetical protein [Ricinus communis]
PGSC0003DMT400078187	2371	-1.16001	Down	7.13e-25	5.09e-23	K07025|1|4e-98|357|rcu:RCOM_0300260|putative hydrolase of the HAD superfamily	gi|297746049|emb|CBI16105.3|/2.43058e-97/unnamed protein product [Vitis vinifera]
PGSC0003DMT400017886	2152	-1.15989	Down	3.25e-136	2.02e-133	-	gi|255552710|ref|XP_002517398.1|/1.44472e-125/hypothetical protein RCOM_0852460 [Ricinus communis]
PGSC0003DMT400034324	2999	-1.15953	Down	2.66e-07	4.24e-06	K00924|1|2e-89|329|osa:4341290|[EC:2.7.1.-];K13415|4|4e-89|328|rcu:RCOM_0478150|protein brassinosteroid insensitive 1 [EC:2.7.10.1 2.7.11.1]	gi|255571471|ref|XP_002526683.1|/0/Systemin receptor SR160 precursor, putative [Ricinus communis]
PGSC0003DMT400040298	754	-1.15866	Down	1.12e-08	2.17e-07	-	gi|255558384|ref|XP_002520219.1|/4.78405e-40/Gibberellin-regulated protein 3 precursor, putative [Ricinus communis]
PGSC0003DMT400068221	2043	-1.1574	Down	6.64e-32	6.46e-30	K13680|1|0.0|764|vvi:100251616|beta-mannan synthase [EC:2.4.1.32]	gi|257831429|gb|ACV71015.1|/0/UPA15 [Capsicum annuum]
PGSC0003DMT400001826	1412	-1.15381	Down	3.59e-06	4.64e-05	K00514|1|2e-25|115|rcu:RCOM_1428040|zeta-carotene desaturase [EC:1.3.5.6];K01206|2|4e-22|104|ath:AT1G67830|alpha-L-fucosidase [EC:3.2.1.51]	gi|147802902|emb|CAN70740.1|/3.2608e-133/hypothetical protein VITISV_013920 [Vitis vinifera]
PGSC0003DMT400039936	2786	-1.15299	Down	6.63e-07	9.86e-06	K11228|1|4e-58|224|ota:Ot13g01170|mitogen-activated protein kinase kinase kinase [EC:2.7.11.1];K13414|2|1e-57|223|pop:POPTR_1071643|mitogen-activated protein kinase kinase kinase 1, plant [EC:2.7.11.25]	gi|225458499|ref|XP_002282240.1|/1.47755e-149/PREDICTED: uncharacterized protein LOC100257467 [Vitis vinifera]
PGSC0003DMT400020446	2260	-1.15111	Down	8.18e-10	1.84e-08	-	gi|224091751|ref|XP_002309341.1|/1.49566e-96/predicted protein [Populus trichocarpa]
PGSC0003DMT400073396	1723	-1.15085	Down	2.22e-40	2.87e-38	K13424|1|1e-17|90.1|ath:AT2G38470|WRKY transcription factor 33	gi|350537615|ref|NP_001234301.1|/4.89815e-174/WRKY transcription factor 1 [Solanum lycopersicum]
PGSC0003DMT400043699	3120	-1.1507	Down	1.02e-07	1.72e-06	-	gi|307101692|gb|ADN32811.1|/0/sieve element occlusion b [Solanum phureja]
PGSC0003DMT400054793	1614	-1.15059	Down	2.94e-11	8.01e-10	K13120|1|8e-129|459|vvi:100263357|protein FAM32A;K08900|2|9e-117|419|mtr:MTR_2g076970|mitochondrial chaperone BCS1	gi|356542322|ref|XP_003539617.1|/1.80715e-122/PREDICTED: uncharacterized protein LOC100778503 [Glycine max]
PGSC0003DMT400006305	1709	-1.14971	Down	1.28e-10	3.19e-09	K01229|1|0.0|688|vvi:100267558|lactase-phlorizin hydrolase [EC:3.2.1.108 3.2.1.62];K05350|2|0.0|674|gmx:100814004|beta-glucosidase [EC:3.2.1.21]	gi|359493680|ref|XP_003634649.1|/0/PREDICTED: lactase-phlorizin hydrolase [Vitis vinifera]
PGSC0003DMT400043733	3114	-1.14956	Down	2.44e-06	3.27e-05	K13457|1|2e-14|80.5|osa:4342596|disease resistance protein RPM1;K13460|2|6e-11|68.6|ath:AT1G12220|disease resistance protein RPS5	gi|16944811|emb|CAC82811.1|/0/resistance gene-like [Solanum tuberosum subsp. andigenum]
PGSC0003DMT400060025	2027	-1.14956	Down	2.44e-06	3.27e-05	K00924|1|7e-90|330|ath:AT5G22850|[EC:2.7.1.-];K08245|3|1e-06|53.5|gmx:547993|phytepsin [EC:3.4.23.40]	gi|255547548|ref|XP_002514831.1|/1.29192e-160/Aspartic proteinase Asp1 precursor, putative [Ricinus communis]
PGSC0003DMT400061738	1847	-1.14755	Down	6.06e-05	0.000576926	-	gi|225436823|ref|XP_002270566.1|/1.31541e-156/PREDICTED: uncharacterized protein LOC100252743 [Vitis vinifera]
PGSC0003DMT400062607	1520	-1.14755	Down	6.06e-05	0.000577164	K13065|1|2e-13|75.9|pop:POPTR_784746|shikimate O-hydroxycinnamoyltransferase [EC:2.3.1.133];K15400|4|6e-11|67.4|rcu:RCOM_1447050|omega-hydroxypalmitate O-feruloyl transferase [EC:2.3.1.188]	gi|225433483|ref|XP_002264429.1|/2.39471e-137/PREDICTED: hydroxycinnamoyl-Coenzyme A shikimate/quinate hydroxycinnamoyltransferase [Vitis vinifera]
PGSC0003DMT400065096	1554	-1.1467	Down	5.02e-13	1.68e-11	K07407|1|0.0|663|rcu:RCOM_1454590|alpha-galactosidase [EC:3.2.1.22]	gi|255544191|ref|XP_002513158.1|/0/alpha-galactosidase/alpha-n-acetylgalactosaminidase, putative [Ricinus communis]
PGSC0003DMT400011272	2313	-1.14586	Down	3.07e-07	4.87e-06	K13457|1|3e-43|175|vvi:100252764|disease resistance protein RPM1	gi|33330976|gb|AAQ10736.1|/0/Tm-2^2 ToMV resistance protein [Solanum lycopersicum]
PGSC0003DMT400027131	3056	-1.14488	Down	4.98e-05	0.000486033	K13418|1|1e-59|230|aly:ARALYDRAFT_895025|somatic embryogenesis receptor kinase 1 [EC:2.7.10.1 2.7.11.1];K13416|2|1e-59|230|rcu:RCOM_1534760|brassinosteroid insensitive 1-associated receptor kinase 1 [EC:2.7.10.1 2.7.11.1]	gi|195536980|dbj|BAG68210.1|/0/lectin receptor kinase-like protein [Nicotiana benthamiana]
PGSC0003DMT400061076	1448	-1.14406	Down	1.66e-15	7e-14	-	gi|225447983|ref|XP_002269464.1|/3.89735e-97/PREDICTED: 11S globulin seed storage protein 2 [Vitis vinifera]
PGSC0003DMT400052553	1760	-1.14288	Down	6.47e-12	1.92e-10	K03327|1|5e-175|612|rcu:RCOM_0024820|multidrug resistance protein, MATE family	gi|255574013|ref|XP_002527924.1|/5.03024e-174/multidrug resistance pump, putative [Ricinus communis]
PGSC0003DMT400007510	748	-1.14113	Down	6.12e-06	7.51e-05	K01051|1|1e-16|85.1|pop:POPTR_553829|pectinesterase [EC:3.1.1.11]	gi|225444639|ref|XP_002276089.1|/2.5893e-46/PREDICTED: 21 kDa protein-like [Vitis vinifera]
PGSC0003DMT400064404	3350	-1.14046	Down	2.66e-08	4.9e-07	-	gi|56542451|gb|AAV92890.1|/1.02217e-43/Avr9/Cf-9 rapidly elicited protein 20, partial [Nicotiana tabacum]
PGSC0003DMT400081375	1522	-1.13917	Down	4.79e-13	1.62e-11	-	gi|225437380|ref|XP_002268904.1|/2.91379e-151/PREDICTED: monoglyceride lipase isoform 1 [Vitis vinifera]
PGSC0003DMT400045707	2170	-1.13917	Down	5.04e-06	6.32e-05	K08193|1|9e-06|50.8|cme:CMP354C|MFS transporter, ACS family, solute carrier family 17 (sodium-dependent inorganic phosphate cotransporter), other	gi|225459330|ref|XP_002285800.1|/0/PREDICTED: purine efflux pump PbuE [Vitis vinifera]
PGSC0003DMT400048779	4904	-1.13917	Down	1.13e-17	5.66e-16	-	gi|147863415|emb|CAN81514.1|/0/hypothetical protein VITISV_012030 [Vitis vinifera]
PGSC0003DMT400004778	1552	-1.13822	Down	8.36e-11	2.14e-09	-	gi|297798006|ref|XP_002866887.1|/1.67231e-93/hypothetical protein ARALYDRAFT_490769 [Arabidopsis lyrata subsp. lyrata]
PGSC0003DMT400015634	3413	-1.13765	Down	2.77e-05	0.000292525	K08332|1|5e-11|68.9|vcn:VOLCADRAFT_41528|vacuolar protein 8	gi|224107933|ref|XP_002314659.1|/0/predicted protein [Populus trichocarpa]
PGSC0003DMT400053412	3606	-1.135	Down	1.2e-36	1.39e-34	K08247|1|0.0|1640|vvi:100264437|methionine S-methyltransferase [EC:2.1.1.12]	gi|225465288|ref|XP_002270977.1|/0/PREDICTED: methionine S-methyltransferase-like [Vitis vinifera]
PGSC0003DMT400071485	2428	-1.13107	Down	7.86e-15	3.11e-13	K04733|1|3e-41|169|aly:ARALYDRAFT_916421|interleukin-1 receptor-associated kinase 4 [EC:2.7.11.1];K13416|2|8e-40|164|ath:AT4G33430|brassinosteroid insensitive 1-associated receptor kinase 1 [EC:2.7.10.1 2.7.11.1];K00924|3|1e-39|163|aly:ARALYDRAFT_485972|[EC:2.7.1.-]	gi|40850529|gb|AAK60493.2|AF230198_1/2.15549e-149/putative protein kinase LESK1 [Solanum lycopersicum]
PGSC0003DMT400049886	2407	-1.12774	Down	4.19e-10	9.75e-09	K10775|1|0.0|1172|pop:POPTR_820249|phenylalanine ammonia-lyase [EC:4.3.1.24]	gi|193290718|gb|ACF17667.1|/0/putative phenylalanine ammonia-lyase [Capsicum annuum]
PGSC0003DMT400057734	1307	-1.12602	Down	1.73e-08	3.27e-07	-	gi|359496721|ref|XP_002273372.2|/2.00082e-65/PREDICTED: uncharacterized protein LOC100244739 [Vitis vinifera]
PGSC0003DMT400073689	937	-1.12602	Down	8.3e-14	2.97e-12	K13993|1|9e-16|82.4|ppp:PHYPADRAFT_81689|HSP20 family protein	gi|255553171|ref|XP_002517628.1|/7.35303e-50/small heat-shock protein, putative [Ricinus communis]
PGSC0003DMT400074364	2444	-1.12523	Down	2.64e-48	4.17e-46	K12795|1|8e-130|462|vvi:100244083|suppressor of G2 allele of SKP1	gi|29468339|gb|AAO85509.1|/3.24475e-145/SGT1 [Nicotiana benthamiana]
PGSC0003DMT400002771	1749	-1.12504	Down	1.3e-16	5.97e-15	K15400|1|3e-69|261|rcu:RCOM_1447050|omega-hydroxypalmitate O-feruloyl transferase [EC:2.3.1.188]	gi|75150383|sp|Q8GT20.1|BEBT_TOBAC/0/RecName: Full=Benzyl alcohol O-benzoyltransferase; AltName: Full=Benzoyl coenzyme A:benzyl alcohol benzoyl transferase
PGSC0003DMT400010359	1935	-1.12368	Down	9.21e-08	1.56e-06	-	gi|224140629|ref|XP_002323684.1|/0/predicted protein [Populus trichocarpa]
PGSC0003DMT400032993	2015	-1.12307	Down	1.74e-11	4.85e-10	K15397|1|0.0|887|pop:POPTR_566626|3-ketoacyl-CoA synthase [EC:2.3.1.-]	gi|193245812|gb|ACF17125.1|/0/CER6 [Solanum tuberosum]
PGSC0003DMT400050401	2052	-1.12279	Down	5.81e-06	7.18e-05	-	gi|356527494|ref|XP_003532344.1|/3.36587e-116/PREDICTED: uncharacterized protein LOC100816181 [Glycine max]
PGSC0003DMT400067117	4915	-1.12127	Down	4.78e-06	6.03e-05	K06627|1|8e-135|477|pop:POPTR_548650|cyclin A	gi|350537079|ref|NP_001233768.1|/0/cyclin A2 [Solanum lycopersicum]
PGSC0003DMT400074377	5082	-1.11792	Down	4.85e-15	1.97e-13	K04079|1|0.0|621|gmx:100811234|molecular chaperone HtpG	gi|1708314|sp|P51819.1|HSP83_IPONI/0/RecName: Full=Heat shock protein 83
PGSC0003DMT400018012	1300	-1.11762	Down	1.05e-26	8.27e-25	-	gi|225453444|ref|XP_002275584.1|/2.86915e-80/PREDICTED: uncharacterized protein LOC100247848 [Vitis vinifera]
PGSC0003DMT400039562	6345	-1.11599	Down	2.15e-12	6.74e-11	-	gi|297738288|emb|CBI27489.3|/0/unnamed protein product [Vitis vinifera]
PGSC0003DMT400000156	1324	-1.11599	Down	2.15e-12	6.75e-11	K13034|1|7e-162|568|vvi:100255091|L-3-cyanoalanine synthase/ cysteine synthase [EC:2.5.1.47 4.4.1.9]	gi|75309564|sp|Q9FS29.1|CAS2_SOLTU/0/RecName: Full=Bifunctional L-3-cyanoalanine synthase/cysteine synthase 2, mitochondrial; Flags: Precursor
PGSC0003DMT400006471	1071	-1.11513	Down	1.88e-07	3.07e-06	K02866|1|4e-23|107|osa:4332737|large subunit ribosomal protein L10e	gi|255549796|ref|XP_002515949.1|/2.56925e-81/Stem 28 kDa glycoprotein precursor, putative [Ricinus communis]
PGSC0003DMT400056666	862	-1.11382	Down	8.85e-16	3.81e-14	K07213|1|7e-12|69.3|bdi:100823139|copper chaperone	gi|225438631|ref|XP_002281217.1|/1.25217e-61/PREDICTED: uncharacterized protein LOC100245736 isoform 1 [Vitis vinifera]
PGSC0003DMT400076581	6164	-1.11215	Down	1.45e-05	0.00016369	K10706|1|1e-102|374|vvi:100263445|senataxin [EC:3.6.4.-]	gi|296089913|emb|CBI39732.3|/1.20828e-101/unnamed protein product [Vitis vinifera]
PGSC0003DMT400089805	432	-1.11075	Down	5.51e-10	1.27e-08	-	gi|388512713|gb|AFK44418.1|/1.22515e-33/unknown [Lotus japonicus]
PGSC0003DMT400015610	1083	-1.10979	Down	1.34e-16	6.11e-15	K14484|1|2e-77|287|ath:AT3G23050|auxin-responsive protein IAA	gi|365818537|gb|AEX00357.1|/3.07202e-114/IAA14 [Solanum lycopersicum]
PGSC0003DMT400033432	1723	-1.10814	Down	8.1e-06	9.71e-05	-	gi|297847406|ref|XP_002891584.1|/1.02909e-22/PHD finger family protein [Arabidopsis lyrata subsp. lyrata]
PGSC0003DMT400027619	2275	-1.10691	Down	6.66e-06	8.11e-05	-	gi|225451130|ref|XP_002266266.1|/3.98892e-73/PREDICTED: vesicle-associated protein 2-2 [Vitis vinifera]
PGSC0003DMT400018194	1584	-1.10691	Down	9.78e-05	0.000878664	-	gi|225461802|ref|XP_002283669.1|/4.80041e-112/PREDICTED: NADH kinase [Vitis vinifera]
PGSC0003DMT400021555	1777	-1.10633	Down	6.21e-76	1.66e-73	-	gi|224136640|ref|XP_002322379.1|/7.68636e-138/predicted protein [Populus trichocarpa]
PGSC0003DMT400011415	1515	-1.10535	Down	8.03e-05	0.000741379	K03327|1|2e-144|511|pop:POPTR_571315|multidrug resistance protein, MATE family	gi|224126053|ref|XP_002319744.1|/1.70766e-143/predicted protein [Populus trichocarpa]
PGSC0003DMT400080429	1779	-1.10113	Down	4.44e-05	0.000439456	K13457|1|8e-13|73.9|sbi:SORBI_10g028720|disease resistance protein RPM1;K13460|3|2e-10|65.9|ath:AT1G12220|disease resistance protein RPS5	gi|302398863|gb|ADL36726.1|/6.76379e-126/HD domain class transcription factor [Malus x domestica]
PGSC0003DMT400042438	1845	-1.10011	Down	9.96e-08	1.68e-06	K03327|1|0.0|696|rcu:RCOM_0904910|multidrug resistance protein, MATE family	gi|255554909|ref|XP_002518492.1|/0/multidrug resistance pump, putative [Ricinus communis]
PGSC0003DMT400015633	2013	-1.10001	Down	1.47e-11	4.17e-10	K15397|1|0.0|874|vvi:100263066|3-ketoacyl-CoA synthase [EC:2.3.1.-]	gi|225432862|ref|XP_002283935.1|/0/PREDICTED: 3-ketoacyl-CoA synthase 11 [Vitis vinifera]
PGSC0003DMT400012084	1888	-1.09749	Down	2.27e-09	4.82e-08	-	gi|225426956|ref|XP_002267390.1|/0/PREDICTED: xyloglucan galactosyltransferase KATAMARI1 [Vitis vinifera]
PGSC0003DMT400004415	2442	-1.09726	Down	4.61e-08	8.18e-07	K10696|1|5e-15|81.6|bdi:100828493|E3 ubiquitin-protein ligase BRE1 [EC:6.3.2.19];K10400|2|1e-13|77.4|cme:CMO070C|kinesin family member 15;K09291|3|1e-13|77.4|rcu:RCOM_1128370|nucleoprotein TPR;K11498|4|1e-12|73.6|ath:AT2G21380|centromeric protein E	gi|18076679|emb|CAC84774.1|/0/P70 protein [Nicotiana tabacum]
PGSC0003DMT400026501	1650	-1.09652	Down	3.2e-12	9.86e-11	K01058|1|6e-46|183|gmx:100817287|phospholipase A1 [EC:3.1.1.32]	gi|225443837|ref|XP_002266982.1|/2.30503e-157/PREDICTED: phospholipase A1-IIgamma [Vitis vinifera]
PGSC0003DMT400077358	3245	-1.09577	Down	5.26e-11	1.39e-09	K03283|1|5e-85|314|rcu:RCOM_1442270|heat shock 70kDa protein 1/8	gi|224099789|ref|XP_002311619.1|/0/predicted protein [Populus trichocarpa]
PGSC0003DMT400040696	945	-1.09431	Down	1.37e-05	0.000154653	-	gi|47824966|gb|AAT38740.1|/5.36561e-40/Putative leucine-rich repeat resistance protein, identical [Solanum demissum]
PGSC0003DMT400034053	2614	-1.09364	Down	3.58e-24	2.45e-22	-	gi|147773544|emb|CAN63178.1|/0/hypothetical protein VITISV_029106 [Vitis vinifera]
PGSC0003DMT400064403	1220	-1.09241	Down	9.25e-06	0.000109124	-	gi|56542451|gb|AAV92890.1|/3.58136e-45/Avr9/Cf-9 rapidly elicited protein 20, partial [Nicotiana tabacum]
PGSC0003DMT400079157	1148	-1.09066	Down	6.26e-06	7.65e-05	-	gi|3759184|dbj|BAA33810.1|/4.4486e-167/phi-1 [Nicotiana tabacum]
PGSC0003DMT400027937	1035	-1.09033	Down	1.06e-16	4.92e-15	K09286|1|8e-40|162|pop:POPTR_588763|EREBP-like factor	gi|350536631|ref|NP_001234512.1|/1.21663e-88/ethylene response factor 5 [Solanum lycopersicum]
PGSC0003DMT400031781	738	-1.08615	Down	1.95e-06	2.66e-05	K05283|1|4e-08|56.6|aly:ARALYDRAFT_354960|phosphatidylinositol glycan, class W [EC:2.3.-.-];K14297|2|2e-06|51.2|mtr:MTR_1g066430|nuclear pore complex protein Nup98-Nup96;K15692|3|2e-06|50.8|smo:SELMODRAFT_67002|E3 ubiquitin-protein ligase RNF13 [EC:6.3.2.19];K06058|4|2e-06|50.8|smo:SELMODRAFT_119112|deltex;K15083|5|3e-06|50.4|olu:OSTLU_36534|DNA repair protein RAD16	gi|255537543|ref|XP_002509838.1|/8.09664e-61/zinc finger protein, putative [Ricinus communis]
PGSC0003DMT400074114	8652	-1.08549	Down	9.17e-05	0.000834405	K12448|1|5e-50|199|vvi:100259390|UDP-arabinose 4-epimerase [EC:5.1.3.5]	gi|147789922|emb|CAN60689.1|/1.11641e-68/hypothetical protein VITISV_044150 [Vitis vinifera]
PGSC0003DMT400000599	1406	-1.0835	Down	5.74e-23	3.72e-21	K13424|1|2e-12|72.0|aly:ARALYDRAFT_482857|WRKY transcription factor 33;K13426|5|4e-12|71.2|vvi:100251862|WRKY transcription factor 29	gi|350539793|ref|NP_001234530.1|/3.8383e-126/WRKY transcription factor [Solanum lycopersicum]
PGSC0003DMT400059989	3673	-1.07991	Down	5.82e-39	7.33e-37	-	gi|37572443|dbj|BAC98491.1|/3.92141e-137/AG-motif binding protein-1 [Nicotiana tabacum]
PGSC0003DMT400038410	1154	-1.07871	Down	1.12e-09	2.49e-08	K14504|1|3e-104|376|vvi:100256520|xyloglucan:xyloglucosyl transferase TCH4 [EC:2.4.1.207];K08235|3|2e-103|374|vvi:100252949|xyloglucan:xyloglucosyl transferase [EC:2.4.1.207]	gi|350535843|ref|NP_001234472.1|/1.01275e-118/xyloglucan endotransglucosylase-hydrolase XTH3 precursor [Solanum lycopersicum]
PGSC0003DMT400075091	1024	-1.07852	Down	8.34e-12	2.46e-10	K13426|1|5e-12|70.1|ath:AT4G23550|WRKY transcription factor 29;K13425|3|9e-10|62.8|rcu:RCOM_1616660|WRKY transcription factor 22;K13424|4|1e-09|62.4|rcu:RCOM_0664190|WRKY transcription factor 33	gi|156118328|gb|ABU49725.1|/6.1886e-170/WRKY transcription factor 6 [Solanum tuberosum]
PGSC0003DMT400049841	1275	-1.07839	Down	1.56e-05	0.000173977	K02838|1|9e-76|282|vvi:100263214|ribosome recycling factor	gi|296085196|emb|CBI28691.3|/3.19691e-76/unnamed protein product [Vitis vinifera]
PGSC0003DMT400010911	3602	-1.07807	Down	7.67e-10	1.74e-08	K15164|1|0.0|710|aly:ARALYDRAFT_314757|mediator of RNA polymerase II transcription subunit 13;K01895|5|3e-27|122|rcu:RCOM_1443610|acetyl-CoA synthetase [EC:6.2.1.1]	gi|225435726|ref|XP_002285701.1|/0/PREDICTED: acetyl-coenzyme A synthetase [Vitis vinifera]
PGSC0003DMT400070953	4183	-1.07776	Down	8.78e-08	1.49e-06	-	gi|297736652|emb|CBI25523.3|/0/unnamed protein product [Vitis vinifera]
PGSC0003DMT400019338	1662	-1.07716	Down	1.05e-05	0.000122629	K10994|1|5e-165|579|vvi:100264904|cell cycle checkpoint control protein RAD9A [EC:3.1.11.2]	gi|225450767|ref|XP_002279397.1|/5.71827e-164/PREDICTED: cell cycle checkpoint control protein RAD9A [Vitis vinifera]
PGSC0003DMT400035706	1776	-1.07716	Down	1.05e-05	0.000122691	-	gi|255553695|ref|XP_002517888.1|/0/protein binding protein, putative [Ricinus communis]
PGSC0003DMT400078798	2716	-1.07603	Down	7.13e-06	8.64e-05	K15920|1|0.0|728|sbi:SORBI_06g030270|beta-D-xylosidase 4 [EC:3.2.1.37];K05349|2|0.0|723|vvi:100252178|beta-glucosidase [EC:3.2.1.21]	gi|384872601|gb|AFI25186.1|/0/putative beta-D-xylosidase [Nicotiana tabacum]
PGSC0003DMT400049613	2157	-1.07401	Down	3.27e-06	4.25e-05	K14487|1|0.0|1058|rcu:RCOM_0032550|auxin responsive GH3 gene family	gi|255586158|ref|XP_002533739.1|/0/Indole-3-acetic acid-amido synthetase GH3.6, putative [Ricinus communis]
PGSC0003DMT400054965	1682	-1.07004	Down	4.68e-07	7.09e-06	K08486|1|6e-113|406|aly:ARALYDRAFT_897385|syntaxin 1B/2/3	gi|4206787|gb|AAD11808.1|/3.31598e-143/syntaxin-related protein Nt-syr1 [Nicotiana tabacum]
PGSC0003DMT400024144	1902	-1.06908	Down	2.76e-10	6.59e-09	-	gi|225459048|ref|XP_002285633.1|/1.25409e-101/PREDICTED: uncharacterized protein LOC100264337 [Vitis vinifera]
PGSC0003DMT400049507	2978	-1.06829	Down	1.28e-10	3.19e-09	K04733|1|2e-57|223|smo:SELMODRAFT_159261|interleukin-1 receptor-associated kinase 4 [EC:2.7.11.1];K13430|4|9e-54|210|osa:4329463|serine/threonine-protein kinase PBS1 [EC:2.7.11.1]	gi|224122858|ref|XP_002330381.1|/0/predicted protein [Populus trichocarpa]
PGSC0003DMT400029352	1835	-1.06572	Down	2.13e-08	3.98e-07	K15014|1|1e-166|584|pop:POPTR_817747|solute carrier family 29 (equilibrative nucleoside transporter), member 1/2/3	gi|224076725|ref|XP_002304987.1|/1.53746e-165/equilibrative nucleoside transporter [Populus trichocarpa]
PGSC0003DMT400038293	997	-1.06509	Down	5.76e-05	0.00055132	-	gi|24745596|dbj|BAC23029.1|/3.08918e-134/tyramine hydroxycinnamoyl transferase [Solanum tuberosum]
PGSC0003DMT400056273	1017	-1.0647	Down	4.73e-05	0.000464163	K08245|1|3e-09|61.2|pop:POPTR_830512|phytepsin [EC:3.4.23.40]	gi|75267434|sp|Q9XFX3.1|CARDA_CYNCA/2.45191e-09/RecName: Full=Procardosin-A; Contains: RecName: Full=Cardosin-A intermediate form 35 kDa subunit; Contains: RecName: Full=Cardosin-A heavy chain; AltName: Full=Cardosin-A 31 kDa subunit; Contains: RecName: Full=Cardosin-A intermediate form 30 kDa subunit; Contains: RecName: Full=Cardosin-A light chain; AltName: Full=Cardosin-A 15 kDa subunit; Flags:…
PGSC0003DMT400041327	1464	-1.06276	Down	6.25e-14	2.28e-12	K09286|1|2e-27|122|pop:POPTR_588763|EREBP-like factor	gi|343796214|gb|AEM63543.1|/4.35134e-96/ethylene response factor ERF3 [Solanum tuberosum]
PGSC0003DMT400029290	4127	-1.06182	Down	8.08e-06	9.7e-05	K09338|1|0.0|1066|ath:AT4G04890|homeobox-leucine zipper protein	gi|225444363|ref|XP_002266688.1|/0/PREDICTED: homeobox-leucine zipper protein PROTODERMAL FACTOR 2 [Vitis vinifera]
PGSC0003DMT400056911	1581	-1.06107	Down	4.5e-06	5.7e-05	-	gi|225462211|ref|XP_002270778.1|/5.51792e-92/PREDICTED: uncharacterized protein LOC100259352 [Vitis vinifera]
PGSC0003DMT400032546	1162	-1.06019	Down	2.06e-06	2.81e-05	K09338|1|2e-69|261|ath:AT4G16780|homeobox-leucine zipper protein	gi|225469372|ref|XP_002263193.1|/1.94266e-85/PREDICTED: homeobox-leucine zipper protein HAT4-like isoform 1 [Vitis vinifera]
PGSC0003DMT400016500	1360	-1.05979	Down	1.4e-06	1.96e-05	-	gi|224107951|ref|XP_002314666.1|/5.32332e-109/predicted protein [Populus trichocarpa]
PGSC0003DMT400006523	4394	-1.05907	Down	6.43e-07	9.58e-06	K09580|1|7e-08|58.9|bdi:100842556|protein disulfide-isomerase A1 [EC:5.3.4.1]	gi|255549968|ref|XP_002516035.1|/1.79747e-144/conserved hypothetical protein [Ricinus communis]
PGSC0003DMT400060308	2593	-1.05658	Down	1.31e-15	5.56e-14	K10775|1|0.0|1182|vvi:100241377|phenylalanine ammonia-lyase [EC:4.3.1.24]	gi|56555147|gb|AAV98199.1|/0/phenylalanine ammonialyase 1 [Petunia x hybrida]
PGSC0003DMT400079158	1123	-1.05629	Down	9.19e-09	1.8e-07	-	gi|3759184|dbj|BAA33810.1|/5.45232e-162/phi-1 [Nicotiana tabacum]
PGSC0003DMT400017392	2280	-1.05316	Down	3.65e-13	1.25e-11	K00006|1|3e-11|69.3|bdi:100833474|glycerol-3-phosphate dehydrogenase (NAD+) [EC:1.1.1.8]	gi|225449953|ref|XP_002271029.1|/0/PREDICTED: glycerol-3-phosphate dehydrogenase [NAD(P)+] [Vitis vinifera]
PGSC0003DMT400007715	7145	-1.04802	Down	5.08e-06	6.36e-05	K03013|1|4e-106|385|vvi:100258335|DNA-directed RNA polymerases I, II, and III subunit RPABC1;K13457|2|1e-43|178|rcu:RCOM_0742270|disease resistance protein RPM1	gi|53749443|gb|AAU90299.1|/0/Putative disease resistance protein I2C-5, identical [Solanum demissum]
PGSC0003DMT400006155	3128	-1.04802	Down	5.35e-05	0.000517997	K09338|1|0.0|654|ath:AT4G17710|homeobox-leucine zipper protein	gi|225427116|ref|XP_002277673.1|/0/PREDICTED: homeobox-leucine zipper protein ROC3 [Vitis vinifera]
PGSC0003DMT400066225	2669	-1.04802	Down	1.04e-09	2.3e-08	K13420|1|3e-43|175|rcu:RCOM_0633880|LRR receptor-like serine/threonine-protein kinase FLS2 [EC:2.7.11.1]	gi|224060574|ref|XP_002300237.1|/0/predicted protein [Populus trichocarpa]
PGSC0003DMT400075376	2364	-1.04802	Down	1.3e-06	1.83e-05	-	gi|147811750|emb|CAN59756.1|/1.53232e-176/hypothetical protein VITISV_034568 [Vitis vinifera]
PGSC0003DMT400050270	1211	-1.04802	Down	9.69e-05	0.000870719	K11975|1|5e-33|140|smo:SELMODRAFT_48577|E3 ubiquitin-protein ligase RNF144 [EC:6.3.2.19];K11971|2|1e-17|89.4|ppp:PHYPADRAFT_115789|E3 ubiquitin-protein ligase RNF14 [EC:6.3.2.19]	gi|356560194|ref|XP_003548379.1|/5.25758e-65/PREDICTED: probable E3 ubiquitin-protein ligase RNF144A-like [Glycine max]
PGSC0003DMT400070011	1972	-1.04802	Down	2.97e-05	0.000310714	-	gi|296084718|emb|CBI25860.3|/6.87365e-143/unnamed protein product [Vitis vinifera]
PGSC0003DMT400067577	728	-1.04802	Down	1.35e-05	0.000153161	-	gi|115393868|gb|ABI96983.1|/2.01422e-56/phytocyanin-like arabinogalactan-protein [Gossypium hirsutum]
PGSC0003DMT400051980	1719	-1.04802	Down	7.42e-14	2.68e-12	K12126|1|9e-14|77.0|aly:ARALYDRAFT_471048|phytochrome-interacting factor 3;K13422|3|2e-06|52.4|pop:POPTR_836925|transcription factor MYC2	gi|224069890|ref|XP_002303073.1|/1.35906e-91/predicted protein [Populus trichocarpa]
PGSC0003DMT400035576	1354	-1.04802	Down	8.82e-07	1.29e-05	K01051|1|1e-37|155|rcu:RCOM_1179070|pectinesterase [EC:3.1.1.11]	gi|226490392|dbj|BAH56489.1|/4.08868e-77/pectin methylesterase 1 [Prunus persica]
PGSC0003DMT400073603	722	-1.04802	Down	1.27e-07	2.12e-06	K14490|1|2e-61|233|rcu:RCOM_1429810|histidine-containing phosphotransfer peotein	gi|255542502|ref|XP_002512314.1|/2.26153e-60/Histidine-containing phosphotransfer protein, putative [Ricinus communis]
PGSC0003DMT400040181	4721	-1.04802	Down	9.69e-05	0.000871058	K10398|1|0.0|1630|vvi:100255345|kinesin family member 11	gi|297746163|emb|CBI16219.3|/0/unnamed protein product [Vitis vinifera]
PGSC0003DMT400001813	560	-1.04278	Down	0	0	-	gi|2257605|dbj|BAA21493.1|/3.5448e-45/metallocarboxypeptidase inhibitor [Solanum tuberosum]
PGSC0003DMT400056199	717	-1.04173	Down	7.99e-11	2.05e-09	K07213|1|9e-12|68.6|bdi:100823139|copper chaperone	gi|351726052|ref|NP_001238649.1|/8.16609e-63/uncharacterized protein LOC100500473 [Glycine max]
PGSC0003DMT400074028	1772	-1.04147	Down	1.95e-19	1.07e-17	K01188|1|2e-174|610|rcu:RCOM_0827440|beta-glucosidase [EC:3.2.1.21]	gi|224121022|ref|XP_002330884.1|/0/predicted protein [Populus trichocarpa]
PGSC0003DMT400065143	8237	-1.03998	Down	9.64e-09	1.87e-07	-	gi|225459673|ref|XP_002284626.1|/5.87306e-51/PREDICTED: uncharacterized protein LOC100262507 [Vitis vinifera]
PGSC0003DMT400048684	2000	-1.03942	Down	2.11e-109	8.67e-107	K00422|1|1e-99|362|vvi:100256583|polyphenol oxidase [EC:1.10.3.1]	gi|1146424|gb|AAA85121.1|/0/polyphenol oxidase [Solanum tuberosum]
PGSC0003DMT400048527	3656	-1.03824	Down	2.11e-07	3.42e-06	K13429|1|5e-44|178|zma:100279924|chitin elicitor receptor kinase 1;K04733|3|2e-42|173|ath:AT5G38990|interleukin-1 receptor-associated kinase 4 [EC:2.7.11.1];K00924|4|4e-42|172|osa:4333525|[EC:2.7.1.-]	gi|359490160|ref|XP_002266973.2|/0/PREDICTED: U-box domain-containing protein 35-like [Vitis vinifera]
PGSC0003DMT400032739	3553	-1.03745	Down	1.82e-34	1.94e-32	K14652|1|0.0|803|vvi:100248717|3,4-dihydroxy 2-butanone 4-phosphate synthase / GTP cyclohydrolase II [EC:4.1.99.12 3.5.4.25]	gi|350536777|ref|NP_001234776.1|/0/GTP cyclohydrolase II / 3,4-dihydroxy-2-butanone-4-phosphate synthase [Solanum lycopersicum]
PGSC0003DMT400083786	2329	-1.03721	Down	8.18e-07	1.2e-05	K03841|1|7e-160|562|pop:POPTR_577299|fructose-1,6-bisphosphatase I [EC:3.1.3.11]	gi|224141141|ref|XP_002323933.1|/8.29244e-159/predicted protein [Populus trichocarpa]
PGSC0003DMT400057795	1247	-1.03721	Down	8.18e-07	1.2e-05	K12837|1|3e-94|343|smo:SELMODRAFT_160385|splicing factor U2AF 65 kDa subunit	gi|224077136|ref|XP_002305148.1|/1.02256e-103/predicted protein [Populus trichocarpa]
PGSC0003DMT400016876	1100	-1.03574	Down	3.88e-06	4.98e-05	-	gi|224069908|ref|XP_002303082.1|/5.29227e-37/predicted protein [Populus trichocarpa]
PGSC0003DMT400023236	2650	-1.03553	Down	4.71e-06	5.95e-05	K11228|1|2e-70|265|ota:Ot13g01170|mitogen-activated protein kinase kinase kinase [EC:2.7.11.1];K13414|2|5e-56|218|aly:ARALYDRAFT_489755|mitogen-activated protein kinase kinase kinase 1, plant [EC:2.7.11.25]	gi|456309|dbj|BAA05648.1|/0/protein kinase [Nicotiana tabacum]
PGSC0003DMT400050718	1328	-1.03531	Down	5.73e-06	7.08e-05	K09286|1|9e-16|83.2|ath:AT1G43160|EREBP-like factor	gi|225438481|ref|XP_002278226.1|/3.29741e-31/PREDICTED: ethylene-responsive transcription factor ABR1 [Vitis vinifera]
PGSC0003DMT400019872	6935	-1.03462	Down	7.91e-49	1.28e-46	K09291|1|9e-24|112|mtr:MTR_2g063480|nucleoprotein TPR	gi|359477550|ref|XP_003631994.1|/0/PREDICTED: uncharacterized protein LOC100254535 [Vitis vinifera]
PGSC0003DMT400025613	1857	-1.0346	Down	4.15e-10	9.66e-09	K07466|1|4e-13|67.8|aly:ARALYDRAFT_496254|replication factor A1	gi|15241489|ref|NP_196419.1|/8.91774e-13/RPA70-kDa subunit B [Arabidopsis thaliana]
PGSC0003DMT400073546	1067	-1.03434	Down	1.25e-05	0.000143031	-	gi|356573034|ref|XP_003554670.1|/4.51552e-78/PREDICTED: uncharacterized protein LOC100785272 [Glycine max]
PGSC0003DMT400021785	1817	-1.03434	Down	1.25e-05	0.000143102	K11314|1|0.0|639|rcu:RCOM_0863470|transcriptional adapter 2-alpha	gi|297736705|emb|CBI25741.3|/0/unnamed protein product [Vitis vinifera]
PGSC0003DMT400055211	1420	-1.0338	Down	1.85e-05	0.000203813	K09285|1|8e-84|309|pop:POPTR_572000|AP2-like factor, ANT lineage	gi|359494798|ref|XP_002263597.2|/5.48509e-96/PREDICTED: AP2-like ethylene-responsive transcription factor ANT-like [Vitis vinifera]
PGSC0003DMT400032442	3639	-1.03352	Down	2.26e-05	0.000243828	K13459|1|3e-95|348|vvi:100254298|disease resistance protein RPS2;K13460|5|1e-64|247|ath:AT1G12220|disease resistance protein RPS5	gi|225436007|ref|XP_002270165.1|/9.7892e-173/PREDICTED: disease resistance protein At4g27190-like [Vitis vinifera]
PGSC0003DMT400052614	9961	-1.03291	Down	3.34e-05	0.000342917	K13511|1|7e-22|106|vvi:100241559|monolysocardiolipin acyltransferase [EC:2.3.1.-];K12619|2|1e-19|99.0|vvi:100260845|5'-3' exoribonuclease 2 [EC:3.1.13.-];K14327|3|1e-19|99.0|vvi:100258101|regulator of nonsense transcripts 2;K13148|4|1e-18|95.9|vvi:100261060|integrator complex subunit 11 [EC:3.1.27.-];K06672|5|1e-11|72.8|vvi:100249183|cohesin loading factor subunit SCC2	gi|255573101|ref|XP_002527480.1|/4.92927e-44/conserved hypothetical protein [Ricinus communis]
PGSC0003DMT400057768	2666	-1.03259	Down	1.04e-12	3.35e-11	K13430|1|7e-59|227|osa:4329463|serine/threonine-protein kinase PBS1 [EC:2.7.11.1]	gi|155008464|gb|ABS89271.1|/0/LRR receptor-like kinase [Solanum tuberosum]
PGSC0003DMT400011987	827	-1.03153	Down	1.93e-08	3.63e-07	-	-
PGSC0003DMT400075285	2220	-1.03114	Down	8.96e-05	0.000816909	K00783|1|1e-62|239|pop:POPTR_583190|23S rRNA (pseudouridine1915-N3)-methyltransferase [EC:2.1.1.177]	gi|224121436|ref|XP_002330827.1|/1.1692e-61/predicted protein [Populus trichocarpa]
PGSC0003DMT400053067	2980	-1.03002	Down	4.7e-11	1.25e-09	K13457|1|4e-74|278|vvi:100252764|disease resistance protein RPM1	gi|284438361|gb|ADB85624.1|/0/rpi-vnt1-like protein [Solanum okadae]
PGSC0003DMT400043495	2036	-1.02905	Down	1.27e-43	1.79e-41	K01723|1|0.0|733|pop:POPTR_644172|hydroperoxide dehydratase [EC:4.2.1.92]	gi|20160362|emb|CAD29735.1|/0/allene oxide synthase [Solanum tuberosum]
PGSC0003DMT400015655	1215	-1.02821	Down	7.98e-19	4.28e-17	K14484|1|7e-62|236|ath:AT1G04240|auxin-responsive protein IAA	gi|365818517|gb|AEX00347.1|/2.51622e-99/IAA1 [Solanum lycopersicum]
PGSC0003DMT400012668	3171	-1.02808	Down	1.45e-21	8.7e-20	K13680|1|9e-114|410|smo:SELMODRAFT_230176|beta-mannan synthase [EC:2.4.1.32]	gi|225458916|ref|XP_002285486.1|/0/PREDICTED: probable xyloglucan glycosyltransferase 12 [Vitis vinifera]
PGSC0003DMT400077929	1802	-1.02759	Down	4.49e-21	2.65e-19	-	gi|350539181|ref|NP_001234635.1|/0/auxin-regulated protein [Solanum lycopersicum]
PGSC0003DMT400044982	1661	-1.02664	Down	9.2e-07	1.34e-05	K08818|1|8e-102|369|vvi:100246062|cell division cycle 2-like [EC:2.7.11.22]	gi|224102323|ref|XP_002312638.1|/5.26881e-101/predicted protein [Populus trichocarpa]
PGSC0003DMT400078163	2198	-1.02617	Down	2.76e-133	1.63e-130	K03283|1|0.0|1172|vvi:100253562|heat shock 70kDa protein 1/8	gi|371779317|emb|CCA29120.1|/0/heat shock protein 70 isoform 1 [Solanum lycopersicum]
PGSC0003DMT400009224	2792	-1.02316	Down	1.57e-26	1.23e-24	K12309|1|1e-26|81.6|aly:ARALYDRAFT_485655|beta-galactosidase [EC:3.2.1.23]	gi|308550954|gb|ADO34791.1|/9.30315e-114/beta-galactosidase STBG6 [Solanum lycopersicum]
PGSC0003DMT400071849	2955	-1.02293	Down	3.18e-08	5.79e-07	K02154|1|0.0|1308|vvi:100255659|V-type H+-transporting ATPase subunit I [EC:3.6.3.14]	gi|225458115|ref|XP_002280787.1|/0/PREDICTED: vacuolar proton translocating ATPase 100 kDa subunit-like [Vitis vinifera]
PGSC0003DMT400038519	3035	-1.02155	Down	1.16e-05	0.000133121	-	gi|225438990|ref|XP_002279613.1|/0/PREDICTED: formin-like protein 6-like [Vitis vinifera]
PGSC0003DMT400000986	915	-1.02155	Down	5.22e-10	1.2e-08	K09286|1|9e-40|162|vvi:100252531|EREBP-like factor	gi|350536451|ref|NP_001234759.1|/1.90161e-95/dehydration responsive element binding protein [Solanum lycopersicum]
PGSC0003DMT400006459	1405	-1.02155	Down	2.71e-31	2.58e-29	K01206|1|4e-28|124|ath:AT1G67830|alpha-L-fucosidase [EC:3.2.1.51];K00514|3|2e-21|102|rcu:RCOM_1428040|zeta-carotene desaturase [EC:1.3.5.6]	gi|356526067|ref|XP_003531641.1|/1.70597e-150/PREDICTED: GDSL esterase/lipase APG-like [Glycine max]
PGSC0003DMT400036047	2941	-1.01815	Down	2.85e-20	1.61e-18	K04733|1|2e-60|232|smo:SELMODRAFT_159261|interleukin-1 receptor-associated kinase 4 [EC:2.7.11.1];K13430|4|2e-54|213|zma:100283091|serine/threonine-protein kinase PBS1 [EC:2.7.11.1]	gi|836954|gb|AAC23542.1|/0/receptor protein kinase [Ipomoea trifida]
PGSC0003DMT400051729	4510	-1.01806	Down	2.39e-18	1.24e-16	-	gi|225437896|ref|XP_002267519.1|/0/PREDICTED: uncharacterized protein LOC100241277 [Vitis vinifera]
PGSC0003DMT400024713	3040	-1.01806	Down	1.58e-29	1.39e-27	K07466|1|1e-14|80.9|rcu:RCOM_1469680|replication factor A1	gi|15241489|ref|NP_196419.1|/4.0044e-14/RPA70-kDa subunit B [Arabidopsis thaliana]
PGSC0003DMT400062439	3260	-1.01764	Down	1.05e-10	2.64e-09	K11596|1|1e-176|619|sbi:SORBI_06g025560|argonaute;K11593|3|1e-173|609|ppp:PHYPADRAFT_158832|eukaryotic translation initiation factor 2C	gi|397529813|gb|AFO53517.1|/0/argonaute 7 [Solanum lycopersicum]
PGSC0003DMT400074965	1380	-1.01764	Down	4.57e-05	0.000450379	K13289|1|4e-128|456|mtr:MTR_4g021500|cathepsin A (carboxypeptidase C) [EC:3.4.16.5];K09756|3|6e-119|426|ath:AT5G09640|serine carboxypeptidase-like 19 [EC:3.4.16.- 2.3.1.91]	gi|302142177|emb|CBI19380.3|/4.26871e-138/unnamed protein product [Vitis vinifera]
PGSC0003DMT400059656	1838	-1.01721	Down	2.13e-12	6.71e-11	-	gi|224083705|ref|XP_002307092.1|/2.19516e-95/predicted protein [Populus trichocarpa]
PGSC0003DMT400059944	2087	-1.01699	Down	5.57e-05	0.000536301	K12843|1|2e-76|285|vvi:100248403|U4/U6 small nuclear ribonucleoprotein PRP3;K05681|2|5e-44|177|cme:CMS467C|ATP-binding cassette, subfamily G (WHITE), member 2;K02065|4|6e-15|81.3|aly:ARALYDRAFT_475635|putative ABC transport system ATP-binding protein	gi|224080986|ref|XP_002306254.1|/0/white-brown-complex ABC transporter family [Populus trichocarpa]
PGSC0003DMT400067526	1810	-1.01631	Down	6.78e-05	0.000637495	K01058|1|1e-88|325|rcu:RCOM_1607830|phospholipase A1 [EC:3.1.1.32]	gi|269996964|gb|ACZ57767.1|/0/glycerolipase A1 [Nicotiana attenuata]
PGSC0003DMT400047418	3213	-1.01325	Down	3.31e-06	4.29e-05	K13457|1|2e-17|90.5|osa:4342596|disease resistance protein RPM1	gi|38489219|gb|AAR21295.1|/0/bacterial spot disease resistance protein 4 [Solanum lycopersicum]
PGSC0003DMT400017965	2342	-1.01297	Down	5.45e-11	1.43e-09	-	gi|225451443|ref|XP_002269664.1|/5.11722e-124/PREDICTED: B2 protein-like [Vitis vinifera]
PGSC0003DMT400033770	3114	-1.01291	Down	2.23e-09	4.75e-08	K08827|1|0.0|776|vvi:100247382|serine/threonine-protein kinase PRP4 [EC:2.7.11.1]	gi|359472695|ref|XP_002279073.2|/0/PREDICTED: uncharacterized protein LOC100247382 [Vitis vinifera]
PGSC0003DMT400017488	4756	-1.01277	Down	1.63e-12	5.2e-11	K03164|1|0.0|1796|vvi:100253371|DNA topoisomerase II [EC:5.99.1.3]	gi|26984133|gb|AAN85207.1|/0/DNA topoisomerase II [Nicotiana tabacum]
PGSC0003DMT400046121	3107	-1.01116	Down	5.59e-27	4.48e-25	K13862|1|2e-22|107|ota:Ot04g03190|solute carrier family 4 (sodium borate transporter), member 11	gi|297744033|emb|CBI37003.3|/0/unnamed protein product [Vitis vinifera]
PGSC0003DMT400031901	1678	-1.00915	Down	1.08e-67	2.5e-65	K01761|1|0.0|679|rcu:RCOM_1313240|methionine-gamma-lyase [EC:4.4.1.11]	gi|255555749|ref|XP_002518910.1|/0/cystathionine gamma-synthase, putative [Ricinus communis]
PGSC0003DMT400006646	2280	-1.00902	Down	4.38e-07	6.7e-06	K15403|1|0.0|860|vvi:100246317|fatty acid omega-hydroxy dehydrogenase [EC:1.1.-.-]	gi|225442275|ref|XP_002275841.1|/0/PREDICTED: protein HOTHEAD-like [Vitis vinifera]
PGSC0003DMT400040670	914	-1.00738	Down	1.92e-05	0.000210221	K00799|1|1e-78|291|vvi:100245065|glutathione S-transferase [EC:2.5.1.18]	gi|225424859|ref|XP_002273830.1|/1.3616e-77/PREDICTED: glutathione S-transferase U17 isoform 1 [Vitis vinifera]
PGSC0003DMT400062256	6464	-1.00738	Down	1.92e-05	0.000210121	K04733|1|6e-72|272|smo:SELMODRAFT_230241|interleukin-1 receptor-associated kinase 4 [EC:2.7.11.1];K13430|4|2e-63|243|sbi:SORBI_04g020990|serine/threonine-protein kinase PBS1 [EC:2.7.11.1]	gi|225432165|ref|XP_002267270.1|/3.39864e-163/PREDICTED: probable receptor-like protein kinase At5g18500 [Vitis vinifera]
PGSC0003DMT400036890	1509	-1.0066	Down	2.33e-05	0.00025167	-	gi|356523245|ref|XP_003530251.1|/3.96159e-100/PREDICTED: unknown protein DS12 from 2D-PAGE of leaf, chloroplastic-like [Glycine max]
PGSC0003DMT400069976	4184	-1.00579	Down	2.84e-05	0.000299484	K01648|1|5e-162|570|vvi:100267071|ATP citrate (pro-S)-lyase [EC:2.3.3.8]	gi|225431960|ref|XP_002278181.1|/5.85509e-161/PREDICTED: ATP-citrate synthase beta chain protein 2 [Vitis vinifera]
PGSC0003DMT400042080	2059	-1.00579	Down	3.02e-09	6.32e-08	-	gi|225432937|ref|XP_002284322.1|/7.4215e-164/PREDICTED: uncharacterized protein LOC100240916 [Vitis vinifera]
PGSC0003DMT400081370	3548	-1.00558	Down	1.4e-06	1.96e-05	K15718|1|0.0|1366|rcu:RCOM_0677750|linoleate 9S-lipoxygenase [EC:1.13.11.58]	gi|1117793|gb|AAD09202.1|/0/lipoxygenase [Solanum tuberosum]
PGSC0003DMT400042059	3658	-1.0043	Down	2.06e-06	2.81e-05	K01099|1|5e-46|185|ota:Ot04g02290|phosphatidylinositol-bisphosphatase [EC:3.1.3.36]	gi|350537175|ref|NP_001233772.1|/0/inositol-1,4,5-triphosphate-5-phosphatase [Solanum lycopersicum]
PGSC0003DMT400067472	1243	-1.00316	Down	9.56e-09	1.86e-07	K09286|1|9e-36|149|gmx:100800788|EREBP-like factor	gi|12003376|gb|AAG43545.1|AF211527_1/1.34641e-63/Avr9/Cf-9 rapidly elicited protein 1 [Nicotiana tabacum]
PGSC0003DMT400029751	1914	-1.00293	Down	3.04e-06	3.99e-05	-	gi|295815790|gb|ADG36380.1|/2.15617e-101/promoter-binding protein SPL9 [Vitis vinifera]
PGSC0003DMT400072729	1755	-1.00162	Down	2.74e-07	4.36e-06	-	gi|224108635|ref|XP_002314917.1|/0/predicted protein [Populus trichocarpa]
PGSC0003DMT400042907	1148	-1.00122	Down	7.59e-05	0.000704697	-	gi|224146222|ref|XP_002325927.1|/1.87439e-40/predicted protein [Populus trichocarpa]
PGSC0003DMT400072912	1402	-1.00102	Down	3.32e-07	5.21e-06	K13544|1|6e-39|160|ath:AT4G16690|pheophorbidase [EC:3.1.1.82];K08233|2|6e-39|160|ath:AT4G37150|polyneuridine-aldehyde esterase [EC:3.1.1.78]	gi|359488571|ref|XP_002279659.2|/6.33751e-113/PREDICTED: probable esterase At1g33990-like [Vitis vinifera]
PGSC0003DMT400036494	3001	-1.0004	Down	4.03e-07	6.23e-06	K14497|1|1e-19|97.4|aly:ARALYDRAFT_492207|protein phosphatase 2C [EC:3.1.3.16];K01090|3|8e-18|91.3|sbi:SORBI_01g038410|protein phosphatase [EC:3.1.3.16]	gi|225424053|ref|XP_002279675.1|/0/PREDICTED: probable protein phosphatase 2C 15 [Vitis vinifera]
PGSC0003DMT400066144	1830	-1.00019	Down	9.24e-05	0.000839143	-	gi|359475478|ref|XP_002264967.2|/1.43382e-46/PREDICTED: uncharacterized protein LOC100251573 [Vitis vinifera]
PGSC0003DMT400034466	2735	-1.00019	Down	9.24e-05	0.000838813	-	gi|297738233|emb|CBI27434.3|/1.10909e-55/unnamed protein product [Vitis vinifera]
