# Supplementary material for: Comparative Morphology, Transcription, and Proteomics Study Revealing the Key Molecular Mechanism of Camphor on the Potato Tuber Sprouting Effect
Source: Int J Mol Sci. 2017 Oct 30;18(11):2280. doi: 10.3390/ijms18112280 (PMC5713250; doi:10.3390/ijms18112280)
Supplement: Supplementary file 1 [file ijms-18-02280-s001.zip › Table S8.xlsx]

## Sheet: Table S8
Protein accession	Transcription ID	Protein description	D vs S Co-regulated	D vs C Co-regulated	S vs C Co-regulated	S vs R Co-regulated	C vs R Co-regulated	Biological Process	Cellular Component	Molecular Function	KEGG KO No.	KEGG Gene	KEGG pathway
PGSC0003DMP400000057	PGSC0003DMT400000065	methionine adenosyltransferase 2 subunit beta isoform X1 [Solanum tuberosum]	-	-	-	-	-
PGSC0003DMP400000058	PGSC0003DMT400000066	NAD-dependent malic enzyme 59 kDa isoform, mitochondrial [Solanum tuberosum]	-	-	-	-	-	GO:0043648 dicarboxylic acid metabolic process; GO:0008152 metabolic process; GO:0055114 oxidation-reduction process; GO:0044710 single-organism metabolic process; GO:0006108 malate metabolic process; GO:0044281 small molecule metabolic process; GO:0019752 carboxylic acid metabolic process; GO:0044763 single-organism cellular process; GO:0044699 single-organism process; GO:0006082 organic acid me…		GO:0004471 malate dehydrogenase (decarboxylating) (NAD+) activity; GO:1901265 nucleoside phosphate binding; GO:0000166 nucleotide binding; GO:0048037 cofactor binding; GO:0016491 oxidoreductase activity; GO:0016614 oxidoreductase activity, acting on CH-OH group of donors; GO:1901363 heterocyclic compound binding; GO:0097159 organic cyclic compound binding; GO:0016616 oxidoreductase activity, acti…	K00028	E1.1.1.39; malate dehydrogenase (decarboxylating) [EC:1.1.1.39]	sly00620 Pyruvate metabolism - Solanum lycopersicum (tomato); sly01200 Carbon metabolism - Solanum lycopersicum (tomato); sly00710 Carbon fixation in photosynthetic organisms - Solanum lycopersicum (tomato); sly01100 Metabolic pathways - Solanum lycopersicum (tomato);
PGSC0003DMP400000067	PGSC0003DMT400000079	short-chain dehydrogenase/reductase 2b-like [Solanum tuberosum]	-	-	-	-	-				K15095	E1.1.1.208; (+)-neomenthol dehydrogenase [EC:1.1.1.208]	sly01110 Biosynthesis of secondary metabolites - Solanum lycopersicum (tomato); sly00902 Monoterpenoid biosynthesis - Solanum lycopersicum (tomato);
PGSC0003DMP400000072	PGSC0003DMT400000090	acetyl-coenzyme A carboxylase carboxyl transferase subunit alpha, chloroplastic-like isoform X2 [Solanum tuberosum]	-	-	-	down-	-	GO:0044711 single-organism biosynthetic process; GO:0016053 organic acid biosynthetic process; GO:0044281 small molecule metabolic process; GO:0044763 single-organism cellular process; GO:0044699 single-organism process; GO:0009058 biosynthetic process; GO:0044255 cellular lipid metabolic process; GO:0006631 fatty acid metabolic process; GO:0044238 primary metabolic process; GO:0044237 cellular m…	GO:1902494 catalytic complex; GO:0009317 acetyl-CoA carboxylase complex; GO:0044464 cell part; GO:0005622 intracellular; GO:0005737 cytoplasm; GO:0032991 macromolecular complex; GO:0044424 intracellular part; GO:0005623 cell; GO:0044444 cytoplasmic part;	GO:0003989 acetyl-CoA carboxylase activity; GO:0016421 CoA carboxylase activity; GO:0003824 catalytic activity; GO:0016885 ligase activity, forming carbon-carbon bonds; GO:0016874 ligase activity;	K01962	accA; acetyl-CoA carboxylase carboxyl transferase subunit alpha [EC:6.4.1.2]	sly00640 Propanoate metabolism - Solanum lycopersicum (tomato); sly00061 Fatty acid biosynthesis - Solanum lycopersicum (tomato); sly00620 Pyruvate metabolism - Solanum lycopersicum (tomato); sly01110 Biosynthesis of secondary metabolites - Solanum lycopersicum (tomato); sly01212 Fatty acid metabolism - Solanum lycopersicum (tomato); sly01200 Carbon metabolism - Solanum lycopersicum (tomato); sly…
PGSC0003DMP400000079	PGSC0003DMT400000106	protein QUIRKY-like [Solanum tuberosum]	-	-	-	-	-			GO:0005515 protein binding; GO:0005488 binding;
PGSC0003DMP400000083	PGSC0003DMT400000112	uncharacterized protein LOC102587328 [Solanum tuberosum]	-	-	-	-	-
PGSC0003DMP400000112	PGSC0003DMT400000151	probable aquaporin PIP1-5 isoform X1 [Solanum tuberosum]	down-Up	down-Up	down-	down-	-	GO:0006810 transport; GO:0051179 localization; GO:0051234 establishment of localization;	GO:0016020 membrane;	GO:0005215 transporter activity;	K09872
PGSC0003DMP400000144	PGSC0003DMT400000192	mitogen-activated protein kinase homolog MMK2 [Solanum tuberosum]	-Up	-Up	-	-	-	GO:0016310 phosphorylation; GO:0044267 cellular protein metabolic process; GO:0044238 primary metabolic process; GO:0044237 cellular metabolic process; GO:0006796 phosphate-containing compound metabolic process; GO:0071704 organic substance metabolic process; GO:0008152 metabolic process; GO:0006468 protein phosphorylation; GO:0006793 phosphorus metabolic process; GO:0044260 cellular macromolecul…		GO:0005524 ATP binding; GO:1901265 nucleoside phosphate binding; GO:0016773 phosphotransferase activity, alcohol group as acceptor; GO:0001882 nucleoside binding; GO:0043167 ion binding; GO:0004672 protein kinase activity; GO:0000166 nucleotide binding; GO:0004702 signal transducer, downstream of receptor, with serine/threonine kinase activity; GO:0004871 signal transducer activity; GO:0004707 MA…	K20600	MPK4; mitogen-activated protein kinase 4 [EC:2.7.11.24]	sly04016 MAPK signaling pathway - plant - Solanum lycopersicum (tomato);
PGSC0003DMP400000159	PGSC0003DMT400000218	proline iminopeptidase isoform X1 [Solanum tuberosum]	-	-	-	-	-	GO:0006508 proteolysis; GO:0008152 metabolic process; GO:0043170 macromolecule metabolic process; GO:0019538 protein metabolic process; GO:0044238 primary metabolic process; GO:0071704 organic substance metabolic process;		GO:0008233 peptidase activity; GO:0016787 hydrolase activity; GO:0003824 catalytic activity;
PGSC0003DMP400000163	PGSC0003DMT400000222	desiccation protectant protein Lea14 homolog [Solanum tuberosum]	-Up	-Up	-	-	-	GO:0009414 response to water deprivation; GO:0001101 response to acid chemical; GO:0042221 response to chemical; GO:0006950 response to stress; GO:0009415 response to water; GO:0009628 response to abiotic stimulus; GO:1901700 response to oxygen-containing compound; GO:0010035 response to inorganic substance; GO:0050896 response to stimulus; GO:0009269 response to desiccation;
PGSC0003DMP400000170	PGSC0003DMT400000230	reticulon-like protein B5 [Solanum tuberosum]	-	-	-	-	-
PGSC0003DMP400000187	PGSC0003DMT400000247	BAG family molecular chaperone regulator 6 [Solanum tuberosum]	down-	down-	-	-	-			GO:0005515 protein binding; GO:0051087 chaperone binding; GO:0005488 binding;
PGSC0003DMP400000199	PGSC0003DMT400000264	eukaryotic translation initiation factor 1A-like [Solanum tuberosum]	-	-	-	-	-	GO:0006518 peptide metabolic process; GO:0043043 peptide biosynthetic process; GO:0044267 cellular protein metabolic process; GO:0006807 nitrogen compound metabolic process; GO:0009058 biosynthetic process; GO:0043603 cellular amide metabolic process; GO:0044238 primary metabolic process; GO:1901566 organonitrogen compound biosynthetic process; GO:0044237 cellular metabolic process; GO:1901576 or…		GO:0097159 organic cyclic compound binding; GO:1901363 heterocyclic compound binding; GO:0008135 translation factor activity, RNA binding; GO:0003723 RNA binding; GO:0005488 binding; GO:0003676 nucleic acid binding; GO:0003743 translation initiation factor activity;	K03236	EIF1A; translation initiation factor 1A	sly03013 RNA transport - Solanum lycopersicum (tomato);
PGSC0003DMP400000259	PGSC0003DMT400000342	exportin-2 [Solanum tuberosum]	-	-	-	-	-	GO:0045184 establishment of protein localization; GO:0006810 transport; GO:0046907 intracellular transport; GO:0070727 cellular macromolecule localization; GO:0051649 establishment of localization in cell; GO:0006886 intracellular protein transport; GO:0071702 organic substance transport; GO:0008104 protein localization; GO:0033036 macromolecule localization; GO:0034613 cellular protein localizat…		GO:0031267 small GTPase binding; GO:0017016 Ras GTPase binding; GO:0005488 binding; GO:0005515 protein binding; GO:0008536 Ran GTPase binding; GO:0051020 GTPase binding; GO:0019899 enzyme binding;	K18423
PGSC0003DMP400000335	PGSC0003DMT400000444	digalactosyldiacylglycerol synthase 2, chloroplastic [Solanum tuberosum]	-	-	-	-	-				K09480	DGD; digalactosyldiacylglycerol synthase [EC:2.4.1.241]	sly00561 Glycerolipid metabolism - Solanum lycopersicum (tomato); sly01100 Metabolic pathways - Solanum lycopersicum (tomato);
PGSC0003DMP400000338	PGSC0003DMT400000447	bifunctional protein FolD 4, chloroplastic [Solanum tuberosum]	-	-	-	-	-	GO:0051188 cofactor biosynthetic process; GO:0042559 pteridine-containing compound biosynthetic process; GO:0006725 cellular aromatic compound metabolic process; GO:0016053 organic acid biosynthetic process; GO:0042398 cellular modified amino acid biosynthetic process; GO:0044699 single-organism process; GO:0009058 biosynthetic process; GO:1901566 organonitrogen compound biosynthetic process; GO:…		GO:0004488 methylenetetrahydrofolate dehydrogenase (NADP+) activity; GO:0016645 oxidoreductase activity, acting on the CH-NH group of donors; GO:0016646 oxidoreductase activity, acting on the CH-NH group of donors, NAD or NADP as acceptor; GO:0003824 catalytic activity; GO:0016491 oxidoreductase activity;
PGSC0003DMP400000352	PGSC0003DMT400000462	remorin-like [Solanum tuberosum]	-	-	-	-	down-
PGSC0003DMP400000360	PGSC0003DMT400000477	riboflavin biosynthesis protein PYRD, chloroplastic [Solanum tuberosum]	-	-	-	-	-	GO:0009110 vitamin biosynthetic process; GO:0018130 heterocycle biosynthetic process; GO:0044711 single-organism biosynthetic process; GO:0009231 riboflavin biosynthetic process; GO:0055114 oxidation-reduction process; GO:0044281 small molecule metabolic process; GO:0044763 single-organism cellular process; GO:0044699 single-organism process; GO:1901360 organic cyclic compound metabolic process; …		GO:0008703 5-amino-6-(5-phosphoribosylamino)uracil reductase activity; GO:0043167 ion binding; GO:0016787 hydrolase activity; GO:0008270 zinc ion binding; GO:0016491 oxidoreductase activity; GO:0008835 diaminohydroxyphosphoribosylaminopyrimidine deaminase activity; GO:0016614 oxidoreductase activity, acting on CH-OH group of donors; GO:0016616 oxidoreductase activity, acting on the CH-OH group of…	K11752	ribD; diaminohydroxyphosphoribosylaminopyrimidine deaminase / 5-amino-6-(5-phosphoribosylamino)uracil reductase [EC:3.5.4.26 1.1.1.193]	sly01110 Biosynthesis of secondary metabolites - Solanum lycopersicum (tomato); sly01100 Metabolic pathways - Solanum lycopersicum (tomato); sly00740 Riboflavin metabolism - Solanum lycopersicum (tomato);
PGSC0003DMP400000414	PGSC0003DMT400000549	uncharacterized protein LOC102583665 [Solanum tuberosum]	up-	up-	up-	-	-
PGSC0003DMP400000444	PGSC0003DMT400000588	uncharacterized protein LOC102596043 [Solanum tuberosum]	-	-	-	-	-
PGSC0003DMP400000447	PGSC0003DMT400000592	exosome complex component RRP41 [Solanum tuberosum]	-	-	-	-	-				K11600	RRP41; exosome complex component RRP41	sly03018 RNA degradation - Solanum lycopersicum (tomato);
PGSC0003DMP400000457	PGSC0003DMT400000604	rhodanese-like domain-containing protein 4, chloroplastic [Solanum tuberosum]	-	-	-	-	-				K17525
PGSC0003DMP400000488	PGSC0003DMT400000651	protein ASPARTIC PROTEASE IN GUARD CELL 2-like [Solanum tuberosum]	-Up	-Up	-	-	-	GO:0006508 proteolysis; GO:0008152 metabolic process; GO:0043170 macromolecule metabolic process; GO:0019538 protein metabolic process; GO:0044238 primary metabolic process; GO:0071704 organic substance metabolic process;		GO:0004175 endopeptidase activity; GO:0008233 peptidase activity; GO:0003824 catalytic activity; GO:0004190 aspartic-type endopeptidase activity; GO:0070011 peptidase activity, acting on L-amino acid peptides; GO:0016787 hydrolase activity; GO:0070001 aspartic-type peptidase activity;
PGSC0003DMP400000549	PGSC0003DMT400000744	mitogen-activated protein kinase kinase 2-like [Solanum tuberosum]	-	-	-	-	-	GO:0016310 phosphorylation; GO:0044267 cellular protein metabolic process; GO:0044238 primary metabolic process; GO:0044237 cellular metabolic process; GO:0006796 phosphate-containing compound metabolic process; GO:0071704 organic substance metabolic process; GO:0008152 metabolic process; GO:0006468 protein phosphorylation; GO:0006793 phosphorus metabolic process; GO:0044260 cellular macromolecul…		GO:0005524 ATP binding; GO:1901265 nucleoside phosphate binding; GO:0016773 phosphotransferase activity, alcohol group as acceptor; GO:0001882 nucleoside binding; GO:0043167 ion binding; GO:0004672 protein kinase activity; GO:0000166 nucleotide binding; GO:0097159 organic cyclic compound binding; GO:1901363 heterocyclic compound binding; GO:0032549 ribonucleoside binding; GO:0097367 carbohydrate …	K20603	MKK2; mitogen-activated protein kinase kinase 2 [EC:2.7.12.2]	sly04016 MAPK signaling pathway - plant - Solanum lycopersicum (tomato);
PGSC0003DMP400000555	PGSC0003DMT400000751	nucleosome assembly protein 1;2 [Solanum tuberosum]	-	up-	up-	-	-	GO:0044085 cellular component biogenesis; GO:0016043 cellular component organization; GO:0034728 nucleosome organization; GO:0034622 cellular macromolecular complex assembly; GO:0006333 chromatin assembly or disassembly; GO:0043933 macromolecular complex subunit organization; GO:0065004 protein-DNA complex assembly; GO:0006323 DNA packaging; GO:0006334 nucleosome assembly; GO:0051276 chromosome o…	GO:0043226 organelle; GO:0043231 intracellular membrane-bounded organelle; GO:0043229 intracellular organelle; GO:0005634 nucleus; GO:0044464 cell part; GO:0005622 intracellular; GO:0044424 intracellular part; GO:0043227 membrane-bounded organelle; GO:0005623 cell;		K11279
PGSC0003DMP400000565	PGSC0003DMT400000764	serine acetyltransferase 5 [Solanum tuberosum]	-	-	-	-	-	GO:0000097 sulfur amino acid biosynthetic process; GO:0016053 organic acid biosynthetic process; GO:0044699 single-organism process; GO:0009058 biosynthetic process; GO:1901566 organonitrogen compound biosynthetic process; GO:0044237 cellular metabolic process; GO:0044272 sulfur compound biosynthetic process; GO:0000096 sulfur amino acid metabolic process; GO:0071704 organic substance metabolic p…	GO:0044424 intracellular part; GO:0005623 cell; GO:0044464 cell part; GO:0005622 intracellular; GO:0005737 cytoplasm;	GO:0016746 transferase activity, transferring acyl groups; GO:0009001 serine O-acetyltransferase activity; GO:0003824 catalytic activity; GO:0016412 serine O-acyltransferase activity; GO:0016413 O-acetyltransferase activity; GO:0016740 transferase activity; GO:0016747 transferase activity, transferring acyl groups other than amino-acyl groups; GO:0016407 acetyltransferase activity; GO:0008374 O-a…	K00640	cysE; serine O-acetyltransferase [EC:2.3.1.30]	sly00920 Sulfur metabolism - Solanum lycopersicum (tomato); sly01110 Biosynthesis of secondary metabolites - Solanum lycopersicum (tomato); sly00270 Cysteine and methionine metabolism - Solanum lycopersicum (tomato); sly01200 Carbon metabolism - Solanum lycopersicum (tomato); sly01230 Biosynthesis of amino acids - Solanum lycopersicum (tomato); sly01100 Metabolic pathways - Solanum lycopersicum (…
PGSC0003DMP400000581	PGSC0003DMT400000784	mitochondrial-processing peptidase subunit alpha [Solanum tuberosum]	-	-	-	-	-	GO:0006508 proteolysis; GO:0008152 metabolic process; GO:0043170 macromolecule metabolic process; GO:0019538 protein metabolic process; GO:0044238 primary metabolic process; GO:0071704 organic substance metabolic process;		GO:0004175 endopeptidase activity; GO:0004222 metalloendopeptidase activity; GO:0008233 peptidase activity; GO:0003824 catalytic activity; GO:0005488 binding; GO:0043167 ion binding; GO:0070011 peptidase activity, acting on L-amino acid peptides; GO:0043169 cation binding; GO:0046872 metal ion binding; GO:0008237 metallopeptidase activity; GO:0016787 hydrolase activity;	K01412
PGSC0003DMP400000583	PGSC0003DMT400000786	profilin-1-like [Solanum tuberosum]	-	-	-	-	-			GO:0003779 actin binding; GO:0005515 protein binding; GO:0008092 cytoskeletal protein binding; GO:0005488 binding;	K05759
PGSC0003DMP400000602	PGSC0003DMT400000811	probable lactoylglutathione lyase, chloroplastic [Solanum tuberosum]	-	-	-	-	-			GO:0004462 lactoylglutathione lyase activity; GO:0046872 metal ion binding; GO:0043169 cation binding; GO:0016829 lyase activity; GO:0016846 carbon-sulfur lyase activity; GO:0003824 catalytic activity; GO:0005488 binding; GO:0043167 ion binding;	K01759	GLO1; lactoylglutathione lyase [EC:4.4.1.5]	sly00620 Pyruvate metabolism - Solanum lycopersicum (tomato);
PGSC0003DMP400000631	PGSC0003DMT400000852	aldehyde dehydrogenase family 2 member C4-like [Solanum tuberosum]	-Up	-Up	-	-	-	GO:0044699 single-organism process; GO:0008152 metabolic process; GO:0055114 oxidation-reduction process; GO:0044710 single-organism metabolic process;		GO:0016620 oxidoreductase activity, acting on the aldehyde or oxo group of donors, NAD or NADP as acceptor; GO:0003824 catalytic activity; GO:0016491 oxidoreductase activity; GO:0016903 oxidoreductase activity, acting on the aldehyde or oxo group of donors;	K12355	REF1; coniferyl-aldehyde dehydrogenase [EC:1.2.1.68]	sly00940 Phenylpropanoid biosynthesis - Solanum lycopersicum (tomato);
PGSC0003DMP400000633	PGSC0003DMT400000858	probable ADP-ribosylation factor GTPase-activating protein AGD14 [Solanum tuberosum]	-	-	-	-	-
PGSC0003DMP400000640	PGSC0003DMT400000867	vacuolar protein sorting-associated protein 2 homolog 1 [Solanum tuberosum]	-	up-	up-	up-	-	GO:0006810 transport; GO:0051179 localization; GO:0007034 vacuolar transport; GO:0051234 establishment of localization;			K12191	CHMP2A; charged multivesicular body protein 2A	sly04144 Endocytosis - Solanum lycopersicum (tomato);
PGSC0003DMP400000656	PGSC0003DMT400000890	carbamoyl-phosphate synthase small chain, chloroplastic-like isoform X1 [Solanum tuberosum]	-	-	-	-	-	GO:0006725 cellular aromatic compound metabolic process; GO:0006541 glutamine metabolic process; GO:0044699 single-organism process; GO:0009058 biosynthetic process; GO:1901566 organonitrogen compound biosynthetic process; GO:0044237 cellular metabolic process; GO:0071704 organic substance metabolic process; GO:0072528 pyrimidine-containing compound biosynthetic process; GO:0008152 metabolic proc…		GO:0016879 ligase activity, forming carbon-nitrogen bonds; GO:0016884 carbon-nitrogen ligase activity, with glutamine as amido-N-donor; GO:0003824 catalytic activity; GO:0004088 carbamoyl-phosphate synthase (glutamine-hydrolyzing) activity; GO:0016874 ligase activity;	K01956	carA; carbamoyl-phosphate synthase small subunit [EC:6.3.5.5]	sly00250 Alanine, aspartate and glutamate metabolism - Solanum lycopersicum (tomato); sly01100 Metabolic pathways - Solanum lycopersicum (tomato); sly00240 Pyrimidine metabolism - Solanum lycopersicum (tomato);
PGSC0003DMP400000678	PGSC0003DMT400000918	splicing factor U2af large subunit A-like isoform X2 [Solanum tuberosum]	-	up-	up-	up-	up-	GO:0006396 RNA processing; GO:0006725 cellular aromatic compound metabolic process; GO:1901360 organic cyclic compound metabolic process; GO:0006807 nitrogen compound metabolic process; GO:0044238 primary metabolic process; GO:0044237 cellular metabolic process; GO:0071704 organic substance metabolic process; GO:0006397 mRNA processing; GO:0016070 RNA metabolic process; GO:0008152 metabolic proce…	GO:0043226 organelle; GO:0043231 intracellular membrane-bounded organelle; GO:0043229 intracellular organelle; GO:0005634 nucleus; GO:0044464 cell part; GO:0005622 intracellular; GO:0044424 intracellular part; GO:0043227 membrane-bounded organelle; GO:0005623 cell;	GO:0097159 organic cyclic compound binding; GO:1901363 heterocyclic compound binding; GO:0003723 RNA binding; GO:1901265 nucleoside phosphate binding; GO:0005488 binding; GO:0003676 nucleic acid binding; GO:0000166 nucleotide binding; GO:0036094 small molecule binding;	K12837	U2AF2; splicing factor U2AF 65 kDa subunit	sly03040 Spliceosome - Solanum lycopersicum (tomato);
PGSC0003DMP400000681	PGSC0003DMT400000921	60S ribosomal protein L31 [Solanum tuberosum]	down-	-	-	down-	down-	GO:0006518 peptide metabolic process; GO:0043043 peptide biosynthetic process; GO:0044267 cellular protein metabolic process; GO:0006807 nitrogen compound metabolic process; GO:0009058 biosynthetic process; GO:0043603 cellular amide metabolic process; GO:0044238 primary metabolic process; GO:1901566 organonitrogen compound biosynthetic process; GO:1901576 organic substance biosynthetic process; G…	GO:0005840 ribosome; GO:0043226 organelle; GO:0043229 intracellular organelle; GO:0043232 intracellular non-membrane-bounded organelle; GO:0044464 cell part; GO:0005622 intracellular; GO:0005737 cytoplasm; GO:0032991 macromolecular complex; GO:0044424 intracellular part; GO:1990904 ribonucleoprotein complex; GO:0005623 cell; GO:0030529 intracellular ribonucleoprotein complex; GO:0044444 cytoplasm…	GO:0003735 structural constituent of ribosome; GO:0005198 structural molecule activity;	K02910	RP-L31e; large subunit ribosomal protein L31e	sly03010 Ribosome - Solanum lycopersicum (tomato);
PGSC0003DMP400000686	PGSC0003DMT400000926	IAA-amino acid hydrolase ILR1-like 4 [Solanum tuberosum]	-	-	-	-	-	GO:0008152 metabolic process;		GO:0016787 hydrolase activity; GO:0003824 catalytic activity;	K14664
PGSC0003DMP400000698	PGSC0003DMT400000943	glucan endo-1,3-beta-glucosidase 13-like precursor [Solanum tuberosum]	-	-	-	down-	-	GO:0008152 metabolic process; GO:0005975 carbohydrate metabolic process; GO:0044238 primary metabolic process; GO:0071704 organic substance metabolic process;		GO:0004553 hydrolase activity, hydrolyzing O-glycosyl compounds; GO:0016787 hydrolase activity; GO:0003824 catalytic activity; GO:0016798 hydrolase activity, acting on glycosyl bonds;
PGSC0003DMP400000699	PGSC0003DMT400000946	arginine--tRNA ligase, chloroplastic/mitochondrial-like isoform X2 [Solanum tuberosum]	-	-	-	-	-	GO:0006518 peptide metabolic process; GO:0006725 cellular aromatic compound metabolic process; GO:0044267 cellular protein metabolic process; GO:0044699 single-organism process; GO:0009058 biosynthetic process; GO:1901566 organonitrogen compound biosynthetic process; GO:0043039 tRNA aminoacylation; GO:0044237 cellular metabolic process; GO:0071704 organic substance metabolic process; GO:0008152 m…		GO:0016876 ligase activity, forming aminoacyl-tRNA and related compounds; GO:0005524 ATP binding; GO:1901265 nucleoside phosphate binding; GO:0016875 ligase activity, forming carbon-oxygen bonds; GO:0001882 nucleoside binding; GO:0043167 ion binding; GO:0016874 ligase activity; GO:0000166 nucleotide binding; GO:0097159 organic cyclic compound binding; GO:1901363 heterocyclic compound binding; GO:…	K01887	RARS; arginyl-tRNA synthetase [EC:6.1.1.19]	sly00970 Aminoacyl-tRNA biosynthesis - Solanum lycopersicum (tomato);
PGSC0003DMP400000727	PGSC0003DMT400000985	SNW/SKI-interacting protein [Solanum tuberosum]	-	-	-	-	-	GO:0006396 RNA processing; GO:0006725 cellular aromatic compound metabolic process; GO:1901360 organic cyclic compound metabolic process; GO:0006807 nitrogen compound metabolic process; GO:0044238 primary metabolic process; GO:0044237 cellular metabolic process; GO:0071704 organic substance metabolic process; GO:0006397 mRNA processing; GO:0016070 RNA metabolic process; GO:0000398 mRNA splicing, …	GO:0043229 intracellular organelle; GO:0044446 intracellular organelle part; GO:0032991 macromolecular complex; GO:0044424 intracellular part; GO:0005681 spliceosomal complex; GO:0005623 cell; GO:0044422 organelle part; GO:0043226 organelle; GO:0043231 intracellular membrane-bounded organelle; GO:0005634 nucleus; GO:0044464 cell part; GO:0005622 intracellular; GO:1990904 ribonucleoprotein complex…		K06063	SNW1; SNW domain-containing protein 1	sly03040 Spliceosome - Solanum lycopersicum (tomato);
PGSC0003DMP400000749	PGSC0003DMT400001016	peroxisomal fatty acid beta-oxidation multifunctional protein AIM1 [Solanum tuberosum]	-	-	-	up-	-	GO:0055114 oxidation-reduction process; GO:0044281 small molecule metabolic process; GO:0044763 single-organism cellular process; GO:0044699 single-organism process; GO:0044255 cellular lipid metabolic process; GO:0006631 fatty acid metabolic process; GO:0044238 primary metabolic process; GO:0044237 cellular metabolic process; GO:0071704 organic substance metabolic process; GO:0008152 metabolic p…		GO:0016614 oxidoreductase activity, acting on CH-OH group of donors; GO:0016616 oxidoreductase activity, acting on the CH-OH group of donors, NAD or NADP as acceptor; GO:0003857 3-hydroxyacyl-CoA dehydrogenase activity; GO:0003824 catalytic activity; GO:0016491 oxidoreductase activity;
PGSC0003DMP400000783	PGSC0003DMT400001058	heat shock cognate 70 kDa protein 2-like [Solanum tuberosum]	-Up	down-Up	down-	down-	-				K03283	HSPA1_8; heat shock 70kDa protein 1/8	sly03040 Spliceosome - Solanum lycopersicum (tomato); sly04144 Endocytosis - Solanum lycopersicum (tomato); sly04141 Protein processing in endoplasmic reticulum - Solanum lycopersicum (tomato);
PGSC0003DMP400000789	PGSC0003DMT400001066	osmotin-like protein [Solanum tuberosum]	-Up	-Up	-	-	-
PGSC0003DMP400000792	PGSC0003DMT400001072	histone H4-like [Zea mays]	-Up	-Up	-	-	-	GO:0044085 cellular component biogenesis; GO:0016043 cellular component organization; GO:0034728 nucleosome organization; GO:0034622 cellular macromolecular complex assembly; GO:0006333 chromatin assembly or disassembly; GO:0043933 macromolecular complex subunit organization; GO:0065004 protein-DNA complex assembly; GO:0006323 DNA packaging; GO:0006334 nucleosome assembly; GO:0051276 chromosome o…	GO:0043229 intracellular organelle; GO:0043232 intracellular non-membrane-bounded organelle; GO:0044446 intracellular organelle part; GO:0032991 macromolecular complex; GO:0044424 intracellular part; GO:0005623 cell; GO:0044422 organelle part; GO:0044427 chromosomal part; GO:0000786 nucleosome; GO:0043228 non-membrane-bounded organelle; GO:0043231 intracellular membrane-bounded organelle; GO:0043…	GO:0097159 organic cyclic compound binding; GO:1901363 heterocyclic compound binding; GO:0003677 DNA binding; GO:0046982 protein heterodimerization activity; GO:0005488 binding; GO:0046983 protein dimerization activity; GO:0003676 nucleic acid binding; GO:0005515 protein binding;	K11254
PGSC0003DMP400000795	PGSC0003DMT400001075	uncharacterized protein LOC102598623 [Solanum tuberosum]	-	-	-	-	-
PGSC0003DMP400000796	PGSC0003DMT400001076	xyloglucan endotransglucosylase/hydrolase protein 31-like [Solanum tuberosum]	-	up-	-	up-	-	GO:0044085 cellular component biogenesis; GO:0006073 cellular glucan metabolic process; GO:0044036 cell wall macromolecule metabolic process; GO:0044042 glucan metabolic process; GO:0005975 carbohydrate metabolic process; GO:0044238 primary metabolic process; GO:0044237 cellular metabolic process; GO:0010410 hemicellulose metabolic process; GO:0044264 cellular polysaccharide metabolic process; GO…	GO:0048046 apoplast; GO:0030312 external encapsulating structure; GO:0044464 cell part; GO:0071944 cell periphery; GO:0005618 cell wall; GO:0005623 cell; GO:0005576 extracellular region;	GO:0016762 xyloglucan:xyloglucosyl transferase activity; GO:0016758 transferase activity, transferring hexosyl groups; GO:0003824 catalytic activity; GO:0016798 hydrolase activity, acting on glycosyl bonds; GO:0004553 hydrolase activity, hydrolyzing O-glycosyl compounds; GO:0016757 transferase activity, transferring glycosyl groups; GO:0016787 hydrolase activity; GO:0016740 transferase activity;	K08235
PGSC0003DMP400000820	PGSC0003DMT400001103	superoxide dismutase [Cu-Zn], chloroplastic isoform X3 [Solanum tuberosum]	-	-	-	-	-	GO:0006801 superoxide metabolic process; GO:0008152 metabolic process; GO:0072593 reactive oxygen species metabolic process; GO:0055114 oxidation-reduction process; GO:0044710 single-organism metabolic process; GO:0044699 single-organism process; GO:0009987 cellular process; GO:0044237 cellular metabolic process;		GO:0004784 superoxide dismutase activity; GO:0003824 catalytic activity; GO:0016721 oxidoreductase activity, acting on superoxide radicals as acceptor; GO:0005488 binding; GO:0043167 ion binding; GO:0016209 antioxidant activity; GO:0043169 cation binding; GO:0046872 metal ion binding; GO:0016491 oxidoreductase activity;	K04565	SOD1; superoxide dismutase, Cu-Zn family [EC:1.15.1.1]	sly04146 Peroxisome - Solanum lycopersicum (tomato);
PGSC0003DMP400000854	PGSC0003DMT400001148	zeatin O-glucosyltransferase-like [Solanum tuberosum]	-	up-	up-	up-	up-	GO:0008152 metabolic process;		GO:0016757 transferase activity, transferring glycosyl groups; GO:0016758 transferase activity, transferring hexosyl groups; GO:0003824 catalytic activity; GO:0016740 transferase activity;	K13495	CISZOG; cis-zeatin O-glucosyltransferase [EC:2.4.1.215]	sly00908 Zeatin biosynthesis - Solanum lycopersicum (tomato);
PGSC0003DMP400000855	PGSC0003DMT400001149	zeatin O-glucosyltransferase-like [Solanum pennellii]	-Up	-	down-	-	up-	GO:0008152 metabolic process;		GO:0016757 transferase activity, transferring glycosyl groups; GO:0016758 transferase activity, transferring hexosyl groups; GO:0003824 catalytic activity; GO:0016740 transferase activity;	K13495	CISZOG; cis-zeatin O-glucosyltransferase [EC:2.4.1.215]	sly00908 Zeatin biosynthesis - Solanum lycopersicum (tomato);
PGSC0003DMP400000857	PGSC0003DMT400001151	UDP-D-apiose/UDP-D-xylose synthase 2 [Solanum tuberosum]	-Up	-Up	-	-	-			GO:0048037 cofactor binding; GO:0003824 catalytic activity; GO:0005488 binding; GO:0050662 coenzyme binding;	K12449	AXS; UDP-apiose/xylose synthase	sly01100 Metabolic pathways - Solanum lycopersicum (tomato); sly00520 Amino sugar and nucleotide sugar metabolism - Solanum lycopersicum (tomato);
PGSC0003DMP400000860	PGSC0003DMT400001155	protein RETICULATA-RELATED 1, chloroplastic [Solanum tuberosum]	-	-	-	-	-
PGSC0003DMP400000878	PGSC0003DMT400001181	heat shock cognate 70 kDa protein [Solanum tuberosum]	-	-	-	down-	-				K03283	HSPA1_8; heat shock 70kDa protein 1/8	sly03040 Spliceosome - Solanum lycopersicum (tomato); sly04144 Endocytosis - Solanum lycopersicum (tomato); sly04141 Protein processing in endoplasmic reticulum - Solanum lycopersicum (tomato);
PGSC0003DMP400000879	PGSC0003DMT400001182	heat shock cognate 70 kDa protein-like [Solanum tuberosum]	-	-	-	-	-				K03283	HSPA1_8; heat shock 70kDa protein 1/8	sly03040 Spliceosome - Solanum lycopersicum (tomato); sly04144 Endocytosis - Solanum lycopersicum (tomato); sly04141 Protein processing in endoplasmic reticulum - Solanum lycopersicum (tomato);
PGSC0003DMP400000901	PGSC0003DMT400001215	50S ribosomal protein L9, chloroplastic [Solanum tuberosum]	-	-	-	-	-	GO:0006518 peptide metabolic process; GO:0043043 peptide biosynthetic process; GO:0044267 cellular protein metabolic process; GO:0006807 nitrogen compound metabolic process; GO:0009058 biosynthetic process; GO:0043603 cellular amide metabolic process; GO:0044238 primary metabolic process; GO:1901566 organonitrogen compound biosynthetic process; GO:1901576 organic substance biosynthetic process; G…	GO:0005840 ribosome; GO:0043226 organelle; GO:0043229 intracellular organelle; GO:0043232 intracellular non-membrane-bounded organelle; GO:0044464 cell part; GO:0005622 intracellular; GO:0005737 cytoplasm; GO:0032991 macromolecular complex; GO:0044424 intracellular part; GO:1990904 ribonucleoprotein complex; GO:0005623 cell; GO:0030529 intracellular ribonucleoprotein complex; GO:0044444 cytoplasm…	GO:0003735 structural constituent of ribosome; GO:0005198 structural molecule activity;	K02939	RP-L9; large subunit ribosomal protein L9	sly03010 Ribosome - Solanum lycopersicum (tomato);
PGSC0003DMP400000902	PGSC0003DMT400001216	pheophorbide a oxygenase, chloroplastic [Solanum tuberosum]	-	down-	-	-	-	GO:0044699 single-organism process; GO:0008152 metabolic process; GO:0055114 oxidation-reduction process; GO:0044710 single-organism metabolic process;		GO:0051537 2 iron, 2 sulfur cluster binding; GO:0010277 chlorophyllide a oxygenase [overall] activity; GO:0016701 oxidoreductase activity, acting on single donors with incorporation of molecular oxygen; GO:0016703 oxidoreductase activity, acting on single donors with incorporation of molecular oxygen, incorporation of one atom of oxygen (internal monooxygenases or internal mixed function oxidases…	K13071	PAO; pheophorbide a oxygenase [EC:1.14.15.17]	sly00860 Porphyrin and chlorophyll metabolism - Solanum lycopersicum (tomato); sly01110 Biosynthesis of secondary metabolites - Solanum lycopersicum (tomato);
PGSC0003DMP400000939	PGSC0003DMT400001262	isocitrate dehydrogenase [NADP] [Solanum pennellii]	-	-	-	-	-	GO:0072350 tricarboxylic acid metabolic process; GO:0008152 metabolic process; GO:0055114 oxidation-reduction process; GO:0044710 single-organism metabolic process; GO:0044281 small molecule metabolic process; GO:0044763 single-organism cellular process; GO:0019752 carboxylic acid metabolic process; GO:0044699 single-organism process; GO:0006102 isocitrate metabolic process; GO:0006082 organic ac…		GO:0000287 magnesium ion binding; GO:1901265 nucleoside phosphate binding; GO:0043167 ion binding; GO:0004448 isocitrate dehydrogenase activity; GO:0000166 nucleotide binding; GO:0048037 cofactor binding; GO:0016491 oxidoreductase activity; GO:0016614 oxidoreductase activity, acting on CH-OH group of donors; GO:1901363 heterocyclic compound binding; GO:0097159 organic cyclic compound binding; GO:…	K00031	IDH1; isocitrate dehydrogenase [EC:1.1.1.42]	sly01110 Biosynthesis of secondary metabolites - Solanum lycopersicum (tomato); sly01210 2-Oxocarboxylic acid metabolism - Solanum lycopersicum (tomato); sly01200 Carbon metabolism - Solanum lycopersicum (tomato); sly04146 Peroxisome - Solanum lycopersicum (tomato); sly01230 Biosynthesis of amino acids - Solanum lycopersicum (tomato); sly01100 Metabolic pathways - Solanum lycopersicum (tomato); s…
PGSC0003DMP400000951	PGSC0003DMT400001282	50S ribosomal protein L12, chloroplastic [Solanum tuberosum]	up-	up-Up	up-	-	-	GO:0006518 peptide metabolic process; GO:0043043 peptide biosynthetic process; GO:0044267 cellular protein metabolic process; GO:0006807 nitrogen compound metabolic process; GO:0009058 biosynthetic process; GO:0043603 cellular amide metabolic process; GO:0044238 primary metabolic process; GO:1901566 organonitrogen compound biosynthetic process; GO:1901576 organic substance biosynthetic process; G…	GO:0005840 ribosome; GO:0043226 organelle; GO:0043229 intracellular organelle; GO:0043232 intracellular non-membrane-bounded organelle; GO:0044464 cell part; GO:0005622 intracellular; GO:0005737 cytoplasm; GO:0032991 macromolecular complex; GO:0044424 intracellular part; GO:1990904 ribonucleoprotein complex; GO:0005623 cell; GO:0030529 intracellular ribonucleoprotein complex; GO:0044444 cytoplasm…	GO:0003735 structural constituent of ribosome; GO:0005198 structural molecule activity;	K02935	RP-L7; large subunit ribosomal protein L7/L12	sly03010 Ribosome - Solanum lycopersicum (tomato);
PGSC0003DMP400000954	PGSC0003DMT400001285	uncharacterized protein LOC102594150 [Solanum tuberosum]	-	-	-	-	-
PGSC0003DMP400000966	PGSC0003DMT400001298	protease Do-like 1, chloroplastic [Solanum tuberosum]	-	-	-	-	-	GO:0006508 proteolysis; GO:0008152 metabolic process; GO:0043170 macromolecule metabolic process; GO:0019538 protein metabolic process; GO:0044238 primary metabolic process; GO:0071704 organic substance metabolic process;		GO:0004252 serine-type endopeptidase activity; GO:0004175 endopeptidase activity; GO:0008233 peptidase activity; GO:0003824 catalytic activity; GO:0017171 serine hydrolase activity; GO:0005488 binding; GO:0008236 serine-type peptidase activity; GO:0070011 peptidase activity, acting on L-amino acid peptides; GO:0005515 protein binding; GO:0016787 hydrolase activity;
PGSC0003DMP400000968	PGSC0003DMT400001303	formate dehydrogenase, mitochondrial precursor [Solanum tuberosum]	-Up	-Up	-	-	-	GO:0044699 single-organism process; GO:0008152 metabolic process; GO:0055114 oxidation-reduction process; GO:0044710 single-organism metabolic process;		GO:1901265 nucleoside phosphate binding; GO:0016903 oxidoreductase activity, acting on the aldehyde or oxo group of donors; GO:0000166 nucleotide binding; GO:0048037 cofactor binding; GO:0016491 oxidoreductase activity; GO:0016614 oxidoreductase activity, acting on CH-OH group of donors; GO:0016620 oxidoreductase activity, acting on the aldehyde or oxo group of donors, NAD or NADP as acceptor; GO…	K00122	FDH; formate dehydrogenase [EC:1.2.1.2]	sly00630 Glyoxylate and dicarboxylate metabolism - Solanum lycopersicum (tomato); sly01200 Carbon metabolism - Solanum lycopersicum (tomato); sly01100 Metabolic pathways - Solanum lycopersicum (tomato);
PGSC0003DMP400000974	PGSC0003DMT400001325	uncharacterized protein LOC102587197 [Solanum tuberosum]	-	-	-	-	-			GO:0005488 binding;
PGSC0003DMP400001015	PGSC0003DMT400001375	peroxidase 63 [Solanum tuberosum]	-Up	-Up	-	-	down-	GO:0008152 metabolic process; GO:0042743 hydrogen peroxide metabolic process; GO:0006950 response to stress; GO:0072593 reactive oxygen species metabolic process; GO:0055114 oxidation-reduction process; GO:0044710 single-organism metabolic process; GO:0006979 response to oxidative stress; GO:0044699 single-organism process; GO:0044248 cellular catabolic process; GO:0050896 response to stimulus; G…		GO:0097159 organic cyclic compound binding; GO:1901363 heterocyclic compound binding; GO:0020037 heme binding; GO:0003824 catalytic activity; GO:0005488 binding; GO:0016209 antioxidant activity; GO:0004601 peroxidase activity; GO:0046906 tetrapyrrole binding; GO:0016491 oxidoreductase activity; GO:0016684 oxidoreductase activity, acting on peroxide as acceptor;	K00430	E1.11.1.7; peroxidase [EC:1.11.1.7]	sly01110 Biosynthesis of secondary metabolites - Solanum lycopersicum (tomato); sly00940 Phenylpropanoid biosynthesis - Solanum lycopersicum (tomato); sly01100 Metabolic pathways - Solanum lycopersicum (tomato);
PGSC0003DMP400001054	PGSC0003DMT400001422	peptidyl-prolyl cis-trans isomerase CYP38, chloroplastic [Solanum tuberosum]	-	-	-	-	-	GO:0044267 cellular protein metabolic process; GO:0044238 primary metabolic process; GO:0018208 peptidyl-proline modification; GO:0000413 protein peptidyl-prolyl isomerization; GO:0044237 cellular metabolic process; GO:0071704 organic substance metabolic process; GO:0006457 protein folding; GO:0018193 peptidyl-amino acid modification; GO:0008152 metabolic process; GO:0044260 cellular macromolecul…		GO:0003755 peptidyl-prolyl cis-trans isomerase activity; GO:0016853 isomerase activity; GO:0003824 catalytic activity; GO:0016859 cis-trans isomerase activity;
PGSC0003DMP400001122	PGSC0003DMT400001510	peroxidase 5-like [Solanum tuberosum]	down-	down-	-	-	-	GO:0008152 metabolic process; GO:0042743 hydrogen peroxide metabolic process; GO:0006950 response to stress; GO:0072593 reactive oxygen species metabolic process; GO:0055114 oxidation-reduction process; GO:0044710 single-organism metabolic process; GO:0006979 response to oxidative stress; GO:0044699 single-organism process; GO:0044248 cellular catabolic process; GO:0050896 response to stimulus; G…		GO:0097159 organic cyclic compound binding; GO:1901363 heterocyclic compound binding; GO:0020037 heme binding; GO:0003824 catalytic activity; GO:0005488 binding; GO:0016209 antioxidant activity; GO:0004601 peroxidase activity; GO:0046906 tetrapyrrole binding; GO:0016491 oxidoreductase activity; GO:0016684 oxidoreductase activity, acting on peroxide as acceptor;	K00430	E1.11.1.7; peroxidase [EC:1.11.1.7]	sly01110 Biosynthesis of secondary metabolites - Solanum lycopersicum (tomato); sly00940 Phenylpropanoid biosynthesis - Solanum lycopersicum (tomato); sly01100 Metabolic pathways - Solanum lycopersicum (tomato);
PGSC0003DMP400001124	PGSC0003DMT400001512	caffeic acid 3-O-methyltransferase [Solanum tuberosum]	down-	-	up-	-	down-			GO:0016741 transferase activity, transferring one-carbon groups; GO:0005515 protein binding; GO:0008171 O-methyltransferase activity; GO:0008168 methyltransferase activity; GO:0003824 catalytic activity; GO:0016740 transferase activity; GO:0005488 binding; GO:0046983 protein dimerization activity;	K13066	E2.1.1.68; caffeic acid 3-O-methyltransferase [EC:2.1.1.68]	sly01110 Biosynthesis of secondary metabolites - Solanum lycopersicum (tomato); sly00940 Phenylpropanoid biosynthesis - Solanum lycopersicum (tomato); sly01100 Metabolic pathways - Solanum lycopersicum (tomato);
PGSC0003DMP400001150	PGSC0003DMT400001543	uncharacterized protein LOC102597734 [Solanum tuberosum]	-	-	-	-	-			GO:0005515 protein binding; GO:0005488 binding;
PGSC0003DMP400001166	PGSC0003DMT400001564	stomatin-like protein 2, mitochondrial [Solanum tuberosum]	-	up-	up-	up-	-		GO:0016020 membrane;
PGSC0003DMP400001168	PGSC0003DMT400001566	nascent polypeptide-associated complex subunit alpha-like protein 2 [Solanum tuberosum]	-	up-	up-	up-	-				K03626
PGSC0003DMP400001236	PGSC0003DMT400001662	methyl-CpG-binding domain-containing protein 11-like isoform X2 [Solanum tuberosum]	-	-	-	up-	-		GO:0043226 organelle; GO:0043231 intracellular membrane-bounded organelle; GO:0043229 intracellular organelle; GO:0005634 nucleus; GO:0044464 cell part; GO:0005622 intracellular; GO:0044424 intracellular part; GO:0043227 membrane-bounded organelle; GO:0005623 cell;	GO:0097159 organic cyclic compound binding; GO:1901363 heterocyclic compound binding; GO:0003677 DNA binding; GO:0005488 binding; GO:0003676 nucleic acid binding;
PGSC0003DMP400001243	PGSC0003DMT400001675	signal recognition particle 54 kDa protein 1 [Solanum tuberosum]	-	-	-	-	-	GO:0046907 intracellular transport; GO:0072599 establishment of protein localization to endoplasmic reticulum; GO:0072594 establishment of protein localization to organelle; GO:0072657 protein localization to membrane; GO:0045047 protein targeting to ER; GO:0071702 organic substance transport; GO:0006613 cotranslational protein targeting to membrane; GO:0015031 protein transport; GO:0051641 cellu…	GO:0044464 cell part; GO:0005622 intracellular; GO:0048500 signal recognition particle; GO:0005737 cytoplasm; GO:0032991 macromolecular complex; GO:0044424 intracellular part; GO:1990904 ribonucleoprotein complex; GO:0030529 intracellular ribonucleoprotein complex; GO:0005623 cell; GO:0044444 cytoplasmic part;	GO:0003723 RNA binding; GO:1901265 nucleoside phosphate binding; GO:0001882 nucleoside binding; GO:0043167 ion binding; GO:0000166 nucleotide binding; GO:0008312 7S RNA binding; GO:0097159 organic cyclic compound binding; GO:1901363 heterocyclic compound binding; GO:0032549 ribonucleoside binding; GO:0097367 carbohydrate derivative binding; GO:0032553 ribonucleotide binding; GO:0005488 binding; G…	K03106	SRP54; signal recognition particle subunit SRP54 [EC:3.6.5.4]	sly03060 Protein export - Solanum lycopersicum (tomato);
PGSC0003DMP400001261	PGSC0003DMT400001701	uncharacterized protein LOC102596861 [Solanum tuberosum]	-Up	-Up	-	-	-			GO:0005515 protein binding; GO:0005488 binding;
PGSC0003DMP400001290	PGSC0003DMT400001745	agmatine deiminase [Solanum tuberosum]	-	-	-	-	-	GO:0044106 cellular amine metabolic process; GO:0097164 ammonium ion metabolic process; GO:0006807 nitrogen compound metabolic process; GO:0009058 biosynthetic process; GO:1901566 organonitrogen compound biosynthetic process; GO:1901576 organic substance biosynthetic process; GO:0044237 cellular metabolic process; GO:0044249 cellular biosynthetic process; GO:0071704 organic substance metabolic pr…		GO:0016787 hydrolase activity; GO:0003824 catalytic activity; GO:0004668 protein-arginine deiminase activity; GO:0016810 hydrolase activity, acting on carbon-nitrogen (but not peptide) bonds; GO:0047632 agmatine deiminase activity; GO:0016813 hydrolase activity, acting on carbon-nitrogen (but not peptide) bonds, in linear amidines;	K10536	aguA; agmatine deiminase [EC:3.5.3.12]	sly00330 Arginine and proline metabolism - Solanum lycopersicum (tomato); sly01100 Metabolic pathways - Solanum lycopersicum (tomato);
PGSC0003DMP400001291	PGSC0003DMT400001746	H/ACA ribonucleoprotein complex subunit 2-like protein [Solanum tuberosum]	-	-	-	-	-		GO:0043229 intracellular organelle; GO:0043232 intracellular non-membrane-bounded organelle; GO:0044446 intracellular organelle part; GO:0031981 nuclear lumen; GO:0044424 intracellular part; GO:0005730 nucleolus; GO:0005623 cell; GO:0044422 organelle part; GO:0043228 non-membrane-bounded organelle; GO:0043226 organelle; GO:0043231 intracellular membrane-bounded organelle; GO:0031974 membrane-encl…	GO:0097159 organic cyclic compound binding; GO:1901363 heterocyclic compound binding; GO:0003723 RNA binding; GO:0005488 binding; GO:0003676 nucleic acid binding;	K11129	NHP2; H/ACA ribonucleoprotein complex subunit 2	sly03008 Ribosome biogenesis in eukaryotes - Solanum lycopersicum (tomato);
PGSC0003DMP400001305	PGSC0003DMT400001769	protein disulfide isomerase-like 2-3 [Solanum tuberosum]	-	-	-	-	-	GO:0050794 regulation of cellular process; GO:0042592 homeostatic process; GO:0065008 regulation of biological quality; GO:0050789 regulation of biological process; GO:0045454 cell redox homeostasis; GO:0044763 single-organism cellular process; GO:0019725 cellular homeostasis; GO:0044699 single-organism process; GO:0009987 cellular process; GO:0065007 biological regulation;		GO:0016853 isomerase activity; GO:0003824 catalytic activity;	K09584	PDIA6; protein disulfide-isomerase A6 [EC:5.3.4.1]	sly04141 Protein processing in endoplasmic reticulum - Solanum lycopersicum (tomato);
PGSC0003DMP400001321	PGSC0003DMT400001787	plant UBX domain-containing protein 4-like [Solanum tuberosum]	-	-	-	-	-			GO:0005515 protein binding; GO:0005488 binding;	K14012	SHP1; UBX domain-containing protein 1	sly04141 Protein processing in endoplasmic reticulum - Solanum lycopersicum (tomato);
PGSC0003DMP400001326	PGSC0003DMT400001795	protein polybromo-1-like isoform X3 [Solanum tuberosum]	-	-	-	-	-			GO:0046914 transition metal ion binding; GO:0005488 binding; GO:0043167 ion binding; GO:0046872 metal ion binding; GO:0043169 cation binding; GO:0005515 protein binding; GO:0003682 chromatin binding; GO:0008270 zinc ion binding;
PGSC0003DMP400001377	PGSC0003DMT400001869	coatomer subunit gamma [Solanum tuberosum]	-	-	-	-	-	GO:0045184 establishment of protein localization; GO:0006810 transport; GO:0046907 intracellular transport; GO:0070727 cellular macromolecule localization; GO:0051649 establishment of localization in cell; GO:0016192 vesicle-mediated transport; GO:0006886 intracellular protein transport; GO:0071702 organic substance transport; GO:0008104 protein localization; GO:0033036 macromolecule localization…	GO:0016020 membrane; GO:0031410 cytoplasmic vesicle; GO:0031090 organelle membrane; GO:0098796 membrane protein complex; GO:0030137 COPI-coated vesicle; GO:0031982 vesicle; GO:0030660 Golgi-associated vesicle membrane; GO:0005737 cytoplasm; GO:0044433 cytoplasmic vesicle part; GO:0032991 macromolecular complex; GO:0044424 intracellular part; GO:0030120 vesicle coat; GO:0030663 COPI-coated vesicle…	GO:0005198 structural molecule activity; GO:0005488 binding;	K17267
PGSC0003DMP400001384	PGSC0003DMT400001879	glycine-rich RNA-binding protein blt801-like isoform X3 [Solanum tuberosum]	-	up-	-	-	-			GO:0097159 organic cyclic compound binding; GO:1901363 heterocyclic compound binding; GO:1901265 nucleoside phosphate binding; GO:0005488 binding; GO:0003676 nucleic acid binding; GO:0000166 nucleotide binding; GO:0036094 small molecule binding;
PGSC0003DMP400001403	PGSC0003DMT400001904	ras-related protein RABG3f [Capsicum annuum]	-	-	-	-	-	GO:0050794 regulation of cellular process; GO:0044700 single organism signaling; GO:0051716 cellular response to stimulus; GO:0007165 signal transduction; GO:0050789 regulation of biological process; GO:0007154 cell communication; GO:0035556 intracellular signal transduction; GO:0044699 single-organism process; GO:0007264 small GTPase mediated signal transduction; GO:0023052 signaling; GO:0050896…		GO:1901265 nucleoside phosphate binding; GO:0001882 nucleoside binding; GO:0043167 ion binding; GO:0000166 nucleotide binding; GO:0097159 organic cyclic compound binding; GO:1901363 heterocyclic compound binding; GO:0032549 ribonucleoside binding; GO:0097367 carbohydrate derivative binding; GO:0032553 ribonucleotide binding; GO:0005488 binding; GO:0032550 purine ribonucleoside binding; GO:0043168…	K07897	RAB7A; Ras-related protein Rab-7A	sly04144 Endocytosis - Solanum lycopersicum (tomato); sly04145 Phagosome - Solanum lycopersicum (tomato);
PGSC0003DMP400001408	PGSC0003DMT400001910	cyclase-associated protein 1 [Solanum tuberosum]	-	-	-	-	-	GO:0000902 cell morphogenesis; GO:0032502 developmental process; GO:0009653 anatomical structure morphogenesis; GO:0016043 cellular component organization; GO:0006996 organelle organization; GO:0044767 single-organism developmental process; GO:0048869 cellular developmental process; GO:0044763 single-organism cellular process; GO:0032989 cellular component morphogenesis; GO:0044699 single-organis…		GO:0003779 actin binding; GO:0005515 protein binding; GO:0008092 cytoskeletal protein binding; GO:0005488 binding;	K17261
PGSC0003DMP400001429	PGSC0003DMT400001935	glucose-1-phosphate adenylyltransferase large subunit 1 [Solanum tuberosum]	-	-	down-	-	-	GO:0016051 carbohydrate biosynthetic process; GO:0000271 polysaccharide biosynthetic process; GO:0044042 glucan metabolic process; GO:0044699 single-organism process; GO:0009058 biosynthetic process; GO:0006112 energy reserve metabolic process; GO:0044237 cellular metabolic process; GO:0044264 cellular polysaccharide metabolic process; GO:0071704 organic substance metabolic process; GO:0008152 me…		GO:0008878 glucose-1-phosphate adenylyltransferase activity; GO:0016779 nucleotidyltransferase activity; GO:0003824 catalytic activity; GO:0016740 transferase activity; GO:0016772 transferase activity, transferring phosphorus-containing groups; GO:0070566 adenylyltransferase activity;	K00975	glgC; glucose-1-phosphate adenylyltransferase [EC:2.7.7.27]	sly01110 Biosynthesis of secondary metabolites - Solanum lycopersicum (tomato); sly00500 Starch and sucrose metabolism - Solanum lycopersicum (tomato); sly01100 Metabolic pathways - Solanum lycopersicum (tomato); sly00520 Amino sugar and nucleotide sugar metabolism - Solanum lycopersicum (tomato);
PGSC0003DMP400001431	PGSC0003DMT400001937	bifunctional dihydrofolate reductase-thymidylate synthase-like isoform X1 [Solanum tuberosum]	-	-	-	-	-	GO:0016053 organic acid biosynthetic process; GO:0009130 pyrimidine nucleoside monophosphate biosynthetic process; GO:0009117 nucleotide metabolic process; GO:0009157 deoxyribonucleoside monophosphate biosynthetic process; GO:0044699 single-organism process; GO:0009058 biosynthetic process; GO:0006544 glycine metabolic process; GO:0009262 deoxyribonucleotide metabolic process; GO:0044237 cellular…		GO:0016645 oxidoreductase activity, acting on the CH-NH group of donors; GO:0016646 oxidoreductase activity, acting on the CH-NH group of donors, NAD or NADP as acceptor; GO:0008168 methyltransferase activity; GO:0004799 thymidylate synthase activity; GO:0003824 catalytic activity; GO:0004146 dihydrofolate reductase activity; GO:0016741 transferase activity, transferring one-carbon groups; GO:001…	K13998	DHFR-TS; dihydrofolate reductase / thymidylate synthase [EC:1.5.1.3 2.1.1.45]	sly00790 Folate biosynthesis - Solanum lycopersicum (tomato); sly01100 Metabolic pathways - Solanum lycopersicum (tomato); sly00670 One carbon pool by folate - Solanum lycopersicum (tomato); sly00240 Pyrimidine metabolism - Solanum lycopersicum (tomato);
PGSC0003DMP400001433	PGSC0003DMT400001939	diaminopimelate decarboxylase 1, chloroplastic-like [Solanum tuberosum]	-	-	down-	-	-	GO:0043648 dicarboxylic acid metabolic process; GO:0016053 organic acid biosynthetic process; GO:0009066 aspartate family amino acid metabolic process; GO:0044699 single-organism process; GO:0009058 biosynthetic process; GO:1901566 organonitrogen compound biosynthetic process; GO:0044237 cellular metabolic process; GO:0071704 organic substance metabolic process; GO:0008152 metabolic process; GO:0…		GO:0016831 carboxy-lyase activity; GO:0016829 lyase activity; GO:0008836 diaminopimelate decarboxylase activity; GO:0003824 catalytic activity; GO:0016830 carbon-carbon lyase activity;	K01586	lysA; diaminopimelate decarboxylase [EC:4.1.1.20]	sly01110 Biosynthesis of secondary metabolites - Solanum lycopersicum (tomato); sly00300 Lysine biosynthesis - Solanum lycopersicum (tomato); sly01230 Biosynthesis of amino acids - Solanum lycopersicum (tomato); sly01100 Metabolic pathways - Solanum lycopersicum (tomato);
PGSC0003DMP400001487	PGSC0003DMT400002032	RNA-binding protein 2 isoform X1 [Solanum tuberosum]	-	up-	up-	-	-			GO:0097159 organic cyclic compound binding; GO:1901363 heterocyclic compound binding; GO:1901265 nucleoside phosphate binding; GO:0005488 binding; GO:0003676 nucleic acid binding; GO:0000166 nucleotide binding; GO:0036094 small molecule binding;
PGSC0003DMP400001535	PGSC0003DMT400002110	uncharacterized protein LOC102580691 [Solanum tuberosum]	-	-	-	-	-
PGSC0003DMP400001539	PGSC0003DMT400002116	aspartic proteinase nepenthesin-1 [Solanum tuberosum]	-Up	-Up	-	-	-	GO:0006508 proteolysis; GO:0008152 metabolic process; GO:0043170 macromolecule metabolic process; GO:0019538 protein metabolic process; GO:0044238 primary metabolic process; GO:0071704 organic substance metabolic process;		GO:0004175 endopeptidase activity; GO:0008233 peptidase activity; GO:0003824 catalytic activity; GO:0004190 aspartic-type endopeptidase activity; GO:0070011 peptidase activity, acting on L-amino acid peptides; GO:0016787 hydrolase activity; GO:0070001 aspartic-type peptidase activity;
PGSC0003DMP400001573	PGSC0003DMT400002160	PAX3- and PAX7-binding protein 1 [Solanum tuberosum]	-	up-	-	up-	up-	GO:0050794 regulation of cellular process; GO:0016043 cellular component organization; GO:0006725 cellular aromatic compound metabolic process; GO:0060255 regulation of macromolecule metabolic process; GO:0019219 regulation of nucleobase-containing compound metabolic process; GO:0044699 single-organism process; GO:0044237 cellular metabolic process; GO:0071704 organic substance metabolic process;…	GO:0043229 intracellular organelle; GO:0044446 intracellular organelle part; GO:0005684 U2-type spliceosomal complex; GO:0032991 macromolecular complex; GO:0044424 intracellular part; GO:0005681 spliceosomal complex; GO:0005623 cell; GO:0044422 organelle part; GO:0071014 post-mRNA release spliceosomal complex; GO:0043231 intracellular membrane-bounded organelle; GO:0043226 organelle; GO:0005634 n…	GO:0097159 organic cyclic compound binding; GO:1901363 heterocyclic compound binding; GO:0003677 DNA binding; GO:0005488 binding; GO:0003676 nucleic acid binding;	K13211
PGSC0003DMP400001632	PGSC0003DMT400002240	carboxypeptidase Y [Solanum tuberosum]	-	-	-	-	-
PGSC0003DMP400001650	PGSC0003DMT400002261	mitochondrial outer membrane protein porin of 36 kDa [Solanum tuberosum]	-	-	-	-	-	GO:0006820 anion transport; GO:0006810 transport; GO:0055085 transmembrane transport; GO:0050789 regulation of biological process; GO:0032879 regulation of localization; GO:0051049 regulation of transport; GO:0006811 ion transport; GO:0044070 regulation of anion transport; GO:0043269 regulation of ion transport; GO:0051179 localization; GO:0065007 biological regulation; GO:0051234 establishment o…	GO:0016020 membrane; GO:0043229 intracellular organelle; GO:0019867 outer membrane; GO:0044429 mitochondrial part; GO:0098588 bounding membrane of organelle; GO:0031090 organelle membrane; GO:0005741 mitochondrial outer membrane; GO:0005737 cytoplasm; GO:0044446 intracellular organelle part; GO:0031967 organelle envelope; GO:0044424 intracellular part; GO:0005623 cell; GO:0044422 organelle part; …	GO:0015075 ion transmembrane transporter activity; GO:0022803 passive transmembrane transporter activity; GO:0005253 anion channel activity; GO:0022892 substrate-specific transporter activity; GO:0015267 channel activity; GO:0022891 substrate-specific transmembrane transporter activity; GO:0005244 voltage-gated ion channel activity; GO:0008308 voltage-gated anion channel activity; GO:0022838 subs…	K15040
PGSC0003DMP400001694	PGSC0003DMT400002341	probable L-ascorbate peroxidase 6, chloroplastic [Solanum tuberosum]	-	-	-	-	-	GO:0008152 metabolic process; GO:0006950 response to stress; GO:0055114 oxidation-reduction process; GO:0044710 single-organism metabolic process; GO:0006979 response to oxidative stress; GO:0044699 single-organism process; GO:0050896 response to stimulus;		GO:0097159 organic cyclic compound binding; GO:1901363 heterocyclic compound binding; GO:0020037 heme binding; GO:0003824 catalytic activity; GO:0005488 binding; GO:0016209 antioxidant activity; GO:0004601 peroxidase activity; GO:0046906 tetrapyrrole binding; GO:0016491 oxidoreductase activity; GO:0016684 oxidoreductase activity, acting on peroxide as acceptor;	K00434	E1.11.1.11; L-ascorbate peroxidase [EC:1.11.1.11]	sly00053 Ascorbate and aldarate metabolism - Solanum lycopersicum (tomato); sly00480 Glutathione metabolism - Solanum lycopersicum (tomato);
PGSC0003DMP400001702	PGSC0003DMT400002349	lysM domain-containing GPI-anchored protein 1-like [Solanum tuberosum]	-	up-	up-	up-	-
PGSC0003DMP400001722	PGSC0003DMT400002373	aminoacylase-1 [Solanum tuberosum]	-	-	-	-	-	GO:0044281 small molecule metabolic process; GO:0044763 single-organism cellular process; GO:0006807 nitrogen compound metabolic process; GO:0044699 single-organism process; GO:0044238 primary metabolic process; GO:0044237 cellular metabolic process; GO:0071704 organic substance metabolic process; GO:0008152 metabolic process; GO:0006520 cellular amino acid metabolic process; GO:0044710 single-or…	GO:0044424 intracellular part; GO:0005623 cell; GO:0044464 cell part; GO:0005622 intracellular; GO:0005737 cytoplasm;	GO:0016787 hydrolase activity; GO:0004046 aminoacylase activity; GO:0016811 hydrolase activity, acting on carbon-nitrogen (but not peptide) bonds, in linear amides; GO:0003824 catalytic activity; GO:0016810 hydrolase activity, acting on carbon-nitrogen (but not peptide) bonds;	K14677	ACY1; aminoacylase [EC:3.5.1.14]	sly01110 Biosynthesis of secondary metabolites - Solanum lycopersicum (tomato); sly01210 2-Oxocarboxylic acid metabolism - Solanum lycopersicum (tomato); sly00220 Arginine biosynthesis - Solanum lycopersicum (tomato); sly01230 Biosynthesis of amino acids - Solanum lycopersicum (tomato); sly01100 Metabolic pathways - Solanum lycopersicum (tomato);
PGSC0003DMP400001748	PGSC0003DMT400002405	uncharacterized protein LOC102591682 [Solanum tuberosum]	-	-	-	-	-
PGSC0003DMP400001761	PGSC0003DMT400002422	oxygen-evolving enhancer protein 2, chloroplastic precursor [Solanum tuberosum]	down-	down-	-	-	-	GO:0008152 metabolic process; GO:0044237 cellular metabolic process; GO:0009987 cellular process; GO:0015979 photosynthesis;	GO:0016020 membrane; GO:0009523 photosystem II; GO:0019898 extrinsic component of membrane; GO:0098796 membrane protein complex; GO:0009654 photosystem II oxygen evolving complex; GO:0042651 thylakoid membrane; GO:0032991 macromolecular complex; GO:0044424 intracellular part; GO:0005623 cell; GO:0034357 photosynthetic membrane; GO:0009521 photosystem; GO:1902494 catalytic complex; GO:0044425 memb…	GO:0043169 cation binding; GO:0046872 metal ion binding; GO:0005509 calcium ion binding; GO:0005488 binding; GO:0043167 ion binding;	K02717	psbP; photosystem II oxygen-evolving enhancer protein 2	sly00195 Photosynthesis - Solanum lycopersicum (tomato); sly01100 Metabolic pathways - Solanum lycopersicum (tomato);
PGSC0003DMP400001763	PGSC0003DMT400002424	endoplasmic reticulum-Golgi intermediate compartment protein 3 [Solanum lycopersicum]	-	-	-	-	-
PGSC0003DMP400001780	PGSC0003DMT400002454	phosphoglycerate mutase [Solanum tuberosum]	-	-	-	-	-	GO:0046365 monosaccharide catabolic process; GO:0044724 single-organism carbohydrate catabolic process; GO:0044712 single-organism catabolic process; GO:0044281 small molecule metabolic process; GO:0044699 single-organism process; GO:0044282 small molecule catabolic process; GO:0044238 primary metabolic process; GO:0005975 carbohydrate metabolic process; GO:0071704 organic substance metabolic pro…	GO:0044424 intracellular part; GO:0005623 cell; GO:0044464 cell part; GO:0005622 intracellular; GO:0005737 cytoplasm;	GO:0016853 isomerase activity; GO:0046914 transition metal ion binding; GO:0003824 catalytic activity; GO:0005488 binding; GO:0016868 intramolecular transferase activity, phosphotransferases; GO:0043167 ion binding; GO:0043169 cation binding; GO:0046872 metal ion binding; GO:0004619 phosphoglycerate mutase activity; GO:0016866 intramolecular transferase activity; GO:0030145 manganese ion binding;	K15633	gpmI; 2,3-bisphosphoglycerate-independent phosphoglycerate mutase [EC:5.4.2.12]	sly00260 Glycine, serine and threonine metabolism - Solanum lycopersicum (tomato); sly01110 Biosynthesis of secondary metabolites - Solanum lycopersicum (tomato); sly01200 Carbon metabolism - Solanum lycopersicum (tomato); sly00010 Glycolysis / Gluconeogenesis - Solanum lycopersicum (tomato); sly01230 Biosynthesis of amino acids - Solanum lycopersicum (tomato); sly01100 Metabolic pathways - Solan…
PGSC0003DMP400001818	PGSC0003DMT400002502	isoamylase isoform 2 isoform X1 [Solanum tuberosum]	-	down-	down-	down-	-	GO:0008152 metabolic process; GO:0005975 carbohydrate metabolic process; GO:0044238 primary metabolic process; GO:0071704 organic substance metabolic process;		GO:0004553 hydrolase activity, hydrolyzing O-glycosyl compounds; GO:0016787 hydrolase activity; GO:0003824 catalytic activity; GO:0016798 hydrolase activity, acting on glycosyl bonds;	K01214	ISA; isoamylase [EC:3.2.1.68]	sly01110 Biosynthesis of secondary metabolites - Solanum lycopersicum (tomato); sly00500 Starch and sucrose metabolism - Solanum lycopersicum (tomato); sly01100 Metabolic pathways - Solanum lycopersicum (tomato);
PGSC0003DMP400001846	PGSC0003DMT400002536	40S ribosomal protein S20-2 [Solanum tuberosum]	-	-	-	up-	up-	GO:0006518 peptide metabolic process; GO:0043043 peptide biosynthetic process; GO:0044267 cellular protein metabolic process; GO:0006807 nitrogen compound metabolic process; GO:0009058 biosynthetic process; GO:0043603 cellular amide metabolic process; GO:0044238 primary metabolic process; GO:1901566 organonitrogen compound biosynthetic process; GO:1901576 organic substance biosynthetic process; G…	GO:0005840 ribosome; GO:0043229 intracellular organelle; GO:0043232 intracellular non-membrane-bounded organelle; GO:0015935 small ribosomal subunit; GO:0044446 intracellular organelle part; GO:0005737 cytoplasm; GO:0032991 macromolecular complex; GO:0044424 intracellular part; GO:0005623 cell; GO:0044422 organelle part; GO:0043228 non-membrane-bounded organelle; GO:0043226 organelle; GO:0044391 …	GO:0097159 organic cyclic compound binding; GO:1901363 heterocyclic compound binding; GO:0003723 RNA binding; GO:0005488 binding; GO:0003676 nucleic acid binding; GO:0005198 structural molecule activity; GO:0003735 structural constituent of ribosome;	K02969	RP-S20e; small subunit ribosomal protein S20e	sly03010 Ribosome - Solanum lycopersicum (tomato);
PGSC0003DMP400001863	PGSC0003DMT400002557	aspartate carbamoyltransferase, chloroplastic [Solanum tuberosum]	-	-	-	-	-	GO:0006725 cellular aromatic compound metabolic process; GO:0044699 single-organism process; GO:0009058 biosynthetic process; GO:1901566 organonitrogen compound biosynthetic process; GO:0044237 cellular metabolic process; GO:0071704 organic substance metabolic process; GO:0072528 pyrimidine-containing compound biosynthetic process; GO:0008152 metabolic process; GO:0006520 cellular amino acid meta…		GO:0016597 amino acid binding; GO:0016743 carboxyl- or carbamoyltransferase activity; GO:0031406 carboxylic acid binding; GO:0004070 aspartate carbamoyltransferase activity; GO:0003824 catalytic activity; GO:0005488 binding; GO:0043167 ion binding; GO:0043177 organic acid binding; GO:0016741 transferase activity, transferring one-carbon groups; GO:0043168 anion binding; GO:0016740 transferase act…	K00609	pyrB; aspartate carbamoyltransferase catalytic subunit [EC:2.1.3.2]	sly00250 Alanine, aspartate and glutamate metabolism - Solanum lycopersicum (tomato); sly01100 Metabolic pathways - Solanum lycopersicum (tomato); sly00240 Pyrimidine metabolism - Solanum lycopersicum (tomato);
PGSC0003DMP400001879	PGSC0003DMT400002583	mitochondrial acidic protein MAM33 isoform X2 [Solanum tuberosum]	-	-	-	-	-		GO:0005759 mitochondrial matrix; GO:0043229 intracellular organelle; GO:0044429 mitochondrial part; GO:0005737 cytoplasm; GO:0044446 intracellular organelle part; GO:0044424 intracellular part; GO:0005623 cell; GO:0005739 mitochondrion; GO:0044422 organelle part; GO:0031974 membrane-enclosed lumen; GO:0043226 organelle; GO:0043231 intracellular membrane-bounded organelle; GO:0070013 intracellular…
PGSC0003DMP400001887	PGSC0003DMT400002595	phosphoribosylaminoimidazole carboxylase, chloroplastic [Solanum tuberosum]	-	-	-	-	-	GO:0009165 nucleotide biosynthetic process; GO:0006725 cellular aromatic compound metabolic process; GO:0009167 purine ribonucleoside monophosphate metabolic process; GO:0009259 ribonucleotide metabolic process; GO:0009117 nucleotide metabolic process; GO:0044699 single-organism process; GO:0009058 biosynthetic process; GO:1901566 organonitrogen compound biosynthetic process; GO:0009156 ribonucle…		GO:0005524 ATP binding; GO:1901265 nucleoside phosphate binding; GO:0001882 nucleoside binding; GO:0043167 ion binding; GO:0016829 lyase activity; GO:0000166 nucleotide binding; GO:0004638 phosphoribosylaminoimidazole carboxylase activity; GO:0097159 organic cyclic compound binding; GO:1901363 heterocyclic compound binding; GO:0032549 ribonucleoside binding; GO:0097367 carbohydrate derivative bin…	K11808	ADE2; phosphoribosylaminoimidazole carboxylase [EC:4.1.1.21]	sly01110 Biosynthesis of secondary metabolites - Solanum lycopersicum (tomato); sly00230 Purine metabolism - Solanum lycopersicum (tomato); sly01100 Metabolic pathways - Solanum lycopersicum (tomato);
PGSC0003DMP400001921	PGSC0003DMT400002642	ATP synthase subunit beta, chloroplastic-like [Gossypium hirsutum]	-	-	-	-	-	GO:0009116 nucleoside metabolic process; GO:0042278 purine nucleoside metabolic process; GO:0009167 purine ribonucleoside monophosphate metabolic process; GO:0009117 nucleotide metabolic process; GO:0044699 single-organism process; GO:0046129 purine ribonucleoside biosynthetic process; GO:0009163 nucleoside biosynthetic process; GO:0009058 biosynthetic process; GO:0009156 ribonucleoside monophosp…	GO:0045261 proton-transporting ATP synthase complex, catalytic core F(1); GO:0016020 membrane; GO:0098796 membrane protein complex; GO:0044425 membrane part; GO:0044464 cell part; GO:0005622 intracellular; GO:0016469 proton-transporting two-sector ATPase complex; GO:0032991 macromolecular complex; GO:0033178 proton-transporting two-sector ATPase complex, catalytic domain; GO:0044424 intracellular…	GO:0042625 ATPase coupled ion transmembrane transporter activity; GO:1901265 nucleoside phosphate binding; GO:0015399 primary active transmembrane transporter activity; GO:0022892 substrate-specific transporter activity; GO:0016817 hydrolase activity, acting on acid anhydrides; GO:0044769 ATPase activity, coupled to transmembrane movement of ions, rotational mechanism; GO:0015077 monovalent inorg…
PGSC0003DMP400001956	PGSC0003DMT400002701	glucose-6-phosphate/phosphate translocator 1, chloroplastic [Solanum tuberosum]	-	-	down-	-	-	GO:0006810 transport; GO:0051179 localization; GO:0051234 establishment of localization;	GO:0031224 intrinsic component of membrane; GO:0016020 membrane; GO:0016021 integral component of membrane; GO:0044425 membrane part;	GO:0005215 transporter activity;	K15283
PGSC0003DMP400002002	PGSC0003DMT400002768	leucine-rich repeat extensin-like protein 4 [Solanum tuberosum]	-Up	-Up	-	-	-
PGSC0003DMP400002042	PGSC0003DMT400002820	chloroplastic lipocalin [Solanum lycopersicum]	-	-	-	-	-
PGSC0003DMP400002043	PGSC0003DMT400002822	electron transfer flavoprotein subunit alpha, mitochondrial [Solanum lycopersicum]	-Up	up-Up	up-	up-	-			GO:0097159 organic cyclic compound binding; GO:1901363 heterocyclic compound binding; GO:0009055 electron carrier activity; GO:1901265 nucleoside phosphate binding; GO:0050660 flavin adenine dinucleotide binding; GO:0005488 binding; GO:0043167 ion binding; GO:0043168 anion binding; GO:0000166 nucleotide binding; GO:0048037 cofactor binding; GO:0036094 small molecule binding; GO:0050662 coenzyme b…	K03522
PGSC0003DMP400002047	PGSC0003DMT400002828	DEAD-box ATP-dependent RNA helicase 37-like [Solanum tuberosum]	-	-	-	-	-			GO:0005524 ATP binding; GO:1901265 nucleoside phosphate binding; GO:0001882 nucleoside binding; GO:0043167 ion binding; GO:0000166 nucleotide binding; GO:0097159 organic cyclic compound binding; GO:1901363 heterocyclic compound binding; GO:0032549 ribonucleoside binding; GO:0097367 carbohydrate derivative binding; GO:0032553 ribonucleotide binding; GO:0005488 binding; GO:0003676 nucleic acid bind…	K11594
PGSC0003DMP400002075	PGSC0003DMT400002868	protoporphyrinogen oxidase, chloroplastic-like [Solanum tuberosum]	-	-	-	-	-	GO:0051188 cofactor biosynthetic process; GO:0018130 heterocycle biosynthetic process; GO:0006725 cellular aromatic compound metabolic process; GO:0055114 oxidation-reduction process; GO:0006779 porphyrin-containing compound biosynthetic process; GO:1901360 organic cyclic compound metabolic process; GO:0044699 single-organism process; GO:0006807 nitrogen compound metabolic process; GO:0009058 bio…		GO:0016627 oxidoreductase activity, acting on the CH-CH group of donors; GO:0016634 oxidoreductase activity, acting on the CH-CH group of donors, oxygen as acceptor; GO:0003824 catalytic activity; GO:0070818 protoporphyrinogen oxidase activity; GO:0004729 oxygen-dependent protoporphyrinogen oxidase activity; GO:0016491 oxidoreductase activity;	K00231	PPOX; protoporphyrinogen/coproporphyrinogen III oxidase [EC:1.3.3.4 1.3.3.15]	sly00860 Porphyrin and chlorophyll metabolism - Solanum lycopersicum (tomato); sly01110 Biosynthesis of secondary metabolites - Solanum lycopersicum (tomato); sly01100 Metabolic pathways - Solanum lycopersicum (tomato);
PGSC0003DMP400002084	PGSC0003DMT400002877	protein translocase subunit SECA1, chloroplastic [Solanum tuberosum]	-	down-Down	down-	-	-	GO:0046907 intracellular transport; GO:0017038 protein import; GO:0044699 single-organism process; GO:0071702 organic substance transport; GO:0015031 protein transport; GO:0051234 establishment of localization; GO:0051641 cellular localization; GO:0006810 transport; GO:0045184 establishment of protein localization; GO:0006605 protein targeting; GO:0070727 cellular macromolecule localization; GO:0…	GO:0016020 membrane;	GO:0005524 ATP binding; GO:1901265 nucleoside phosphate binding; GO:0001882 nucleoside binding; GO:0043167 ion binding; GO:0000166 nucleotide binding; GO:0097159 organic cyclic compound binding; GO:1901363 heterocyclic compound binding; GO:0032549 ribonucleoside binding; GO:0097367 carbohydrate derivative binding; GO:0032553 ribonucleotide binding; GO:0005488 binding; GO:0032550 purine ribonucleo…	K03070	secA; preprotein translocase subunit SecA	sly03060 Protein export - Solanum lycopersicum (tomato);
PGSC0003DMP400002124	PGSC0003DMT400002933	ruBisCO large subunit-binding protein subunit alpha [Solanum tuberosum]	up-	-	-	-	-	GO:0006457 protein folding; GO:0009987 cellular process; GO:0042026 protein refolding;	GO:0044424 intracellular part; GO:0005623 cell; GO:0044464 cell part; GO:0005622 intracellular; GO:0005737 cytoplasm;	GO:0005524 ATP binding; GO:1901265 nucleoside phosphate binding; GO:0001882 nucleoside binding; GO:0043167 ion binding; GO:0000166 nucleotide binding; GO:0097159 organic cyclic compound binding; GO:1901363 heterocyclic compound binding; GO:0032549 ribonucleoside binding; GO:0097367 carbohydrate derivative binding; GO:0032553 ribonucleotide binding; GO:0005488 binding; GO:0032550 purine ribonucleo…
PGSC0003DMP400002125	PGSC0003DMT400002934	allene oxide synthase, chloroplastic [Solanum tuberosum]	-Up	-Up	-	-	-	GO:0044699 single-organism process; GO:0008152 metabolic process; GO:0055114 oxidation-reduction process; GO:0044710 single-organism metabolic process;		GO:0097159 organic cyclic compound binding; GO:1901363 heterocyclic compound binding; GO:0020037 heme binding; GO:0005506 iron ion binding; GO:0046914 transition metal ion binding; GO:0003824 catalytic activity; GO:0005488 binding; GO:0043167 ion binding; GO:0043169 cation binding; GO:0046872 metal ion binding; GO:0016705 oxidoreductase activity, acting on paired donors, with incorporation or red…	K01723	AOS; hydroperoxide dehydratase [EC:4.2.1.92]	sly01110 Biosynthesis of secondary metabolites - Solanum lycopersicum (tomato); sly00592 alpha-Linolenic acid metabolism - Solanum lycopersicum (tomato); sly01100 Metabolic pathways - Solanum lycopersicum (tomato);
PGSC0003DMP400002175	PGSC0003DMT400003012	pumilio homolog 24 [Solanum tuberosum]	-	-	down-	-	up-			GO:0097159 organic cyclic compound binding; GO:1901363 heterocyclic compound binding; GO:0003723 RNA binding; GO:0005488 binding; GO:0003676 nucleic acid binding;	K14844
PGSC0003DMP400002176	PGSC0003DMT400003013	nucleolin 1 [Solanum tuberosum]	-	up-	up-	up-	up-			GO:0097159 organic cyclic compound binding; GO:1901363 heterocyclic compound binding; GO:1901265 nucleoside phosphate binding; GO:0005488 binding; GO:0003676 nucleic acid binding; GO:0000166 nucleotide binding; GO:0036094 small molecule binding;	K11294
PGSC0003DMP400002198	PGSC0003DMT400003038	uncharacterized protein LOC102593130 [Solanum tuberosum]	-Down	down-	down-	-	-
PGSC0003DMP400002199	PGSC0003DMT400003039	short-chain-enoyl-CoA hydratase [Solanum tuberosum]	-	-	-	-	-	GO:0008152 metabolic process;		GO:0003824 catalytic activity;
PGSC0003DMP400002237	PGSC0003DMT400003105	nuclear export mediator factor NEMF [Solanum tuberosum]	-	-	-	-	-			GO:0097159 organic cyclic compound binding; GO:1901363 heterocyclic compound binding; GO:0046914 transition metal ion binding; GO:0005488 binding; GO:0003676 nucleic acid binding; GO:0043167 ion binding; GO:0046872 metal ion binding; GO:0043169 cation binding; GO:0008270 zinc ion binding;
PGSC0003DMP400002262	PGSC0003DMT400003152	adenylate kinase 4 [Solanum tuberosum]	-	up-	up-	-	-	GO:0008152 metabolic process; GO:0006725 cellular aromatic compound metabolic process; GO:0046483 heterocycle metabolic process; GO:0006139 nucleobase-containing compound metabolic process; GO:1901360 organic cyclic compound metabolic process; GO:0006807 nitrogen compound metabolic process; GO:0034641 cellular nitrogen compound metabolic process; GO:0044238 primary metabolic process; GO:0009987 c…		GO:0005524 ATP binding; GO:1901265 nucleoside phosphate binding; GO:0004017 adenylate kinase activity; GO:0019205 nucleobase-containing compound kinase activity; GO:0001882 nucleoside binding; GO:0043167 ion binding; GO:0000166 nucleotide binding; GO:0019201 nucleotide kinase activity; GO:0016776 phosphotransferase activity, phosphate group as acceptor; GO:0097159 organic cyclic compound binding;…	K00939	adk; adenylate kinase [EC:2.7.4.3]	sly01110 Biosynthesis of secondary metabolites - Solanum lycopersicum (tomato); sly00230 Purine metabolism - Solanum lycopersicum (tomato); sly00730 Thiamine metabolism - Solanum lycopersicum (tomato); sly01100 Metabolic pathways - Solanum lycopersicum (tomato);
PGSC0003DMP400002269	PGSC0003DMT400003166	DNA-damage-repair/toleration protein DRT100-like [Solanum tuberosum]	-	-	-	-	-			GO:0005515 protein binding; GO:0005488 binding;
PGSC0003DMP400002319	PGSC0003DMT400003262	NADH dehydrogenase [ubiquinone] flavoprotein 1, mitochondrial-like [Solanum tuberosum]	-	down-	down-	down-	-	GO:0044699 single-organism process; GO:0008152 metabolic process; GO:0055114 oxidation-reduction process; GO:0044710 single-organism metabolic process;		GO:0016651 oxidoreductase activity, acting on NAD(P)H; GO:1901265 nucleoside phosphate binding; GO:0043167 ion binding; GO:0050136 NADH dehydrogenase (quinone) activity; GO:0000166 nucleotide binding; GO:0051539 4 iron, 4 sulfur cluster binding; GO:0048037 cofactor binding; GO:0016655 oxidoreductase activity, acting on NAD(P)H, quinone or similar compound as acceptor; GO:0008137 NADH dehydrogenas…	K03942	NDUFV1; NADH dehydrogenase (ubiquinone) flavoprotein 1 [EC:1.6.5.3 1.6.99.3]	sly00190 Oxidative phosphorylation - Solanum lycopersicum (tomato); sly01100 Metabolic pathways - Solanum lycopersicum (tomato);
PGSC0003DMP400002323	PGSC0003DMT400003267	protein transport SEC13-like protein isoform X1 [Solanum tuberosum]	-	down-	-	-	-			GO:0005515 protein binding; GO:0005488 binding;	K14004	SEC13; protein transport protein SEC13	sly03013 RNA transport - Solanum lycopersicum (tomato); sly04141 Protein processing in endoplasmic reticulum - Solanum lycopersicum (tomato);
PGSC0003DMP400002358	PGSC0003DMT400003323	protein IQ-DOMAIN 31-like [Solanum tuberosum]	-	-	-	-	-			GO:0005515 protein binding; GO:0005488 binding;
PGSC0003DMP400002372	PGSC0003DMT400003339	cullin-3A-like isoform X2 [Solanum tuberosum]	-	down-	down-	down-	-	GO:0043632 modification-dependent macromolecule catabolic process; GO:0044265 cellular macromolecule catabolic process; GO:0051603 proteolysis involved in cellular protein catabolic process; GO:0044257 cellular protein catabolic process; GO:0019941 modification-dependent protein catabolic process; GO:0044267 cellular protein metabolic process; GO:0006511 ubiquitin-dependent protein catabolic proc…		GO:0005515 protein binding; GO:0031625 ubiquitin protein ligase binding; GO:0044389 ubiquitin-like protein ligase binding; GO:0005488 binding; GO:0019899 enzyme binding;	K03869	CUL3; cullin 3	sly04120 Ubiquitin mediated proteolysis - Solanum lycopersicum (tomato);
PGSC0003DMP400002384	PGSC0003DMT400003356	granule-bound starch synthase 2, chloroplastic/amyloplastic precursor [Solanum tuberosum]	-	-	-	-	-			GO:0016758 transferase activity, transferring hexosyl groups; GO:0003824 catalytic activity; GO:0035251 UDP-glucosyltransferase activity; GO:0008194 UDP-glycosyltransferase activity; GO:0046527 glucosyltransferase activity; GO:0004373 glycogen (starch) synthase activity; GO:0016757 transferase activity, transferring glycosyl groups; GO:0016740 transferase activity;	K00703	glgA; starch synthase [EC:2.4.1.21]	sly01110 Biosynthesis of secondary metabolites - Solanum lycopersicum (tomato); sly00500 Starch and sucrose metabolism - Solanum lycopersicum (tomato); sly01100 Metabolic pathways - Solanum lycopersicum (tomato);
PGSC0003DMP400002445	PGSC0003DMT400003437	probable mitochondrial-processing peptidase subunit beta-like isoform X1 [Solanum tuberosum]	-	-	-	-	-	GO:0006508 proteolysis; GO:0008152 metabolic process; GO:0043170 macromolecule metabolic process; GO:0019538 protein metabolic process; GO:0044238 primary metabolic process; GO:0071704 organic substance metabolic process;		GO:0004175 endopeptidase activity; GO:0004222 metalloendopeptidase activity; GO:0008233 peptidase activity; GO:0003824 catalytic activity; GO:0005488 binding; GO:0043167 ion binding; GO:0070011 peptidase activity, acting on L-amino acid peptides; GO:0043169 cation binding; GO:0046872 metal ion binding; GO:0008237 metallopeptidase activity; GO:0016787 hydrolase activity;
PGSC0003DMP400002461	PGSC0003DMT400003458	eukaryotic translation initiation factor 3 subunit M-like isoform X1 [Solanum tuberosum]	up-	up-	-	-	-		GO:0044464 cell part; GO:0005622 intracellular; GO:0005737 cytoplasm; GO:0032991 macromolecular complex; GO:0044424 intracellular part; GO:0043234 protein complex; GO:0005623 cell; GO:0044444 cytoplasmic part; GO:0005852 eukaryotic translation initiation factor 3 complex;	GO:0097159 organic cyclic compound binding; GO:1901363 heterocyclic compound binding; GO:0003723 RNA binding; GO:0008135 translation factor activity, RNA binding; GO:0005488 binding; GO:0003676 nucleic acid binding; GO:0003743 translation initiation factor activity; GO:0005515 protein binding;	K15030
PGSC0003DMP400002487	PGSC0003DMT400003490	auxin transport protein BIG [Solanum tuberosum]	-	down-	down-	-	-			GO:0043169 cation binding; GO:0046872 metal ion binding; GO:0008270 zinc ion binding; GO:0046914 transition metal ion binding; GO:0005488 binding; GO:0043167 ion binding;	K10691
PGSC0003DMP400002519	PGSC0003DMT400003529	protein CREG1 [Solanum tuberosum]	-	-	-	-	-	GO:0044699 single-organism process; GO:0008152 metabolic process; GO:0055114 oxidation-reduction process; GO:0044710 single-organism metabolic process;		GO:0097159 organic cyclic compound binding; GO:1901363 heterocyclic compound binding; GO:0097367 carbohydrate derivative binding; GO:1901265 nucleoside phosphate binding; GO:0003824 catalytic activity; GO:0032553 ribonucleotide binding; GO:0005488 binding; GO:0043167 ion binding; GO:0043168 anion binding; GO:0000166 nucleotide binding; GO:0010181 FMN binding; GO:0048037 cofactor binding; GO:00164…
PGSC0003DMP400002523	PGSC0003DMT400003533	alpha-mannosidase 2 [Solanum tuberosum]	-	-	-	-	-	GO:0044723 single-organism carbohydrate metabolic process; GO:0008152 metabolic process; GO:0044710 single-organism metabolic process; GO:0044281 small molecule metabolic process; GO:0005996 monosaccharide metabolic process; GO:0006013 mannose metabolic process; GO:0044699 single-organism process; GO:0005975 carbohydrate metabolic process; GO:0044238 primary metabolic process; GO:0019318 hexose m…		GO:0015923 mannosidase activity; GO:0046914 transition metal ion binding; GO:0003824 catalytic activity; GO:0005488 binding; GO:0043167 ion binding; GO:0004559 alpha-mannosidase activity; GO:0016798 hydrolase activity, acting on glycosyl bonds; GO:0043169 cation binding; GO:0046872 metal ion binding; GO:0004553 hydrolase activity, hydrolyzing O-glycosyl compounds; GO:0030246 carbohydrate binding;…	K01231	MAN2; alpha-mannosidase II [EC:3.2.1.114]	sly00510 N-Glycan biosynthesis - Solanum lycopersicum (tomato); sly01100 Metabolic pathways - Solanum lycopersicum (tomato);
PGSC0003DMP400002591	PGSC0003DMT400003630	uncharacterized protein At5g39570 [Solanum tuberosum]	up-	up-	up-	up-	-
PGSC0003DMP400002601	PGSC0003DMT400003642	lamin-like protein [Solanum tuberosum]	-Up	-Up	-	-	-			GO:0009055 electron carrier activity;
PGSC0003DMP400002604	PGSC0003DMT400003646	probable ubiquitin conjugation factor E4 [Solanum tuberosum]	-	-	-	-	-	GO:0043632 modification-dependent macromolecule catabolic process; GO:0044265 cellular macromolecule catabolic process; GO:0051603 proteolysis involved in cellular protein catabolic process; GO:0044257 cellular protein catabolic process; GO:0016567 protein ubiquitination; GO:0019941 modification-dependent protein catabolic process; GO:0044267 cellular protein metabolic process; GO:0006511 ubiquit…	GO:1902494 catalytic complex; GO:0044464 cell part; GO:0005622 intracellular; GO:0032991 macromolecular complex; GO:0044424 intracellular part; GO:1990234 transferase complex; GO:0000151 ubiquitin ligase complex; GO:0005623 cell;	GO:0034450 ubiquitin-ubiquitin ligase activity; GO:0061630 ubiquitin protein ligase activity; GO:0061659 ubiquitin-like protein ligase activity; GO:0019787 ubiquitin-like protein transferase activity; GO:0003824 catalytic activity; GO:0016740 transferase activity; GO:0004842 ubiquitin-protein transferase activity;	K10597	UBE4B; ubiquitin conjugation factor E4 B [EC:2.3.2.27]	sly04141 Protein processing in endoplasmic reticulum - Solanum lycopersicum (tomato); sly04120 Ubiquitin mediated proteolysis - Solanum lycopersicum (tomato);
PGSC0003DMP400002610	PGSC0003DMT400003652	chaperone protein ClpB3, chloroplastic [Solanum tuberosum]	-	-	-	-	-	GO:0008152 metabolic process; GO:0006950 response to stress; GO:0009408 response to heat; GO:0009628 response to abiotic stimulus; GO:0009266 response to temperature stimulus; GO:0010467 gene expression; GO:0006508 proteolysis; GO:0016485 protein processing; GO:0043170 macromolecule metabolic process; GO:0019538 protein metabolic process; GO:0050896 response to stimulus; GO:0051604 protein matura…	GO:0044424 intracellular part; GO:0005623 cell; GO:0044464 cell part; GO:0005622 intracellular; GO:0005737 cytoplasm;	GO:0005524 ATP binding; GO:1901265 nucleoside phosphate binding; GO:0001882 nucleoside binding; GO:0043167 ion binding; GO:0000166 nucleotide binding; GO:0097159 organic cyclic compound binding; GO:1901363 heterocyclic compound binding; GO:0032549 ribonucleoside binding; GO:0097367 carbohydrate derivative binding; GO:0032553 ribonucleotide binding; GO:0005488 binding; GO:0032550 purine ribonucleo…	K03695
PGSC0003DMP400002659	PGSC0003DMT400003724	probable tRNA (guanine(26)-N(2))-dimethyltransferase 1 isoform X1 [Solanum tuberosum]	-	-	-	-	up-	GO:0006396 RNA processing; GO:0034470 ncRNA processing; GO:0006725 cellular aromatic compound metabolic process; GO:1901360 organic cyclic compound metabolic process; GO:0006807 nitrogen compound metabolic process; GO:0044238 primary metabolic process; GO:0044237 cellular metabolic process; GO:0071704 organic substance metabolic process; GO:0016070 RNA metabolic process; GO:0008152 metabolic proc…		GO:0097159 organic cyclic compound binding; GO:1901363 heterocyclic compound binding; GO:0003723 RNA binding; GO:0008757 S-adenosylmethionine-dependent methyltransferase activity; GO:0008168 methyltransferase activity; GO:0008173 RNA methyltransferase activity; GO:0003824 catalytic activity; GO:0005488 binding; GO:0016423 tRNA (guanine) methyltransferase activity; GO:0003676 nucleic acid binding;…	K00555
PGSC0003DMP400002673	PGSC0003DMT400003739	kanadaptin [Solanum tuberosum]	-	-	-	-	-			GO:0005515 protein binding; GO:0005488 binding;
PGSC0003DMP400002692	PGSC0003DMT400003773	pathogenesis-related protein STH-2-like [Solanum tuberosum]	-Up	up-	up-	-	-	GO:0006952 defense response; GO:0050896 response to stimulus; GO:0006950 response to stress; GO:0009607 response to biotic stimulus;
PGSC0003DMP400002693	PGSC0003DMT400003774	pathogenesis-related protein STH-2-like [Solanum tuberosum]	-Up	up-Up	up-	up-	-	GO:0006952 defense response; GO:0050896 response to stimulus; GO:0006950 response to stress; GO:0009607 response to biotic stimulus;
PGSC0003DMP400002694	PGSC0003DMT400003777	28 kDa ribonucleoprotein, chloroplastic [Solanum tuberosum]	-	up-	up-	up-Up	down-	GO:0006952 defense response; GO:0050896 response to stimulus; GO:0006950 response to stress; GO:0009607 response to biotic stimulus;		GO:0097159 organic cyclic compound binding; GO:1901363 heterocyclic compound binding; GO:1901265 nucleoside phosphate binding; GO:0005488 binding; GO:0003676 nucleic acid binding; GO:0000166 nucleotide binding; GO:0036094 small molecule binding;
PGSC0003DMP400002753	PGSC0003DMT400003869	phosphoserine aminotransferase 2, chloroplastic [Solanum tuberosum]	-	-	-	-	-	GO:0008652 cellular amino acid biosynthetic process; GO:0016053 organic acid biosynthetic process; GO:0044711 single-organism biosynthetic process; GO:0044281 small molecule metabolic process; GO:0044763 single-organism cellular process; GO:0006807 nitrogen compound metabolic process; GO:0044699 single-organism process; GO:0009058 biosynthetic process; GO:1901605 alpha-amino acid metabolic proces…		GO:0016769 transferase activity, transferring nitrogenous groups; GO:0004648 O-phospho-L-serine:2-oxoglutarate aminotransferase activity; GO:0008483 transaminase activity; GO:0003824 catalytic activity; GO:0016740 transferase activity;	K00831	serC; phosphoserine aminotransferase [EC:2.6.1.52]	sly00260 Glycine, serine and threonine metabolism - Solanum lycopersicum (tomato); sly01200 Carbon metabolism - Solanum lycopersicum (tomato); sly00750 Vitamin B6 metabolism - Solanum lycopersicum (tomato); sly01230 Biosynthesis of amino acids - Solanum lycopersicum (tomato); sly01100 Metabolic pathways - Solanum lycopersicum (tomato);
PGSC0003DMP400002754	PGSC0003DMT400003870	isocitrate dehydrogenase [NAD] regulatory subunit 1, mitochondrial-like [Solanum tuberosum]	-	-	-	-	-	GO:0072350 tricarboxylic acid metabolic process; GO:0055114 oxidation-reduction process; GO:0044281 small molecule metabolic process; GO:0044763 single-organism cellular process; GO:0006099 tricarboxylic acid cycle; GO:0044699 single-organism process; GO:0044238 primary metabolic process; GO:0045333 cellular respiration; GO:0044237 cellular metabolic process; GO:0071704 organic substance metaboli…		GO:0004448 isocitrate dehydrogenase activity; GO:0016614 oxidoreductase activity, acting on CH-OH group of donors; GO:0016616 oxidoreductase activity, acting on the CH-OH group of donors, NAD or NADP as acceptor; GO:0004449 isocitrate dehydrogenase (NAD+) activity; GO:0003824 catalytic activity; GO:0016491 oxidoreductase activity;	K00030	IDH3; isocitrate dehydrogenase (NAD+) [EC:1.1.1.41]	sly01110 Biosynthesis of secondary metabolites - Solanum lycopersicum (tomato); sly01210 2-Oxocarboxylic acid metabolism - Solanum lycopersicum (tomato); sly01200 Carbon metabolism - Solanum lycopersicum (tomato); sly01230 Biosynthesis of amino acids - Solanum lycopersicum (tomato); sly01100 Metabolic pathways - Solanum lycopersicum (tomato); sly00020 Citrate cycle (TCA cycle) - Solanum lycopersi…
PGSC0003DMP400002757	PGSC0003DMT400003877	acidic endochitinase pcht28 precursor [Solanum tuberosum]	-	up-	up-	up-	down-	GO:1901071 glucosamine-containing compound metabolic process; GO:0006030 chitin metabolic process; GO:0044036 cell wall macromolecule metabolic process; GO:0006026 aminoglycan catabolic process; GO:1901136 carbohydrate derivative catabolic process; GO:0006807 nitrogen compound metabolic process; GO:0006032 chitin catabolic process; GO:0005975 carbohydrate metabolic process; GO:0044238 primary met…		GO:0004553 hydrolase activity, hydrolyzing O-glycosyl compounds; GO:0016787 hydrolase activity; GO:0004568 chitinase activity; GO:0003824 catalytic activity; GO:0016798 hydrolase activity, acting on glycosyl bonds;	K20547	CHIB; basic endochitinase B [EC:3.2.1.14]	sly04016 MAPK signaling pathway - plant - Solanum lycopersicum (tomato); sly01100 Metabolic pathways - Solanum lycopersicum (tomato); sly00520 Amino sugar and nucleotide sugar metabolism - Solanum lycopersicum (tomato);
PGSC0003DMP400002798	PGSC0003DMT400003929	uncharacterized protein LOC102585544 [Solanum tuberosum]	-	-	-	-	-
PGSC0003DMP400002801	PGSC0003DMT400003934	pathogenesis-related protein STH-2 [Solanum tuberosum]	-	up-	up-	-	down-	GO:0006952 defense response; GO:0050896 response to stimulus; GO:0006950 response to stress; GO:0009607 response to biotic stimulus;
PGSC0003DMP400002803	PGSC0003DMT400003936	pathogenesis-related protein STH-2 [Solanum tuberosum]	-Up	up-Up	up-Up	-Up	down-	GO:0006952 defense response; GO:0050896 response to stimulus; GO:0006950 response to stress; GO:0009607 response to biotic stimulus;
PGSC0003DMP400002824	PGSC0003DMT400003959	haloacid dehalogenase-like hydrolase domain-containing protein At2g33255 isoform X1 [Solanum tuberosum]	-Up	-	-	-	-	GO:0008152 metabolic process;		GO:0016787 hydrolase activity; GO:0003824 catalytic activity;
PGSC0003DMP400002845	PGSC0003DMT400003986	catalase isozyme 2 [Solanum tuberosum]	-	-	-	-	-	GO:0008152 metabolic process; GO:0006950 response to stress; GO:0055114 oxidation-reduction process; GO:0044710 single-organism metabolic process; GO:0006979 response to oxidative stress; GO:0044699 single-organism process; GO:0050896 response to stimulus;		GO:0097159 organic cyclic compound binding; GO:1901363 heterocyclic compound binding; GO:0020037 heme binding; GO:0003824 catalytic activity; GO:0005488 binding; GO:0016209 antioxidant activity; GO:0004096 catalase activity; GO:0004601 peroxidase activity; GO:0046906 tetrapyrrole binding; GO:0016491 oxidoreductase activity; GO:0016684 oxidoreductase activity, acting on peroxide as acceptor;	K03781	katE; catalase [EC:1.11.1.6]	sly00380 Tryptophan metabolism - Solanum lycopersicum (tomato); sly01110 Biosynthesis of secondary metabolites - Solanum lycopersicum (tomato); sly00630 Glyoxylate and dicarboxylate metabolism - Solanum lycopersicum (tomato); sly04016 MAPK signaling pathway - plant - Solanum lycopersicum (tomato); sly01200 Carbon metabolism - Solanum lycopersicum (tomato); sly04146 Peroxisome - Solanum lycopersic…
PGSC0003DMP400002847	PGSC0003DMT400003988	ubiquitin domain-containing protein DSK2b-like isoform X1 [Solanum tuberosum]	-	up-	up-	up-	-			GO:0005515 protein binding; GO:0005488 binding;	K04523	UBQLN; ubiquilin	sly04141 Protein processing in endoplasmic reticulum - Solanum lycopersicum (tomato);
PGSC0003DMP400002853	PGSC0003DMT400003995	protein STRICTOSIDINE SYNTHASE-LIKE 6-like [Solanum tuberosum]	-	down-	-	-	-	GO:0009058 biosynthetic process; GO:0008152 metabolic process;		GO:0016844 strictosidine synthase activity; GO:0016829 lyase activity; GO:0016840 carbon-nitrogen lyase activity; GO:0016843 amine-lyase activity; GO:0003824 catalytic activity;
PGSC0003DMP400002881	PGSC0003DMT400004028	glycine-rich protein 2-like [Solanum tuberosum]	-	-	-	-	-	GO:0050794 regulation of cellular process; GO:0010468 regulation of gene expression; GO:0006355 regulation of transcription, DNA-templated; GO:0031326 regulation of cellular biosynthetic process; GO:0080090 regulation of primary metabolic process; GO:0060255 regulation of macromolecule metabolic process; GO:0019219 regulation of nucleobase-containing compound metabolic process; GO:0010556 regulat…		GO:0097159 organic cyclic compound binding; GO:1901363 heterocyclic compound binding; GO:0003677 DNA binding; GO:0005488 binding; GO:0003676 nucleic acid binding;
PGSC0003DMP400002882	PGSC0003DMT400004030	glycine-rich protein 2-like [Solanum tuberosum]	-	up-	-	-	-	GO:0050794 regulation of cellular process; GO:0010468 regulation of gene expression; GO:0006355 regulation of transcription, DNA-templated; GO:0031326 regulation of cellular biosynthetic process; GO:0080090 regulation of primary metabolic process; GO:0060255 regulation of macromolecule metabolic process; GO:0019219 regulation of nucleobase-containing compound metabolic process; GO:0010556 regulat…		GO:0097159 organic cyclic compound binding; GO:1901363 heterocyclic compound binding; GO:0003677 DNA binding; GO:0046914 transition metal ion binding; GO:0005488 binding; GO:0043167 ion binding; GO:0003676 nucleic acid binding; GO:0046872 metal ion binding; GO:0043169 cation binding; GO:0008270 zinc ion binding;
PGSC0003DMP400002888	PGSC0003DMT400004041	triosephosphate isomerase, chloroplastic [Solanum tuberosum]	-	-	-	-	-	GO:0006757 ATP generation from ADP; GO:0009116 nucleoside metabolic process; GO:0042278 purine nucleoside metabolic process; GO:0006165 nucleoside diphosphate phosphorylation; GO:0046031 ADP metabolic process; GO:0019362 pyridine nucleotide metabolic process; GO:0006096 glycolytic process; GO:0009167 purine ribonucleoside monophosphate metabolic process; GO:0009117 nucleotide metabolic process; G…		GO:0016853 isomerase activity; GO:0016860 intramolecular oxidoreductase activity; GO:0004807 triose-phosphate isomerase activity; GO:0003824 catalytic activity; GO:0016861 intramolecular oxidoreductase activity, interconverting aldoses and ketoses;	K01803	TPI; triosephosphate isomerase (TIM) [EC:5.3.1.1]	sly01110 Biosynthesis of secondary metabolites - Solanum lycopersicum (tomato); sly00562 Inositol phosphate metabolism - Solanum lycopersicum (tomato); sly01200 Carbon metabolism - Solanum lycopersicum (tomato); sly00710 Carbon fixation in photosynthetic organisms - Solanum lycopersicum (tomato); sly00010 Glycolysis / Gluconeogenesis - Solanum lycopersicum (tomato); sly01230 Biosynthesis of amino…
PGSC0003DMP400002932	PGSC0003DMT400004094	peptidyl-prolyl cis-trans isomerase Pin1-like [Solanum tuberosum]	-	up-	up-	up-	-			GO:0016853 isomerase activity; GO:0003824 catalytic activity;	K09578
PGSC0003DMP400002933	PGSC0003DMT400004095	amidophosphoribosyltransferase, chloroplastic-like [Solanum tuberosum]	-	-	-	-	-	GO:0046148 pigment biosynthetic process; GO:0009116 nucleoside metabolic process; GO:0006725 cellular aromatic compound metabolic process; GO:0044699 single-organism process; GO:0009058 biosynthetic process; GO:1901566 organonitrogen compound biosynthetic process; GO:0044237 cellular metabolic process; GO:0071704 organic substance metabolic process; GO:0008152 metabolic process; GO:0046483 hetero…		GO:0016763 transferase activity, transferring pentosyl groups; GO:0016757 transferase activity, transferring glycosyl groups; GO:0004044 amidophosphoribosyltransferase activity; GO:0003824 catalytic activity; GO:0016740 transferase activity;	K00764	purF; amidophosphoribosyltransferase [EC:2.4.2.14]	sly01110 Biosynthesis of secondary metabolites - Solanum lycopersicum (tomato); sly00230 Purine metabolism - Solanum lycopersicum (tomato); sly00250 Alanine, aspartate and glutamate metabolism - Solanum lycopersicum (tomato); sly01100 Metabolic pathways - Solanum lycopersicum (tomato);
PGSC0003DMP400002952	PGSC0003DMT400004125	peptidyl-prolyl cis-trans isomerase-like [Solanum tuberosum]	-Up	-Up	-	up-	-	GO:0044267 cellular protein metabolic process; GO:0044238 primary metabolic process; GO:0018208 peptidyl-proline modification; GO:0000413 protein peptidyl-prolyl isomerization; GO:0044237 cellular metabolic process; GO:0071704 organic substance metabolic process; GO:0006457 protein folding; GO:0018193 peptidyl-amino acid modification; GO:0008152 metabolic process; GO:0044260 cellular macromolecul…		GO:0003755 peptidyl-prolyl cis-trans isomerase activity; GO:0016853 isomerase activity; GO:0003824 catalytic activity; GO:0016859 cis-trans isomerase activity;	K01802
PGSC0003DMP400002962	PGSC0003DMT400004142	uncharacterized protein LOC101257023 [Solanum lycopersicum]	-Up	-	-	-	up-			GO:0043169 cation binding; GO:0046872 metal ion binding; GO:0005509 calcium ion binding; GO:0005488 binding; GO:0043167 ion binding;
PGSC0003DMP400002966	PGSC0003DMT400004146	ribosome biogenesis protein WDR12 homolog [Solanum tuberosum]	-	-	-	-	-	GO:0044085 cellular component biogenesis; GO:0042254 ribosome biogenesis; GO:0022613 ribonucleoprotein complex biogenesis; GO:0071840 cellular component organization or biogenesis;		GO:0005515 protein binding; GO:0005488 binding;	K14863
PGSC0003DMP400002988	PGSC0003DMT400004180	NADP-dependent D-sorbitol-6-phosphate dehydrogenase-like [Solanum tuberosum]	-	-	-	-	-	GO:0044699 single-organism process; GO:0008152 metabolic process; GO:0055114 oxidation-reduction process; GO:0044710 single-organism metabolic process;		GO:0003824 catalytic activity; GO:0016491 oxidoreductase activity;	K00011	AKR1B; aldehyde reductase [EC:1.1.1.21]	sly00040 Pentose and glucuronate interconversions - Solanum lycopersicum (tomato); sly00561 Glycerolipid metabolism - Solanum lycopersicum (tomato); sly00052 Galactose metabolism - Solanum lycopersicum (tomato); sly00051 Fructose and mannose metabolism - Solanum lycopersicum (tomato); sly01100 Metabolic pathways - Solanum lycopersicum (tomato);
PGSC0003DMP400003002	PGSC0003DMT400004200	eukaryotic translation initiation factor 3 subunit B [Solanum tuberosum]	-	down-	down-	-	-	GO:0006518 peptide metabolic process; GO:0043043 peptide biosynthetic process; GO:0044267 cellular protein metabolic process; GO:0006807 nitrogen compound metabolic process; GO:0009058 biosynthetic process; GO:0043603 cellular amide metabolic process; GO:0044238 primary metabolic process; GO:1901566 organonitrogen compound biosynthetic process; GO:0044237 cellular metabolic process; GO:1901576 or…	GO:0044464 cell part; GO:0005622 intracellular; GO:0005737 cytoplasm; GO:0032991 macromolecular complex; GO:0044424 intracellular part; GO:0043234 protein complex; GO:0005623 cell; GO:0044444 cytoplasmic part; GO:0005852 eukaryotic translation initiation factor 3 complex;	GO:0097159 organic cyclic compound binding; GO:1901363 heterocyclic compound binding; GO:0003723 RNA binding; GO:0008135 translation factor activity, RNA binding; GO:1901265 nucleoside phosphate binding; GO:0031369 translation initiation factor binding; GO:0005488 binding; GO:0003676 nucleic acid binding; GO:0003743 translation initiation factor activity; GO:0005515 protein binding; GO:0000166 nu…	K03253	EIF3B; translation initiation factor 3 subunit B	sly03013 RNA transport - Solanum lycopersicum (tomato);
PGSC0003DMP400003025	PGSC0003DMT400004236	protein TRIGALACTOSYLDIACYLGLYCEROL 4, chloroplastic [Solanum tuberosum]	-	-	-	-	-
PGSC0003DMP400003080	PGSC0003DMT400004319	dynamin-related protein 1E [Solanum tuberosum]	-	-	-	-	-			GO:1901265 nucleoside phosphate binding; GO:0001882 nucleoside binding; GO:0043167 ion binding; GO:0016817 hydrolase activity, acting on acid anhydrides; GO:0016787 hydrolase activity; GO:0000166 nucleotide binding; GO:0017111 nucleoside-triphosphatase activity; GO:0097159 organic cyclic compound binding; GO:1901363 heterocyclic compound binding; GO:0032549 ribonucleoside binding; GO:0097367 carb…
PGSC0003DMP400003083	PGSC0003DMT400004322	ras-related protein RABH1b [Solanum tuberosum]	-	-	-	-	-	GO:0050794 regulation of cellular process; GO:0044700 single organism signaling; GO:0051716 cellular response to stimulus; GO:0007165 signal transduction; GO:0050789 regulation of biological process; GO:0007154 cell communication; GO:0035556 intracellular signal transduction; GO:0044699 single-organism process; GO:0007264 small GTPase mediated signal transduction; GO:0023052 signaling; GO:0050896…		GO:1901265 nucleoside phosphate binding; GO:0001882 nucleoside binding; GO:0043167 ion binding; GO:0000166 nucleotide binding; GO:0097159 organic cyclic compound binding; GO:1901363 heterocyclic compound binding; GO:0032549 ribonucleoside binding; GO:0097367 carbohydrate derivative binding; GO:0032553 ribonucleotide binding; GO:0005488 binding; GO:0032550 purine ribonucleoside binding; GO:0043168…	K07893
PGSC0003DMP400003085	PGSC0003DMT400004324	10 kDa chaperonin [Solanum tuberosum]	-	-	-	-	-	GO:0006457 protein folding; GO:0009987 cellular process;	GO:0044424 intracellular part; GO:0005623 cell; GO:0044464 cell part; GO:0005622 intracellular; GO:0005737 cytoplasm;		K04078
PGSC0003DMP400003095	PGSC0003DMT400004340	eukaryotic translation initiation factor 4G [Solanum tuberosum]	-	-	-	up-	-			GO:0097159 organic cyclic compound binding; GO:1901363 heterocyclic compound binding; GO:0003723 RNA binding; GO:0005515 protein binding; GO:0005488 binding; GO:0003676 nucleic acid binding;	K03260	EIF4G; translation initiation factor 4G	sly03013 RNA transport - Solanum lycopersicum (tomato);
PGSC0003DMP400003107	PGSC0003DMT400004360	L-ascorbate peroxidase, cytosolic isoform X1 [Solanum tuberosum]	-	down-	-	-	-	GO:0008152 metabolic process; GO:0006950 response to stress; GO:0055114 oxidation-reduction process; GO:0044710 single-organism metabolic process; GO:0006979 response to oxidative stress; GO:0044699 single-organism process; GO:0050896 response to stimulus;		GO:0097159 organic cyclic compound binding; GO:1901363 heterocyclic compound binding; GO:0020037 heme binding; GO:0003824 catalytic activity; GO:0005488 binding; GO:0016209 antioxidant activity; GO:0004601 peroxidase activity; GO:0046906 tetrapyrrole binding; GO:0016491 oxidoreductase activity; GO:0016684 oxidoreductase activity, acting on peroxide as acceptor;	K00434	E1.11.1.11; L-ascorbate peroxidase [EC:1.11.1.11]	sly00053 Ascorbate and aldarate metabolism - Solanum lycopersicum (tomato); sly00480 Glutathione metabolism - Solanum lycopersicum (tomato);
PGSC0003DMP400003110	PGSC0003DMT400004363	probable LRR receptor-like serine/threonine-protein kinase At1g67720 [Solanum tuberosum]	-	up-	-	-	-	GO:0016310 phosphorylation; GO:0044267 cellular protein metabolic process; GO:0044238 primary metabolic process; GO:0044237 cellular metabolic process; GO:0006796 phosphate-containing compound metabolic process; GO:0071704 organic substance metabolic process; GO:0008152 metabolic process; GO:0006468 protein phosphorylation; GO:0006793 phosphorus metabolic process; GO:0044260 cellular macromolecul…		GO:0005524 ATP binding; GO:1901265 nucleoside phosphate binding; GO:0016773 phosphotransferase activity, alcohol group as acceptor; GO:0001882 nucleoside binding; GO:0043167 ion binding; GO:0005515 protein binding; GO:0004672 protein kinase activity; GO:0000166 nucleotide binding; GO:0097159 organic cyclic compound binding; GO:1901363 heterocyclic compound binding; GO:0032549 ribonucleoside bindi…
PGSC0003DMP400003131	PGSC0003DMT400004391	50S ribosomal protein L5, chloroplastic [Solanum tuberosum]	-	-	-	-	-	GO:0006518 peptide metabolic process; GO:0043043 peptide biosynthetic process; GO:0044267 cellular protein metabolic process; GO:0006807 nitrogen compound metabolic process; GO:0009058 biosynthetic process; GO:0043603 cellular amide metabolic process; GO:0044238 primary metabolic process; GO:1901566 organonitrogen compound biosynthetic process; GO:1901576 organic substance biosynthetic process; G…	GO:0005840 ribosome; GO:0043226 organelle; GO:0043229 intracellular organelle; GO:0043232 intracellular non-membrane-bounded organelle; GO:0044464 cell part; GO:0005622 intracellular; GO:0005737 cytoplasm; GO:0032991 macromolecular complex; GO:0044424 intracellular part; GO:1990904 ribonucleoprotein complex; GO:0005623 cell; GO:0030529 intracellular ribonucleoprotein complex; GO:0044444 cytoplasm…	GO:0003735 structural constituent of ribosome; GO:0005198 structural molecule activity;	K02931	RP-L5; large subunit ribosomal protein L5	sly03010 Ribosome - Solanum lycopersicum (tomato);
PGSC0003DMP400003138	PGSC0003DMT400004400	serine carboxypeptidase-like 50 [Solanum tuberosum]	-	-	-	-	-	GO:0006508 proteolysis; GO:0008152 metabolic process; GO:0043170 macromolecule metabolic process; GO:0019538 protein metabolic process; GO:0044238 primary metabolic process; GO:0071704 organic substance metabolic process;		GO:0004180 carboxypeptidase activity; GO:0008233 peptidase activity; GO:0008238 exopeptidase activity; GO:0003824 catalytic activity; GO:0017171 serine hydrolase activity; GO:0008236 serine-type peptidase activity; GO:0070011 peptidase activity, acting on L-amino acid peptides; GO:0016787 hydrolase activity; GO:0004185 serine-type carboxypeptidase activity; GO:0070008 serine-type exopeptidase act…	K09645
PGSC0003DMP400003222	PGSC0003DMT400004532	phosphoribosylaminoimidazole-succinocarboxamide synthase, chloroplastic [Solanum tuberosum]	-	-	-	up-	up-	GO:0009165 nucleotide biosynthetic process; GO:0006725 cellular aromatic compound metabolic process; GO:0009117 nucleotide metabolic process; GO:0044699 single-organism process; GO:0009058 biosynthetic process; GO:1901566 organonitrogen compound biosynthetic process; GO:0044237 cellular metabolic process; GO:0006796 phosphate-containing compound metabolic process; GO:0071704 organic substance met…		GO:0005524 ATP binding; GO:1901265 nucleoside phosphate binding; GO:0016874 ligase activity; GO:0001882 nucleoside binding; GO:0043167 ion binding; GO:0000166 nucleotide binding; GO:0016881 acid-amino acid ligase activity; GO:0016879 ligase activity, forming carbon-nitrogen bonds; GO:0097159 organic cyclic compound binding; GO:1901363 heterocyclic compound binding; GO:0032549 ribonucleoside bindi…	K01923	purC; phosphoribosylaminoimidazole-succinocarboxamide synthase [EC:6.3.2.6]	sly01110 Biosynthesis of secondary metabolites - Solanum lycopersicum (tomato); sly00230 Purine metabolism - Solanum lycopersicum (tomato); sly01100 Metabolic pathways - Solanum lycopersicum (tomato);
PGSC0003DMP400003233	PGSC0003DMT400004545	uncharacterized protein LOC102594590 [Solanum tuberosum]	-	-	-	-	-			GO:0043169 cation binding; GO:0046872 metal ion binding; GO:0005509 calcium ion binding; GO:0005488 binding; GO:0043167 ion binding;
PGSC0003DMP400003288	PGSC0003DMT400004628	protein NETWORKED 4A [Solanum tuberosum]	-	-	-	-	-			GO:0003779 actin binding; GO:0005515 protein binding; GO:0008092 cytoskeletal protein binding; GO:0005488 binding;
PGSC0003DMP400003357	PGSC0003DMT400004741	annexin D2-like [Solanum tuberosum]	-	-	-	-	-			GO:0005544 calcium-dependent phospholipid binding; GO:0005488 binding; GO:0005543 phospholipid binding; GO:0043167 ion binding; GO:0008289 lipid binding; GO:0043169 cation binding; GO:0046872 metal ion binding; GO:0043168 anion binding; GO:0005509 calcium ion binding;	K17095
PGSC0003DMP400003398	PGSC0003DMT400004793	MADS-box transcription factor 18-like [Solanum pennellii]	-	-	-	-	-
PGSC0003DMP400003406	PGSC0003DMT400004807	phosphoglucomutase isoform X2 [Solanum tuberosum]	-	up-	-	up-	up-	GO:0008152 metabolic process; GO:0005975 carbohydrate metabolic process; GO:0044238 primary metabolic process; GO:0071704 organic substance metabolic process;		GO:0016853 isomerase activity; GO:0003824 catalytic activity; GO:0016866 intramolecular transferase activity; GO:0016868 intramolecular transferase activity, phosphotransferases;
PGSC0003DMP400003422	PGSC0003DMT400004832	transcription factor BIM2-like isoform X2 [Solanum tuberosum]	-	-	-	-	-			GO:0005515 protein binding; GO:0005488 binding; GO:0046983 protein dimerization activity;
PGSC0003DMP400003423	PGSC0003DMT400004833	translin-associated protein X [Solanum tuberosum]	-	-	-	-	-			GO:0097159 organic cyclic compound binding; GO:1901363 heterocyclic compound binding; GO:0003677 DNA binding; GO:0043565 sequence-specific DNA binding; GO:0005488 binding; GO:0003676 nucleic acid binding;
PGSC0003DMP400003446	PGSC0003DMT400004861	6-phosphogluconate dehydrogenase, decarboxylating 3-like [Solanum tuberosum]	-	-	-	-	-	GO:0006739 NADP metabolic process; GO:0019362 pyridine nucleotide metabolic process; GO:0006725 cellular aromatic compound metabolic process; GO:0046496 nicotinamide nucleotide metabolic process; GO:0009117 nucleotide metabolic process; GO:0044699 single-organism process; GO:0072524 pyridine-containing compound metabolic process; GO:0044237 cellular metabolic process; GO:0006796 phosphate-contain…		GO:0016614 oxidoreductase activity, acting on CH-OH group of donors; GO:0016616 oxidoreductase activity, acting on the CH-OH group of donors, NAD or NADP as acceptor; GO:0004616 phosphogluconate dehydrogenase (decarboxylating) activity; GO:0003824 catalytic activity; GO:0016491 oxidoreductase activity;	K00033	PGD; 6-phosphogluconate dehydrogenase [EC:1.1.1.44 1.1.1.343]	sly01110 Biosynthesis of secondary metabolites - Solanum lycopersicum (tomato); sly01200 Carbon metabolism - Solanum lycopersicum (tomato); sly01100 Metabolic pathways - Solanum lycopersicum (tomato); sly00030 Pentose phosphate pathway - Solanum lycopersicum (tomato); sly00480 Glutathione metabolism - Solanum lycopersicum (tomato);
PGSC0003DMP400003459	PGSC0003DMT400004878	alpha-1,4-glucan-protein synthase [UDP-forming] 2 [Solanum tuberosum]	-	-	-	-	-	GO:0016051 carbohydrate biosynthetic process; GO:0044711 single-organism biosynthetic process; GO:0006073 cellular glucan metabolic process; GO:0000271 polysaccharide biosynthetic process; GO:0030243 cellulose metabolic process; GO:0044042 glucan metabolic process; GO:0044763 single-organism cellular process; GO:0044699 single-organism process; GO:0033692 cellular polysaccharide biosynthetic proc…		GO:0016853 isomerase activity; GO:0016866 intramolecular transferase activity; GO:0003824 catalytic activity;	K13379	RGP; reversibly glycosylated polypeptide / UDP-arabinopyranose mutase [EC:2.4.1.- 5.4.99.30]	sly00520 Amino sugar and nucleotide sugar metabolism - Solanum lycopersicum (tomato);
PGSC0003DMP400003461	PGSC0003DMT400004880	peptidyl-prolyl cis-trans isomerase E [Solanum tuberosum]	-	-	-	-	-			GO:0097159 organic cyclic compound binding; GO:1901363 heterocyclic compound binding; GO:0003723 RNA binding; GO:1901265 nucleoside phosphate binding; GO:0005488 binding; GO:0003676 nucleic acid binding; GO:0000166 nucleotide binding; GO:0036094 small molecule binding;
PGSC0003DMP400003503	PGSC0003DMT400004932	AP-4 complex subunit epsilon [Solanum tuberosum]	-	-	-	-	up-				K12400
PGSC0003DMP400003551	PGSC0003DMT400004997	nudix hydrolase 26, chloroplastic [Solanum tuberosum]	-	-	-	-	-			GO:0016787 hydrolase activity; GO:0003824 catalytic activity;
PGSC0003DMP400003553	PGSC0003DMT400005001	uricase-2 isozyme 1-like [Solanum tuberosum]	-	-	-	-	-				K00365	uaZ; urate oxidase [EC:1.7.3.3]	sly00230 Purine metabolism - Solanum lycopersicum (tomato); sly00232 Caffeine metabolism - Solanum lycopersicum (tomato); sly01100 Metabolic pathways - Solanum lycopersicum (tomato);
PGSC0003DMP400003565	PGSC0003DMT400005020	dnaJ protein homolog isoform X1 [Solanum pennellii]	-	-	-	-	-	GO:0006457 protein folding; GO:0050896 response to stimulus; GO:0006950 response to stress; GO:0009987 cellular process; GO:0009408 response to heat; GO:0009628 response to abiotic stimulus; GO:0009266 response to temperature stimulus;		GO:0005524 ATP binding; GO:0031072 heat shock protein binding; GO:1901265 nucleoside phosphate binding; GO:0001882 nucleoside binding; GO:0043167 ion binding; GO:0005515 protein binding; GO:0000166 nucleotide binding; GO:0097159 organic cyclic compound binding; GO:1901363 heterocyclic compound binding; GO:0032549 ribonucleoside binding; GO:0097367 carbohydrate derivative binding; GO:0032553 ribon…	K09503	DNAJA2; DnaJ homolog subfamily A member 2	sly04141 Protein processing in endoplasmic reticulum - Solanum lycopersicum (tomato);
PGSC0003DMP400003600	PGSC0003DMT400005078	inactive protein RESTRICTED TEV MOVEMENT 2 [Solanum tuberosum]	down-Up	-Up	-	-	-
PGSC0003DMP400003604	PGSC0003DMT400005083	3-methyl-2-oxobutanoate hydroxymethyltransferase 1, mitochondrial-like [Solanum tuberosum]	-	-	-	-	-	GO:0051188 cofactor biosynthetic process; GO:0009110 vitamin biosynthetic process; GO:0016053 organic acid biosynthetic process; GO:0042398 cellular modified amino acid biosynthetic process; GO:0044699 single-organism process; GO:0009058 biosynthetic process; GO:1901566 organonitrogen compound biosynthetic process; GO:0044237 cellular metabolic process; GO:0071704 organic substance metabolic proc…		GO:0003864 3-methyl-2-oxobutanoate hydroxymethyltransferase activity; GO:0016741 transferase activity, transferring one-carbon groups; GO:0016742 hydroxymethyl-, formyl- and related transferase activity; GO:0003824 catalytic activity; GO:0016740 transferase activity;	K00606	panB; 3-methyl-2-oxobutanoate hydroxymethyltransferase [EC:2.1.2.11]	sly01110 Biosynthesis of secondary metabolites - Solanum lycopersicum (tomato); sly00770 Pantothenate and CoA biosynthesis - Solanum lycopersicum (tomato); sly01100 Metabolic pathways - Solanum lycopersicum (tomato);
PGSC0003DMP400003613	PGSC0003DMT400005104	glutathione S-transferase L3-like [Solanum pennellii]	-Up	up-Up	up-	-	-			GO:0005515 protein binding; GO:0005488 binding;	K00799	GST; glutathione S-transferase [EC:2.5.1.18]	sly00480 Glutathione metabolism - Solanum lycopersicum (tomato);
PGSC0003DMP400003654	PGSC0003DMT400005163	phosphoenolpyruvate carboxykinase [ATP]-like [Solanum tuberosum]	-	-	-	-	down-	GO:0016051 carbohydrate biosynthetic process; GO:0019319 hexose biosynthetic process; GO:0044711 single-organism biosynthetic process; GO:0044281 small molecule metabolic process; GO:0044699 single-organism process; GO:0009058 biosynthetic process; GO:0046364 monosaccharide biosynthetic process; GO:0044238 primary metabolic process; GO:0005975 carbohydrate metabolic process; GO:1901576 organic su…		GO:0005524 ATP binding; GO:1901265 nucleoside phosphate binding; GO:0004611 phosphoenolpyruvate carboxykinase activity; GO:0001882 nucleoside binding; GO:0043167 ion binding; GO:0016829 lyase activity; GO:0000166 nucleotide binding; GO:0004612 phosphoenolpyruvate carboxykinase (ATP) activity; GO:0097159 organic cyclic compound binding; GO:1901363 heterocyclic compound binding; GO:0032549 ribonucl…	K01610	E4.1.1.49; phosphoenolpyruvate carboxykinase (ATP) [EC:4.1.1.49]	sly00620 Pyruvate metabolism - Solanum lycopersicum (tomato); sly01110 Biosynthesis of secondary metabolites - Solanum lycopersicum (tomato); sly01200 Carbon metabolism - Solanum lycopersicum (tomato); sly00710 Carbon fixation in photosynthetic organisms - Solanum lycopersicum (tomato); sly00010 Glycolysis / Gluconeogenesis - Solanum lycopersicum (tomato); sly01100 Metabolic pathways - Solanum ly…
PGSC0003DMP400003659	PGSC0003DMT400005180	protein ASPARTIC PROTEASE IN GUARD CELL 2-like [Solanum tuberosum]	-	-	-	-	-
PGSC0003DMP400003684	PGSC0003DMT400005236	hypersensitive-induced response protein 2 [Solanum tuberosum]	-	down-	down-	down-	-
PGSC0003DMP400003691	PGSC0003DMT400005245	mitochondrial outer membrane protein porin of 34 kDa-like [Solanum tuberosum]	-	-	-	-	-	GO:0006820 anion transport; GO:0006810 transport; GO:0055085 transmembrane transport; GO:0050789 regulation of biological process; GO:0032879 regulation of localization; GO:0051049 regulation of transport; GO:0006811 ion transport; GO:0044070 regulation of anion transport; GO:0043269 regulation of ion transport; GO:0051179 localization; GO:0065007 biological regulation; GO:0051234 establishment o…	GO:0016020 membrane; GO:0043229 intracellular organelle; GO:0019867 outer membrane; GO:0044429 mitochondrial part; GO:0098588 bounding membrane of organelle; GO:0031090 organelle membrane; GO:0005741 mitochondrial outer membrane; GO:0005737 cytoplasm; GO:0044446 intracellular organelle part; GO:0031967 organelle envelope; GO:0044424 intracellular part; GO:0005623 cell; GO:0044422 organelle part; …	GO:0015075 ion transmembrane transporter activity; GO:0022803 passive transmembrane transporter activity; GO:0005253 anion channel activity; GO:0022892 substrate-specific transporter activity; GO:0015267 channel activity; GO:0022891 substrate-specific transmembrane transporter activity; GO:0005244 voltage-gated ion channel activity; GO:0008308 voltage-gated anion channel activity; GO:0022838 subs…	K15040
PGSC0003DMP400003743	PGSC0003DMT400005343	pectinesterase-like [Solanum tuberosum]	-Up	-Up	-	-	-	GO:0071554 cell wall organization or biogenesis; GO:0016043 cellular component organization; GO:0071555 cell wall organization; GO:0045229 external encapsulating structure organization; GO:0009987 cellular process; GO:0071840 cellular component organization or biogenesis; GO:0042545 cell wall modification;	GO:0005618 cell wall; GO:0030312 external encapsulating structure; GO:0005623 cell; GO:0044464 cell part; GO:0071944 cell periphery;	GO:0016787 hydrolase activity; GO:0052689 carboxylic ester hydrolase activity; GO:0004857 enzyme inhibitor activity; GO:0098772 molecular function regulator; GO:0030234 enzyme regulator activity; GO:0003824 catalytic activity; GO:0030599 pectinesterase activity; GO:0016788 hydrolase activity, acting on ester bonds;	K01051	E3.1.1.11; pectinesterase [EC:3.1.1.11]	sly00040 Pentose and glucuronate interconversions - Solanum lycopersicum (tomato); sly01100 Metabolic pathways - Solanum lycopersicum (tomato);
PGSC0003DMP400003768	PGSC0003DMT400005378	abscisic acid receptor PYR1-like [Solanum tuberosum]	-	-Up	-	-	-				K14496	PYL; abscisic acid receptor PYR/PYL family	sly04016 MAPK signaling pathway - plant - Solanum lycopersicum (tomato); sly04075 Plant hormone signal transduction - Solanum lycopersicum (tomato);
PGSC0003DMP400003798	PGSC0003DMT400005429	40S ribosomal protein S21-like [Solanum tuberosum]	-	-	-	-	-	GO:0006518 peptide metabolic process; GO:0043043 peptide biosynthetic process; GO:0044267 cellular protein metabolic process; GO:0006807 nitrogen compound metabolic process; GO:0009058 biosynthetic process; GO:0043603 cellular amide metabolic process; GO:0044238 primary metabolic process; GO:1901566 organonitrogen compound biosynthetic process; GO:1901576 organic substance biosynthetic process; G…	GO:0005840 ribosome; GO:0043226 organelle; GO:0043229 intracellular organelle; GO:0043232 intracellular non-membrane-bounded organelle; GO:0044464 cell part; GO:0005622 intracellular; GO:0005737 cytoplasm; GO:0032991 macromolecular complex; GO:0044424 intracellular part; GO:1990904 ribonucleoprotein complex; GO:0005623 cell; GO:0030529 intracellular ribonucleoprotein complex; GO:0044444 cytoplasm…	GO:0003735 structural constituent of ribosome; GO:0005198 structural molecule activity;	K02971	RP-S21e; small subunit ribosomal protein S21e	sly03010 Ribosome - Solanum lycopersicum (tomato);
PGSC0003DMP400003834	PGSC0003DMT400005488	pumilio homolog 2-like [Solanum tuberosum]	-	-	-	-	-			GO:0097159 organic cyclic compound binding; GO:1901363 heterocyclic compound binding; GO:0003723 RNA binding; GO:0005488 binding; GO:0003676 nucleic acid binding;	K17943
PGSC0003DMP400003873	PGSC0003DMT400005545	probable glutathione S-transferase [Solanum tuberosum]	-	-	-	-	-
PGSC0003DMP400003875	PGSC0003DMT400005547	probable glutathione S-transferase [Solanum tuberosum]	-	-	-	-	-			GO:0005515 protein binding; GO:0005488 binding;	K00799	GST; glutathione S-transferase [EC:2.5.1.18]	sly00480 Glutathione metabolism - Solanum lycopersicum (tomato);
PGSC0003DMP400003923	PGSC0003DMT400005609	PITH domain-containing protein 1 isoform X2 [Solanum tuberosum]	-	up-	up-	up-	-
PGSC0003DMP400003925	PGSC0003DMT400005611	serine hydroxymethyltransferase 3, chloroplastic-like [Solanum tuberosum]	-	-	-	down-	-	GO:0044281 small molecule metabolic process; GO:0044763 single-organism cellular process; GO:0006807 nitrogen compound metabolic process; GO:0044699 single-organism process; GO:0044238 primary metabolic process; GO:0006544 glycine metabolic process; GO:1901605 alpha-amino acid metabolic process; GO:0044237 cellular metabolic process; GO:0071704 organic substance metabolic process; GO:0008152 meta…		GO:0097159 organic cyclic compound binding; GO:1901363 heterocyclic compound binding; GO:0003824 catalytic activity; GO:0005488 binding; GO:0043167 ion binding; GO:0004372 glycine hydroxymethyltransferase activity; GO:0016741 transferase activity, transferring one-carbon groups; GO:0043168 anion binding; GO:0016742 hydroxymethyl-, formyl- and related transferase activity; GO:0048037 cofactor bind…	K00600	glyA; glycine hydroxymethyltransferase [EC:2.1.2.1]	sly00260 Glycine, serine and threonine metabolism - Solanum lycopersicum (tomato); sly01110 Biosynthesis of secondary metabolites - Solanum lycopersicum (tomato); sly00630 Glyoxylate and dicarboxylate metabolism - Solanum lycopersicum (tomato); sly00460 Cyanoamino acid metabolism - Solanum lycopersicum (tomato); sly01200 Carbon metabolism - Solanum lycopersicum (tomato); sly01230 Biosynthesis of …
PGSC0003DMP400003940	PGSC0003DMT400005640	far upstream element-binding protein 2 [Solanum tuberosum]	-	up-	up-	up-	-			GO:0097159 organic cyclic compound binding; GO:1901363 heterocyclic compound binding; GO:0003723 RNA binding; GO:0005488 binding; GO:0003676 nucleic acid binding;
PGSC0003DMP400003956	PGSC0003DMT400005672	histone deacetylase HDT2-like [Solanum tuberosum]	-	-	-	-	-
PGSC0003DMP400003961	PGSC0003DMT400005679	ultraviolet-B receptor UVR8 isoform X1 [Solanum tuberosum]	-	-	-	-	-
PGSC0003DMP400004055	PGSC0003DMT400005838	60S ribosomal protein L32-1 [Solanum tuberosum]	-	-	-	-	-	GO:0006518 peptide metabolic process; GO:0043043 peptide biosynthetic process; GO:0044267 cellular protein metabolic process; GO:0006807 nitrogen compound metabolic process; GO:0009058 biosynthetic process; GO:0043603 cellular amide metabolic process; GO:0044238 primary metabolic process; GO:1901566 organonitrogen compound biosynthetic process; GO:1901576 organic substance biosynthetic process; G…	GO:0005840 ribosome; GO:0043226 organelle; GO:0043229 intracellular organelle; GO:0043232 intracellular non-membrane-bounded organelle; GO:0044464 cell part; GO:0005622 intracellular; GO:0005737 cytoplasm; GO:0032991 macromolecular complex; GO:0044424 intracellular part; GO:1990904 ribonucleoprotein complex; GO:0005623 cell; GO:0030529 intracellular ribonucleoprotein complex; GO:0044444 cytoplasm…	GO:0003735 structural constituent of ribosome; GO:0005198 structural molecule activity;	K02912	RP-L32e; large subunit ribosomal protein L32e	sly03010 Ribosome - Solanum lycopersicum (tomato);
PGSC0003DMP400004080	PGSC0003DMT400005891	CSC1-like protein ERD4 [Solanum tuberosum]	-	-	-	-	-		GO:0016020 membrane;
PGSC0003DMP400004167	PGSC0003DMT400006010	probable aldo-keto reductase 2 isoform X1 [Solanum tuberosum]	-	-	-	-	-
PGSC0003DMP400004228	PGSC0003DMT400006102	uncharacterized protein LOC102580549 [Solanum tuberosum]	-Up	-	-	-	-
PGSC0003DMP400004229	PGSC0003DMT400006104	vesicle-associated membrane protein 722 [Solanum tuberosum]	-	-	-	-	-	GO:0006810 transport; GO:0051179 localization; GO:0016192 vesicle-mediated transport; GO:0051234 establishment of localization;	GO:0031224 intrinsic component of membrane; GO:0016020 membrane; GO:0016021 integral component of membrane; GO:0044425 membrane part;		K08511
PGSC0003DMP400004235	PGSC0003DMT400006113	pantoate--beta-alanine ligase [Solanum tuberosum]	up-	-	-	-	-	GO:0051188 cofactor biosynthetic process; GO:0009110 vitamin biosynthetic process; GO:0016053 organic acid biosynthetic process; GO:0042398 cellular modified amino acid biosynthetic process; GO:0044699 single-organism process; GO:0009058 biosynthetic process; GO:1901566 organonitrogen compound biosynthetic process; GO:0044237 cellular metabolic process; GO:0071704 organic substance metabolic proc…		GO:0016879 ligase activity, forming carbon-nitrogen bonds; GO:0004592 pantoate-beta-alanine ligase activity; GO:0016881 acid-amino acid ligase activity; GO:0003824 catalytic activity; GO:0016874 ligase activity;	K01918	panC; pantoate--beta-alanine ligase [EC:6.3.2.1]	sly00410 beta-Alanine metabolism - Solanum lycopersicum (tomato); sly01110 Biosynthesis of secondary metabolites - Solanum lycopersicum (tomato); sly00770 Pantothenate and CoA biosynthesis - Solanum lycopersicum (tomato); sly01100 Metabolic pathways - Solanum lycopersicum (tomato);
PGSC0003DMP400004236	PGSC0003DMT400006114	U4/U6 small nuclear ribonucleoprotein Prp3 isoform X1 [Solanum tuberosum]	-	-	-	-	-				K12843	PRPF3; U4/U6 small nuclear ribonucleoprotein PRP3	sly03040 Spliceosome - Solanum lycopersicum (tomato);
PGSC0003DMP400004251	PGSC0003DMT400006136	probable caffeoyl-CoA O-methyltransferase At4g26220 isoform X2 [Solanum lycopersicum]	-Up	down-Up	-	-	-			GO:0016741 transferase activity, transferring one-carbon groups; GO:0008171 O-methyltransferase activity; GO:0008168 methyltransferase activity; GO:0003824 catalytic activity; GO:0016740 transferase activity;	K00588	E2.1.1.104; caffeoyl-CoA O-methyltransferase [EC:2.1.1.104]	sly01110 Biosynthesis of secondary metabolites - Solanum lycopersicum (tomato); sly00941 Flavonoid biosynthesis - Solanum lycopersicum (tomato); sly00945 Stilbenoid, diarylheptanoid and gingerol biosynthesis - Solanum lycopersicum (tomato); sly00940 Phenylpropanoid biosynthesis - Solanum lycopersicum (tomato); sly01100 Metabolic pathways - Solanum lycopersicum (tomato); sly00360 Phenylalanine met…
PGSC0003DMP400004255	PGSC0003DMT400006140	20 kDa chaperonin, chloroplastic-like [Solanum tuberosum]	-	-	-	-	-	GO:0050794 regulation of cellular process; GO:1901671 positive regulation of superoxide dismutase activity; GO:1901033 positive regulation of response to reactive oxygen species; GO:1900409 positive regulation of cellular response to oxidative stress; GO:0080134 regulation of response to stress; GO:0006457 protein folding; GO:1902884 positive regulation of response to oxidative stress; GO:0009893…	GO:0044424 intracellular part; GO:0005623 cell; GO:0044464 cell part; GO:0005622 intracellular; GO:0005737 cytoplasm;	GO:0005524 ATP binding; GO:1901265 nucleoside phosphate binding; GO:0001882 nucleoside binding; GO:0043167 ion binding; GO:0000166 nucleotide binding; GO:0097159 organic cyclic compound binding; GO:1901363 heterocyclic compound binding; GO:0032549 ribonucleoside binding; GO:0097367 carbohydrate derivative binding; GO:0046914 transition metal ion binding; GO:0032553 ribonucleotide binding; GO:0005…	K04078
PGSC0003DMP400004261	PGSC0003DMT400006150	auxin response factor 7-like [Solanum tuberosum]	-	-	-	-	-	GO:0050794 regulation of cellular process; GO:0010468 regulation of gene expression; GO:0006355 regulation of transcription, DNA-templated; GO:0031326 regulation of cellular biosynthetic process; GO:0080090 regulation of primary metabolic process; GO:0060255 regulation of macromolecule metabolic process; GO:0019219 regulation of nucleobase-containing compound metabolic process; GO:0010556 regulat…	GO:0043226 organelle; GO:0043231 intracellular membrane-bounded organelle; GO:0043229 intracellular organelle; GO:0005634 nucleus; GO:0044464 cell part; GO:0005622 intracellular; GO:0044424 intracellular part; GO:0043227 membrane-bounded organelle; GO:0005623 cell;	GO:0097159 organic cyclic compound binding; GO:1901363 heterocyclic compound binding; GO:0003677 DNA binding; GO:0005515 protein binding; GO:0005488 binding; GO:0003676 nucleic acid binding;	K14486	ARF; auxin response factor	sly04075 Plant hormone signal transduction - Solanum lycopersicum (tomato);
PGSC0003DMP400004273	PGSC0003DMT400006167	gamma-tocopherol methyltransferase isoform X2 [Solanum tuberosum]	-	-	-	-	-	GO:0018130 heterocycle biosynthetic process; GO:0009110 vitamin biosynthetic process; GO:1901615 organic hydroxy compound metabolic process; GO:0044711 single-organism biosynthetic process; GO:0044281 small molecule metabolic process; GO:0042360 vitamin E metabolic process; GO:0044763 single-organism cellular process; GO:1901360 organic cyclic compound metabolic process; GO:0044699 single-organis…		GO:0016741 transferase activity, transferring one-carbon groups; GO:0008757 S-adenosylmethionine-dependent methyltransferase activity; GO:0051741 2-methyl-6-phytyl-1,4-benzoquinone methyltransferase activity; GO:0008168 methyltransferase activity; GO:0003824 catalytic activity; GO:0016740 transferase activity;	K05928	E2.1.1.95; tocopherol O-methyltransferase [EC:2.1.1.95]	sly01110 Biosynthesis of secondary metabolites - Solanum lycopersicum (tomato); sly00130 Ubiquinone and other terpenoid-quinone biosynthesis - Solanum lycopersicum (tomato); sly01100 Metabolic pathways - Solanum lycopersicum (tomato);
PGSC0003DMP400004281	PGSC0003DMT400006183	60S ribosomal protein L10-like [Solanum tuberosum]	down-	down-	-	-	-	GO:0006518 peptide metabolic process; GO:0043043 peptide biosynthetic process; GO:0044267 cellular protein metabolic process; GO:0006807 nitrogen compound metabolic process; GO:0009058 biosynthetic process; GO:0043603 cellular amide metabolic process; GO:0044238 primary metabolic process; GO:1901566 organonitrogen compound biosynthetic process; GO:1901576 organic substance biosynthetic process; G…	GO:0005840 ribosome; GO:0043226 organelle; GO:0043229 intracellular organelle; GO:0043232 intracellular non-membrane-bounded organelle; GO:0044464 cell part; GO:0005622 intracellular; GO:0005737 cytoplasm; GO:0032991 macromolecular complex; GO:0044424 intracellular part; GO:1990904 ribonucleoprotein complex; GO:0005623 cell; GO:0030529 intracellular ribonucleoprotein complex; GO:0044444 cytoplasm…	GO:0003735 structural constituent of ribosome; GO:0005198 structural molecule activity;
PGSC0003DMP400004292	PGSC0003DMT400006208	kirola-like [Solanum tuberosum]	-	-	-	-	-	GO:0006952 defense response; GO:0050896 response to stimulus; GO:0006950 response to stress; GO:0009607 response to biotic stimulus;
PGSC0003DMP400004378	PGSC0003DMT400006338	alpha-1,4 glucan phosphorylase L-1 isozyme, chloroplastic/amyloplastic-like [Solanum tuberosum]	-	-	-	-	-	GO:0008152 metabolic process; GO:0005975 carbohydrate metabolic process; GO:0044238 primary metabolic process; GO:0071704 organic substance metabolic process;		GO:0016757 transferase activity, transferring glycosyl groups; GO:0016758 transferase activity, transferring hexosyl groups; GO:0003824 catalytic activity; GO:0016740 transferase activity; GO:0008184 glycogen phosphorylase activity; GO:0004645 phosphorylase activity;
PGSC0003DMP400004397	PGSC0003DMT400006366	threonine synthase, chloroplastic isoform X1 [Solanum tuberosum]	-	-	-	-	-	GO:0044281 small molecule metabolic process; GO:0044763 single-organism cellular process; GO:0006807 nitrogen compound metabolic process; GO:0044699 single-organism process; GO:0044238 primary metabolic process; GO:0044237 cellular metabolic process; GO:0071704 organic substance metabolic process; GO:0008152 metabolic process; GO:0006520 cellular amino acid metabolic process; GO:0044710 single-or…		GO:0097159 organic cyclic compound binding; GO:1901363 heterocyclic compound binding; GO:0005488 binding; GO:0043167 ion binding; GO:0043168 anion binding; GO:0048037 cofactor binding; GO:0030170 pyridoxal phosphate binding;	K01733	thrC; threonine synthase [EC:4.2.3.1]	sly00260 Glycine, serine and threonine metabolism - Solanum lycopersicum (tomato); sly01110 Biosynthesis of secondary metabolites - Solanum lycopersicum (tomato); sly00750 Vitamin B6 metabolism - Solanum lycopersicum (tomato); sly01230 Biosynthesis of amino acids - Solanum lycopersicum (tomato); sly01100 Metabolic pathways - Solanum lycopersicum (tomato);
PGSC0003DMP400004399	PGSC0003DMT400006368	mitochondrial import inner membrane translocase subunit TIM23-1-like [Solanum tuberosum]	-	-	-	-	-				K17794
PGSC0003DMP400004405	PGSC0003DMT400006378	nucleosome assembly protein 1;4, partial [Solanum tuberosum]	-	-	-	-	-	GO:0044085 cellular component biogenesis; GO:0016043 cellular component organization; GO:0034728 nucleosome organization; GO:0034622 cellular macromolecular complex assembly; GO:0006333 chromatin assembly or disassembly; GO:0043933 macromolecular complex subunit organization; GO:0065004 protein-DNA complex assembly; GO:0006323 DNA packaging; GO:0006334 nucleosome assembly; GO:0051276 chromosome o…	GO:0043226 organelle; GO:0043231 intracellular membrane-bounded organelle; GO:0043229 intracellular organelle; GO:0005634 nucleus; GO:0044464 cell part; GO:0005622 intracellular; GO:0044424 intracellular part; GO:0043227 membrane-bounded organelle; GO:0005623 cell;
PGSC0003DMP400004419	PGSC0003DMT400006393	WD-40 repeat-containing protein MSI4-like [Solanum tuberosum]	-	-	-	-	-			GO:0005515 protein binding; GO:0005488 binding;	K10752
PGSC0003DMP400004422	PGSC0003DMT400006398	transmembrane 9 superfamily member 7 [Solanum tuberosum]	-	-	-	-	-		GO:0031224 intrinsic component of membrane; GO:0016020 membrane; GO:0016021 integral component of membrane; GO:0044425 membrane part;		K17086
PGSC0003DMP400004429	PGSC0003DMT400006407	protein FLX-like 3 isoform X1 [Solanum tuberosum]	-	up-	up-	up-	-
PGSC0003DMP400004434	PGSC0003DMT400006419	serine/threonine protein phosphatase 2A 55 kDa regulatory subunit B beta isoform isoform X2[Solanum tuberosum]	-	-	-	-	-		GO:1902494 catalytic complex; GO:0044464 cell part; GO:0005622 intracellular; GO:0008287 protein serine/threonine phosphatase complex; GO:0032991 macromolecular complex; GO:0044424 intracellular part; GO:0005623 cell; GO:1903293 phosphatase complex; GO:0000159 protein phosphatase type 2A complex;	GO:0005515 protein binding; GO:0098772 molecular function regulator; GO:0030234 enzyme regulator activity; GO:0019888 protein phosphatase regulator activity; GO:0019208 phosphatase regulator activity; GO:0005488 binding;	K04354	PPP2R2; serine/threonine-protein phosphatase 2A regulatory subunit B	sly03015 mRNA surveillance pathway - Solanum lycopersicum (tomato);
PGSC0003DMP400004439	PGSC0003DMT400006425	40S ribosomal protein S15a-5-like [Solanum tuberosum]	-	-	-	-	-	GO:0006518 peptide metabolic process; GO:0043043 peptide biosynthetic process; GO:0044267 cellular protein metabolic process; GO:0006807 nitrogen compound metabolic process; GO:0009058 biosynthetic process; GO:0043603 cellular amide metabolic process; GO:0044238 primary metabolic process; GO:1901566 organonitrogen compound biosynthetic process; GO:1901576 organic substance biosynthetic process; G…	GO:0005840 ribosome; GO:0043226 organelle; GO:0043229 intracellular organelle; GO:0043232 intracellular non-membrane-bounded organelle; GO:0044464 cell part; GO:0005622 intracellular; GO:0005737 cytoplasm; GO:0032991 macromolecular complex; GO:0044424 intracellular part; GO:1990904 ribonucleoprotein complex; GO:0005623 cell; GO:0030529 intracellular ribonucleoprotein complex; GO:0044444 cytoplasm…	GO:0003735 structural constituent of ribosome; GO:0005198 structural molecule activity;	K02957	RP-S15Ae; small subunit ribosomal protein S15Ae	sly03010 Ribosome - Solanum lycopersicum (tomato);
PGSC0003DMP400004443	PGSC0003DMT400006431	RWD domain-containing protein 1 isoform X1 [Solanum tuberosum]	-	-	-	-	-			GO:0005515 protein binding; GO:0005488 binding;
PGSC0003DMP400004467	PGSC0003DMT400006462	DNA repair protein RadA homolog [Solanum tuberosum]	-	-	-	-	-	GO:0033554 cellular response to stress; GO:0051716 cellular response to stimulus; GO:0006725 cellular aromatic compound metabolic process; GO:0006950 response to stress; GO:0006259 DNA metabolic process; GO:1901360 organic cyclic compound metabolic process; GO:0006807 nitrogen compound metabolic process; GO:0044238 primary metabolic process; GO:0050896 response to stimulus; GO:0044237 cellular me…		GO:0003677 DNA binding; GO:0005524 ATP binding; GO:1901265 nucleoside phosphate binding; GO:0001882 nucleoside binding; GO:0043167 ion binding; GO:0016817 hydrolase activity, acting on acid anhydrides; GO:0016787 hydrolase activity; GO:0000166 nucleotide binding; GO:0017111 nucleoside-triphosphatase activity; GO:0016887 ATPase activity; GO:1901363 heterocyclic compound binding; GO:0097159 organic…	K04485
PGSC0003DMP400004475	PGSC0003DMT400006471	acid phosphatase 1-like [Solanum tuberosum]	-Up	-Up	-	-Down	-			GO:0016787 hydrolase activity; GO:0003993 acid phosphatase activity; GO:0003824 catalytic activity; GO:0042578 phosphoric ester hydrolase activity; GO:0016791 phosphatase activity; GO:0016788 hydrolase activity, acting on ester bonds;
PGSC0003DMP400004477	PGSC0003DMT400006474	hexokinase-1 [Solanum pennellii]	-	-	-	-	-	GO:0006757 ATP generation from ADP; GO:0009116 nucleoside metabolic process; GO:0042278 purine nucleoside metabolic process; GO:0065008 regulation of biological quality; GO:0006165 nucleoside diphosphate phosphorylation; GO:0046031 ADP metabolic process; GO:0019362 pyridine nucleotide metabolic process; GO:0006096 glycolytic process; GO:0009167 purine ribonucleoside monophosphate metabolic proces…		GO:0005524 ATP binding; GO:1901265 nucleoside phosphate binding; GO:0016773 phosphotransferase activity, alcohol group as acceptor; GO:0005536 glucose binding; GO:0001882 nucleoside binding; GO:0043167 ion binding; GO:0048029 monosaccharide binding; GO:0000166 nucleotide binding; GO:0097159 organic cyclic compound binding; GO:1901363 heterocyclic compound binding; GO:0032549 ribonucleoside bindin…	K00844	HK; hexokinase [EC:2.7.1.1]	sly01110 Biosynthesis of secondary metabolites - Solanum lycopersicum (tomato); sly00500 Starch and sucrose metabolism - Solanum lycopersicum (tomato); sly01200 Carbon metabolism - Solanum lycopersicum (tomato); sly00052 Galactose metabolism - Solanum lycopersicum (tomato); sly00010 Glycolysis / Gluconeogenesis - Solanum lycopersicum (tomato); sly01100 Metabolic pathways - Solanum lycopersicum (t…
PGSC0003DMP400004499	PGSC0003DMT400006501	ruBisCO large subunit-binding protein subunit beta, chloroplastic [Solanum tuberosum]	-	-	down-	-	-	GO:0006457 protein folding; GO:0009987 cellular process; GO:0042026 protein refolding;	GO:0044424 intracellular part; GO:0005623 cell; GO:0044464 cell part; GO:0005622 intracellular; GO:0005737 cytoplasm;	GO:0005524 ATP binding; GO:1901265 nucleoside phosphate binding; GO:0001882 nucleoside binding; GO:0043167 ion binding; GO:0000166 nucleotide binding; GO:0097159 organic cyclic compound binding; GO:1901363 heterocyclic compound binding; GO:0032549 ribonucleoside binding; GO:0097367 carbohydrate derivative binding; GO:0032553 ribonucleotide binding; GO:0005488 binding; GO:0032550 purine ribonucleo…	K04077	groEL; chaperonin GroEL	sly03018 RNA degradation - Solanum lycopersicum (tomato);
PGSC0003DMP400004543	PGSC0003DMT400006555	uncharacterized protein LOC102596069 isoform X2 [Solanum tuberosum]	-	-	-	-	-				K18666
PGSC0003DMP400004570	PGSC0003DMT400006585	cell division cycle protein 27 homolog B isoform X1 [Solanum tuberosum]	-	-	-	-	-			GO:0005515 protein binding; GO:0005488 binding;	K03350	APC3; anaphase-promoting complex subunit 3	sly04120 Ubiquitin mediated proteolysis - Solanum lycopersicum (tomato);
PGSC0003DMP400004574	PGSC0003DMT400006590	MAR-binding filament-like protein 1 [Solanum tuberosum]	-	-	-	-	-
PGSC0003DMP400004587	PGSC0003DMT400006609	protein phosphatase 2C 16-like isoform X1 [Solanum tuberosum]	-	-	-	-	-			GO:0043169 cation binding; GO:0003824 catalytic activity; GO:0005488 binding; GO:0043167 ion binding;	K14497	PP2C; protein phosphatase 2C [EC:3.1.3.16]	sly04016 MAPK signaling pathway - plant - Solanum lycopersicum (tomato); sly04075 Plant hormone signal transduction - Solanum lycopersicum (tomato);
PGSC0003DMP400004613	PGSC0003DMT400006642	chaperonin CPN60-like 2, mitochondrial [Solanum tuberosum]	up-	-	-	-	-	GO:0006457 protein folding; GO:0009987 cellular process; GO:0042026 protein refolding;	GO:0044424 intracellular part; GO:0005623 cell; GO:0044464 cell part; GO:0005622 intracellular; GO:0005737 cytoplasm;	GO:0005524 ATP binding; GO:1901265 nucleoside phosphate binding; GO:0001882 nucleoside binding; GO:0043167 ion binding; GO:0000166 nucleotide binding; GO:0097159 organic cyclic compound binding; GO:1901363 heterocyclic compound binding; GO:0032549 ribonucleoside binding; GO:0097367 carbohydrate derivative binding; GO:0032553 ribonucleotide binding; GO:0005488 binding; GO:0032550 purine ribonucleo…	K04077	groEL; chaperonin GroEL	sly03018 RNA degradation - Solanum lycopersicum (tomato);
PGSC0003DMP400004638	PGSC0003DMT400006680	ESCRT-related protein CHMP1A [Solanum tuberosum]	-	-	-	up-	-	GO:0006810 transport; GO:0051179 localization; GO:0007034 vacuolar transport; GO:0051234 establishment of localization;			K12197	CHMP1; charged multivesicular body protein 1	sly04144 Endocytosis - Solanum lycopersicum (tomato);
PGSC0003DMP400004639	PGSC0003DMT400006681	uncharacterized protein LOC102577710 [Solanum tuberosum]	-	up-	up-	up-	-				K02903	RP-L28e; large subunit ribosomal protein L28e	sly03010 Ribosome - Solanum lycopersicum (tomato);
PGSC0003DMP400004648	PGSC0003DMT400006691	IAA-amino acid hydrolase ILR1-like 4 [Solanum tuberosum]	down-	-Up	-	-	-	GO:0008152 metabolic process;		GO:0016787 hydrolase activity; GO:0003824 catalytic activity;	K21604
PGSC0003DMP400004662	PGSC0003DMT400006713	clavaminate synthase-like protein At3g21360 [Solanum tuberosum]	-	-	-	-	-	GO:0044699 single-organism process; GO:0008152 metabolic process; GO:0055114 oxidation-reduction process; GO:0044710 single-organism metabolic process;		GO:0003824 catalytic activity; GO:0016491 oxidoreductase activity;
PGSC0003DMP400004690	PGSC0003DMT400006756	protein disulfide isomerase-like 1-6 [Solanum tuberosum]	-	-	-	-	-	GO:0050794 regulation of cellular process; GO:0042592 homeostatic process; GO:0065008 regulation of biological quality; GO:0050789 regulation of biological process; GO:0045454 cell redox homeostasis; GO:0044763 single-organism cellular process; GO:0019725 cellular homeostasis; GO:0044699 single-organism process; GO:0009987 cellular process; GO:0065007 biological regulation;			K09580	PDIA1; protein disulfide-isomerase A1 [EC:5.3.4.1]	sly04141 Protein processing in endoplasmic reticulum - Solanum lycopersicum (tomato);
PGSC0003DMP400004729	PGSC0003DMT400006808	N-alpha-acetyltransferase 15, NatA auxiliary subunit-like [Solanum tuberosum]	-	down-	down-	down-	down-			GO:0005515 protein binding; GO:0005488 binding;	K20792
PGSC0003DMP400004733	PGSC0003DMT400006812	nuclear pore complex protein NUP50A [Solanum tuberosum]	-	-	-	up-	-	GO:0006810 transport; GO:0046907 intracellular transport; GO:0051649 establishment of localization in cell; GO:0051179 localization; GO:0051234 establishment of localization; GO:0051641 cellular localization;	GO:0043229 intracellular organelle; GO:0005643 nuclear pore; GO:0005635 nuclear envelope; GO:0044446 intracellular organelle part; GO:0031967 organelle envelope; GO:0012505 endomembrane system; GO:0032991 macromolecular complex; GO:0044424 intracellular part; GO:0005623 cell; GO:0044422 organelle part; GO:0043226 organelle; GO:0043231 intracellular membrane-bounded organelle; GO:0005634 nucleus; …		K15304
PGSC0003DMP400004765	PGSC0003DMT400006854	cell division protein FtsZ homolog 2-2, chloroplastic-like isoform X2 [Solanum tuberosum]	-	-	-	-	up-		GO:0044424 intracellular part; GO:0005623 cell; GO:0044464 cell part; GO:0005622 intracellular; GO:0005737 cytoplasm;	GO:1901265 nucleoside phosphate binding; GO:0001882 nucleoside binding; GO:0043167 ion binding; GO:0016817 hydrolase activity, acting on acid anhydrides; GO:0016787 hydrolase activity; GO:0000166 nucleotide binding; GO:0017111 nucleoside-triphosphatase activity; GO:0097159 organic cyclic compound binding; GO:1901363 heterocyclic compound binding; GO:0032549 ribonucleoside binding; GO:0097367 carb…	K03531
PGSC0003DMP400004786	PGSC0003DMT400006894	uncharacterized protein LOC102577667 isoform X1 [Solanum tuberosum]	-Up	-Up	-	down-	down-	GO:0006757 ATP generation from ADP; GO:0009116 nucleoside metabolic process; GO:0042278 purine nucleoside metabolic process; GO:0006165 nucleoside diphosphate phosphorylation; GO:0046031 ADP metabolic process; GO:0019362 pyridine nucleotide metabolic process; GO:0006096 glycolytic process; GO:0009167 purine ribonucleoside monophosphate metabolic process; GO:0009117 nucleotide metabolic process; G…		GO:0016829 lyase activity; GO:0004332 fructose-bisphosphate aldolase activity; GO:0016832 aldehyde-lyase activity; GO:0003824 catalytic activity; GO:0016830 carbon-carbon lyase activity;	K01623	ALDO; fructose-bisphosphate aldolase, class I [EC:4.1.2.13]	sly01110 Biosynthesis of secondary metabolites - Solanum lycopersicum (tomato); sly01200 Carbon metabolism - Solanum lycopersicum (tomato); sly00710 Carbon fixation in photosynthetic organisms - Solanum lycopersicum (tomato); sly00051 Fructose and mannose metabolism - Solanum lycopersicum (tomato); sly00010 Glycolysis / Gluconeogenesis - Solanum lycopersicum (tomato); sly01230 Biosynthesis of ami…
PGSC0003DMP400004808	PGSC0003DMT400006925	histone deacetylase HDT1 [Solanum tuberosum]	-	-	-	-	-			GO:0046872 metal ion binding; GO:0043169 cation binding; GO:0005488 binding; GO:0043167 ion binding;
PGSC0003DMP400004812	PGSC0003DMT400006935	ubiquitin-like domain-containing CTD phosphatase 1 isoform X1 [Solanum tuberosum]	-	up-	up-	up-Up	-
PGSC0003DMP400004854	PGSC0003DMT400007000	monodehydroascorbate reductase [Solanum tuberosum]	-	-	-	-	-	GO:0050794 regulation of cellular process; GO:0042592 homeostatic process; GO:0065008 regulation of biological quality; GO:0008152 metabolic process; GO:0050789 regulation of biological process; GO:0055114 oxidation-reduction process; GO:0044710 single-organism metabolic process; GO:0045454 cell redox homeostasis; GO:0044763 single-organism cellular process; GO:0019725 cellular homeostasis; GO:00…		GO:0097159 organic cyclic compound binding; GO:1901363 heterocyclic compound binding; GO:1901265 nucleoside phosphate binding; GO:0050660 flavin adenine dinucleotide binding; GO:0003824 catalytic activity; GO:0005488 binding; GO:0043167 ion binding; GO:0043168 anion binding; GO:0000166 nucleotide binding; GO:0048037 cofactor binding; GO:0016491 oxidoreductase activity; GO:0036094 small molecule b…	K08232	E1.6.5.4; monodehydroascorbate reductase (NADH) [EC:1.6.5.4]	sly00053 Ascorbate and aldarate metabolism - Solanum lycopersicum (tomato); sly01100 Metabolic pathways - Solanum lycopersicum (tomato);
PGSC0003DMP400004893	PGSC0003DMT400007048	enolase-like isoform X1 [Solanum tuberosum]	up-	-	-	-	-	GO:0006757 ATP generation from ADP; GO:0009116 nucleoside metabolic process; GO:0042278 purine nucleoside metabolic process; GO:0006165 nucleoside diphosphate phosphorylation; GO:0046031 ADP metabolic process; GO:0019362 pyridine nucleotide metabolic process; GO:0006096 glycolytic process; GO:0009167 purine ribonucleoside monophosphate metabolic process; GO:0009117 nucleotide metabolic process; G…	GO:1902494 catalytic complex; GO:0044464 cell part; GO:0005622 intracellular; GO:0005737 cytoplasm; GO:0032991 macromolecular complex; GO:0044424 intracellular part; GO:0044445 cytosolic part; GO:0005623 cell; GO:0005829 cytosol; GO:0000015 phosphopyruvate hydratase complex; GO:0044444 cytoplasmic part;	GO:0000287 magnesium ion binding; GO:0004634 phosphopyruvate hydratase activity; GO:0003824 catalytic activity; GO:0005488 binding; GO:0043167 ion binding; GO:0046872 metal ion binding; GO:0043169 cation binding; GO:0016829 lyase activity; GO:0016836 hydro-lyase activity; GO:0016835 carbon-oxygen lyase activity;	K01689	ENO; enolase [EC:4.2.1.11]	sly03018 RNA degradation - Solanum lycopersicum (tomato); sly01110 Biosynthesis of secondary metabolites - Solanum lycopersicum (tomato); sly01200 Carbon metabolism - Solanum lycopersicum (tomato); sly00010 Glycolysis / Gluconeogenesis - Solanum lycopersicum (tomato); sly01230 Biosynthesis of amino acids - Solanum lycopersicum (tomato); sly01100 Metabolic pathways - Solanum lycopersicum (tomato);
PGSC0003DMP400004894	PGSC0003DMT400007049	peroxiredoxin-2E-2, chloroplastic-like [Solanum tuberosum]	-	up-	-	up-	-	GO:0050794 regulation of cellular process; GO:0042592 homeostatic process; GO:0065008 regulation of biological quality; GO:0050789 regulation of biological process; GO:0045454 cell redox homeostasis; GO:0044763 single-organism cellular process; GO:0019725 cellular homeostasis; GO:0044699 single-organism process; GO:0009987 cellular process; GO:0065007 biological regulation;		GO:0003824 catalytic activity; GO:0016491 oxidoreductase activity;
PGSC0003DMP400004897	PGSC0003DMT400007053	uncharacterized protein LOC102596945 [Solanum tuberosum]	-	-	-	up-	up-
PGSC0003DMP400004905	PGSC0003DMT400007062	ribosomal protein L24-like protein isoform X1 [Solanum tuberosum]	-	-	-	-	-				K02896	RP-L24e; large subunit ribosomal protein L24e	sly03010 Ribosome - Solanum lycopersicum (tomato);
PGSC0003DMP400004945	PGSC0003DMT400007129	uncharacterized protein LOC102580710 isoform X1 [Solanum tuberosum]	-	-Down	-	-	-
PGSC0003DMP400004961	PGSC0003DMT400007149	nucleolar protein 56-like [Solanum tuberosum]	-	down-	-	-	-				K14564	NOP56; nucleolar protein 56	sly03008 Ribosome biogenesis in eukaryotes - Solanum lycopersicum (tomato);
PGSC0003DMP400004969	PGSC0003DMT400007158	ATP-dependent Clp protease proteolytic subunit 5, chloroplastic [Solanum tuberosum]	-	up-	-	-	-	GO:0006508 proteolysis; GO:0008152 metabolic process; GO:0043170 macromolecule metabolic process; GO:0019538 protein metabolic process; GO:0044238 primary metabolic process; GO:0071704 organic substance metabolic process;		GO:0004252 serine-type endopeptidase activity; GO:0004175 endopeptidase activity; GO:0008233 peptidase activity; GO:0003824 catalytic activity; GO:0017171 serine hydrolase activity; GO:0008236 serine-type peptidase activity; GO:0070011 peptidase activity, acting on L-amino acid peptides; GO:0016787 hydrolase activity;	K01358
PGSC0003DMP400004974	PGSC0003DMT400007163	microfibrillar-associated protein 1-like [Solanum tuberosum]	-	-	-	-	-				K13110
PGSC0003DMP400004981	PGSC0003DMT400007173	pyrophosphate-energized vacuolar membrane proton pump 1-like [Solanum tuberosum]	-	-	-	-	-	GO:0006810 transport; GO:1902578 single-organism localization; GO:0006812 cation transport; GO:0006811 ion transport; GO:0044699 single-organism process; GO:0051179 localization; GO:0015672 monovalent inorganic cation transport; GO:0006818 hydrogen transport; GO:0015992 proton transport; GO:0044765 single-organism transport; GO:0051234 establishment of localization;	GO:0016020 membrane;	GO:0022804 active transmembrane transporter activity; GO:0015405 P-P-bond-hydrolysis-driven transmembrane transporter activity; GO:0004427 inorganic diphosphatase activity; GO:0016462 pyrophosphatase activity; GO:0003824 catalytic activity; GO:0015399 primary active transmembrane transporter activity; GO:0016817 hydrolase activity, acting on acid anhydrides; GO:0016787 hydrolase activity; GO:0016…	K01507	ppa; inorganic pyrophosphatase [EC:3.6.1.1]	sly00190 Oxidative phosphorylation - Solanum lycopersicum (tomato);
PGSC0003DMP400004982	PGSC0003DMT400007177	calreticulin [Solanum tuberosum]	-	-	-	-	down-	GO:0006457 protein folding; GO:0009987 cellular process;	GO:0043226 organelle; GO:0043231 intracellular membrane-bounded organelle; GO:0043229 intracellular organelle; GO:0005783 endoplasmic reticulum; GO:0044464 cell part; GO:0005622 intracellular; GO:0005737 cytoplasm; GO:0012505 endomembrane system; GO:0044424 intracellular part; GO:0043227 membrane-bounded organelle; GO:0005623 cell; GO:0044444 cytoplasmic part;	GO:0043169 cation binding; GO:0046872 metal ion binding; GO:0005515 protein binding; GO:0005509 calcium ion binding; GO:0051082 unfolded protein binding; GO:0005488 binding; GO:0043167 ion binding;	K08057	CALR; calreticulin	sly04141 Protein processing in endoplasmic reticulum - Solanum lycopersicum (tomato); sly04145 Phagosome - Solanum lycopersicum (tomato);
PGSC0003DMP400004984	PGSC0003DMT400007182	dihydrolipoyl dehydrogenase 2, chloroplastic-like [Solanum tuberosum]	-Up	-Up	-	-	-	GO:0050794 regulation of cellular process; GO:0042592 homeostatic process; GO:0065008 regulation of biological quality; GO:0008152 metabolic process; GO:0050789 regulation of biological process; GO:0055114 oxidation-reduction process; GO:0044710 single-organism metabolic process; GO:0045454 cell redox homeostasis; GO:0044763 single-organism cellular process; GO:0019725 cellular homeostasis; GO:00…		GO:0016651 oxidoreductase activity, acting on NAD(P)H; GO:1901265 nucleoside phosphate binding; GO:0050660 flavin adenine dinucleotide binding; GO:0043167 ion binding; GO:0000166 nucleotide binding; GO:0016668 oxidoreductase activity, acting on a sulfur group of donors, NAD(P) as acceptor; GO:0048037 cofactor binding; GO:0016491 oxidoreductase activity; GO:1901363 heterocyclic compound binding; G…	K00382	DLD; dihydrolipoamide dehydrogenase [EC:1.8.1.4]	sly00640 Propanoate metabolism - Solanum lycopersicum (tomato); sly00260 Glycine, serine and threonine metabolism - Solanum lycopersicum (tomato); sly00620 Pyruvate metabolism - Solanum lycopersicum (tomato); sly01110 Biosynthesis of secondary metabolites - Solanum lycopersicum (tomato); sly00630 Glyoxylate and dicarboxylate metabolism - Solanum lycopersicum (tomato); sly01200 Carbon metabolism -…
PGSC0003DMP400004986	PGSC0003DMT400007185	protein disulfide-isomerase like 2-1-like precursor [Solanum tuberosum]	-	-	-	down-	-	GO:0050794 regulation of cellular process; GO:0042592 homeostatic process; GO:0065008 regulation of biological quality; GO:0050789 regulation of biological process; GO:0045454 cell redox homeostasis; GO:0044763 single-organism cellular process; GO:0019725 cellular homeostasis; GO:0044699 single-organism process; GO:0009987 cellular process; GO:0065007 biological regulation;	GO:0043226 organelle; GO:0043231 intracellular membrane-bounded organelle; GO:0043229 intracellular organelle; GO:0005783 endoplasmic reticulum; GO:0044464 cell part; GO:0005622 intracellular; GO:0005737 cytoplasm; GO:0012505 endomembrane system; GO:0044424 intracellular part; GO:0043227 membrane-bounded organelle; GO:0005623 cell; GO:0044444 cytoplasmic part;	GO:0016853 isomerase activity; GO:0003824 catalytic activity;	K09584	PDIA6; protein disulfide-isomerase A6 [EC:5.3.4.1]	sly04141 Protein processing in endoplasmic reticulum - Solanum lycopersicum (tomato);
PGSC0003DMP400005001	PGSC0003DMT400007202	pyrrolidone-carboxylate peptidase isoform X1 [Solanum tuberosum]	-	-	-	-	-	GO:0006508 proteolysis; GO:0008152 metabolic process; GO:0043170 macromolecule metabolic process; GO:0019538 protein metabolic process; GO:0044238 primary metabolic process; GO:0071704 organic substance metabolic process;	GO:0044464 cell part; GO:0005622 intracellular; GO:0005737 cytoplasm; GO:0044424 intracellular part; GO:0005829 cytosol; GO:0005623 cell; GO:0044444 cytoplasmic part;	GO:0016920 pyroglutamyl-peptidase activity; GO:0070011 peptidase activity, acting on L-amino acid peptides; GO:0016787 hydrolase activity; GO:0008233 peptidase activity; GO:0008238 exopeptidase activity; GO:0003824 catalytic activity; GO:0008242 omega peptidase activity;	K01304
PGSC0003DMP400005020	PGSC0003DMT400007222	probable Xaa-Pro aminopeptidase 3 [Solanum tuberosum]	-	-	-	-	-			GO:0008233 peptidase activity; GO:0008238 exopeptidase activity; GO:0046914 transition metal ion binding; GO:0003824 catalytic activity; GO:0005488 binding; GO:0043167 ion binding; GO:0043169 cation binding; GO:0070011 peptidase activity, acting on L-amino acid peptides; GO:0046872 metal ion binding; GO:0016787 hydrolase activity; GO:0004177 aminopeptidase activity; GO:0030145 manganese ion bindi…	K01262
PGSC0003DMP400005213	PGSC0003DMT400007497	heme oxygenase 1, chloroplastic [Solanum tuberosum]	-	-	-	-	-	GO:0006725 cellular aromatic compound metabolic process; GO:0044699 single-organism process; GO:0042168 heme metabolic process; GO:0044237 cellular metabolic process; GO:0071704 organic substance metabolic process; GO:0044270 cellular nitrogen compound catabolic process; GO:0008152 metabolic process; GO:0006778 porphyrin-containing compound metabolic process; GO:0051187 cofactor catabolic process…		GO:0016705 oxidoreductase activity, acting on paired donors, with incorporation or reduction of molecular oxygen; GO:0004392 heme oxygenase (decyclizing) activity; GO:0003824 catalytic activity; GO:0016491 oxidoreductase activity;	K21480	HO; heme oxygenase (biliverdin-producing, ferredoxin) [EC:1.14.15.20]	sly00860 Porphyrin and chlorophyll metabolism - Solanum lycopersicum (tomato); sly01110 Biosynthesis of secondary metabolites - Solanum lycopersicum (tomato); sly01100 Metabolic pathways - Solanum lycopersicum (tomato);
PGSC0003DMP400005220	PGSC0003DMT400007506	sucrose synthase isoform X1 [Solanum tuberosum]	-	-	-	-	-	GO:0044723 single-organism carbohydrate metabolic process; GO:0008152 metabolic process; GO:0005985 sucrose metabolic process; GO:0044262 cellular carbohydrate metabolic process; GO:0044710 single-organism metabolic process; GO:0044763 single-organism cellular process; GO:0044699 single-organism process; GO:0009311 oligosaccharide metabolic process; GO:0005984 disaccharide metabolic process; GO:0…		GO:0016758 transferase activity, transferring hexosyl groups; GO:0003824 catalytic activity; GO:0035251 UDP-glucosyltransferase activity; GO:0008194 UDP-glycosyltransferase activity; GO:0046527 glucosyltransferase activity; GO:0016757 transferase activity, transferring glycosyl groups; GO:0016157 sucrose synthase activity; GO:0016740 transferase activity;	K00695	E2.4.1.13; sucrose synthase [EC:2.4.1.13]	sly00500 Starch and sucrose metabolism - Solanum lycopersicum (tomato); sly01100 Metabolic pathways - Solanum lycopersicum (tomato);
PGSC0003DMP400005231	PGSC0003DMT400007519	uncharacterized protein LOC102581389 [Solanum tuberosum]	-	-	up-	-	-				K09705
PGSC0003DMP400005232	PGSC0003DMT400007520	proteasome subunit alpha type-6 [Solanum tuberosum]	-	-	-	-	-	GO:0043632 modification-dependent macromolecule catabolic process; GO:0051603 proteolysis involved in cellular protein catabolic process; GO:0044265 cellular macromolecule catabolic process; GO:0044257 cellular protein catabolic process; GO:0019941 modification-dependent protein catabolic process; GO:0044267 cellular protein metabolic process; GO:0006511 ubiquitin-dependent protein catabolic proc…	GO:0019773 proteasome core complex, alpha-subunit complex; GO:1902494 catalytic complex; GO:0000502 proteasome complex; GO:0044464 cell part; GO:0005622 intracellular; GO:0005839 proteasome core complex; GO:0032991 macromolecular complex; GO:0044424 intracellular part; GO:1905368 peptidase complex; GO:0005623 cell; GO:0043234 protein complex; GO:1905369 endopeptidase complex;	GO:0004175 endopeptidase activity; GO:0004298 threonine-type endopeptidase activity; GO:0008233 peptidase activity; GO:0070003 threonine-type peptidase activity; GO:0003824 catalytic activity; GO:0070011 peptidase activity, acting on L-amino acid peptides; GO:0016787 hydrolase activity;	K02730	PSMA6; 20S proteasome subunit alpha 1 [EC:3.4.25.1]	sly03050 Proteasome - Solanum lycopersicum (tomato);
PGSC0003DMP400005242	PGSC0003DMT400007541	zinc finger BED domain-containing protein DAYSLEEPER-like [Solanum tuberosum]	-	-	-	-	-			GO:0097159 organic cyclic compound binding; GO:1901363 heterocyclic compound binding; GO:0003677 DNA binding; GO:0005488 binding; GO:0046983 protein dimerization activity; GO:0003676 nucleic acid binding; GO:0005515 protein binding;
PGSC0003DMP400005276	PGSC0003DMT400007587	18.2 kDa class I heat shock protein-like [Solanum tuberosum]	-	up-	up-	up-	up-
PGSC0003DMP400005279	PGSC0003DMT400007590	20 kDa chaperonin, chloroplastic-like [Solanum tuberosum]	-	-	-	-	-	GO:0050794 regulation of cellular process; GO:1901671 positive regulation of superoxide dismutase activity; GO:1901033 positive regulation of response to reactive oxygen species; GO:1900409 positive regulation of cellular response to oxidative stress; GO:0080134 regulation of response to stress; GO:0006457 protein folding; GO:1902884 positive regulation of response to oxidative stress; GO:0009893…	GO:0044424 intracellular part; GO:0005623 cell; GO:0044464 cell part; GO:0005622 intracellular; GO:0005737 cytoplasm;	GO:0005524 ATP binding; GO:1901265 nucleoside phosphate binding; GO:0001882 nucleoside binding; GO:0043167 ion binding; GO:0000166 nucleotide binding; GO:0097159 organic cyclic compound binding; GO:1901363 heterocyclic compound binding; GO:0032549 ribonucleoside binding; GO:0097367 carbohydrate derivative binding; GO:0046914 transition metal ion binding; GO:0032553 ribonucleotide binding; GO:0005…	K04078
PGSC0003DMP400005364	PGSC0003DMT400007728	dnaJ protein homolog isoform X1 [Solanum tuberosum]	down-	down-	down-	down-	-	GO:0006457 protein folding; GO:0050896 response to stimulus; GO:0006950 response to stress; GO:0009987 cellular process; GO:0009408 response to heat; GO:0009628 response to abiotic stimulus; GO:0009266 response to temperature stimulus;		GO:0005524 ATP binding; GO:0031072 heat shock protein binding; GO:1901265 nucleoside phosphate binding; GO:0001882 nucleoside binding; GO:0043167 ion binding; GO:0005515 protein binding; GO:0000166 nucleotide binding; GO:0097159 organic cyclic compound binding; GO:1901363 heterocyclic compound binding; GO:0032549 ribonucleoside binding; GO:0097367 carbohydrate derivative binding; GO:0032553 ribon…	K09503	DNAJA2; DnaJ homolog subfamily A member 2	sly04141 Protein processing in endoplasmic reticulum - Solanum lycopersicum (tomato);
PGSC0003DMP400005371	PGSC0003DMT400007735	elongation factor Tu GTP-binding domain-containing protein 1 [Solanum tuberosum]	-	-	-	-	-			GO:1901265 nucleoside phosphate binding; GO:0001882 nucleoside binding; GO:0043167 ion binding; GO:0016817 hydrolase activity, acting on acid anhydrides; GO:0016787 hydrolase activity; GO:0000166 nucleotide binding; GO:0017111 nucleoside-triphosphatase activity; GO:0097159 organic cyclic compound binding; GO:1901363 heterocyclic compound binding; GO:0032549 ribonucleoside binding; GO:0097367 carb…	K14536	RIA1; ribosome assembly protein 1 [EC:3.6.5.-]	sly03008 Ribosome biogenesis in eukaryotes - Solanum lycopersicum (tomato);
PGSC0003DMP400005396	PGSC0003DMT400007762	serine/threonine-protein phosphatase BSL3-like isoform X2 [Solanum tuberosum]	-	-	-	-	-	GO:0050794 regulation of cellular process; GO:0044700 single organism signaling; GO:0009741 response to brassinosteroid; GO:0071310 cellular response to organic substance; GO:1901700 response to oxygen-containing compound; GO:0044699 single-organism process; GO:0050896 response to stimulus; GO:0071383 cellular response to steroid hormone stimulus; GO:0033993 response to lipid; GO:0007165 signal t…		GO:0042578 phosphoric ester hydrolase activity; GO:0003824 catalytic activity; GO:0016791 phosphatase activity; GO:0005488 binding; GO:0016788 hydrolase activity, acting on ester bonds; GO:0016787 hydrolase activity; GO:0005515 protein binding; GO:0004721 phosphoprotein phosphatase activity;
PGSC0003DMP400005399	PGSC0003DMT400007765	GTPase LSG1-2 [Solanum tuberosum]	-	-	-	-	-			GO:1901265 nucleoside phosphate binding; GO:0001882 nucleoside binding; GO:0043167 ion binding; GO:0000166 nucleotide binding; GO:0097159 organic cyclic compound binding; GO:1901363 heterocyclic compound binding; GO:0032549 ribonucleoside binding; GO:0097367 carbohydrate derivative binding; GO:0032553 ribonucleotide binding; GO:0005488 binding; GO:0032550 purine ribonucleoside binding; GO:0043168…	K14539	LSG1; large subunit GTPase 1 [EC:3.6.1.-]	sly03008 Ribosome biogenesis in eukaryotes - Solanum lycopersicum (tomato);
PGSC0003DMP400005404	PGSC0003DMT400007772	ubiquitin-conjugating enzyme E2-23 kDa-like [Solanum tuberosum]	-	down-	-	-	-				K10576	UBE2H; ubiquitin-conjugating enzyme E2 H [EC:2.3.2.23]	sly04120 Ubiquitin mediated proteolysis - Solanum lycopersicum (tomato);
PGSC0003DMP400005417	PGSC0003DMT400007791	ubiquitin carboxyl-terminal hydrolase 13-like isoform X2 [Solanum tuberosum]	-	down-	-	-	-	GO:0043632 modification-dependent macromolecule catabolic process; GO:0070646 protein modification by small protein removal; GO:0044265 cellular macromolecule catabolic process; GO:0051603 proteolysis involved in cellular protein catabolic process; GO:0044257 cellular protein catabolic process; GO:0019941 modification-dependent protein catabolic process; GO:0044267 cellular protein metabolic proc…		GO:0008233 peptidase activity; GO:0036459 thiol-dependent ubiquitinyl hydrolase activity; GO:0003824 catalytic activity; GO:0005488 binding; GO:0019783 ubiquitin-like protein-specific protease activity; GO:0101005 ubiquitinyl hydrolase activity; GO:0070011 peptidase activity, acting on L-amino acid peptides; GO:0008234 cysteine-type peptidase activity; GO:0016787 hydrolase activity; GO:0005515 pr…	K11838
PGSC0003DMP400005424	PGSC0003DMT400007798	beta-glucosidase BoGH3B-like [Solanum tuberosum]	-	-	-	-	-	GO:0008152 metabolic process; GO:0005975 carbohydrate metabolic process; GO:0044238 primary metabolic process; GO:0071704 organic substance metabolic process;		GO:0004553 hydrolase activity, hydrolyzing O-glycosyl compounds; GO:0016787 hydrolase activity; GO:0003824 catalytic activity; GO:0016798 hydrolase activity, acting on glycosyl bonds;	K05349	bglX; beta-glucosidase [EC:3.2.1.21]	sly01110 Biosynthesis of secondary metabolites - Solanum lycopersicum (tomato); sly00500 Starch and sucrose metabolism - Solanum lycopersicum (tomato); sly00940 Phenylpropanoid biosynthesis - Solanum lycopersicum (tomato); sly00460 Cyanoamino acid metabolism - Solanum lycopersicum (tomato); sly01100 Metabolic pathways - Solanum lycopersicum (tomato);
PGSC0003DMP400005427	PGSC0003DMT400007803	beta-glucosidase BoGH3B-like [Solanum tuberosum]	-	-	-	-	-	GO:0008152 metabolic process; GO:0005975 carbohydrate metabolic process; GO:0044238 primary metabolic process; GO:0071704 organic substance metabolic process;		GO:0004553 hydrolase activity, hydrolyzing O-glycosyl compounds; GO:0016787 hydrolase activity; GO:0003824 catalytic activity; GO:0016798 hydrolase activity, acting on glycosyl bonds;	K05349	bglX; beta-glucosidase [EC:3.2.1.21]	sly01110 Biosynthesis of secondary metabolites - Solanum lycopersicum (tomato); sly00500 Starch and sucrose metabolism - Solanum lycopersicum (tomato); sly00940 Phenylpropanoid biosynthesis - Solanum lycopersicum (tomato); sly00460 Cyanoamino acid metabolism - Solanum lycopersicum (tomato); sly01100 Metabolic pathways - Solanum lycopersicum (tomato);
PGSC0003DMP400005469	PGSC0003DMT400007872	elicitor-responsive protein 3 [Solanum tuberosum]	-	-	-	-	-			GO:0005515 protein binding; GO:0005488 binding;
PGSC0003DMP400005475	PGSC0003DMT400007880	plant UBX domain-containing protein 8 isoform X2 [Solanum tuberosum]	-	-	-	up-	-			GO:0005515 protein binding; GO:0005488 binding;
PGSC0003DMP400005482	PGSC0003DMT400007892	replication factor C subunit 2 [Solanum tuberosum]	-	-	-	-	-	GO:0006260 DNA replication; GO:0006725 cellular aromatic compound metabolic process; GO:0006259 DNA metabolic process; GO:1901360 organic cyclic compound metabolic process; GO:0006807 nitrogen compound metabolic process; GO:0009058 biosynthetic process; GO:0044238 primary metabolic process; GO:1901576 organic substance biosynthetic process; GO:0044237 cellular metabolic process; GO:0044249 cellul…		GO:0003677 DNA binding; GO:0005524 ATP binding; GO:1901265 nucleoside phosphate binding; GO:0001882 nucleoside binding; GO:0043167 ion binding; GO:0000166 nucleotide binding; GO:1901363 heterocyclic compound binding; GO:0097159 organic cyclic compound binding; GO:0032549 ribonucleoside binding; GO:0097367 carbohydrate derivative binding; GO:0032553 ribonucleotide binding; GO:0005488 binding; GO:0…	K10755	RFC2_4; replication factor C subunit 2/4	sly03030 DNA replication - Solanum lycopersicum (tomato); sly03420 Nucleotide excision repair - Solanum lycopersicum (tomato); sly03430 Mismatch repair - Solanum lycopersicum (tomato);
PGSC0003DMP400005528	PGSC0003DMT400007954	SH3 domain-containing protein 3 [Solanum tuberosum]	-	-	-	-	-			GO:0005515 protein binding; GO:0005488 binding;
PGSC0003DMP400005538	PGSC0003DMT400007970	DNA-binding protein DDB_G0278111 [Solanum tuberosum]	-	-	-	-	-			GO:0097159 organic cyclic compound binding; GO:1901363 heterocyclic compound binding; GO:0003677 DNA binding; GO:0005488 binding; GO:0003676 nucleic acid binding;	K06875
PGSC0003DMP400005540	PGSC0003DMT400007972	uncharacterized protein LOC102591371 [Solanum tuberosum]	-	-	-	up-	-			GO:0005515 protein binding; GO:0005488 binding;
PGSC0003DMP400005551	PGSC0003DMT400007985	uncharacterized protein LOC102586072 [Solanum tuberosum]	-	down-	down-	down-	-
PGSC0003DMP400005579	PGSC0003DMT400008025	L-galactose dehydrogenase [Solanum tuberosum]	-	up-	-	-	-				K17744	GalDH; L-galactose dehydrogenase [EC:1.1.1.316]	sly01110 Biosynthesis of secondary metabolites - Solanum lycopersicum (tomato); sly00053 Ascorbate and aldarate metabolism - Solanum lycopersicum (tomato); sly01100 Metabolic pathways - Solanum lycopersicum (tomato);
PGSC0003DMP400005581	PGSC0003DMT400008028	soluble inorganic pyrophosphatase 6, chloroplastic-like [Solanum tuberosum]	-	up-	up-	up-	-	GO:0008152 metabolic process; GO:0044237 cellular metabolic process; GO:0006793 phosphorus metabolic process; GO:0009987 cellular process; GO:0006796 phosphate-containing compound metabolic process;	GO:0044424 intracellular part; GO:0005623 cell; GO:0044464 cell part; GO:0005622 intracellular; GO:0005737 cytoplasm;	GO:0000287 magnesium ion binding; GO:0004427 inorganic diphosphatase activity; GO:0016462 pyrophosphatase activity; GO:0003824 catalytic activity; GO:0005488 binding; GO:0043167 ion binding; GO:0046872 metal ion binding; GO:0043169 cation binding; GO:0016817 hydrolase activity, acting on acid anhydrides; GO:0016787 hydrolase activity; GO:0016818 hydrolase activity, acting on acid anhydrides, in p…	K01507	ppa; inorganic pyrophosphatase [EC:3.6.1.1]	sly00190 Oxidative phosphorylation - Solanum lycopersicum (tomato);
PGSC0003DMP400005586	PGSC0003DMT400008036	uncharacterized protein LOC102604916 [Solanum tuberosum]	-	-	-	up-	up-			GO:0005515 protein binding; GO:0005488 binding;
PGSC0003DMP400005595	PGSC0003DMT400008046	protein FMP32, mitochondrial-like [Solanum pennellii]	-	-	-	-	-
PGSC0003DMP400005626	PGSC0003DMT400008086	fatty acid amide hydrolase-like [Solanum tuberosum]	-	-	-	-	-
PGSC0003DMP400005636	PGSC0003DMT400008099	heat shock 70 kDa protein, mitochondrial-like [Solanum tuberosum]	-	-	-	-	-	GO:0006457 protein folding; GO:0009987 cellular process;		GO:0005524 ATP binding; GO:1901265 nucleoside phosphate binding; GO:0001882 nucleoside binding; GO:0043167 ion binding; GO:0005515 protein binding; GO:0000166 nucleotide binding; GO:0097159 organic cyclic compound binding; GO:1901363 heterocyclic compound binding; GO:0032549 ribonucleoside binding; GO:0097367 carbohydrate derivative binding; GO:0032553 ribonucleotide binding; GO:0005488 binding; …	K03283	HSPA1_8; heat shock 70kDa protein 1/8	sly03040 Spliceosome - Solanum lycopersicum (tomato); sly04144 Endocytosis - Solanum lycopersicum (tomato); sly04141 Protein processing in endoplasmic reticulum - Solanum lycopersicum (tomato);
PGSC0003DMP400005639	PGSC0003DMT400008102	fructose-bisphosphate aldolase 1, chloroplastic [Solanum pennellii]	-	-	-	-	-	GO:0006757 ATP generation from ADP; GO:0009116 nucleoside metabolic process; GO:0042278 purine nucleoside metabolic process; GO:0006165 nucleoside diphosphate phosphorylation; GO:0046031 ADP metabolic process; GO:0019362 pyridine nucleotide metabolic process; GO:0006096 glycolytic process; GO:0009167 purine ribonucleoside monophosphate metabolic process; GO:0009117 nucleotide metabolic process; G…		GO:0016829 lyase activity; GO:0004332 fructose-bisphosphate aldolase activity; GO:0016832 aldehyde-lyase activity; GO:0003824 catalytic activity; GO:0016830 carbon-carbon lyase activity;	K01623	ALDO; fructose-bisphosphate aldolase, class I [EC:4.1.2.13]	sly01110 Biosynthesis of secondary metabolites - Solanum lycopersicum (tomato); sly01200 Carbon metabolism - Solanum lycopersicum (tomato); sly00710 Carbon fixation in photosynthetic organisms - Solanum lycopersicum (tomato); sly00051 Fructose and mannose metabolism - Solanum lycopersicum (tomato); sly00010 Glycolysis / Gluconeogenesis - Solanum lycopersicum (tomato); sly01230 Biosynthesis of ami…
PGSC0003DMP400005664	PGSC0003DMT400008133	uncharacterized protein LOC102602783 [Solanum tuberosum]	down-	down-	-	-	-	GO:0006518 peptide metabolic process; GO:0006414 translational elongation; GO:0043043 peptide biosynthetic process; GO:0044267 cellular protein metabolic process; GO:0006807 nitrogen compound metabolic process; GO:0009058 biosynthetic process; GO:0043603 cellular amide metabolic process; GO:0044238 primary metabolic process; GO:1901566 organonitrogen compound biosynthetic process; GO:1901576 orga…	GO:0005623 cell; GO:0005622 intracellular; GO:0044464 cell part;	GO:0097159 organic cyclic compound binding; GO:1901363 heterocyclic compound binding; GO:0003723 RNA binding; GO:0008135 translation factor activity, RNA binding; GO:0005515 protein binding; GO:0003746 translation elongation factor activity; GO:0005488 binding; GO:0003676 nucleic acid binding;	K02357
PGSC0003DMP400005700	PGSC0003DMT400008178	ATPase family AAA domain-containing protein 3-like [Solanum tuberosum]	-	-	-	-	-				K17681
PGSC0003DMP400005701	PGSC0003DMT400008179	ATPase family AAA domain-containing protein 3-like [Solanum tuberosum]	-	-	-	-	-
PGSC0003DMP400005712	PGSC0003DMT400008196	binding partner of ACD11 1 [Solanum tuberosum]	-	-	down-	down-	-			GO:0097159 organic cyclic compound binding; GO:1901363 heterocyclic compound binding; GO:1901265 nucleoside phosphate binding; GO:0005488 binding; GO:0003676 nucleic acid binding; GO:0000166 nucleotide binding; GO:0036094 small molecule binding;
PGSC0003DMP400005718	PGSC0003DMT400008204	WEB family protein At3g02930, chloroplastic-like [Solanum tuberosum]	-	-	-	-	-
PGSC0003DMP400005726	PGSC0003DMT400008213	UBP1-associated protein 2C-like [Solanum tuberosum]	-	-	-	-	-			GO:0097159 organic cyclic compound binding; GO:1901363 heterocyclic compound binding; GO:1901265 nucleoside phosphate binding; GO:0005488 binding; GO:0003676 nucleic acid binding; GO:0000166 nucleotide binding; GO:0036094 small molecule binding;	K12741	HNRNPA1_3; heterogeneous nuclear ribonucleoprotein A1/A3	sly03040 Spliceosome - Solanum lycopersicum (tomato);
PGSC0003DMP400005757	PGSC0003DMT400008264	temperature-induced lipocalin-1 [Solanum tuberosum]	-	up-	up-	up-	-			GO:0005215 transporter activity;	K03098
PGSC0003DMP400005768	PGSC0003DMT400008281	VAMP-like protein YKT61 [Solanum tuberosum]	-	-	-	-	-	GO:0006810 transport; GO:0051179 localization; GO:0016192 vesicle-mediated transport; GO:0051234 establishment of localization;	GO:0031224 intrinsic component of membrane; GO:0016020 membrane; GO:0016021 integral component of membrane; GO:0044425 membrane part;		K08516	YKT6; synaptobrevin homolog YKT6	sly04130 SNARE interactions in vesicular transport - Solanum lycopersicum (tomato);
PGSC0003DMP400005811	PGSC0003DMT400008350	pre-mRNA splicing factor-like protein isoform X2 [Solanum tuberosum]	-	-	-	-	-			GO:0097159 organic cyclic compound binding; GO:1901363 heterocyclic compound binding; GO:1901265 nucleoside phosphate binding; GO:0005488 binding; GO:0003676 nucleic acid binding; GO:0000166 nucleotide binding; GO:0036094 small molecule binding;	K12890	SFRS1; splicing factor, arginine/serine-rich 1	sly03040 Spliceosome - Solanum lycopersicum (tomato);
PGSC0003DMP400005812	PGSC0003DMT400008351	small heat shock protein, chloroplastic [Solanum tuberosum]	-	-	-	-	-				K13993	HSP20; HSP20 family protein	sly04141 Protein processing in endoplasmic reticulum - Solanum lycopersicum (tomato);
PGSC0003DMP400005933	PGSC0003DMT400008541	nucleolin-like isoform X1 [Solanum tuberosum]	-	-	-	-	-			GO:0097159 organic cyclic compound binding; GO:1901363 heterocyclic compound binding; GO:1901265 nucleoside phosphate binding; GO:0005488 binding; GO:0003676 nucleic acid binding; GO:0000166 nucleotide binding; GO:0036094 small molecule binding;
PGSC0003DMP400005942	PGSC0003DMT400008558	MFP1 attachment factor 1 [Solanum tuberosum]	-	up-	up-	up-	-
PGSC0003DMP400006023	PGSC0003DMT400008676	protein CROWDED NUCLEI 1-like isoform X2 [Solanum tuberosum]	-	-	-	-	-
PGSC0003DMP400006029	PGSC0003DMT400008687	60S ribosomal protein L12-like [Solanum tuberosum]	-	up-	up-	-	-	GO:0006518 peptide metabolic process; GO:0043043 peptide biosynthetic process; GO:0044267 cellular protein metabolic process; GO:0006807 nitrogen compound metabolic process; GO:0009058 biosynthetic process; GO:0043603 cellular amide metabolic process; GO:0044238 primary metabolic process; GO:1901566 organonitrogen compound biosynthetic process; GO:1901576 organic substance biosynthetic process; G…	GO:0005840 ribosome; GO:0043226 organelle; GO:0043229 intracellular organelle; GO:0043232 intracellular non-membrane-bounded organelle; GO:0044464 cell part; GO:0005622 intracellular; GO:0005737 cytoplasm; GO:0032991 macromolecular complex; GO:0044424 intracellular part; GO:1990904 ribonucleoprotein complex; GO:0005623 cell; GO:0030529 intracellular ribonucleoprotein complex; GO:0044444 cytoplasm…	GO:0003735 structural constituent of ribosome; GO:0005198 structural molecule activity;	K02870	RP-L12e; large subunit ribosomal protein L12e	sly03010 Ribosome - Solanum lycopersicum (tomato);
PGSC0003DMP400006057	PGSC0003DMT400008735	protein HGH1 homolog [Solanum tuberosum]	up-	up-	-	-	-			GO:0005488 binding;
PGSC0003DMP400006103	PGSC0003DMT400008803	V-type proton ATPase subunit B2 [Solanum tuberosum]	-	-	-	-	-	GO:0009116 nucleoside metabolic process; GO:0042278 purine nucleoside metabolic process; GO:0034220 ion transmembrane transport; GO:0006725 cellular aromatic compound metabolic process; GO:0009167 purine ribonucleoside monophosphate metabolic process; GO:0090662 ATP hydrolysis coupled transmembrane transport; GO:0009259 ribonucleotide metabolic process; GO:0009117 nucleotide metabolic process; GO…	GO:0032991 macromolecular complex; GO:0016020 membrane; GO:0033178 proton-transporting two-sector ATPase complex, catalytic domain; GO:0033176 proton-transporting V-type ATPase complex; GO:0043234 protein complex; GO:0098796 membrane protein complex; GO:0044425 membrane part; GO:0016469 proton-transporting two-sector ATPase complex; GO:0033180 proton-transporting V-type ATPase, V1 domain;	GO:0022804 active transmembrane transporter activity; GO:0005524 ATP binding; GO:1901265 nucleoside phosphate binding; GO:0001882 nucleoside binding; GO:0043167 ion binding; GO:0016817 hydrolase activity, acting on acid anhydrides; GO:0016787 hydrolase activity; GO:0000166 nucleotide binding; GO:0097159 organic cyclic compound binding; GO:1901363 heterocyclic compound binding; GO:0032549 ribonucl…	K02147	ATPeV1B; V-type H+-transporting ATPase subunit B	sly00190 Oxidative phosphorylation - Solanum lycopersicum (tomato); sly04145 Phagosome - Solanum lycopersicum (tomato); sly01100 Metabolic pathways - Solanum lycopersicum (tomato);
PGSC0003DMP400006168	PGSC0003DMT400008908	alpha-galactosidase 3 [Solanum tuberosum]	-	-	-	-	-	GO:0008152 metabolic process; GO:0005975 carbohydrate metabolic process; GO:0044238 primary metabolic process; GO:0071704 organic substance metabolic process;		GO:0004553 hydrolase activity, hydrolyzing O-glycosyl compounds; GO:0016787 hydrolase activity; GO:0003824 catalytic activity; GO:0016798 hydrolase activity, acting on glycosyl bonds;	K07407	E3.2.1.22B; alpha-galactosidase [EC:3.2.1.22]	sly00600 Sphingolipid metabolism - Solanum lycopersicum (tomato); sly00603 Glycosphingolipid biosynthesis - globo and isoglobo series - Solanum lycopersicum (tomato); sly00561 Glycerolipid metabolism - Solanum lycopersicum (tomato); sly00052 Galactose metabolism - Solanum lycopersicum (tomato);
PGSC0003DMP400006173	PGSC0003DMT400008916	uncharacterized protein LOC101251587 [Solanum lycopersicum]	-	-	-	-	-	GO:0008152 metabolic process;		GO:0016853 isomerase activity; GO:0003824 catalytic activity; GO:0005488 binding; GO:0043167 ion binding; GO:0016868 intramolecular transferase activity, phosphotransferases; GO:0046537 2,3-bisphosphoglycerate-independent phosphoglycerate mutase activity; GO:0043169 cation binding; GO:0046872 metal ion binding; GO:0004619 phosphoglycerate mutase activity; GO:0016866 intramolecular transferase act…
PGSC0003DMP400006182	PGSC0003DMT400008936	probable 2-oxoglutarate-dependent dioxygenase AOP1.2 [Solanum tuberosum]	-Up	down-Up	down-	down-	-	GO:0044699 single-organism process; GO:0008152 metabolic process; GO:0055114 oxidation-reduction process; GO:0044710 single-organism metabolic process;		GO:0003824 catalytic activity; GO:0016491 oxidoreductase activity;
PGSC0003DMP400006200	PGSC0003DMT400008961	nucleolin-like isoform X2 [Solanum tuberosum]	-	-	-	-	-			GO:0097159 organic cyclic compound binding; GO:1901363 heterocyclic compound binding; GO:1901265 nucleoside phosphate binding; GO:0005488 binding; GO:0003676 nucleic acid binding; GO:0000166 nucleotide binding; GO:0036094 small molecule binding;
PGSC0003DMP400006205	PGSC0003DMT400008970	alpha-1,4 glucan phosphorylase L-1 isozyme, chloroplastic/amyloplastic [Solanum pennellii]	-	-	down-	down-	-	GO:0008152 metabolic process; GO:0005975 carbohydrate metabolic process; GO:0044238 primary metabolic process; GO:0071704 organic substance metabolic process;		GO:0016757 transferase activity, transferring glycosyl groups; GO:0016758 transferase activity, transferring hexosyl groups; GO:0003824 catalytic activity; GO:0016740 transferase activity; GO:0008184 glycogen phosphorylase activity; GO:0004645 phosphorylase activity;
PGSC0003DMP400006233	PGSC0003DMT400009007	pyridine nucleotide-disulfide oxidoreductase domain-containing protein 2 [Solanum lycopersicum]	-	-	-	-	-	GO:0044699 single-organism process; GO:0008152 metabolic process; GO:0055114 oxidation-reduction process; GO:0044710 single-organism metabolic process;		GO:0003824 catalytic activity; GO:0016491 oxidoreductase activity;
PGSC0003DMP400006263	PGSC0003DMT400009043	putative glucose-6-phosphate 1-epimerase [Solanum tuberosum]	-	up-	up-	up-	-	GO:0008152 metabolic process; GO:0005975 carbohydrate metabolic process; GO:0044238 primary metabolic process; GO:0071704 organic substance metabolic process;		GO:0030246 carbohydrate binding; GO:0016853 isomerase activity; GO:0003824 catalytic activity; GO:0005488 binding;	K01792	E5.1.3.15; glucose-6-phosphate 1-epimerase [EC:5.1.3.15]	sly01110 Biosynthesis of secondary metabolites - Solanum lycopersicum (tomato); sly00010 Glycolysis / Gluconeogenesis - Solanum lycopersicum (tomato); sly01100 Metabolic pathways - Solanum lycopersicum (tomato);
PGSC0003DMP400006265	PGSC0003DMT400009046	soluble inorganic pyrophosphatase 1 [Solanum tuberosum]	-	-	-	-	-	GO:0008152 metabolic process; GO:0044237 cellular metabolic process; GO:0006793 phosphorus metabolic process; GO:0009987 cellular process; GO:0006796 phosphate-containing compound metabolic process;	GO:0044424 intracellular part; GO:0005623 cell; GO:0044464 cell part; GO:0005622 intracellular; GO:0005737 cytoplasm;	GO:0000287 magnesium ion binding; GO:0004427 inorganic diphosphatase activity; GO:0016462 pyrophosphatase activity; GO:0003824 catalytic activity; GO:0005488 binding; GO:0043167 ion binding; GO:0046872 metal ion binding; GO:0043169 cation binding; GO:0016817 hydrolase activity, acting on acid anhydrides; GO:0016787 hydrolase activity; GO:0016818 hydrolase activity, acting on acid anhydrides, in p…	K01507	ppa; inorganic pyrophosphatase [EC:3.6.1.1]	sly00190 Oxidative phosphorylation - Solanum lycopersicum (tomato);
PGSC0003DMP400006266	PGSC0003DMT400009047	gamma carbonic anhydrase 1, mitochondrial-like [Solanum tuberosum]	-	up-	up-	-	-
PGSC0003DMP400006278	PGSC0003DMT400009060	proteasome subunit beta type-1 isoform X2 [Solanum tuberosum]	-	-	-	-	-	GO:0051603 proteolysis involved in cellular protein catabolic process; GO:0044265 cellular macromolecule catabolic process; GO:0044257 cellular protein catabolic process; GO:0044267 cellular protein metabolic process; GO:0044238 primary metabolic process; GO:0044237 cellular metabolic process; GO:0071704 organic substance metabolic process; GO:1901575 organic substance catabolic process; GO:00081…	GO:1902494 catalytic complex; GO:0000502 proteasome complex; GO:0044464 cell part; GO:0005622 intracellular; GO:0005839 proteasome core complex; GO:0032991 macromolecular complex; GO:0044424 intracellular part; GO:1905368 peptidase complex; GO:0005623 cell; GO:0043234 protein complex; GO:1905369 endopeptidase complex;	GO:0004175 endopeptidase activity; GO:0004298 threonine-type endopeptidase activity; GO:0008233 peptidase activity; GO:0070003 threonine-type peptidase activity; GO:0003824 catalytic activity; GO:0070011 peptidase activity, acting on L-amino acid peptides; GO:0016787 hydrolase activity;	K02732	PSMB1; 20S proteasome subunit beta 6 [EC:3.4.25.1]	sly03050 Proteasome - Solanum lycopersicum (tomato);
PGSC0003DMP400006286	PGSC0003DMT400009069	abscisic acid and environmental stress-inducible protein TAS14-like [Solanum tuberosum]	down-	up-	up-	up-	up-	GO:0001101 response to acid chemical; GO:0042221 response to chemical; GO:0006950 response to stress; GO:0009415 response to water; GO:0009628 response to abiotic stimulus; GO:1901700 response to oxygen-containing compound; GO:0010035 response to inorganic substance; GO:0050896 response to stimulus;
PGSC0003DMP400006316	PGSC0003DMT400009104	uncharacterized protein LOC102599755 [Solanum tuberosum]	-	-	-	-	-
PGSC0003DMP400006337	PGSC0003DMT400009131	kinesin-like protein NACK1 [Solanum tuberosum]	-	-	-	-	-	GO:0044763 single-organism cellular process; GO:0007018 microtubule-based movement; GO:0006928 movement of cell or subcellular component; GO:0044699 single-organism process; GO:0009987 cellular process; GO:0007017 microtubule-based process;		GO:0003774 motor activity; GO:1901265 nucleoside phosphate binding; GO:0016817 hydrolase activity, acting on acid anhydrides; GO:0005515 protein binding; GO:0016787 hydrolase activity; GO:0097159 organic cyclic compound binding; GO:1901363 heterocyclic compound binding; GO:0008092 cytoskeletal protein binding; GO:0016462 pyrophosphatase activity; GO:0003824 catalytic activity; GO:0032553 ribonucl…	K11498
PGSC0003DMP400006368	PGSC0003DMT400009192	ferredoxin--NADP reductase, leaf-type isozyme, chloroplastic [Solanum tuberosum]	down-	down-	-	down-	-	GO:0044699 single-organism process; GO:0008152 metabolic process; GO:0055114 oxidation-reduction process; GO:0044710 single-organism metabolic process;		GO:0003824 catalytic activity; GO:0016491 oxidoreductase activity;	K02641	petH; ferredoxin--NADP+ reductase [EC:1.18.1.2]	sly00195 Photosynthesis - Solanum lycopersicum (tomato); sly01100 Metabolic pathways - Solanum lycopersicum (tomato);
PGSC0003DMP400006383	PGSC0003DMT400009214	26S proteasome non-ATPase regulatory subunit 4 homolog isoform X2 [Solanum tuberosum]	-	-	-	-	-				K03029	PSMD4; 26S proteasome regulatory subunit N10	sly03050 Proteasome - Solanum lycopersicum (tomato);
PGSC0003DMP400006395	PGSC0003DMT400009226	3-dehydroquinate synthase, chloroplastic [Solanum tuberosum]	-	-	-	-	-	GO:0008652 cellular amino acid biosynthetic process; GO:0009072 aromatic amino acid family metabolic process; GO:0016053 organic acid biosynthetic process; GO:0044711 single-organism biosynthetic process; GO:0006725 cellular aromatic compound metabolic process; GO:0044281 small molecule metabolic process; GO:0044763 single-organism cellular process; GO:0044699 single-organism process; GO:0006807 …	GO:0044424 intracellular part; GO:0005623 cell; GO:0044464 cell part; GO:0005622 intracellular; GO:0005737 cytoplasm;	GO:0016829 lyase activity; GO:0016838 carbon-oxygen lyase activity, acting on phosphates; GO:0003856 3-dehydroquinate synthase activity; GO:0003824 catalytic activity; GO:0016835 carbon-oxygen lyase activity;	K01735	aroB; 3-dehydroquinate synthase [EC:4.2.3.4]	sly00400 Phenylalanine, tyrosine and tryptophan biosynthesis - Solanum lycopersicum (tomato); sly01110 Biosynthesis of secondary metabolites - Solanum lycopersicum (tomato); sly01230 Biosynthesis of amino acids - Solanum lycopersicum (tomato); sly01100 Metabolic pathways - Solanum lycopersicum (tomato);
PGSC0003DMP400006399	PGSC0003DMT400009232	protein FREE1-like [Solanum tuberosum]	-	-	-	-	-
PGSC0003DMP400006411	PGSC0003DMT400009249	DNA-directed RNA polymerase II subunit 1 [Solanum tuberosum]	-	-	-	-	-	GO:0018130 heterocycle biosynthetic process; GO:0006725 cellular aromatic compound metabolic process; GO:0097659 nucleic acid-templated transcription; GO:0034654 nucleobase-containing compound biosynthetic process; GO:1901360 organic cyclic compound metabolic process; GO:0006807 nitrogen compound metabolic process; GO:0032774 RNA biosynthetic process; GO:0009058 biosynthetic process; GO:0044238 p…	GO:0005665 DNA-directed RNA polymerase II, core complex; GO:0043229 intracellular organelle; GO:0000428 DNA-directed RNA polymerase complex; GO:0055029 nuclear DNA-directed RNA polymerase complex; GO:0061695 transferase complex, transferring phosphorus-containing groups; GO:0044446 intracellular organelle part; GO:0030880 RNA polymerase complex; GO:0031981 nuclear lumen; GO:0032991 macromolecular…	GO:0097159 organic cyclic compound binding; GO:1901363 heterocyclic compound binding; GO:0003677 DNA binding; GO:0016779 nucleotidyltransferase activity; GO:0034062 5'-3' RNA polymerase activity; GO:0003824 catalytic activity; GO:0097747 RNA polymerase activity; GO:0005488 binding; GO:0003676 nucleic acid binding; GO:0003899 DNA-directed 5'-3' RNA polymerase activity; GO:0016740 transferase activ…	K03006	RPB1; DNA-directed RNA polymerase II subunit RPB1 [EC:2.7.7.6]	sly03020 RNA polymerase - Solanum lycopersicum (tomato); sly00230 Purine metabolism - Solanum lycopersicum (tomato); sly01100 Metabolic pathways - Solanum lycopersicum (tomato); sly00240 Pyrimidine metabolism - Solanum lycopersicum (tomato);
PGSC0003DMP400006412	PGSC0003DMT400009250	phospholipase D delta [Solanum tuberosum]	-	down-	-	-	-			GO:0005515 protein binding; GO:0003824 catalytic activity; GO:0005488 binding;	K01115	PLD1_2; phospholipase D1/2 [EC:3.1.4.4]	sly00565 Ether lipid metabolism - Solanum lycopersicum (tomato); sly01110 Biosynthesis of secondary metabolites - Solanum lycopersicum (tomato); sly04144 Endocytosis - Solanum lycopersicum (tomato); sly00564 Glycerophospholipid metabolism - Solanum lycopersicum (tomato); sly01100 Metabolic pathways - Solanum lycopersicum (tomato);
PGSC0003DMP400006415	PGSC0003DMT400009254	serine/arginine-rich splicing factor SR45a [Solanum pennellii]	-	-	-	-	-			GO:0097159 organic cyclic compound binding; GO:1901363 heterocyclic compound binding; GO:1901265 nucleoside phosphate binding; GO:0005488 binding; GO:0003676 nucleic acid binding; GO:0000166 nucleotide binding; GO:0036094 small molecule binding;	K12897	TRA2; transformer-2 protein	sly03040 Spliceosome - Solanum lycopersicum (tomato);
PGSC0003DMP400006459	PGSC0003DMT400009306	thioredoxin H-type 2-like [Solanum tuberosum]	-	up-	-	-	-	GO:0050794 regulation of cellular process; GO:0042592 homeostatic process; GO:0065008 regulation of biological quality; GO:0050789 regulation of biological process; GO:0045454 cell redox homeostasis; GO:0044763 single-organism cellular process; GO:0019725 cellular homeostasis; GO:0044699 single-organism process; GO:0009987 cellular process; GO:0065007 biological regulation;			K03671
PGSC0003DMP400006492	PGSC0003DMT400009345	GDP-mannose 4,6 dehydratase 1 [Solanum tuberosum]	-	-	-	-	-	GO:0008152 metabolic process; GO:0019673 GDP-mannose metabolic process; GO:0006725 cellular aromatic compound metabolic process; GO:0046483 heterocycle metabolic process; GO:0006139 nucleobase-containing compound metabolic process; GO:1901135 carbohydrate derivative metabolic process; GO:1901360 organic cyclic compound metabolic process; GO:0006807 nitrogen compound metabolic process; GO:0034641 …		GO:0016829 lyase activity; GO:0016836 hydro-lyase activity; GO:0008446 GDP-mannose 4,6-dehydratase activity; GO:0003824 catalytic activity; GO:0016835 carbon-oxygen lyase activity;	K01711	gmd; GDPmannose 4,6-dehydratase [EC:4.2.1.47]	sly00051 Fructose and mannose metabolism - Solanum lycopersicum (tomato); sly01100 Metabolic pathways - Solanum lycopersicum (tomato); sly00520 Amino sugar and nucleotide sugar metabolism - Solanum lycopersicum (tomato);
PGSC0003DMP400006516	PGSC0003DMT400009377	L-ascorbate peroxidase 3, peroxisomal-like [Solanum tuberosum]	-	-	-	up-	-	GO:0008152 metabolic process; GO:0006950 response to stress; GO:0055114 oxidation-reduction process; GO:0044710 single-organism metabolic process; GO:0006979 response to oxidative stress; GO:0044699 single-organism process; GO:0050896 response to stimulus;		GO:0097159 organic cyclic compound binding; GO:1901363 heterocyclic compound binding; GO:0020037 heme binding; GO:0003824 catalytic activity; GO:0005488 binding; GO:0016209 antioxidant activity; GO:0004601 peroxidase activity; GO:0046906 tetrapyrrole binding; GO:0016491 oxidoreductase activity; GO:0016684 oxidoreductase activity, acting on peroxide as acceptor;	K00434	E1.11.1.11; L-ascorbate peroxidase [EC:1.11.1.11]	sly00053 Ascorbate and aldarate metabolism - Solanum lycopersicum (tomato); sly00480 Glutathione metabolism - Solanum lycopersicum (tomato);
PGSC0003DMP400006531	PGSC0003DMT400009397	uncharacterized protein LOC102601883 [Solanum tuberosum]	up-	up-	up-	up-	up-	GO:0006950 response to stress; GO:0050896 response to stimulus;
PGSC0003DMP400006575	PGSC0003DMT400009462	uncharacterized protein LOC102595392 [Solanum tuberosum]	-	-	up-	up-	-
PGSC0003DMP400006584	PGSC0003DMT400009472	isoflavone reductase-like protein [Solanum tuberosum]	up-	-	down-	-	up-
PGSC0003DMP400006586	PGSC0003DMT400009474	gamma carbonic anhydrase 2, mitochondrial-like [Solanum tuberosum]	-	up-	up-	up-	-
PGSC0003DMP400006606	PGSC0003DMT400009500	glucose-induced degradation protein 8 homolog isoform X1 [Solanum tuberosum]	up-	-	-	-	-			GO:0005515 protein binding; GO:0005488 binding;
PGSC0003DMP400006634	PGSC0003DMT400009538	probable transcription factor PosF21 isoform X2 [Solanum tuberosum]	-	up-	-	up-	up-	GO:0050794 regulation of cellular process; GO:0010468 regulation of gene expression; GO:0006355 regulation of transcription, DNA-templated; GO:0031326 regulation of cellular biosynthetic process; GO:0080090 regulation of primary metabolic process; GO:0060255 regulation of macromolecule metabolic process; GO:0019219 regulation of nucleobase-containing compound metabolic process; GO:0010556 regulat…		GO:0097159 organic cyclic compound binding; GO:1901363 heterocyclic compound binding; GO:0003677 DNA binding; GO:0005488 binding; GO:0001071 nucleic acid binding transcription factor activity; GO:0003676 nucleic acid binding; GO:0043565 sequence-specific DNA binding; GO:0003700 transcription factor activity, sequence-specific DNA binding;
PGSC0003DMP400006638	PGSC0003DMT400009542	protein RCC2 [Solanum tuberosum]	-	-	-	-	-
PGSC0003DMP400006640	PGSC0003DMT400009544	protein IQ-DOMAIN 32 [Solanum tuberosum]	-	-	-	-	-			GO:0005515 protein binding; GO:0005488 binding;
PGSC0003DMP400006666	PGSC0003DMT400009576	maf-like protein DDB_G0281937 isoform X2 [Solanum tuberosum]	-	up-	-	-	-			GO:0047429 nucleoside-triphosphate diphosphatase activity; GO:0016817 hydrolase activity, acting on acid anhydrides; GO:0016787 hydrolase activity; GO:0016462 pyrophosphatase activity; GO:0016818 hydrolase activity, acting on acid anhydrides, in phosphorus-containing anhydrides; GO:0003824 catalytic activity;	K06287
PGSC0003DMP400006676	PGSC0003DMT400009588	proteasome subunit alpha type-1-B-like [Solanum tuberosum]	-	-	down-	-	-	GO:0043632 modification-dependent macromolecule catabolic process; GO:0051603 proteolysis involved in cellular protein catabolic process; GO:0044265 cellular macromolecule catabolic process; GO:0044257 cellular protein catabolic process; GO:0019941 modification-dependent protein catabolic process; GO:0044267 cellular protein metabolic process; GO:0006511 ubiquitin-dependent protein catabolic proc…	GO:0019773 proteasome core complex, alpha-subunit complex; GO:1902494 catalytic complex; GO:0000502 proteasome complex; GO:0044464 cell part; GO:0005622 intracellular; GO:0005839 proteasome core complex; GO:0032991 macromolecular complex; GO:0044424 intracellular part; GO:1905368 peptidase complex; GO:0005623 cell; GO:0043234 protein complex; GO:1905369 endopeptidase complex;	GO:0004175 endopeptidase activity; GO:0004298 threonine-type endopeptidase activity; GO:0008233 peptidase activity; GO:0070003 threonine-type peptidase activity; GO:0003824 catalytic activity; GO:0070011 peptidase activity, acting on L-amino acid peptides; GO:0016787 hydrolase activity;	K02725	PSMA1; 20S proteasome subunit alpha 6 [EC:3.4.25.1]	sly03050 Proteasome - Solanum lycopersicum (tomato);
PGSC0003DMP400006678	PGSC0003DMT400009590	ornithine carbamoyltransferase, chloroplastic [Solanum tuberosum]	-	-	-	down-	down-	GO:0044281 small molecule metabolic process; GO:0044763 single-organism cellular process; GO:0006807 nitrogen compound metabolic process; GO:0044699 single-organism process; GO:0044238 primary metabolic process; GO:0044237 cellular metabolic process; GO:0071704 organic substance metabolic process; GO:0008152 metabolic process; GO:0006520 cellular amino acid metabolic process; GO:0044710 single-or…		GO:0016597 amino acid binding; GO:0016743 carboxyl- or carbamoyltransferase activity; GO:0031406 carboxylic acid binding; GO:0003824 catalytic activity; GO:0005488 binding; GO:0043167 ion binding; GO:0043177 organic acid binding; GO:0016741 transferase activity, transferring one-carbon groups; GO:0043168 anion binding; GO:0016740 transferase activity; GO:0036094 small molecule binding;	K00611	OTC; ornithine carbamoyltransferase [EC:2.1.3.3]	sly01110 Biosynthesis of secondary metabolites - Solanum lycopersicum (tomato); sly00220 Arginine biosynthesis - Solanum lycopersicum (tomato); sly01230 Biosynthesis of amino acids - Solanum lycopersicum (tomato); sly01100 Metabolic pathways - Solanum lycopersicum (tomato);
PGSC0003DMP400006708	PGSC0003DMT400009623	thioredoxin H-type 1 [Solanum tuberosum]	-Up	-Up	-	-	-	GO:0050794 regulation of cellular process; GO:0065008 regulation of biological quality; GO:0045454 cell redox homeostasis; GO:0044281 small molecule metabolic process; GO:0044763 single-organism cellular process; GO:0019725 cellular homeostasis; GO:0018904 ether metabolic process; GO:0044699 single-organism process; GO:0071704 organic substance metabolic process; GO:0042592 homeostatic process; G…		GO:0015035 protein disulfide oxidoreductase activity; GO:0016667 oxidoreductase activity, acting on a sulfur group of donors; GO:0015036 disulfide oxidoreductase activity; GO:0003824 catalytic activity; GO:0016491 oxidoreductase activity;	K03671
PGSC0003DMP400006721	PGSC0003DMT400009636	coatomer subunit alpha-1-like [Solanum tuberosum]	-	down-	down-	-	-	GO:0045184 establishment of protein localization; GO:0006810 transport; GO:0046907 intracellular transport; GO:0070727 cellular macromolecule localization; GO:0051649 establishment of localization in cell; GO:0016192 vesicle-mediated transport; GO:0006886 intracellular protein transport; GO:0071702 organic substance transport; GO:0008104 protein localization; GO:0033036 macromolecule localization…	GO:0016020 membrane; GO:0031410 cytoplasmic vesicle; GO:0031090 organelle membrane; GO:0098796 membrane protein complex; GO:0030137 COPI-coated vesicle; GO:0031982 vesicle; GO:0030660 Golgi-associated vesicle membrane; GO:0005737 cytoplasm; GO:0044433 cytoplasmic vesicle part; GO:0032991 macromolecular complex; GO:0044424 intracellular part; GO:0030120 vesicle coat; GO:0030663 COPI-coated vesicle…	GO:0005515 protein binding; GO:0005198 structural molecule activity; GO:0005488 binding;	K05236
PGSC0003DMP400006735	PGSC0003DMT400009659	uncharacterized protein LOC102589617 isoform X2 [Solanum tuberosum]	-	-	-	-	-
PGSC0003DMP400006827	PGSC0003DMT400009804	elongation factor Tu, mitochondrial [Solanum tuberosum]	-	-	-	-	-	GO:0006518 peptide metabolic process; GO:0006414 translational elongation; GO:0043043 peptide biosynthetic process; GO:0044267 cellular protein metabolic process; GO:0006807 nitrogen compound metabolic process; GO:0009058 biosynthetic process; GO:0043603 cellular amide metabolic process; GO:0044238 primary metabolic process; GO:1901566 organonitrogen compound biosynthetic process; GO:1901576 orga…	GO:0005623 cell; GO:0005622 intracellular; GO:0044464 cell part;	GO:0003723 RNA binding; GO:1901265 nucleoside phosphate binding; GO:0003746 translation elongation factor activity; GO:0001882 nucleoside binding; GO:0043167 ion binding; GO:0016817 hydrolase activity, acting on acid anhydrides; GO:0016787 hydrolase activity; GO:0000166 nucleotide binding; GO:0017111 nucleoside-triphosphatase activity; GO:1901363 heterocyclic compound binding; GO:0097159 organic …	K02358
PGSC0003DMP400006832	PGSC0003DMT400009813	BSD domain-containing protein 1 [Solanum tuberosum]	-	-	-	-	-
PGSC0003DMP400006872	PGSC0003DMT400009862	uncharacterized protein LOC102589244 [Solanum tuberosum]	-	-	-	-	-
PGSC0003DMP400006880	PGSC0003DMT400009873	splicing factor 3A subunit 2 [Solanum tuberosum]	up-	up-	up-	up-	up-		GO:0043226 organelle; GO:0043231 intracellular membrane-bounded organelle; GO:0043229 intracellular organelle; GO:0005634 nucleus; GO:0044464 cell part; GO:0005622 intracellular; GO:0044424 intracellular part; GO:0043227 membrane-bounded organelle; GO:0005623 cell;	GO:0097159 organic cyclic compound binding; GO:1901363 heterocyclic compound binding; GO:0046914 transition metal ion binding; GO:0005488 binding; GO:0003676 nucleic acid binding; GO:0043167 ion binding; GO:0046872 metal ion binding; GO:0043169 cation binding; GO:0008270 zinc ion binding;	K12826	SF3A2; splicing factor 3A subunit 2	sly03040 Spliceosome - Solanum lycopersicum (tomato);
PGSC0003DMP400006970	PGSC0003DMT400009996	copper chaperone for superoxide dismutase, chloroplastic/cytosolic isoform X1 [Solanum tuberosum]	-	-	-	-	-	GO:0006810 transport; GO:0006801 superoxide metabolic process; GO:0008152 metabolic process; GO:0006812 cation transport; GO:0072593 reactive oxygen species metabolic process; GO:0030001 metal ion transport; GO:0006811 ion transport; GO:0055114 oxidation-reduction process; GO:0044710 single-organism metabolic process; GO:0044699 single-organism process; GO:0051179 localization; GO:0009987 cellula…		GO:0046872 metal ion binding; GO:0043169 cation binding; GO:0005488 binding; GO:0043167 ion binding;	K04569
PGSC0003DMP400006983	PGSC0003DMT400010011	ATP-dependent Clp protease ATP-binding subunit CLPT2, chloroplastic-like [Solanum tuberosum]	-	-	-	-	-	GO:0008152 metabolic process; GO:0019538 protein metabolic process; GO:0043170 macromolecule metabolic process; GO:0044238 primary metabolic process; GO:0071704 organic substance metabolic process;
PGSC0003DMP400006985	PGSC0003DMT400010017	AT-hook motif nuclear-localized protein 1-like [Solanum tuberosum]	-	-	-	-	-
PGSC0003DMP400007003	PGSC0003DMT400010039	putative transferase At4g12130, mitochondrial [Solanum tuberosum]	-	-	-	-	-
PGSC0003DMP400007033	PGSC0003DMT400010090	ATP-dependent Clp protease proteolytic subunit-related protein 2, chloroplastic [Solanum tuberosum]	-	-	-	-	-	GO:0006508 proteolysis; GO:0008152 metabolic process; GO:0043170 macromolecule metabolic process; GO:0019538 protein metabolic process; GO:0044238 primary metabolic process; GO:0071704 organic substance metabolic process;		GO:0004252 serine-type endopeptidase activity; GO:0004175 endopeptidase activity; GO:0008233 peptidase activity; GO:0003824 catalytic activity; GO:0017171 serine hydrolase activity; GO:0008236 serine-type peptidase activity; GO:0070011 peptidase activity, acting on L-amino acid peptides; GO:0016787 hydrolase activity;	K01358
PGSC0003DMP400007092	PGSC0003DMT400010164	acetylglutamate kinase, chloroplastic [Solanum tuberosum]	-	-	-	-	-	GO:0006526 arginine biosynthetic process; GO:0016053 organic acid biosynthetic process; GO:0044699 single-organism process; GO:0009058 biosynthetic process; GO:1901566 organonitrogen compound biosynthetic process; GO:0044237 cellular metabolic process; GO:0009084 glutamine family amino acid biosynthetic process; GO:0071704 organic substance metabolic process; GO:0008152 metabolic process; GO:0006…	GO:0044424 intracellular part; GO:0005623 cell; GO:0044464 cell part; GO:0005622 intracellular; GO:0005737 cytoplasm;	GO:0016774 phosphotransferase activity, carboxyl group as acceptor; GO:0004042 acetyl-CoA:L-glutamate N-acetyltransferase activity; GO:0016746 transferase activity, transferring acyl groups; GO:0016301 kinase activity; GO:0003824 catalytic activity; GO:0003991 acetylglutamate kinase activity; GO:0016740 transferase activity; GO:0016747 transferase activity, transferring acyl groups other than ami…	K00930	argB; acetylglutamate kinase [EC:2.7.2.8]	sly01110 Biosynthesis of secondary metabolites - Solanum lycopersicum (tomato); sly01210 2-Oxocarboxylic acid metabolism - Solanum lycopersicum (tomato); sly00220 Arginine biosynthesis - Solanum lycopersicum (tomato); sly01230 Biosynthesis of amino acids - Solanum lycopersicum (tomato); sly01100 Metabolic pathways - Solanum lycopersicum (tomato);
PGSC0003DMP400007100	PGSC0003DMT400010174	actin-7-like [Solanum tuberosum]	-	down-	down-	-	-				K10355
PGSC0003DMP400007109	PGSC0003DMT400010183	sm-like protein LSM3A isoform X1 [Capsicum annuum]	-	-	-	-	-	GO:0006725 cellular aromatic compound metabolic process; GO:0060255 regulation of macromolecule metabolic process; GO:0048519 negative regulation of biological process; GO:0044237 cellular metabolic process; GO:0071704 organic substance metabolic process; GO:0044270 cellular nitrogen compound catabolic process; GO:0000398 mRNA splicing, via spliceosome; GO:0008152 metabolic process; GO:0000377 RN…			K12622	LSM3; U6 snRNA-associated Sm-like protein LSm3	sly03040 Spliceosome - Solanum lycopersicum (tomato); sly03018 RNA degradation - Solanum lycopersicum (tomato);
PGSC0003DMP400007113	PGSC0003DMT400010187	fibrous sheath CABYR-binding protein-like [Solanum tuberosum]	-Up	-	-	-Down	-
PGSC0003DMP400007118	PGSC0003DMT400010195	citrate-binding protein-like [Solanum tuberosum]	-	-	-	-	-
PGSC0003DMP400007153	PGSC0003DMT400010254	nicotinate phosphoribosyltransferase 2-like [Solanum tuberosum]	-	-	-	-	-	GO:0051188 cofactor biosynthetic process; GO:0043173 nucleotide salvage; GO:0009165 nucleotide biosynthetic process; GO:0019362 pyridine nucleotide metabolic process; GO:0006725 cellular aromatic compound metabolic process; GO:0046496 nicotinamide nucleotide metabolic process; GO:0009117 nucleotide metabolic process; GO:0044699 single-organism process; GO:0009058 biosynthetic process; GO:0019363 …		GO:0016763 transferase activity, transferring pentosyl groups; GO:0004516 nicotinate phosphoribosyltransferase activity; GO:0016757 transferase activity, transferring glycosyl groups; GO:0004514 nicotinate-nucleotide diphosphorylase (carboxylating) activity; GO:0003824 catalytic activity; GO:0016740 transferase activity;	K00763	pncB; nicotinate phosphoribosyltransferase [EC:6.3.4.21]	sly00760 Nicotinate and nicotinamide metabolism - Solanum lycopersicum (tomato); sly01100 Metabolic pathways - Solanum lycopersicum (tomato);
PGSC0003DMP400007167	PGSC0003DMT400010279	heterogeneous nuclear ribonucleoprotein A0 [Solanum lycopersicum]	-	-	-	-	-			GO:0097159 organic cyclic compound binding; GO:1901363 heterocyclic compound binding; GO:1901265 nucleoside phosphate binding; GO:0005488 binding; GO:0003676 nucleic acid binding; GO:0000166 nucleotide binding; GO:0036094 small molecule binding;	K14411	MSI; RNA-binding protein Musashi	sly03015 mRNA surveillance pathway - Solanum lycopersicum (tomato);
PGSC0003DMP400007174	PGSC0003DMT400010292	phenylalanine--tRNA ligase alpha subunit, cytoplasmic-like [Solanum tuberosum]	-	-	-	-	-	GO:0006518 peptide metabolic process; GO:0006725 cellular aromatic compound metabolic process; GO:0044267 cellular protein metabolic process; GO:0044699 single-organism process; GO:0009058 biosynthetic process; GO:1901566 organonitrogen compound biosynthetic process; GO:0043039 tRNA aminoacylation; GO:0044237 cellular metabolic process; GO:0071704 organic substance metabolic process; GO:0006432 p…	GO:0044424 intracellular part; GO:0005623 cell; GO:0044464 cell part; GO:0005622 intracellular; GO:0005737 cytoplasm;	GO:0016876 ligase activity, forming aminoacyl-tRNA and related compounds; GO:0003723 RNA binding; GO:0005524 ATP binding; GO:1901265 nucleoside phosphate binding; GO:0016875 ligase activity, forming carbon-oxygen bonds; GO:0016874 ligase activity; GO:0001882 nucleoside binding; GO:0043167 ion binding; GO:0004826 phenylalanine-tRNA ligase activity; GO:0000166 nucleotide binding; GO:0097159 organic…	K01889	FARSA; phenylalanyl-tRNA synthetase alpha chain [EC:6.1.1.20]	sly00970 Aminoacyl-tRNA biosynthesis - Solanum lycopersicum (tomato);
PGSC0003DMP400007198	PGSC0003DMT400010324	PI-PLC X domain-containing protein At5g67130-like [Solanum tuberosum]	-	-	-	-	-	GO:0044699 single-organism process; GO:0008152 metabolic process; GO:0044238 primary metabolic process; GO:0044710 single-organism metabolic process; GO:0006629 lipid metabolic process; GO:0071704 organic substance metabolic process;		GO:0008081 phosphoric diester hydrolase activity; GO:0016787 hydrolase activity; GO:0003824 catalytic activity; GO:0042578 phosphoric ester hydrolase activity; GO:0016788 hydrolase activity, acting on ester bonds;
PGSC0003DMP400007232	PGSC0003DMT400010375	serine/threonine-protein phosphatase 2A 65 kDa regulatory subunit A beta isoform-like [Solanum tuberosum]	-	-	-	-	-			GO:0005515 protein binding; GO:0005488 binding;	K03456	PPP2R1; serine/threonine-protein phosphatase 2A regulatory subunit A	sly03015 mRNA surveillance pathway - Solanum lycopersicum (tomato);
PGSC0003DMP400007236	PGSC0003DMT400010379	protein CASP [Solanum tuberosum]	-	-	-	-	-				K09313
PGSC0003DMP400007307	PGSC0003DMT400010467	U4/U6.U5 small nuclear ribonucleoprotein 27 kDa protein [Solanum tuberosum]	-	-	-	-	-				K12846	SNRNP27; U4/U6.U5 tri-snRNP-associated protein 3	sly03040 Spliceosome - Solanum lycopersicum (tomato);
PGSC0003DMP400007331	PGSC0003DMT400010497	plasma membrane ATPase 4-like [Solanum tuberosum]	-	-	-	-	-	GO:0009116 nucleoside metabolic process; GO:0042278 purine nucleoside metabolic process; GO:0009167 purine ribonucleoside monophosphate metabolic process; GO:0009117 nucleotide metabolic process; GO:0044699 single-organism process; GO:0046129 purine ribonucleoside biosynthetic process; GO:0009163 nucleoside biosynthetic process; GO:0009058 biosynthetic process; GO:0009156 ribonucleoside monophosp…	GO:0031224 intrinsic component of membrane; GO:0016020 membrane; GO:0016021 integral component of membrane; GO:0044425 membrane part;	GO:1901265 nucleoside phosphate binding; GO:0043167 ion binding; GO:0016817 hydrolase activity, acting on acid anhydrides; GO:0016787 hydrolase activity; GO:0000166 nucleotide binding; GO:0017111 nucleoside-triphosphatase activity; GO:0016887 ATPase activity; GO:1901363 heterocyclic compound binding; GO:0097159 organic cyclic compound binding; GO:0016462 pyrophosphatase activity; GO:0003824 catal…	K01535	PMA1; H+-transporting ATPase [EC:3.6.3.6]	sly00190 Oxidative phosphorylation - Solanum lycopersicum (tomato);
PGSC0003DMP400007344	PGSC0003DMT400010518	spermidine synthase-like [Solanum tuberosum]	-	-	-	-	-	GO:0006595 polyamine metabolic process; GO:0044106 cellular amine metabolic process; GO:0008152 metabolic process; GO:0006807 nitrogen compound metabolic process; GO:0034641 cellular nitrogen compound metabolic process; GO:0009987 cellular process; GO:0044237 cellular metabolic process; GO:0009308 amine metabolic process; GO:0006576 cellular biogenic amine metabolic process; GO:1901564 organonitr…		GO:0003824 catalytic activity;	K00797	speE; spermidine synthase [EC:2.5.1.16]	sly00410 beta-Alanine metabolism - Solanum lycopersicum (tomato); sly00330 Arginine and proline metabolism - Solanum lycopersicum (tomato); sly00270 Cysteine and methionine metabolism - Solanum lycopersicum (tomato); sly01100 Metabolic pathways - Solanum lycopersicum (tomato); sly00480 Glutathione metabolism - Solanum lycopersicum (tomato);
PGSC0003DMP400007371	PGSC0003DMT400010554	40S ribosomal protein S16 [Solanum tuberosum]	-Up	-	-	down-	-	GO:0006518 peptide metabolic process; GO:0043043 peptide biosynthetic process; GO:0044267 cellular protein metabolic process; GO:0006807 nitrogen compound metabolic process; GO:0009058 biosynthetic process; GO:0043603 cellular amide metabolic process; GO:0044238 primary metabolic process; GO:1901566 organonitrogen compound biosynthetic process; GO:1901576 organic substance biosynthetic process; G…	GO:0005840 ribosome; GO:0043226 organelle; GO:0043229 intracellular organelle; GO:0043232 intracellular non-membrane-bounded organelle; GO:0044464 cell part; GO:0005622 intracellular; GO:0005737 cytoplasm; GO:0032991 macromolecular complex; GO:0044424 intracellular part; GO:1990904 ribonucleoprotein complex; GO:0005623 cell; GO:0030529 intracellular ribonucleoprotein complex; GO:0044444 cytoplasm…	GO:0003735 structural constituent of ribosome; GO:0005198 structural molecule activity;	K02960	RP-S16e; small subunit ribosomal protein S16e	sly03010 Ribosome - Solanum lycopersicum (tomato);
PGSC0003DMP400007372	PGSC0003DMT400010555	aldehyde dehydrogenase family 2 member B7, mitochondrial-like [Solanum tuberosum]	-	-	-	-	-	GO:0044699 single-organism process; GO:0008152 metabolic process; GO:0055114 oxidation-reduction process; GO:0044710 single-organism metabolic process;		GO:0016620 oxidoreductase activity, acting on the aldehyde or oxo group of donors, NAD or NADP as acceptor; GO:0003824 catalytic activity; GO:0016491 oxidoreductase activity; GO:0016903 oxidoreductase activity, acting on the aldehyde or oxo group of donors;	K00128	ALDH; aldehyde dehydrogenase (NAD+) [EC:1.2.1.3]	sly00410 beta-Alanine metabolism - Solanum lycopersicum (tomato); sly00620 Pyruvate metabolism - Solanum lycopersicum (tomato); sly01110 Biosynthesis of secondary metabolites - Solanum lycopersicum (tomato); sly00310 Lysine degradation - Solanum lycopersicum (tomato); sly00330 Arginine and proline metabolism - Solanum lycopersicum (tomato); sly00053 Ascorbate and aldarate metabolism - Solanum lyc…
PGSC0003DMP400007386	PGSC0003DMT400010575	glyceraldehyde-3-phosphate dehydrogenase, cytosolic [Solanum tuberosum]	-	-	-	-	-	GO:0006006 glucose metabolic process; GO:0044723 single-organism carbohydrate metabolic process; GO:0008152 metabolic process; GO:0055114 oxidation-reduction process; GO:0044710 single-organism metabolic process; GO:0044281 small molecule metabolic process; GO:0005996 monosaccharide metabolic process; GO:0044699 single-organism process; GO:0044238 primary metabolic process; GO:0005975 carbohydrat…		GO:0016620 oxidoreductase activity, acting on the aldehyde or oxo group of donors, NAD or NADP as acceptor; GO:0097159 organic cyclic compound binding; GO:1901363 heterocyclic compound binding; GO:1901265 nucleoside phosphate binding; GO:0051287 NAD binding; GO:0003824 catalytic activity; GO:0005488 binding; GO:0016903 oxidoreductase activity, acting on the aldehyde or oxo group of donors; GO:005…	K00134	GAPDH; glyceraldehyde 3-phosphate dehydrogenase [EC:1.2.1.12]	sly01110 Biosynthesis of secondary metabolites - Solanum lycopersicum (tomato); sly01200 Carbon metabolism - Solanum lycopersicum (tomato); sly00710 Carbon fixation in photosynthetic organisms - Solanum lycopersicum (tomato); sly00010 Glycolysis / Gluconeogenesis - Solanum lycopersicum (tomato); sly01230 Biosynthesis of amino acids - Solanum lycopersicum (tomato); sly01100 Metabolic pathways - So…
PGSC0003DMP400007420	PGSC0003DMT400010624	protein disulfide-isomerase-like [Solanum tuberosum]	-Up	down-Up	-	-	-	GO:0050794 regulation of cellular process; GO:0042592 homeostatic process; GO:0065008 regulation of biological quality; GO:0050789 regulation of biological process; GO:0045454 cell redox homeostasis; GO:0044763 single-organism cellular process; GO:0019725 cellular homeostasis; GO:0044699 single-organism process; GO:0009987 cellular process; GO:0065007 biological regulation;	GO:0043226 organelle; GO:0043231 intracellular membrane-bounded organelle; GO:0043229 intracellular organelle; GO:0005783 endoplasmic reticulum; GO:0044464 cell part; GO:0005622 intracellular; GO:0005737 cytoplasm; GO:0012505 endomembrane system; GO:0044424 intracellular part; GO:0043227 membrane-bounded organelle; GO:0005623 cell; GO:0044444 cytoplasmic part;	GO:0016853 isomerase activity; GO:0003824 catalytic activity;	K09580	PDIA1; protein disulfide-isomerase A1 [EC:5.3.4.1]	sly04141 Protein processing in endoplasmic reticulum - Solanum lycopersicum (tomato);
PGSC0003DMP400007424	PGSC0003DMT400010632	phosphomethylpyrimidine synthase, chloroplastic [Solanum tuberosum]	-	-	-	-	-	GO:0009110 vitamin biosynthetic process; GO:0006725 cellular aromatic compound metabolic process; GO:0044699 single-organism process; GO:0009058 biosynthetic process; GO:0042724 thiamine-containing compound biosynthetic process; GO:1901566 organonitrogen compound biosynthetic process; GO:0006772 thiamine metabolic process; GO:0044237 cellular metabolic process; GO:0044272 sulfur compound biosynth…		GO:0051536 iron-sulfur cluster binding; GO:0005488 binding; GO:0051540 metal cluster binding;	K03147	thiC; phosphomethylpyrimidine synthase [EC:4.1.99.17]	sly00730 Thiamine metabolism - Solanum lycopersicum (tomato); sly01100 Metabolic pathways - Solanum lycopersicum (tomato);
PGSC0003DMP400007426	PGSC0003DMT400010634	anthranilate synthase alpha subunit 2, chloroplastic-like isoform X2 [Solanum tuberosum]	-	-	-	-	-	GO:0006725 cellular aromatic compound metabolic process; GO:0016053 organic acid biosynthetic process; GO:0000162 tryptophan biosynthetic process; GO:0044699 single-organism process; GO:0009058 biosynthetic process; GO:1901566 organonitrogen compound biosynthetic process; GO:0042435 indole-containing compound biosynthetic process; GO:0044237 cellular metabolic process; GO:0006576 cellular biogeni…		GO:0016829 lyase activity; GO:0003824 catalytic activity; GO:0016833 oxo-acid-lyase activity; GO:0004049 anthranilate synthase activity; GO:0016830 carbon-carbon lyase activity;	K01657	trpE; anthranilate synthase component I [EC:4.1.3.27]	sly00400 Phenylalanine, tyrosine and tryptophan biosynthesis - Solanum lycopersicum (tomato); sly01110 Biosynthesis of secondary metabolites - Solanum lycopersicum (tomato); sly01230 Biosynthesis of amino acids - Solanum lycopersicum (tomato); sly01100 Metabolic pathways - Solanum lycopersicum (tomato);
PGSC0003DMP400007485	PGSC0003DMT400010737	probable leucine-rich repeat receptor-like protein kinase At1g35710 [Solanum tuberosum]	-	-	-	-	-			GO:0005515 protein binding; GO:0005488 binding;
PGSC0003DMP400007595	PGSC0003DMT400010906	tubulin alpha-3 chain [Nicotiana tabacum]	-	-	-	-	-	GO:0007017 microtubule-based process; GO:0009987 cellular process;	GO:0043229 intracellular organelle; GO:0099513 polymeric cytoskeletal fiber; GO:0005874 microtubule; GO:0043232 intracellular non-membrane-bounded organelle; GO:0044430 cytoskeletal part; GO:0044446 intracellular organelle part; GO:0099512 supramolecular fiber; GO:0044424 intracellular part; GO:0005623 cell; GO:0099080 supramolecular complex; GO:0044422 organelle part; GO:0099081 supramolecular p…	GO:1901265 nucleoside phosphate binding; GO:0001882 nucleoside binding; GO:0043167 ion binding; GO:0016817 hydrolase activity, acting on acid anhydrides; GO:0016787 hydrolase activity; GO:0000166 nucleotide binding; GO:0017111 nucleoside-triphosphatase activity; GO:0097159 organic cyclic compound binding; GO:1901363 heterocyclic compound binding; GO:0032549 ribonucleoside binding; GO:0097367 carb…	K07374	TUBA; tubulin alpha	sly04145 Phagosome - Solanum lycopersicum (tomato);
PGSC0003DMP400007600	PGSC0003DMT400010911	probable acyl-activating enzyme 18, peroxisomal [Solanum tuberosum]	-Up	-	-	-Down	-	GO:0008152 metabolic process;		GO:0003824 catalytic activity;
PGSC0003DMP400007605	PGSC0003DMT400010918	NADH dehydrogenase [ubiquinone] 1 alpha subcomplex subunit 6-like [Nicotiana sylvestris]	-	up-	up-	up-	-				K03950	NDUFA6; NADH dehydrogenase (ubiquinone) 1 alpha subcomplex subunit 6	sly00190 Oxidative phosphorylation - Solanum lycopersicum (tomato); sly01100 Metabolic pathways - Solanum lycopersicum (tomato);
PGSC0003DMP400007622	PGSC0003DMT400010938	spermidine coumaroyl CoA acyltransferase [Solanum pennellii]	-	down-	-	down-	-			GO:0016746 transferase activity, transferring acyl groups; GO:0016747 transferase activity, transferring acyl groups other than amino-acyl groups; GO:0003824 catalytic activity; GO:0016740 transferase activity;
PGSC0003DMP400007671	PGSC0003DMT400011022	N6-adenosine-methyltransferase MT-A70-like [Solanum tuberosum]	-	-	-	-	-	GO:0008152 metabolic process; GO:0006725 cellular aromatic compound metabolic process; GO:0046483 heterocycle metabolic process; GO:0006139 nucleobase-containing compound metabolic process; GO:1901360 organic cyclic compound metabolic process; GO:0006807 nitrogen compound metabolic process; GO:0034641 cellular nitrogen compound metabolic process; GO:0044238 primary metabolic process; GO:0009987 c…		GO:0016741 transferase activity, transferring one-carbon groups; GO:0008168 methyltransferase activity; GO:0003824 catalytic activity; GO:0016740 transferase activity;	K05925
PGSC0003DMP400007704	PGSC0003DMT400011071	pyruvate dehydrogenase E1 component subunit beta-1, mitochondrial [Solanum tuberosum]	-	up-	up-	-	-	GO:0008152 metabolic process;		GO:0003824 catalytic activity;	K00162	PDHB; pyruvate dehydrogenase E1 component beta subunit [EC:1.2.4.1]	sly00620 Pyruvate metabolism - Solanum lycopersicum (tomato); sly01110 Biosynthesis of secondary metabolites - Solanum lycopersicum (tomato); sly01200 Carbon metabolism - Solanum lycopersicum (tomato); sly00010 Glycolysis / Gluconeogenesis - Solanum lycopersicum (tomato); sly01100 Metabolic pathways - Solanum lycopersicum (tomato); sly00020 Citrate cycle (TCA cycle) - Solanum lycopersicum (tomato…
PGSC0003DMP400007754	PGSC0003DMT400011142	endo-1,3;1,4-beta-D-glucanase-like [Solanum tuberosum]	-	-	-	-	-			GO:0016787 hydrolase activity; GO:0003824 catalytic activity;
PGSC0003DMP400007784	PGSC0003DMT400011193	neutral ceramidase-like [Solanum pennellii]	-	down-	down-	down-	-				K12349	ASAH2; neutral ceramidase [EC:3.5.1.23]	sly00600 Sphingolipid metabolism - Solanum lycopersicum (tomato); sly01100 Metabolic pathways - Solanum lycopersicum (tomato);
PGSC0003DMP400007848	PGSC0003DMT400011294	V-type proton ATPase 16 kDa proteolipid subunit [Solanum tuberosum]	-	-	-	-	-	GO:0098655 cation transmembrane transport; GO:0034220 ion transmembrane transport; GO:0098660 inorganic ion transmembrane transport; GO:0090662 ATP hydrolysis coupled transmembrane transport; GO:0015988 energy coupled proton transmembrane transport, against electrochemical gradient; GO:0044699 single-organism process; GO:0006818 hydrogen transport; GO:0015992 proton transport; GO:0051234 establis…	GO:0033179 proton-transporting V-type ATPase, V0 domain; GO:0016020 membrane; GO:0098796 membrane protein complex; GO:0044425 membrane part; GO:0016469 proton-transporting two-sector ATPase complex; GO:0032991 macromolecular complex; GO:0033176 proton-transporting V-type ATPase complex; GO:0043234 protein complex; GO:0033177 proton-transporting two-sector ATPase complex, proton-transporting domai…	GO:0015075 ion transmembrane transporter activity; GO:0022892 substrate-specific transporter activity; GO:0015077 monovalent inorganic cation transmembrane transporter activity; GO:0022890 inorganic cation transmembrane transporter activity; GO:0015078 hydrogen ion transmembrane transporter activity; GO:0008324 cation transmembrane transporter activity; GO:0022891 substrate-specific transmembrane…	K02155	ATPeV0C; V-type H+-transporting ATPase 16kDa proteolipid subunit	sly00190 Oxidative phosphorylation - Solanum lycopersicum (tomato); sly04145 Phagosome - Solanum lycopersicum (tomato); sly01100 Metabolic pathways - Solanum lycopersicum (tomato);
PGSC0003DMP400007881	PGSC0003DMT400011335	triosephosphate isomerase, chloroplastic-like [Solanum tuberosum]	-	-	-	up-	up-	GO:0006757 ATP generation from ADP; GO:0009116 nucleoside metabolic process; GO:0042278 purine nucleoside metabolic process; GO:0006165 nucleoside diphosphate phosphorylation; GO:0046031 ADP metabolic process; GO:0019362 pyridine nucleotide metabolic process; GO:0006096 glycolytic process; GO:0009167 purine ribonucleoside monophosphate metabolic process; GO:0009117 nucleotide metabolic process; G…		GO:0016853 isomerase activity; GO:0016860 intramolecular oxidoreductase activity; GO:0004807 triose-phosphate isomerase activity; GO:0003824 catalytic activity; GO:0016861 intramolecular oxidoreductase activity, interconverting aldoses and ketoses;	K01803	TPI; triosephosphate isomerase (TIM) [EC:5.3.1.1]	sly01110 Biosynthesis of secondary metabolites - Solanum lycopersicum (tomato); sly00562 Inositol phosphate metabolism - Solanum lycopersicum (tomato); sly01200 Carbon metabolism - Solanum lycopersicum (tomato); sly00710 Carbon fixation in photosynthetic organisms - Solanum lycopersicum (tomato); sly00010 Glycolysis / Gluconeogenesis - Solanum lycopersicum (tomato); sly01230 Biosynthesis of amino…
PGSC0003DMP400007890	PGSC0003DMT400011344	peptidyl-prolyl cis-trans isomerase-like [Solanum tuberosum]	-	-	-	-	-	GO:0044267 cellular protein metabolic process; GO:0044238 primary metabolic process; GO:0018208 peptidyl-proline modification; GO:0000413 protein peptidyl-prolyl isomerization; GO:0044237 cellular metabolic process; GO:0071704 organic substance metabolic process; GO:0006457 protein folding; GO:0018193 peptidyl-amino acid modification; GO:0008152 metabolic process; GO:0044260 cellular macromolecul…		GO:0003755 peptidyl-prolyl cis-trans isomerase activity; GO:0016853 isomerase activity; GO:0003824 catalytic activity; GO:0016859 cis-trans isomerase activity;	K01802
PGSC0003DMP400007913	PGSC0003DMT400011370	bifunctional monothiol glutaredoxin-S16, chloroplastic [Solanum tuberosum]	-	up-	up-	-	-	GO:0050794 regulation of cellular process; GO:0042592 homeostatic process; GO:0065008 regulation of biological quality; GO:0050789 regulation of biological process; GO:0045454 cell redox homeostasis; GO:0044763 single-organism cellular process; GO:0019725 cellular homeostasis; GO:0044699 single-organism process; GO:0009987 cellular process; GO:0065007 biological regulation;		GO:0009055 electron carrier activity; GO:0015035 protein disulfide oxidoreductase activity; GO:0016667 oxidoreductase activity, acting on a sulfur group of donors; GO:0015036 disulfide oxidoreductase activity; GO:0003824 catalytic activity; GO:0016491 oxidoreductase activity;
PGSC0003DMP400007921	PGSC0003DMT400011386	protein WEAK CHLOROPLAST MOVEMENT UNDER BLUE LIGHT 1-like [Solanum tuberosum]	-	-	-	up-	-
PGSC0003DMP400007966	PGSC0003DMT400011462	probable Xaa-Pro aminopeptidase P [Solanum tuberosum]	-	-	-	-	-			GO:0008233 peptidase activity; GO:0008238 exopeptidase activity; GO:0003824 catalytic activity; GO:0070006 metalloaminopeptidase activity; GO:0008235 metalloexopeptidase activity; GO:0070011 peptidase activity, acting on L-amino acid peptides; GO:0004177 aminopeptidase activity; GO:0016787 hydrolase activity; GO:0008237 metallopeptidase activity;	K01262
PGSC0003DMP400008070	PGSC0003DMT400011617	troponin T, fast skeletal muscle [Solanum tuberosum]	down-	down-	down-	down-	-			GO:0046872 metal ion binding; GO:0043169 cation binding; GO:0005515 protein binding; GO:0005488 binding; GO:0043167 ion binding;
PGSC0003DMP400008076	PGSC0003DMT400011624	adenosylhomocysteinase [Solanum tuberosum]	up-Up	-Up	down-	-	-	GO:1901606 alpha-amino acid catabolic process; GO:0009116 nucleoside metabolic process; GO:0042278 purine nucleoside metabolic process; GO:0046498 S-adenosylhomocysteine metabolic process; GO:0006725 cellular aromatic compound metabolic process; GO:0044699 single-organism process; GO:0072523 purine-containing compound catabolic process; GO:0044237 cellular metabolic process; GO:0071704 organic su…		GO:0097159 organic cyclic compound binding; GO:1901363 heterocyclic compound binding; GO:0004013 adenosylhomocysteinase activity; GO:0016801 hydrolase activity, acting on ether bonds; GO:1901265 nucleoside phosphate binding; GO:0051287 NAD binding; GO:0003824 catalytic activity; GO:0005488 binding; GO:0016787 hydrolase activity; GO:0000166 nucleotide binding; GO:0048037 cofactor binding; GO:00168…	K01251	E3.3.1.1; adenosylhomocysteinase [EC:3.3.1.1]	sly00270 Cysteine and methionine metabolism - Solanum lycopersicum (tomato); sly01100 Metabolic pathways - Solanum lycopersicum (tomato);
PGSC0003DMP400008120	PGSC0003DMT400011694	PTI1-like tyrosine-protein kinase 3 isoform X2 [Solanum tuberosum]	-	-	-	-	-	GO:0016310 phosphorylation; GO:0044267 cellular protein metabolic process; GO:0044238 primary metabolic process; GO:0044237 cellular metabolic process; GO:0006796 phosphate-containing compound metabolic process; GO:0071704 organic substance metabolic process; GO:0008152 metabolic process; GO:0006468 protein phosphorylation; GO:0006793 phosphorus metabolic process; GO:0044260 cellular macromolecul…		GO:0005524 ATP binding; GO:1901265 nucleoside phosphate binding; GO:0016773 phosphotransferase activity, alcohol group as acceptor; GO:0001882 nucleoside binding; GO:0043167 ion binding; GO:0004713 protein tyrosine kinase activity; GO:0000166 nucleotide binding; GO:0004672 protein kinase activity; GO:0097159 organic cyclic compound binding; GO:1901363 heterocyclic compound binding; GO:0032549 rib…	K13436	PTI1; pto-interacting protein 1 [EC:2.7.11.1]	sly04626 Plant-pathogen interaction - Solanum lycopersicum (tomato);
PGSC0003DMP400008144	PGSC0003DMT400011730	novel plant SNARE 13-like [Solanum tuberosum]	-	-	-	-	-			GO:0005515 protein binding; GO:0005488 binding;	K08494
PGSC0003DMP400008155	PGSC0003DMT400011741	dihydrolipoamide dehydrogenase precursor [Solanum tuberosum]	-	-	up-	up-	-	GO:0050794 regulation of cellular process; GO:0042592 homeostatic process; GO:0065008 regulation of biological quality; GO:0008152 metabolic process; GO:0050789 regulation of biological process; GO:0055114 oxidation-reduction process; GO:0044710 single-organism metabolic process; GO:0045454 cell redox homeostasis; GO:0044763 single-organism cellular process; GO:0019725 cellular homeostasis; GO:00…		GO:0004148 dihydrolipoyl dehydrogenase activity; GO:0016651 oxidoreductase activity, acting on NAD(P)H; GO:1901265 nucleoside phosphate binding; GO:0050660 flavin adenine dinucleotide binding; GO:0043167 ion binding; GO:0000166 nucleotide binding; GO:0048037 cofactor binding; GO:0016668 oxidoreductase activity, acting on a sulfur group of donors, NAD(P) as acceptor; GO:0016491 oxidoreductase acti…	K00382	DLD; dihydrolipoamide dehydrogenase [EC:1.8.1.4]	sly00640 Propanoate metabolism - Solanum lycopersicum (tomato); sly00260 Glycine, serine and threonine metabolism - Solanum lycopersicum (tomato); sly00620 Pyruvate metabolism - Solanum lycopersicum (tomato); sly01110 Biosynthesis of secondary metabolites - Solanum lycopersicum (tomato); sly00630 Glyoxylate and dicarboxylate metabolism - Solanum lycopersicum (tomato); sly01200 Carbon metabolism -…
PGSC0003DMP400008156	PGSC0003DMT400011742	30S ribosomal protein S1, chloroplastic-like [Solanum tuberosum]	-	-	-	-	-			GO:0097159 organic cyclic compound binding; GO:1901363 heterocyclic compound binding; GO:0005488 binding; GO:0003676 nucleic acid binding;	K02945	RP-S1; small subunit ribosomal protein S1	sly03010 Ribosome - Solanum lycopersicum (tomato);
PGSC0003DMP400008168	PGSC0003DMT400011760	cell wall / vacuolar inhibitor of fructosidase 1 [Solanum tuberosum]	up-Down	up-	-	-	-	GO:0065009 regulation of molecular function; GO:0044092 negative regulation of molecular function; GO:0043086 negative regulation of catalytic activity; GO:0050790 regulation of catalytic activity; GO:0065007 biological regulation;		GO:0004857 enzyme inhibitor activity; GO:0098772 molecular function regulator; GO:0030234 enzyme regulator activity;
PGSC0003DMP400008169	PGSC0003DMT400011761	cell wall / vacuolar inhibitor of fructosidase 1-like [Solanum tuberosum]	-	up-	up-	up-	-			GO:0004857 enzyme inhibitor activity; GO:0098772 molecular function regulator; GO:0030234 enzyme regulator activity;
PGSC0003DMP400008174	PGSC0003DMT400011768	huntingtin-interacting protein K [Solanum tuberosum]	-	-	-	-	-
PGSC0003DMP400008191	PGSC0003DMT400011791	bifunctional epoxide hydrolase 2-like [Solanum tuberosum]	-	-	-	-	-			GO:0003824 catalytic activity;
PGSC0003DMP400008192	PGSC0003DMT400011792	glyoxysomal fatty acid beta-oxidation multifunctional protein MFP-a-like [Solanum tuberosum]	-	-	-	-	-	GO:0055114 oxidation-reduction process; GO:0044281 small molecule metabolic process; GO:0044763 single-organism cellular process; GO:0044699 single-organism process; GO:0044255 cellular lipid metabolic process; GO:0006631 fatty acid metabolic process; GO:0044238 primary metabolic process; GO:0044237 cellular metabolic process; GO:0071704 organic substance metabolic process; GO:0008152 metabolic p…		GO:0016614 oxidoreductase activity, acting on CH-OH group of donors; GO:0016616 oxidoreductase activity, acting on the CH-OH group of donors, NAD or NADP as acceptor; GO:0003857 3-hydroxyacyl-CoA dehydrogenase activity; GO:0003824 catalytic activity; GO:0016491 oxidoreductase activity;	K10527	MFP2; enoyl-CoA hydratase/3-hydroxyacyl-CoA dehydrogenase [EC:4.2.1.17 1.1.1.35 1.1.1.211]	sly01110 Biosynthesis of secondary metabolites - Solanum lycopersicum (tomato); sly00592 alpha-Linolenic acid metabolism - Solanum lycopersicum (tomato); sly01212 Fatty acid metabolism - Solanum lycopersicum (tomato); sly01100 Metabolic pathways - Solanum lycopersicum (tomato); sly00071 Fatty acid degradation - Solanum lycopersicum (tomato);
PGSC0003DMP400008208	PGSC0003DMT400011812	glucosidase 2 subunit beta-like isoform X1 [Nicotiana sylvestris]	down-	down-	-	down-	down-			GO:0005515 protein binding; GO:0005488 binding;	K08288	PRKCSH; protein kinase C substrate 80K-H	sly04141 Protein processing in endoplasmic reticulum - Solanum lycopersicum (tomato);
PGSC0003DMP400008230	PGSC0003DMT400011842	protein CHROMATIN REMODELING 5 [Solanum tuberosum]	-	-	-	-	-				K11367
PGSC0003DMP400008251	PGSC0003DMT400011871	heat stress transcription factor A-5 [Solanum tuberosum]	-	-	-	up-	-	GO:0050794 regulation of cellular process; GO:0010468 regulation of gene expression; GO:0006355 regulation of transcription, DNA-templated; GO:0031326 regulation of cellular biosynthetic process; GO:0080090 regulation of primary metabolic process; GO:0060255 regulation of macromolecule metabolic process; GO:0019219 regulation of nucleobase-containing compound metabolic process; GO:0010556 regulat…	GO:0043226 organelle; GO:0043231 intracellular membrane-bounded organelle; GO:0043229 intracellular organelle; GO:0005634 nucleus; GO:0044464 cell part; GO:0005622 intracellular; GO:0044424 intracellular part; GO:0043227 membrane-bounded organelle; GO:0005623 cell;	GO:0097159 organic cyclic compound binding; GO:1901363 heterocyclic compound binding; GO:0003677 DNA binding; GO:0005488 binding; GO:0001071 nucleic acid binding transcription factor activity; GO:0003676 nucleic acid binding; GO:0043565 sequence-specific DNA binding; GO:0003700 transcription factor activity, sequence-specific DNA binding;	K09419
PGSC0003DMP400008253	PGSC0003DMT400011874	histidine protein methyltransferase 1 homolog [Solanum tuberosum]	-	-	-	-	-
PGSC0003DMP400008302	PGSC0003DMT400011941	pto-interacting protein 1 [Solanum tuberosum]	down-	down-	-	-	-	GO:0016310 phosphorylation; GO:0044267 cellular protein metabolic process; GO:0044238 primary metabolic process; GO:0044237 cellular metabolic process; GO:0006796 phosphate-containing compound metabolic process; GO:0071704 organic substance metabolic process; GO:0008152 metabolic process; GO:0006468 protein phosphorylation; GO:0006793 phosphorus metabolic process; GO:0044260 cellular macromolecul…		GO:0005524 ATP binding; GO:1901265 nucleoside phosphate binding; GO:0016773 phosphotransferase activity, alcohol group as acceptor; GO:0001882 nucleoside binding; GO:0043167 ion binding; GO:0004672 protein kinase activity; GO:0000166 nucleotide binding; GO:0097159 organic cyclic compound binding; GO:1901363 heterocyclic compound binding; GO:0032549 ribonucleoside binding; GO:0097367 carbohydrate …	K13436	PTI1; pto-interacting protein 1 [EC:2.7.11.1]	sly04626 Plant-pathogen interaction - Solanum lycopersicum (tomato);
PGSC0003DMP400008318	PGSC0003DMT400011963	ATP-citrate synthase beta chain protein 2 [Solanum tuberosum]	-Up	-Up	down-	-	up-	GO:0008152 metabolic process;		GO:0016746 transferase activity, transferring acyl groups; GO:0046912 transferase activity, transferring acyl groups, acyl groups converted into alkyl on transfer; GO:0016740 transferase activity; GO:0003824 catalytic activity;	K01648	ACLY; ATP citrate (pro-S)-lyase [EC:2.3.3.8]	sly01110 Biosynthesis of secondary metabolites - Solanum lycopersicum (tomato); sly01100 Metabolic pathways - Solanum lycopersicum (tomato); sly00020 Citrate cycle (TCA cycle) - Solanum lycopersicum (tomato);
PGSC0003DMP400008341	PGSC0003DMT400011989	eukaryotic translation initiation factor 2 subunit gamma-like [Solanum tuberosum]	-	down-	-	-	-			GO:1901265 nucleoside phosphate binding; GO:0001882 nucleoside binding; GO:0043167 ion binding; GO:0016817 hydrolase activity, acting on acid anhydrides; GO:0016787 hydrolase activity; GO:0000166 nucleotide binding; GO:0017111 nucleoside-triphosphatase activity; GO:0097159 organic cyclic compound binding; GO:1901363 heterocyclic compound binding; GO:0032549 ribonucleoside binding; GO:0097367 carb…	K03242	EIF2S3; translation initiation factor 2 subunit 3	sly03013 RNA transport - Solanum lycopersicum (tomato);
PGSC0003DMP400008353	PGSC0003DMT400012001	probable histone-arginine methyltransferase 1.3 [Solanum tuberosum]	-	-	-	-	-	GO:0044267 cellular protein metabolic process; GO:0044238 primary metabolic process; GO:0044237 cellular metabolic process; GO:0032259 methylation; GO:0071704 organic substance metabolic process; GO:0008152 metabolic process; GO:0008213 protein alkylation; GO:0006479 protein methylation; GO:0043414 macromolecule methylation; GO:0044260 cellular macromolecule metabolic process; GO:0006464 cellular…		GO:0016741 transferase activity, transferring one-carbon groups; GO:0008168 methyltransferase activity; GO:0003824 catalytic activity; GO:0016740 transferase activity;	K05931
PGSC0003DMP400008369	PGSC0003DMT400012020	signal recognition particle 9 kDa protein [Solanum tuberosum]	down-	down-	-	-	-	GO:0050794 regulation of cellular process; GO:0046907 intracellular transport; GO:0072594 establishment of protein localization to organelle; GO:0060255 regulation of macromolecule metabolic process; GO:0010608 posttranscriptional regulation of gene expression; GO:0017148 negative regulation of translation; GO:0048519 negative regulation of biological process; GO:0031324 negative regulation of ce…	GO:0044464 cell part; GO:0005622 intracellular; GO:0048500 signal recognition particle; GO:0005737 cytoplasm; GO:0032991 macromolecular complex; GO:0044424 intracellular part; GO:1990904 ribonucleoprotein complex; GO:0030529 intracellular ribonucleoprotein complex; GO:0005623 cell; GO:0044444 cytoplasmic part;	GO:0097159 organic cyclic compound binding; GO:1901363 heterocyclic compound binding; GO:0003723 RNA binding; GO:0005488 binding; GO:0008312 7S RNA binding; GO:0003676 nucleic acid binding;	K03109	SRP9; signal recognition particle subunit SRP9	sly03060 Protein export - Solanum lycopersicum (tomato);
PGSC0003DMP400008374	PGSC0003DMT400012025	probable serine/threonine-protein kinase At5g41260 [Solanum tuberosum]	-	-	-	-	-	GO:0016310 phosphorylation; GO:0044267 cellular protein metabolic process; GO:0044238 primary metabolic process; GO:0044237 cellular metabolic process; GO:0006796 phosphate-containing compound metabolic process; GO:0071704 organic substance metabolic process; GO:0008152 metabolic process; GO:0006468 protein phosphorylation; GO:0006793 phosphorus metabolic process; GO:0044260 cellular macromolecul…		GO:0005524 ATP binding; GO:1901265 nucleoside phosphate binding; GO:0016773 phosphotransferase activity, alcohol group as acceptor; GO:0001882 nucleoside binding; GO:0043167 ion binding; GO:0005515 protein binding; GO:0004672 protein kinase activity; GO:0000166 nucleotide binding; GO:0097159 organic cyclic compound binding; GO:1901363 heterocyclic compound binding; GO:0032549 ribonucleoside bindi…	K14500	BSK; BR-signaling kinase [EC:2.7.11.1]	sly04075 Plant hormone signal transduction - Solanum lycopersicum (tomato);
PGSC0003DMP400008398	PGSC0003DMT400012076	elongation factor G, chloroplastic [Solanum tuberosum]	-	down-	down-	down-	-	GO:0006518 peptide metabolic process; GO:0006414 translational elongation; GO:0043043 peptide biosynthetic process; GO:0044267 cellular protein metabolic process; GO:0006807 nitrogen compound metabolic process; GO:0009058 biosynthetic process; GO:0043603 cellular amide metabolic process; GO:0044238 primary metabolic process; GO:1901566 organonitrogen compound biosynthetic process; GO:1901576 orga…	GO:0043226 organelle; GO:0043231 intracellular membrane-bounded organelle; GO:0043229 intracellular organelle; GO:0005622 intracellular; GO:0044464 cell part; GO:0005737 cytoplasm; GO:0044424 intracellular part; GO:0005623 cell; GO:0043227 membrane-bounded organelle; GO:0009536 plastid; GO:0044444 cytoplasmic part; GO:0009507 chloroplast;	GO:0003723 RNA binding; GO:1901265 nucleoside phosphate binding; GO:0003746 translation elongation factor activity; GO:0001882 nucleoside binding; GO:0043167 ion binding; GO:0016817 hydrolase activity, acting on acid anhydrides; GO:0016787 hydrolase activity; GO:0000166 nucleotide binding; GO:0017111 nucleoside-triphosphatase activity; GO:1901363 heterocyclic compound binding; GO:0097159 organic …	K02355
PGSC0003DMP400008459	PGSC0003DMT400012159	GEM-like protein 5 [Solanum tuberosum]	-Up	-Up	up-	-	-
PGSC0003DMP400008482	PGSC0003DMT400012205	FAM10 family protein At4g22670 isoform X1 [Solanum tuberosum]	-	up-	-	-	-			GO:0005515 protein binding; GO:0005488 binding;	K09560
PGSC0003DMP400008485	PGSC0003DMT400012208	hsp70-Hsp90 organizing protein 2-like [Solanum tuberosum]	-	-	-	-	-			GO:0005515 protein binding; GO:0005488 binding;	K09553
PGSC0003DMP400008492	PGSC0003DMT400012216	monocopper oxidase-like protein SKU5 [Solanum tuberosum]	down-Up	down-Up	-	-	-	GO:0044699 single-organism process; GO:0008152 metabolic process; GO:0055114 oxidation-reduction process; GO:0044710 single-organism metabolic process;		GO:0046914 transition metal ion binding; GO:0003824 catalytic activity; GO:0005488 binding; GO:0043167 ion binding; GO:0046872 metal ion binding; GO:0043169 cation binding; GO:0005507 copper ion binding; GO:0016491 oxidoreductase activity;
PGSC0003DMP400008494	PGSC0003DMT400012218	transaldolase [Solanum tuberosum]	-Up	-Up	-	-	-	GO:0006739 NADP metabolic process; GO:0019362 pyridine nucleotide metabolic process; GO:0006725 cellular aromatic compound metabolic process; GO:0046496 nicotinamide nucleotide metabolic process; GO:0009117 nucleotide metabolic process; GO:0044699 single-organism process; GO:0072524 pyridine-containing compound metabolic process; GO:0044237 cellular metabolic process; GO:0006796 phosphate-contain…	GO:0044424 intracellular part; GO:0005623 cell; GO:0044464 cell part; GO:0005622 intracellular; GO:0005737 cytoplasm;	GO:0004801 sedoheptulose-7-phosphate:D-glyceraldehyde-3-phosphate glyceronetransferase activity; GO:0003824 catalytic activity; GO:0016740 transferase activity; GO:0016744 transferase activity, transferring aldehyde or ketonic groups;	K00616	E2.2.1.2; transaldolase [EC:2.2.1.2]	sly01110 Biosynthesis of secondary metabolites - Solanum lycopersicum (tomato); sly01200 Carbon metabolism - Solanum lycopersicum (tomato); sly01230 Biosynthesis of amino acids - Solanum lycopersicum (tomato); sly01100 Metabolic pathways - Solanum lycopersicum (tomato); sly00030 Pentose phosphate pathway - Solanum lycopersicum (tomato);
PGSC0003DMP400008505	PGSC0003DMT400012233	L-lactate dehydrogenase B [Solanum tuberosum]	-Up	-Up	-Up	-	-Down	GO:0008152 metabolic process; GO:0055114 oxidation-reduction process; GO:0044710 single-organism metabolic process; GO:0044281 small molecule metabolic process; GO:0044763 single-organism cellular process; GO:0019752 carboxylic acid metabolic process; GO:0044699 single-organism process; GO:0005975 carbohydrate metabolic process; GO:0044238 primary metabolic process; GO:0006082 organic acid metabo…	GO:0044424 intracellular part; GO:0005623 cell; GO:0044464 cell part; GO:0005622 intracellular; GO:0005737 cytoplasm;	GO:0016614 oxidoreductase activity, acting on CH-OH group of donors; GO:0004457 lactate dehydrogenase activity; GO:0016616 oxidoreductase activity, acting on the CH-OH group of donors, NAD or NADP as acceptor; GO:0004459 L-lactate dehydrogenase activity; GO:0003824 catalytic activity; GO:0016491 oxidoreductase activity;	K00016	LDH; L-lactate dehydrogenase [EC:1.1.1.27]	sly00640 Propanoate metabolism - Solanum lycopersicum (tomato); sly00620 Pyruvate metabolism - Solanum lycopersicum (tomato); sly01110 Biosynthesis of secondary metabolites - Solanum lycopersicum (tomato); sly00270 Cysteine and methionine metabolism - Solanum lycopersicum (tomato); sly00010 Glycolysis / Gluconeogenesis - Solanum lycopersicum (tomato); sly01100 Metabolic pathways - Solanum lycoper…
PGSC0003DMP400008517	PGSC0003DMT400012246	14.7 kDa heat shock protein-like [Solanum tuberosum]	-	-	-	-	-
PGSC0003DMP400008519	PGSC0003DMT400012249	small heat shock protein, chloroplastic-like [Solanum tuberosum]	down-	-	up-	-	-				K13993	HSP20; HSP20 family protein	sly04141 Protein processing in endoplasmic reticulum - Solanum lycopersicum (tomato);
PGSC0003DMP400008525	PGSC0003DMT400012259	chaperone protein dnaJ 13 isoform X2 [Solanum tuberosum]	-	-	-	-	-				K09531
PGSC0003DMP400008528	PGSC0003DMT400012262	peroxisome biogenesis protein 19-1-like [Solanum tuberosum]	-	-	-	-	-	GO:0008152 metabolic process; GO:0006508 proteolysis; GO:0019538 protein metabolic process; GO:0043170 macromolecule metabolic process; GO:0044238 primary metabolic process; GO:0044419 interspecies interaction between organisms; GO:0009405 pathogenesis; GO:0051704 multi-organism process; GO:0071704 organic substance metabolic process;	GO:0043226 organelle; GO:0043231 intracellular membrane-bounded organelle; GO:0043229 intracellular organelle; GO:0044464 cell part; GO:0005622 intracellular; GO:0005777 peroxisome; GO:0042579 microbody; GO:0005737 cytoplasm; GO:0044424 intracellular part; GO:0005623 cell; GO:0043227 membrane-bounded organelle; GO:0044444 cytoplasmic part;	GO:0004175 endopeptidase activity; GO:0004222 metalloendopeptidase activity; GO:0008233 peptidase activity; GO:0003824 catalytic activity; GO:0070011 peptidase activity, acting on L-amino acid peptides; GO:0016787 hydrolase activity; GO:0008237 metallopeptidase activity;	K13337	PEX19; peroxin-19	sly04146 Peroxisome - Solanum lycopersicum (tomato);
PGSC0003DMP400008540	PGSC0003DMT400012288	uncharacterized protein LOC102589471 isoform X2 [Solanum tuberosum]	-	down-	-	down-	-
PGSC0003DMP400008566	PGSC0003DMT400012322	peroxisomal acyl-coenzyme A oxidase 1-like [Solanum tuberosum]	-	-	-	-	-	GO:0034440 lipid oxidation; GO:0044699 single-organism process; GO:0044255 cellular lipid metabolic process; GO:0044237 cellular metabolic process; GO:0071704 organic substance metabolic process; GO:0008152 metabolic process; GO:0030258 lipid modification; GO:0044248 cellular catabolic process; GO:0032787 monocarboxylic acid metabolic process; GO:0009987 cellular process; GO:0006629 lipid metabol…	GO:0043226 organelle; GO:0043231 intracellular membrane-bounded organelle; GO:0043229 intracellular organelle; GO:0044464 cell part; GO:0005622 intracellular; GO:0005777 peroxisome; GO:0042579 microbody; GO:0005737 cytoplasm; GO:0044424 intracellular part; GO:0005623 cell; GO:0043227 membrane-bounded organelle; GO:0044444 cytoplasmic part;	GO:0016634 oxidoreductase activity, acting on the CH-CH group of donors, oxygen as acceptor; GO:1901265 nucleoside phosphate binding; GO:0050660 flavin adenine dinucleotide binding; GO:0043167 ion binding; GO:0003997 acyl-CoA oxidase activity; GO:0000166 nucleotide binding; GO:0048037 cofactor binding; GO:0016491 oxidoreductase activity; GO:0016627 oxidoreductase activity, acting on the CH-CH gro…	K00232	E1.3.3.6; acyl-CoA oxidase [EC:1.3.3.6]	sly01040 Biosynthesis of unsaturated fatty acids - Solanum lycopersicum (tomato); sly01110 Biosynthesis of secondary metabolites - Solanum lycopersicum (tomato); sly00592 alpha-Linolenic acid metabolism - Solanum lycopersicum (tomato); sly01212 Fatty acid metabolism - Solanum lycopersicum (tomato); sly04146 Peroxisome - Solanum lycopersicum (tomato); sly01100 Metabolic pathways - Solanum lycopers…
PGSC0003DMP400008609	PGSC0003DMT400012385	casein kinase I isoform delta-like [Solanum tuberosum]	-	-	-	-	-	GO:0016310 phosphorylation; GO:0044267 cellular protein metabolic process; GO:0044238 primary metabolic process; GO:0044237 cellular metabolic process; GO:0006796 phosphate-containing compound metabolic process; GO:0071704 organic substance metabolic process; GO:0008152 metabolic process; GO:0006468 protein phosphorylation; GO:0006793 phosphorus metabolic process; GO:0044260 cellular macromolecul…		GO:0005524 ATP binding; GO:1901265 nucleoside phosphate binding; GO:0016773 phosphotransferase activity, alcohol group as acceptor; GO:0001882 nucleoside binding; GO:0043167 ion binding; GO:0004672 protein kinase activity; GO:0000166 nucleotide binding; GO:0097159 organic cyclic compound binding; GO:1901363 heterocyclic compound binding; GO:0032549 ribonucleoside binding; GO:0097367 carbohydrate …	K02218
PGSC0003DMP400008611	PGSC0003DMT400012389	glycylpeptide N-tetradecanoyltransferase 1-like [Solanum tuberosum]	-	-	-	down-	-	GO:0044267 cellular protein metabolic process; GO:0009058 biosynthetic process; GO:0044238 primary metabolic process; GO:0006498 N-terminal protein lipidation; GO:1901576 organic substance biosynthetic process; GO:0044237 cellular metabolic process; GO:0042157 lipoprotein metabolic process; GO:0044249 cellular biosynthetic process; GO:0071704 organic substance metabolic process; GO:0008152 metabo…		GO:0016746 transferase activity, transferring acyl groups; GO:0016747 transferase activity, transferring acyl groups other than amino-acyl groups; GO:0016740 transferase activity; GO:0003824 catalytic activity; GO:0019107 myristoyltransferase activity; GO:0004379 glycylpeptide N-tetradecanoyltransferase activity; GO:0016410 N-acyltransferase activity;	K00671
PGSC0003DMP400008648	PGSC0003DMT400012446	26S protease regulatory subunit 7 homolog A-like [Solanum tuberosum]	-	-	-	-	-	GO:1901575 organic substance catabolic process; GO:0008152 metabolic process; GO:0030163 protein catabolic process; GO:0009057 macromolecule catabolic process; GO:0043170 macromolecule metabolic process; GO:0019538 protein metabolic process; GO:0044238 primary metabolic process; GO:0009056 catabolic process; GO:0071704 organic substance metabolic process;	GO:0044424 intracellular part; GO:0005623 cell; GO:0044464 cell part; GO:0005622 intracellular; GO:0005737 cytoplasm;	GO:0005524 ATP binding; GO:1901265 nucleoside phosphate binding; GO:0001882 nucleoside binding; GO:0043167 ion binding; GO:0016787 hydrolase activity; GO:0000166 nucleotide binding; GO:0097159 organic cyclic compound binding; GO:1901363 heterocyclic compound binding; GO:0032549 ribonucleoside binding; GO:0097367 carbohydrate derivative binding; GO:0003824 catalytic activity; GO:0032553 ribonucleo…	K03061	PSMC2; 26S proteasome regulatory subunit T1	sly03050 Proteasome - Solanum lycopersicum (tomato);
PGSC0003DMP400008694	PGSC0003DMT400012522	threonine synthase, chloroplastic-like [Solanum tuberosum]	-	-	-	-	-	GO:0044281 small molecule metabolic process; GO:0044763 single-organism cellular process; GO:0006807 nitrogen compound metabolic process; GO:0044699 single-organism process; GO:0044238 primary metabolic process; GO:0044237 cellular metabolic process; GO:0071704 organic substance metabolic process; GO:0008152 metabolic process; GO:0006520 cellular amino acid metabolic process; GO:0044710 single-or…		GO:0097159 organic cyclic compound binding; GO:1901363 heterocyclic compound binding; GO:0005488 binding; GO:0043167 ion binding; GO:0043168 anion binding; GO:0048037 cofactor binding; GO:0030170 pyridoxal phosphate binding;	K01733	thrC; threonine synthase [EC:4.2.3.1]	sly00260 Glycine, serine and threonine metabolism - Solanum lycopersicum (tomato); sly01110 Biosynthesis of secondary metabolites - Solanum lycopersicum (tomato); sly00750 Vitamin B6 metabolism - Solanum lycopersicum (tomato); sly01230 Biosynthesis of amino acids - Solanum lycopersicum (tomato); sly01100 Metabolic pathways - Solanum lycopersicum (tomato);
PGSC0003DMP400008705	PGSC0003DMT400012537	subtilisin-like protease SBT1.7 [Solanum tuberosum]	-Up	up-Up	up-	up-	-	GO:0006508 proteolysis; GO:0008152 metabolic process; GO:0043170 macromolecule metabolic process; GO:0019538 protein metabolic process; GO:0044238 primary metabolic process; GO:0071704 organic substance metabolic process;		GO:0004252 serine-type endopeptidase activity; GO:0004175 endopeptidase activity; GO:0008233 peptidase activity; GO:0003824 catalytic activity; GO:0017171 serine hydrolase activity; GO:0008236 serine-type peptidase activity; GO:0070011 peptidase activity, acting on L-amino acid peptides; GO:0016787 hydrolase activity;
PGSC0003DMP400008710	PGSC0003DMT400012542	25.3 kDa vesicle transport protein [Solanum tuberosum]	-	-	-	-	-	GO:0006810 transport; GO:0051179 localization; GO:0016192 vesicle-mediated transport; GO:0051234 establishment of localization;	GO:0031224 intrinsic component of membrane; GO:0016020 membrane; GO:0016021 integral component of membrane; GO:0044425 membrane part;		K08517	SEC22; vesicle transport protein SEC22	sly04130 SNARE interactions in vesicular transport - Solanum lycopersicum (tomato); sly04145 Phagosome - Solanum lycopersicum (tomato);
PGSC0003DMP400008712	PGSC0003DMT400012544	2-alkenal reductase (NADP(+)-dependent) [Solanum tuberosum]	-	-	-	-	-	GO:0044699 single-organism process; GO:0008152 metabolic process; GO:0055114 oxidation-reduction process; GO:0044710 single-organism metabolic process;		GO:0003824 catalytic activity; GO:0016491 oxidoreductase activity;	K19825
PGSC0003DMP400008716	PGSC0003DMT400012549	alanine aminotransferase 2-like [Solanum tuberosum]	-	-Up	-Up	-	-	GO:0009058 biosynthetic process; GO:0008152 metabolic process;		GO:0097159 organic cyclic compound binding; GO:1901363 heterocyclic compound binding; GO:0003824 catalytic activity; GO:0005488 binding; GO:0043167 ion binding; GO:0043168 anion binding; GO:0048037 cofactor binding; GO:0030170 pyridoxal phosphate binding;	K00814	GPT; alanine transaminase [EC:2.6.1.2]	sly01210 2-Oxocarboxylic acid metabolism - Solanum lycopersicum (tomato); sly01200 Carbon metabolism - Solanum lycopersicum (tomato); sly00710 Carbon fixation in photosynthetic organisms - Solanum lycopersicum (tomato); sly00220 Arginine biosynthesis - Solanum lycopersicum (tomato); sly00250 Alanine, aspartate and glutamate metabolism - Solanum lycopersicum (tomato); sly01230 Biosynthesis of amin…
PGSC0003DMP400008734	PGSC0003DMT400012574	uncharacterized protein KIAA0930 homolog [Solanum tuberosum]	-	-	-	-	-
PGSC0003DMP400008775	PGSC0003DMT400012623	KH domain-containing protein At4g18375-like [Solanum tuberosum]	-	-	-	-	-			GO:0097159 organic cyclic compound binding; GO:1901363 heterocyclic compound binding; GO:0003723 RNA binding; GO:0005488 binding; GO:0003676 nucleic acid binding;	K21444
PGSC0003DMP400008776	PGSC0003DMT400012624	xylulose kinase-like [Solanum tuberosum]	-	-	-	-	-	GO:0008152 metabolic process; GO:0005975 carbohydrate metabolic process; GO:0044238 primary metabolic process; GO:0071704 organic substance metabolic process;		GO:0016773 phosphotransferase activity, alcohol group as acceptor; GO:0003824 catalytic activity; GO:0016740 transferase activity; GO:0016772 transferase activity, transferring phosphorus-containing groups;	K00854	xylB; xylulokinase [EC:2.7.1.17]	sly00040 Pentose and glucuronate interconversions - Solanum lycopersicum (tomato); sly01100 Metabolic pathways - Solanum lycopersicum (tomato);
PGSC0003DMP400008777	PGSC0003DMT400012625	xylulose kinase-like [Solanum tuberosum]	-	-	-	-	-	GO:0008152 metabolic process; GO:0005975 carbohydrate metabolic process; GO:0044238 primary metabolic process; GO:0071704 organic substance metabolic process;		GO:0016773 phosphotransferase activity, alcohol group as acceptor; GO:0003824 catalytic activity; GO:0016740 transferase activity; GO:0016772 transferase activity, transferring phosphorus-containing groups;
PGSC0003DMP400008868	PGSC0003DMT400012770	glutathione S-transferase T1-like [Solanum tuberosum]	up-	up-	-	-	-			GO:0005515 protein binding; GO:0005488 binding;	K00799	GST; glutathione S-transferase [EC:2.5.1.18]	sly00480 Glutathione metabolism - Solanum lycopersicum (tomato);
PGSC0003DMP400008875	PGSC0003DMT400012777	probable phospholipid hydroperoxide glutathione peroxidase [Solanum tuberosum]	-	-	-	-	-	GO:0008152 metabolic process; GO:0006950 response to stress; GO:0055114 oxidation-reduction process; GO:0044710 single-organism metabolic process; GO:0006979 response to oxidative stress; GO:0044699 single-organism process; GO:0050896 response to stimulus;		GO:0016209 antioxidant activity; GO:0004601 peroxidase activity; GO:0004602 glutathione peroxidase activity; GO:0003824 catalytic activity; GO:0016491 oxidoreductase activity; GO:0016684 oxidoreductase activity, acting on peroxide as acceptor;	K00432	gpx; glutathione peroxidase [EC:1.11.1.9]	sly00590 Arachidonic acid metabolism - Solanum lycopersicum (tomato); sly00480 Glutathione metabolism - Solanum lycopersicum (tomato);
PGSC0003DMP400008878	PGSC0003DMT400012780	major intrinsic protein 1-like protein [Solanum tuberosum]	down-	down-	down-	-	-	GO:0006810 transport; GO:0051179 localization; GO:0051234 establishment of localization;	GO:0016020 membrane;	GO:0005215 transporter activity;	K09872
PGSC0003DMP400008917	PGSC0003DMT400012843	soluble inorganic pyrophosphatase isoform X1 [Solanum tuberosum]	-	up-	up-	up-	up-	GO:0008152 metabolic process; GO:0044237 cellular metabolic process; GO:0006793 phosphorus metabolic process; GO:0009987 cellular process; GO:0006796 phosphate-containing compound metabolic process;	GO:0044424 intracellular part; GO:0005623 cell; GO:0044464 cell part; GO:0005622 intracellular; GO:0005737 cytoplasm;	GO:0000287 magnesium ion binding; GO:0004427 inorganic diphosphatase activity; GO:0016462 pyrophosphatase activity; GO:0003824 catalytic activity; GO:0005488 binding; GO:0043167 ion binding; GO:0046872 metal ion binding; GO:0043169 cation binding; GO:0016817 hydrolase activity, acting on acid anhydrides; GO:0016787 hydrolase activity; GO:0016818 hydrolase activity, acting on acid anhydrides, in p…	K01507	ppa; inorganic pyrophosphatase [EC:3.6.1.1]	sly00190 Oxidative phosphorylation - Solanum lycopersicum (tomato);
PGSC0003DMP400008920	PGSC0003DMT400012846	probable cinnamyl alcohol dehydrogenase 1 [Solanum tuberosum]	-	-	-	-	-	GO:0044699 single-organism process; GO:0008152 metabolic process; GO:0055114 oxidation-reduction process; GO:0044710 single-organism metabolic process;		GO:0046914 transition metal ion binding; GO:0003824 catalytic activity; GO:0005488 binding; GO:0043167 ion binding; GO:0046872 metal ion binding; GO:0043169 cation binding; GO:0008270 zinc ion binding; GO:0016491 oxidoreductase activity;	K00083	E1.1.1.195; cinnamyl-alcohol dehydrogenase [EC:1.1.1.195]	sly01110 Biosynthesis of secondary metabolites - Solanum lycopersicum (tomato); sly00940 Phenylpropanoid biosynthesis - Solanum lycopersicum (tomato); sly01100 Metabolic pathways - Solanum lycopersicum (tomato);
PGSC0003DMP400008984	PGSC0003DMT400012935	universal stress protein A-like protein isoform X2 [Solanum tuberosum]	-	-	-	-	down-	GO:0006950 response to stress; GO:0050896 response to stimulus;
PGSC0003DMP400008993	PGSC0003DMT400012953	pentatricopeptide repeat-containing protein At1g55890, mitochondrial-like [Solanum tuberosum]	-	-	-	-	-			GO:0005515 protein binding; GO:0005488 binding;
PGSC0003DMP400009021	PGSC0003DMT400012995	suberization-associated anionic peroxidase 2-like [Solanum tuberosum]	-Up	-Up	up-Up	up-	-	GO:0008152 metabolic process; GO:0042743 hydrogen peroxide metabolic process; GO:0006950 response to stress; GO:0072593 reactive oxygen species metabolic process; GO:0055114 oxidation-reduction process; GO:0044710 single-organism metabolic process; GO:0006979 response to oxidative stress; GO:0044699 single-organism process; GO:0044248 cellular catabolic process; GO:0050896 response to stimulus; G…		GO:0097159 organic cyclic compound binding; GO:1901363 heterocyclic compound binding; GO:0020037 heme binding; GO:0003824 catalytic activity; GO:0005488 binding; GO:0016209 antioxidant activity; GO:0004601 peroxidase activity; GO:0046906 tetrapyrrole binding; GO:0016491 oxidoreductase activity; GO:0016684 oxidoreductase activity, acting on peroxide as acceptor;	K00430	E1.11.1.7; peroxidase [EC:1.11.1.7]	sly01110 Biosynthesis of secondary metabolites - Solanum lycopersicum (tomato); sly00940 Phenylpropanoid biosynthesis - Solanum lycopersicum (tomato); sly01100 Metabolic pathways - Solanum lycopersicum (tomato);
PGSC0003DMP400009048	PGSC0003DMT400013036	polyadenylate-binding protein RBP45-like [Solanum tuberosum]	-	-	-	-	-			GO:0097159 organic cyclic compound binding; GO:1901363 heterocyclic compound binding; GO:1901265 nucleoside phosphate binding; GO:0005488 binding; GO:0003676 nucleic acid binding; GO:0000166 nucleotide binding; GO:0036094 small molecule binding;
PGSC0003DMP400009049	PGSC0003DMT400013037	beta-glucosidase 46-like [Solanum tuberosum]	-	-	-	-	-	GO:0008152 metabolic process; GO:0005975 carbohydrate metabolic process; GO:0044238 primary metabolic process; GO:0071704 organic substance metabolic process;		GO:0004553 hydrolase activity, hydrolyzing O-glycosyl compounds; GO:0016787 hydrolase activity; GO:0003824 catalytic activity; GO:0016798 hydrolase activity, acting on glycosyl bonds;	K05350	bglB; beta-glucosidase [EC:3.2.1.21]	sly01110 Biosynthesis of secondary metabolites - Solanum lycopersicum (tomato); sly00500 Starch and sucrose metabolism - Solanum lycopersicum (tomato); sly00940 Phenylpropanoid biosynthesis - Solanum lycopersicum (tomato); sly00460 Cyanoamino acid metabolism - Solanum lycopersicum (tomato); sly01100 Metabolic pathways - Solanum lycopersicum (tomato);
PGSC0003DMP400009065	PGSC0003DMT400013068	peroxiredoxin-2B-like [Solanum tuberosum]	-	up-	-	up-	-	GO:0050794 regulation of cellular process; GO:0042592 homeostatic process; GO:0065008 regulation of biological quality; GO:0050789 regulation of biological process; GO:0045454 cell redox homeostasis; GO:0044763 single-organism cellular process; GO:0019725 cellular homeostasis; GO:0044699 single-organism process; GO:0009987 cellular process; GO:0065007 biological regulation;		GO:0003824 catalytic activity; GO:0016491 oxidoreductase activity;
PGSC0003DMP400009092	PGSC0003DMT400013106	malate dehydrogenase, glyoxysomal-like [Solanum tuberosum]	-	-	-	up-	-	GO:0043648 dicarboxylic acid metabolic process; GO:0055114 oxidation-reduction process; GO:0044281 small molecule metabolic process; GO:0044763 single-organism cellular process; GO:0044699 single-organism process; GO:0005975 carbohydrate metabolic process; GO:0044238 primary metabolic process; GO:0044237 cellular metabolic process; GO:0071704 organic substance metabolic process; GO:0008152 metabo…		GO:0016614 oxidoreductase activity, acting on CH-OH group of donors; GO:0016616 oxidoreductase activity, acting on the CH-OH group of donors, NAD or NADP as acceptor; GO:0016615 malate dehydrogenase activity; GO:0003824 catalytic activity; GO:0030060 L-malate dehydrogenase activity; GO:0016491 oxidoreductase activity;	K00026	MDH2; malate dehydrogenase [EC:1.1.1.37]	sly00620 Pyruvate metabolism - Solanum lycopersicum (tomato); sly01110 Biosynthesis of secondary metabolites - Solanum lycopersicum (tomato); sly00630 Glyoxylate and dicarboxylate metabolism - Solanum lycopersicum (tomato); sly00270 Cysteine and methionine metabolism - Solanum lycopersicum (tomato); sly01200 Carbon metabolism - Solanum lycopersicum (tomato); sly00710 Carbon fixation in photosynth…
PGSC0003DMP400009120	PGSC0003DMT400013154	glucan endo-1,3-beta-glucosidase 7-like [Solanum tuberosum]	-	-Up	-	-	-	GO:0008152 metabolic process; GO:0005975 carbohydrate metabolic process; GO:0044238 primary metabolic process; GO:0071704 organic substance metabolic process;		GO:0004553 hydrolase activity, hydrolyzing O-glycosyl compounds; GO:0016787 hydrolase activity; GO:0003824 catalytic activity; GO:0016798 hydrolase activity, acting on glycosyl bonds;
PGSC0003DMP400009129	PGSC0003DMT400013168	outer envelope pore protein 24A, chloroplastic [Solanum tuberosum]	-	-	-	-	-
PGSC0003DMP400009151	PGSC0003DMT400013200	random slug protein 5 [Solanum lycopersicum]	-Up	-Up	-	up-	-	GO:0006810 transport; GO:0051179 localization; GO:0051234 establishment of localization;	GO:0005623 cell; GO:0005622 intracellular; GO:0044464 cell part;	GO:0005215 transporter activity;
PGSC0003DMP400009182	PGSC0003DMT400013246	uncharacterized protein LOC102602083 [Solanum tuberosum]	-	-	-	-	-
PGSC0003DMP400009210	PGSC0003DMT400013292	suppressor of mec-8 and unc-52 protein homolog 1 [Solanum tuberosum]	-	-	-	-	-			GO:0005515 protein binding; GO:0005488 binding;	K13111
PGSC0003DMP400009215	PGSC0003DMT400013297	patellin-3-like [Solanum tuberosum]	-	-	-	-	-	GO:0006810 transport; GO:0051179 localization; GO:0051234 establishment of localization;	GO:0031224 intrinsic component of membrane; GO:0016020 membrane; GO:0016021 integral component of membrane; GO:0044425 membrane part;
PGSC0003DMP400009227	PGSC0003DMT400013318	tetraketide alpha-pyrone reductase 2-like [Solanum tuberosum]	-	-	-	-	-			GO:0048037 cofactor binding; GO:0003824 catalytic activity; GO:0005488 binding; GO:0050662 coenzyme binding;
PGSC0003DMP400009230	PGSC0003DMT400013321	ubiquitin-40S ribosomal protein S27a [Solanum pennellii]	-	-Up	down-	down-	-	GO:0006518 peptide metabolic process; GO:0043043 peptide biosynthetic process; GO:0044267 cellular protein metabolic process; GO:0006807 nitrogen compound metabolic process; GO:0009058 biosynthetic process; GO:0043603 cellular amide metabolic process; GO:0044238 primary metabolic process; GO:1901566 organonitrogen compound biosynthetic process; GO:1901576 organic substance biosynthetic process; G…	GO:0005840 ribosome; GO:0043226 organelle; GO:0043229 intracellular organelle; GO:0043232 intracellular non-membrane-bounded organelle; GO:0044464 cell part; GO:0005622 intracellular; GO:0005737 cytoplasm; GO:0032991 macromolecular complex; GO:0044424 intracellular part; GO:1990904 ribonucleoprotein complex; GO:0005623 cell; GO:0030529 intracellular ribonucleoprotein complex; GO:0044444 cytoplasm…	GO:0005515 protein binding; GO:0003735 structural constituent of ribosome; GO:0005198 structural molecule activity; GO:0005488 binding;	K02977	RP-S27Ae; small subunit ribosomal protein S27Ae	sly03010 Ribosome - Solanum lycopersicum (tomato);
PGSC0003DMP400009237	PGSC0003DMT400013331	uncharacterized protein LOC102589891 [Solanum tuberosum]	-	-	-	-	-
PGSC0003DMP400009292	PGSC0003DMT400013412	photosynthetic NDH subunit of lumenal location 5, chloroplastic [Solanum tuberosum]	-	down-	-	down-	-	GO:0044267 cellular protein metabolic process; GO:0044238 primary metabolic process; GO:0018208 peptidyl-proline modification; GO:0000413 protein peptidyl-prolyl isomerization; GO:0044237 cellular metabolic process; GO:0071704 organic substance metabolic process; GO:0006457 protein folding; GO:0018193 peptidyl-amino acid modification; GO:0008152 metabolic process; GO:0044260 cellular macromolecul…		GO:0003755 peptidyl-prolyl cis-trans isomerase activity; GO:0016853 isomerase activity; GO:0003824 catalytic activity; GO:0016859 cis-trans isomerase activity;	K03768
PGSC0003DMP400009314	PGSC0003DMT400013442	putative pterin-4-alpha-carbinolamine dehydratase [Solanum tuberosum]	down-	down-	-	-	-	GO:0051188 cofactor biosynthetic process; GO:0042559 pteridine-containing compound biosynthetic process; GO:0018130 heterocycle biosynthetic process; GO:0006725 cellular aromatic compound metabolic process; GO:0006807 nitrogen compound metabolic process; GO:1901360 organic cyclic compound metabolic process; GO:0009058 biosynthetic process; GO:0006732 coenzyme metabolic process; GO:1901566 organon…		GO:0016829 lyase activity; GO:0016836 hydro-lyase activity; GO:0008124 4-alpha-hydroxytetrahydrobiopterin dehydratase activity; GO:0003824 catalytic activity; GO:0016835 carbon-oxygen lyase activity;
PGSC0003DMP400009317	PGSC0003DMT400013446	superoxide dismutase [Fe], chloroplastic [Solanum lycopersicum]	-	-	-	-	-	GO:0006801 superoxide metabolic process; GO:0008152 metabolic process; GO:0072593 reactive oxygen species metabolic process; GO:0055114 oxidation-reduction process; GO:0044710 single-organism metabolic process; GO:0044699 single-organism process; GO:0009987 cellular process; GO:0044237 cellular metabolic process;		GO:0004784 superoxide dismutase activity; GO:0003824 catalytic activity; GO:0016721 oxidoreductase activity, acting on superoxide radicals as acceptor; GO:0005488 binding; GO:0043167 ion binding; GO:0016209 antioxidant activity; GO:0043169 cation binding; GO:0046872 metal ion binding; GO:0016491 oxidoreductase activity;	K04564	SOD2; superoxide dismutase, Fe-Mn family [EC:1.15.1.1]	sly04146 Peroxisome - Solanum lycopersicum (tomato);
PGSC0003DMP400009332	PGSC0003DMT400013465	exocyst complex component SEC10-like [Solanum tuberosum]	-	-Down	-	-	-	GO:0006810 transport; GO:1902578 single-organism localization; GO:0032940 secretion by cell; GO:0016192 vesicle-mediated transport; GO:0044763 single-organism cellular process; GO:0044699 single-organism process; GO:0048278 vesicle docking; GO:0051179 localization; GO:0009987 cellular process; GO:0022406 membrane docking; GO:0006887 exocytosis; GO:0044765 single-organism transport; GO:0046903 sec…	GO:0044424 intracellular part; GO:0005623 cell; GO:0044464 cell part; GO:0005622 intracellular; GO:0005737 cytoplasm;		K19984
PGSC0003DMP400009333	PGSC0003DMT400013467	uncharacterized protein LOC102588510 [Solanum tuberosum]	-	-	-	-	-
PGSC0003DMP400009359	PGSC0003DMT400013504	peroxidase 3-like [Solanum tuberosum]	down-Up	down-Up	-Down	down-Down	down-	GO:0008152 metabolic process; GO:0042743 hydrogen peroxide metabolic process; GO:0006950 response to stress; GO:0072593 reactive oxygen species metabolic process; GO:0055114 oxidation-reduction process; GO:0044710 single-organism metabolic process; GO:0006979 response to oxidative stress; GO:0044699 single-organism process; GO:0044248 cellular catabolic process; GO:0050896 response to stimulus; G…		GO:0097159 organic cyclic compound binding; GO:1901363 heterocyclic compound binding; GO:0020037 heme binding; GO:0003824 catalytic activity; GO:0005488 binding; GO:0016209 antioxidant activity; GO:0004601 peroxidase activity; GO:0046906 tetrapyrrole binding; GO:0016491 oxidoreductase activity; GO:0016684 oxidoreductase activity, acting on peroxide as acceptor;	K00430	E1.11.1.7; peroxidase [EC:1.11.1.7]	sly01110 Biosynthesis of secondary metabolites - Solanum lycopersicum (tomato); sly00940 Phenylpropanoid biosynthesis - Solanum lycopersicum (tomato); sly01100 Metabolic pathways - Solanum lycopersicum (tomato);
PGSC0003DMP400009482	PGSC0003DMT400013692	probable glucan 1,3-alpha-glucosidase [Solanum pennellii]	-	-	-	-	-	GO:0008152 metabolic process; GO:0005975 carbohydrate metabolic process; GO:0044238 primary metabolic process; GO:0071704 organic substance metabolic process;		GO:0030246 carbohydrate binding; GO:0004553 hydrolase activity, hydrolyzing O-glycosyl compounds; GO:0016787 hydrolase activity; GO:0003824 catalytic activity; GO:0005488 binding; GO:0016798 hydrolase activity, acting on glycosyl bonds;	K05546	GANAB; alpha 1,3-glucosidase [EC:3.2.1.84]	sly00510 N-Glycan biosynthesis - Solanum lycopersicum (tomato); sly04141 Protein processing in endoplasmic reticulum - Solanum lycopersicum (tomato); sly01100 Metabolic pathways - Solanum lycopersicum (tomato);
PGSC0003DMP400009507	PGSC0003DMT400013729	acyl-coenzyme A thioesterase 9, mitochondrial-like isoform X1 [Solanum tuberosum]	-	-	-	-	-				K17361
PGSC0003DMP400009568	PGSC0003DMT400013826	peptidyl-prolyl cis-trans isomerase CYP22 [Solanum tuberosum]	-	-	-	-	-	GO:0044267 cellular protein metabolic process; GO:0044238 primary metabolic process; GO:0018208 peptidyl-proline modification; GO:0000413 protein peptidyl-prolyl isomerization; GO:0044237 cellular metabolic process; GO:0071704 organic substance metabolic process; GO:0006457 protein folding; GO:0018193 peptidyl-amino acid modification; GO:0008152 metabolic process; GO:0044260 cellular macromolecul…		GO:0003755 peptidyl-prolyl cis-trans isomerase activity; GO:0016853 isomerase activity; GO:0003824 catalytic activity; GO:0016859 cis-trans isomerase activity;	K09567	PPIH; peptidyl-prolyl isomerase H (cyclophilin H) [EC:5.2.1.8]	sly03040 Spliceosome - Solanum lycopersicum (tomato);
PGSC0003DMP400009572	PGSC0003DMT400013830	protein ASPARTIC PROTEASE IN GUARD CELL 2 [Solanum tuberosum]	-Up	-Up	up-Down	up-	-
PGSC0003DMP400009575	PGSC0003DMT400013837	auxin-induced in root cultures protein 12 isoform X2 [Solanum tuberosum]	-Up	-Up	-	-	-
PGSC0003DMP400009596	PGSC0003DMT400013884	sister-chromatid cohesion protein 3 [Sesamum indicum]	up-	up-	-	-	-
PGSC0003DMP400009639	PGSC0003DMT400013949	3-oxo-Delta(4,5)-steroid 5-beta-reductase-like [Solanum tuberosum]	-	-	-	-	-			GO:0048037 cofactor binding; GO:0003824 catalytic activity; GO:0005488 binding; GO:0050662 coenzyme binding;
PGSC0003DMP400009654	PGSC0003DMT400013967	probable 6-phosphogluconolactonase 4, chloroplastic [Solanum pennellii]	-	-	-	up-	-	GO:0008152 metabolic process; GO:0005975 carbohydrate metabolic process; GO:0044238 primary metabolic process; GO:0071704 organic substance metabolic process;
PGSC0003DMP400009676	PGSC0003DMT400013995	eukaryotic translation initiation factor 5B-like [Solanum tuberosum]	-	-	-	-	-			GO:1901265 nucleoside phosphate binding; GO:0001882 nucleoside binding; GO:0043167 ion binding; GO:0016817 hydrolase activity, acting on acid anhydrides; GO:0016787 hydrolase activity; GO:0000166 nucleotide binding; GO:0017111 nucleoside-triphosphatase activity; GO:0097159 organic cyclic compound binding; GO:1901363 heterocyclic compound binding; GO:0032549 ribonucleoside binding; GO:0097367 carb…	K03243	EIF5B; translation initiation factor 5B	sly03013 RNA transport - Solanum lycopersicum (tomato);
PGSC0003DMP400009683	PGSC0003DMT400014008	putative hydrolase YtaP isoform X1 [Solanum tuberosum]	-Up	down-Up	down-	-	up-
PGSC0003DMP400009807	PGSC0003DMT400014204	ubiquitin fusion-degradation protein-like [Solanum tuberosum]	down-	down-	down-	-	-	GO:0043632 modification-dependent macromolecule catabolic process; GO:0044265 cellular macromolecule catabolic process; GO:0051603 proteolysis involved in cellular protein catabolic process; GO:0044257 cellular protein catabolic process; GO:0019941 modification-dependent protein catabolic process; GO:0044267 cellular protein metabolic process; GO:0006511 ubiquitin-dependent protein catabolic proc…			K14016	UFD1; ubiquitin fusion degradation protein 1	sly04141 Protein processing in endoplasmic reticulum - Solanum lycopersicum (tomato);
PGSC0003DMP400009815	PGSC0003DMT400014212	NADH dehydrogenase [ubiquinone] 1 beta subcomplex subunit 9 [Solanum pennellii]	-	-	-	down-	down-				K03965	NDUFB9; NADH dehydrogenase (ubiquinone) 1 beta subcomplex subunit 9	sly00190 Oxidative phosphorylation - Solanum lycopersicum (tomato); sly01100 Metabolic pathways - Solanum lycopersicum (tomato);
PGSC0003DMP400009870	PGSC0003DMT400014299	serine-threonine kinase receptor-associated protein-like [Solanum tuberosum]	-	down-	-	down-	down-			GO:0005515 protein binding; GO:0005488 binding;	K13137	STRAP; serine-threonine kinase receptor-associated protein	sly03013 RNA transport - Solanum lycopersicum (tomato);
PGSC0003DMP400009934	PGSC0003DMT400014381	50S ribosomal protein HLP, mitochondrial isoform X1 [Solanum lycopersicum]	-	down-Down	-Down	down-	-	GO:0006518 peptide metabolic process; GO:0043043 peptide biosynthetic process; GO:0044267 cellular protein metabolic process; GO:0006807 nitrogen compound metabolic process; GO:0009058 biosynthetic process; GO:0043603 cellular amide metabolic process; GO:0044238 primary metabolic process; GO:1901566 organonitrogen compound biosynthetic process; GO:1901576 organic substance biosynthetic process; G…	GO:0005840 ribosome; GO:0043229 intracellular organelle; GO:0043232 intracellular non-membrane-bounded organelle; GO:0044446 intracellular organelle part; GO:0005737 cytoplasm; GO:0032991 macromolecular complex; GO:0044424 intracellular part; GO:0005623 cell; GO:0044422 organelle part; GO:0043228 non-membrane-bounded organelle; GO:0043226 organelle; GO:0015934 large ribosomal subunit; GO:0044391 …	GO:0003735 structural constituent of ribosome; GO:0005198 structural molecule activity;	K02874	RP-L14; large subunit ribosomal protein L14	sly03010 Ribosome - Solanum lycopersicum (tomato);
PGSC0003DMP400009954	PGSC0003DMT400014412	66 kDa stress protein [Solanum tuberosum]	-	-	-	-	-			GO:0005515 protein binding; GO:0005488 binding;
PGSC0003DMP400009955	PGSC0003DMT400014414	beta-glucosidase 44-like [Solanum tuberosum]	-	up-	up-	up-	-	GO:0008152 metabolic process; GO:0005975 carbohydrate metabolic process; GO:0044238 primary metabolic process; GO:0071704 organic substance metabolic process;		GO:0004553 hydrolase activity, hydrolyzing O-glycosyl compounds; GO:0016787 hydrolase activity; GO:0003824 catalytic activity; GO:0016798 hydrolase activity, acting on glycosyl bonds;	K05350	bglB; beta-glucosidase [EC:3.2.1.21]	sly01110 Biosynthesis of secondary metabolites - Solanum lycopersicum (tomato); sly00500 Starch and sucrose metabolism - Solanum lycopersicum (tomato); sly00940 Phenylpropanoid biosynthesis - Solanum lycopersicum (tomato); sly00460 Cyanoamino acid metabolism - Solanum lycopersicum (tomato); sly01100 Metabolic pathways - Solanum lycopersicum (tomato);
PGSC0003DMP400009959	PGSC0003DMT400014419	guanine nucleotide-binding protein subunit beta-like protein [Solanum tuberosum]	-	-	-	-	-			GO:0005515 protein binding; GO:0005488 binding;	K14753
PGSC0003DMP400009969	PGSC0003DMT400014429	eukaryotic peptide chain release factor GTP-binding subunit ERF3A-like isoform X3 [Solanum tuberosum]	-	-	-	-	up-			GO:1901265 nucleoside phosphate binding; GO:0001882 nucleoside binding; GO:0043167 ion binding; GO:0016817 hydrolase activity, acting on acid anhydrides; GO:0016787 hydrolase activity; GO:0000166 nucleotide binding; GO:0017111 nucleoside-triphosphatase activity; GO:0097159 organic cyclic compound binding; GO:1901363 heterocyclic compound binding; GO:0032549 ribonucleoside binding; GO:0097367 carb…	K03267	ERF3; peptide chain release factor subunit 3	sly03015 mRNA surveillance pathway - Solanum lycopersicum (tomato);
PGSC0003DMP400009975	PGSC0003DMT400014441	T-complex protein 1 subunit delta [Solanum tuberosum]	-	-	-	-	-	GO:0006457 protein folding; GO:0009987 cellular process;		GO:0005524 ATP binding; GO:1901265 nucleoside phosphate binding; GO:0001882 nucleoside binding; GO:0043167 ion binding; GO:0005515 protein binding; GO:0000166 nucleotide binding; GO:0097159 organic cyclic compound binding; GO:1901363 heterocyclic compound binding; GO:0032549 ribonucleoside binding; GO:0097367 carbohydrate derivative binding; GO:0032553 ribonucleotide binding; GO:0005488 binding; …	K09496
PGSC0003DMP400010045	PGSC0003DMT400014535	pyridoxal 5'-phosphate synthase-like subunit PDX1.2 [Solanum tuberosum]	-	-	-	up-	up-	GO:0051188 cofactor biosynthetic process; GO:0009110 vitamin biosynthetic process; GO:0006725 cellular aromatic compound metabolic process; GO:1901615 organic hydroxy compound metabolic process; GO:0042822 pyridoxal phosphate metabolic process; GO:0044699 single-organism process; GO:0009058 biosynthetic process; GO:1901566 organonitrogen compound biosynthetic process; GO:0044237 cellular metaboli…		GO:0003824 catalytic activity;	K06215	pdxS; pyridoxal 5'-phosphate synthase pdxS subunit [EC:4.3.3.6]	sly00750 Vitamin B6 metabolism - Solanum lycopersicum (tomato);
PGSC0003DMP400010071	PGSC0003DMT400014568	transcription initiation factor IIE subunit alpha-like isoform X2 [Solanum tuberosum]	-Down	-Down	-	-	-	GO:0006725 cellular aromatic compound metabolic process; GO:0097659 nucleic acid-templated transcription; GO:0006352 DNA-templated transcription, initiation; GO:0009058 biosynthetic process; GO:0044237 cellular metabolic process; GO:0071704 organic substance metabolic process; GO:0008152 metabolic process; GO:0046483 heterocycle metabolic process; GO:0019438 aromatic compound biosynthetic process…		GO:0097159 organic cyclic compound binding; GO:1901363 heterocyclic compound binding; GO:0003677 DNA binding; GO:0043565 sequence-specific DNA binding; GO:0005488 binding; GO:0003676 nucleic acid binding;	K03136	TFIIE1; transcription initiation factor TFIIE subunit alpha	sly03022 Basal transcription factors - Solanum lycopersicum (tomato);
PGSC0003DMP400010173	PGSC0003DMT400014688	L-Ala-D/L-amino acid epimerase [Solanum tuberosum]	-	-	-	-	-
PGSC0003DMP400010181	PGSC0003DMT400014700	basic salivary proline-rich protein 2-like [Solanum tuberosum]	-	up-Up	up-	up-	-	GO:0044085 cellular component biogenesis; GO:0016043 cellular component organization; GO:0034728 nucleosome organization; GO:0034622 cellular macromolecular complex assembly; GO:0006333 chromatin assembly or disassembly; GO:0043933 macromolecular complex subunit organization; GO:0065004 protein-DNA complex assembly; GO:0006323 DNA packaging; GO:0006334 nucleosome assembly; GO:0051276 chromosome o…	GO:0043229 intracellular organelle; GO:0043232 intracellular non-membrane-bounded organelle; GO:0044446 intracellular organelle part; GO:0032991 macromolecular complex; GO:0044424 intracellular part; GO:0005623 cell; GO:0044422 organelle part; GO:0044427 chromosomal part; GO:0000786 nucleosome; GO:0043228 non-membrane-bounded organelle; GO:0043231 intracellular membrane-bounded organelle; GO:0043…	GO:0097159 organic cyclic compound binding; GO:1901363 heterocyclic compound binding; GO:0003677 DNA binding; GO:0005488 binding; GO:0003676 nucleic acid binding;
PGSC0003DMP400010221	PGSC0003DMT400014761	aldose 1-epimerase [Solanum tuberosum]	-	-	-	-	-	GO:0044723 single-organism carbohydrate metabolic process; GO:0008152 metabolic process; GO:0044710 single-organism metabolic process; GO:0044281 small molecule metabolic process; GO:0005996 monosaccharide metabolic process; GO:0044699 single-organism process; GO:0044238 primary metabolic process; GO:0005975 carbohydrate metabolic process; GO:0019318 hexose metabolic process; GO:0071704 organic s…		GO:0030246 carbohydrate binding; GO:0016853 isomerase activity; GO:0003824 catalytic activity; GO:0005488 binding;	K01785	galM; aldose 1-epimerase [EC:5.1.3.3]	sly01110 Biosynthesis of secondary metabolites - Solanum lycopersicum (tomato); sly00052 Galactose metabolism - Solanum lycopersicum (tomato); sly00010 Glycolysis / Gluconeogenesis - Solanum lycopersicum (tomato); sly01100 Metabolic pathways - Solanum lycopersicum (tomato);
PGSC0003DMP400010225	PGSC0003DMT400014771	surfeit locus protein 1-like [Solanum tuberosum]	-	-	-	-	-		GO:0016020 membrane;		K14998
PGSC0003DMP400010229	PGSC0003DMT400014775	TPR repeat-containing thioredoxin TDX isoform X2 [Solanum tuberosum]	-	-	-	-	-
PGSC0003DMP400010259	PGSC0003DMT400014819	protein KTI12 homolog [Solanum tuberosum]	-	-	-	-	-				K15456
PGSC0003DMP400010340	PGSC0003DMT400014939	calcium-dependent protein kinase 3-like [Solanum tuberosum]	-	-	-	-	-	GO:0016310 phosphorylation; GO:0044267 cellular protein metabolic process; GO:0044238 primary metabolic process; GO:0044237 cellular metabolic process; GO:0006796 phosphate-containing compound metabolic process; GO:0071704 organic substance metabolic process; GO:0008152 metabolic process; GO:0006468 protein phosphorylation; GO:0006793 phosphorus metabolic process; GO:0044260 cellular macromolecul…		GO:0005524 ATP binding; GO:1901265 nucleoside phosphate binding; GO:0016773 phosphotransferase activity, alcohol group as acceptor; GO:0001882 nucleoside binding; GO:0043167 ion binding; GO:0004672 protein kinase activity; GO:0000166 nucleotide binding; GO:0097159 organic cyclic compound binding; GO:1901363 heterocyclic compound binding; GO:0032549 ribonucleoside binding; GO:0097367 carbohydrate …	K13412	CPK; calcium-dependent protein kinase [EC:2.7.11.1]	sly04626 Plant-pathogen interaction - Solanum lycopersicum (tomato);
PGSC0003DMP400010344	PGSC0003DMT400014945	V-type proton ATPase subunit E-like [Solanum tuberosum]	-	-	-	-	-	GO:0098655 cation transmembrane transport; GO:0034220 ion transmembrane transport; GO:0098660 inorganic ion transmembrane transport; GO:0090662 ATP hydrolysis coupled transmembrane transport; GO:0015988 energy coupled proton transmembrane transport, against electrochemical gradient; GO:0044699 single-organism process; GO:0006818 hydrogen transport; GO:0015992 proton transport; GO:0051234 establis…	GO:0032991 macromolecular complex; GO:0016020 membrane; GO:0033178 proton-transporting two-sector ATPase complex, catalytic domain; GO:0043234 protein complex; GO:0098796 membrane protein complex; GO:0044425 membrane part; GO:0016469 proton-transporting two-sector ATPase complex;	GO:0022804 active transmembrane transporter activity; GO:0042625 ATPase coupled ion transmembrane transporter activity; GO:0015075 ion transmembrane transporter activity; GO:0022853 active ion transmembrane transporter activity; GO:0015399 primary active transmembrane transporter activity; GO:0022892 substrate-specific transporter activity; GO:0044769 ATPase activity, coupled to transmembrane mov…	K02150	ATPeV1E; V-type H+-transporting ATPase subunit E	sly00190 Oxidative phosphorylation - Solanum lycopersicum (tomato); sly04145 Phagosome - Solanum lycopersicum (tomato); sly01100 Metabolic pathways - Solanum lycopersicum (tomato);
PGSC0003DMP400010377	PGSC0003DMT400014995	2-keto-3-deoxy-L-rhamnonate aldolase-like [Solanum tuberosum]	up-	up-	up-	-	-			GO:0003824 catalytic activity;
PGSC0003DMP400010418	PGSC0003DMT400015057	60S ribosomal protein L10a-1 [Solanum tuberosum]	-	-	-	-	-	GO:0006518 peptide metabolic process; GO:0043043 peptide biosynthetic process; GO:0044267 cellular protein metabolic process; GO:0006807 nitrogen compound metabolic process; GO:0009058 biosynthetic process; GO:0043603 cellular amide metabolic process; GO:0044238 primary metabolic process; GO:1901566 organonitrogen compound biosynthetic process; GO:1901576 organic substance biosynthetic process; G…	GO:0043229 intracellular organelle; GO:0005840 ribosome; GO:0043232 intracellular non-membrane-bounded organelle; GO:0005737 cytoplasm; GO:0044446 intracellular organelle part; GO:0032991 macromolecular complex; GO:0044424 intracellular part; GO:0005623 cell; GO:0044422 organelle part; GO:0043228 non-membrane-bounded organelle; GO:0043226 organelle; GO:0015934 large ribosomal subunit; GO:0044464 …	GO:0097159 organic cyclic compound binding; GO:1901363 heterocyclic compound binding; GO:0003723 RNA binding; GO:0005488 binding; GO:0003676 nucleic acid binding; GO:0005198 structural molecule activity; GO:0003735 structural constituent of ribosome;	K02865	RP-L10Ae; large subunit ribosomal protein L10Ae	sly03010 Ribosome - Solanum lycopersicum (tomato);
PGSC0003DMP400010442	PGSC0003DMT400015085	histone deacetylase 8 [Solanum tuberosum]	-Up	-	-	-	-
PGSC0003DMP400010450	PGSC0003DMT400015093	aspartic proteinase nepenthesin-1 [Solanum tuberosum]	-Up	up-Up	up-Down	up-	-	GO:0006508 proteolysis; GO:0008152 metabolic process; GO:0043170 macromolecule metabolic process; GO:0019538 protein metabolic process; GO:0044238 primary metabolic process; GO:0071704 organic substance metabolic process;		GO:0004175 endopeptidase activity; GO:0008233 peptidase activity; GO:0003824 catalytic activity; GO:0004190 aspartic-type endopeptidase activity; GO:0070011 peptidase activity, acting on L-amino acid peptides; GO:0016787 hydrolase activity; GO:0070001 aspartic-type peptidase activity;
PGSC0003DMP400010454	PGSC0003DMT400015098	serine/threonine-protein phosphatase BSL3-like isoform X1 [Solanum tuberosum]	-	-	-	-	-	GO:0050794 regulation of cellular process; GO:0044700 single organism signaling; GO:0009741 response to brassinosteroid; GO:0071310 cellular response to organic substance; GO:1901700 response to oxygen-containing compound; GO:0044699 single-organism process; GO:0050896 response to stimulus; GO:0071383 cellular response to steroid hormone stimulus; GO:0033993 response to lipid; GO:0007165 signal t…		GO:0042578 phosphoric ester hydrolase activity; GO:0003824 catalytic activity; GO:0016791 phosphatase activity; GO:0005488 binding; GO:0016788 hydrolase activity, acting on ester bonds; GO:0016787 hydrolase activity; GO:0005515 protein binding; GO:0004721 phosphoprotein phosphatase activity;
PGSC0003DMP400010459	PGSC0003DMT400015105	succinate dehydrogenase subunit 6, mitochondrial-like [Solanum tuberosum]	-	-	-	-	-
PGSC0003DMP400010461	PGSC0003DMT400015107	DNA-directed RNA polymerase II subunit 4 [Solanum tuberosum]	up-	up-	-	up-	-	GO:0018130 heterocycle biosynthetic process; GO:0006725 cellular aromatic compound metabolic process; GO:0097659 nucleic acid-templated transcription; GO:0034654 nucleobase-containing compound biosynthetic process; GO:1901360 organic cyclic compound metabolic process; GO:0006807 nitrogen compound metabolic process; GO:0009058 biosynthetic process; GO:0032774 RNA biosynthetic process; GO:0044238 p…		GO:0097159 organic cyclic compound binding; GO:1901363 heterocyclic compound binding; GO:1901265 nucleoside phosphate binding; GO:0016779 nucleotidyltransferase activity; GO:0034062 5'-3' RNA polymerase activity; GO:0003824 catalytic activity; GO:0097747 RNA polymerase activity; GO:0005488 binding; GO:0003899 DNA-directed 5'-3' RNA polymerase activity; GO:0000166 nucleotide binding; GO:0016740 tr…	K03012	RPB4; DNA-directed RNA polymerase II subunit RPB4	sly03020 RNA polymerase - Solanum lycopersicum (tomato); sly00230 Purine metabolism - Solanum lycopersicum (tomato); sly01100 Metabolic pathways - Solanum lycopersicum (tomato); sly00240 Pyrimidine metabolism - Solanum lycopersicum (tomato);
PGSC0003DMP400010471	PGSC0003DMT400015118	40S ribosomal protein S11-like [Daucus carota subsp. sativus]	down-	-	-	down-	down-	GO:0006518 peptide metabolic process; GO:0043043 peptide biosynthetic process; GO:0044267 cellular protein metabolic process; GO:0006807 nitrogen compound metabolic process; GO:0009058 biosynthetic process; GO:0043603 cellular amide metabolic process; GO:0044238 primary metabolic process; GO:1901566 organonitrogen compound biosynthetic process; GO:1901576 organic substance biosynthetic process; G…	GO:0005840 ribosome; GO:0043226 organelle; GO:0043229 intracellular organelle; GO:0043232 intracellular non-membrane-bounded organelle; GO:0044464 cell part; GO:0005622 intracellular; GO:0005737 cytoplasm; GO:0032991 macromolecular complex; GO:0044424 intracellular part; GO:1990904 ribonucleoprotein complex; GO:0005623 cell; GO:0030529 intracellular ribonucleoprotein complex; GO:0044444 cytoplasm…	GO:0003735 structural constituent of ribosome; GO:0005198 structural molecule activity;	K02949	RP-S11e; small subunit ribosomal protein S11e	sly03010 Ribosome - Solanum lycopersicum (tomato);
PGSC0003DMP400010538	PGSC0003DMT400015210	outer envelope protein 61 [Solanum tuberosum]	-Down	-Down	up-	up-	-			GO:0005515 protein binding; GO:0005488 binding;
PGSC0003DMP400010561	PGSC0003DMT400015250	multicystatin-like [Solanum pennellii]	-	-	-	-	-			GO:0061135 endopeptidase regulator activity; GO:0004857 enzyme inhibitor activity; GO:0098772 molecular function regulator; GO:0030234 enzyme regulator activity; GO:0004866 endopeptidase inhibitor activity; GO:0004869 cysteine-type endopeptidase inhibitor activity; GO:0030414 peptidase inhibitor activity; GO:0061134 peptidase regulator activity;
PGSC0003DMP400010565	PGSC0003DMT400015254	multicystatin-like [Solanum pennellii]	down-	down-	-	up-	-			GO:0061135 endopeptidase regulator activity; GO:0004857 enzyme inhibitor activity; GO:0098772 molecular function regulator; GO:0030234 enzyme regulator activity; GO:0004866 endopeptidase inhibitor activity; GO:0004869 cysteine-type endopeptidase inhibitor activity; GO:0030414 peptidase inhibitor activity; GO:0061134 peptidase regulator activity;
PGSC0003DMP400010643	PGSC0003DMT400015365	ATP synthase subunit beta, mitochondrial [Solanum tuberosum]	-	-	-	-	-	GO:0009116 nucleoside metabolic process; GO:0042278 purine nucleoside metabolic process; GO:0009167 purine ribonucleoside monophosphate metabolic process; GO:0009117 nucleotide metabolic process; GO:0044699 single-organism process; GO:0009058 biosynthetic process; GO:0009163 nucleoside biosynthetic process; GO:0046129 purine ribonucleoside biosynthetic process; GO:0009156 ribonucleoside monophosp…	GO:0016020 membrane; GO:0098800 inner mitochondrial membrane protein complex; GO:0031090 organelle membrane; GO:0098796 membrane protein complex; GO:0005737 cytoplasm; GO:0032991 macromolecular complex; GO:0098798 mitochondrial protein complex; GO:0044424 intracellular part; GO:0044455 mitochondrial membrane part; GO:0005623 cell; GO:0044422 organelle part; GO:0005740 mitochondrial envelope; GO:0…	GO:0042625 ATPase coupled ion transmembrane transporter activity; GO:1901265 nucleoside phosphate binding; GO:0015399 primary active transmembrane transporter activity; GO:0022892 substrate-specific transporter activity; GO:0044769 ATPase activity, coupled to transmembrane movement of ions, rotational mechanism; GO:0016817 hydrolase activity, acting on acid anhydrides; GO:0015077 monovalent inorg…	K02133	ATPeF1B; F-type H+-transporting ATPase subunit beta [EC:3.6.3.14]	sly00190 Oxidative phosphorylation - Solanum lycopersicum (tomato); sly01100 Metabolic pathways - Solanum lycopersicum (tomato);
PGSC0003DMP400010713	PGSC0003DMT400015460	AP-1 complex subunit sigma-1 [Capsicum annuum]	-	-	-	-	-				K12394
PGSC0003DMP400010729	PGSC0003DMT400015483	replication factor C subunit 2 [Solanum tuberosum]	-	-	-	-	-	GO:0006260 DNA replication; GO:0006725 cellular aromatic compound metabolic process; GO:0006259 DNA metabolic process; GO:1901360 organic cyclic compound metabolic process; GO:0006807 nitrogen compound metabolic process; GO:0009058 biosynthetic process; GO:0044238 primary metabolic process; GO:1901576 organic substance biosynthetic process; GO:0044237 cellular metabolic process; GO:0044249 cellul…		GO:0003677 DNA binding; GO:0005524 ATP binding; GO:1901265 nucleoside phosphate binding; GO:0001882 nucleoside binding; GO:0043167 ion binding; GO:0000166 nucleotide binding; GO:1901363 heterocyclic compound binding; GO:0097159 organic cyclic compound binding; GO:0032549 ribonucleoside binding; GO:0097367 carbohydrate derivative binding; GO:0032553 ribonucleotide binding; GO:0005488 binding; GO:0…	K10755	RFC2_4; replication factor C subunit 2/4	sly03030 DNA replication - Solanum lycopersicum (tomato); sly03420 Nucleotide excision repair - Solanum lycopersicum (tomato); sly03430 Mismatch repair - Solanum lycopersicum (tomato);
PGSC0003DMP400010730	PGSC0003DMT400015484	uncharacterized protein LOC102604753 [Solanum tuberosum]	-	-	-	-	-
PGSC0003DMP400010819	PGSC0003DMT400015621	#N/A	-	-Down	-	-	-
PGSC0003DMP400010821	PGSC0003DMT400015623	GDP-mannose 3,5-epimerase 2 [Solanum tuberosum]	-	-	-	-	-			GO:0097159 organic cyclic compound binding; GO:1901363 heterocyclic compound binding; GO:1901265 nucleoside phosphate binding; GO:0047918 GDP-mannose 3,5-epimerase activity; GO:0016853 isomerase activity; GO:0051287 NAD binding; GO:0003824 catalytic activity; GO:0016854 racemase and epimerase activity; GO:0016857 racemase and epimerase activity, acting on carbohydrates and derivatives; GO:0005488…	K10046	GME; GDP-D-mannose 3', 5'-epimerase [EC:5.1.3.18 5.1.3.-]	sly01110 Biosynthesis of secondary metabolites - Solanum lycopersicum (tomato); sly00053 Ascorbate and aldarate metabolism - Solanum lycopersicum (tomato); sly01100 Metabolic pathways - Solanum lycopersicum (tomato); sly00520 Amino sugar and nucleotide sugar metabolism - Solanum lycopersicum (tomato);
PGSC0003DMP400010835	PGSC0003DMT400015638	probable nucleolar protein 5-2 [Solanum tuberosum]	-	-	-	-	-				K14565	NOP58; nucleolar protein 58	sly03008 Ribosome biogenesis in eukaryotes - Solanum lycopersicum (tomato);
PGSC0003DMP400010903	PGSC0003DMT400015734	heat shock protein 90-6, mitochondrial [Solanum tuberosum]	-	-	-	-	-	GO:0006457 protein folding; GO:0006950 response to stress; GO:0050896 response to stimulus; GO:0009987 cellular process;		GO:0005524 ATP binding; GO:1901265 nucleoside phosphate binding; GO:0001882 nucleoside binding; GO:0043167 ion binding; GO:0005515 protein binding; GO:0000166 nucleotide binding; GO:0097159 organic cyclic compound binding; GO:1901363 heterocyclic compound binding; GO:0032549 ribonucleoside binding; GO:0097367 carbohydrate derivative binding; GO:0032553 ribonucleotide binding; GO:0005488 binding; …	K09487	HSP90B; heat shock protein 90kDa beta	sly04626 Plant-pathogen interaction - Solanum lycopersicum (tomato); sly04141 Protein processing in endoplasmic reticulum - Solanum lycopersicum (tomato);
PGSC0003DMP400010908	PGSC0003DMT400015740	chlorophyll a-b binding protein 4, chloroplastic [Solanum tuberosum]	-Up	-	-Down	-	-Up				K08913	LHCB2; light-harvesting complex II chlorophyll a/b binding protein 2	sly00196 Photosynthesis - antenna proteins - Solanum lycopersicum (tomato); sly01100 Metabolic pathways - Solanum lycopersicum (tomato);
PGSC0003DMP400010909	PGSC0003DMT400015741	nuclear pore complex protein NUP133 [Solanum tuberosum]	-	-	-	-	-			GO:0005515 protein binding; GO:0005488 binding;	K14300	NUP133; nuclear pore complex protein Nup133	sly03013 RNA transport - Solanum lycopersicum (tomato);
PGSC0003DMP400010920	PGSC0003DMT400015754	probable WRKY transcription factor 20 isoform X1 [Solanum tuberosum]	up-	up-	up-	up-	up-	GO:0050794 regulation of cellular process; GO:0010468 regulation of gene expression; GO:0006355 regulation of transcription, DNA-templated; GO:0031326 regulation of cellular biosynthetic process; GO:0080090 regulation of primary metabolic process; GO:0060255 regulation of macromolecule metabolic process; GO:0019219 regulation of nucleobase-containing compound metabolic process; GO:0010556 regulat…		GO:0097159 organic cyclic compound binding; GO:1901363 heterocyclic compound binding; GO:0003677 DNA binding; GO:0005488 binding; GO:0001071 nucleic acid binding transcription factor activity; GO:0003676 nucleic acid binding; GO:0043565 sequence-specific DNA binding; GO:0003700 transcription factor activity, sequence-specific DNA binding;	K18834	WRKY1; WRKY transcription factor 1	sly04626 Plant-pathogen interaction - Solanum lycopersicum (tomato);
PGSC0003DMP400010922	PGSC0003DMT400015756	SEC12-like protein 2 [Solanum tuberosum]	-	down-	-	-	-			GO:0005515 protein binding; GO:0005488 binding;	K14003	PREB; prolactin regulatory element-binding protein	sly04141 Protein processing in endoplasmic reticulum - Solanum lycopersicum (tomato);
PGSC0003DMP400010929	PGSC0003DMT400015763	fasciclin-like arabinogalactan protein 7 [Solanum tuberosum]	-Up	-Up	-	-	-
PGSC0003DMP400010939	PGSC0003DMT400015776	probable 26S proteasome non-ATPase regulatory subunit 3 [Solanum pennellii]	-	-	down-	-	-	GO:0050789 regulation of biological process; GO:0080090 regulation of primary metabolic process; GO:0060255 regulation of macromolecule metabolic process; GO:0051246 regulation of protein metabolic process; GO:0009894 regulation of catabolic process; GO:0019222 regulation of metabolic process; GO:0042176 regulation of protein catabolic process; GO:0065007 biological regulation;	GO:1902494 catalytic complex; GO:0000502 proteasome complex; GO:0044464 cell part; GO:0005622 intracellular; GO:0032991 macromolecular complex; GO:0044424 intracellular part; GO:1905368 peptidase complex; GO:0005623 cell; GO:0043234 protein complex; GO:1905369 endopeptidase complex;	GO:0005515 protein binding; GO:0030234 enzyme regulator activity; GO:0098772 molecular function regulator; GO:0005488 binding;	K03033	PSMD3; 26S proteasome regulatory subunit N3	sly03050 Proteasome - Solanum lycopersicum (tomato);
PGSC0003DMP400010946	PGSC0003DMT400015785	heavy metal-associated isoprenylated plant protein 26-like [Capsicum annuum]	-	-	-	up-	-	GO:0006810 transport; GO:0051179 localization; GO:0006812 cation transport; GO:0030001 metal ion transport; GO:0006811 ion transport; GO:0051234 establishment of localization;		GO:0046872 metal ion binding; GO:0043169 cation binding; GO:0005488 binding; GO:0043167 ion binding;
PGSC0003DMP400010951	PGSC0003DMT400015793	synaptotagmin-1-like [Solanum tuberosum]	down-	down-	-	-	-			GO:0008289 lipid binding; GO:0005515 protein binding; GO:0005488 binding;
PGSC0003DMP400010955	PGSC0003DMT400015799	L-ascorbate peroxidase 3, peroxisomal [Solanum tuberosum]	-	-	-	-	-	GO:0008152 metabolic process; GO:0006950 response to stress; GO:0055114 oxidation-reduction process; GO:0044710 single-organism metabolic process; GO:0006979 response to oxidative stress; GO:0044699 single-organism process; GO:0050896 response to stimulus;		GO:0097159 organic cyclic compound binding; GO:1901363 heterocyclic compound binding; GO:0020037 heme binding; GO:0003824 catalytic activity; GO:0005488 binding; GO:0016209 antioxidant activity; GO:0004601 peroxidase activity; GO:0046906 tetrapyrrole binding; GO:0016491 oxidoreductase activity; GO:0016684 oxidoreductase activity, acting on peroxide as acceptor;	K00434	E1.11.1.11; L-ascorbate peroxidase [EC:1.11.1.11]	sly00053 Ascorbate and aldarate metabolism - Solanum lycopersicum (tomato); sly00480 Glutathione metabolism - Solanum lycopersicum (tomato);
PGSC0003DMP400010969	PGSC0003DMT400015825	SKP1-like protein 1B [Solanum tuberosum]	-	down-	down-	down-	down-	GO:0043632 modification-dependent macromolecule catabolic process; GO:0044265 cellular macromolecule catabolic process; GO:0051603 proteolysis involved in cellular protein catabolic process; GO:0044257 cellular protein catabolic process; GO:0019941 modification-dependent protein catabolic process; GO:0044267 cellular protein metabolic process; GO:0006511 ubiquitin-dependent protein catabolic proc…			K03094	SKP1; S-phase kinase-associated protein 1	sly04141 Protein processing in endoplasmic reticulum - Solanum lycopersicum (tomato); sly04120 Ubiquitin mediated proteolysis - Solanum lycopersicum (tomato);
PGSC0003DMP400010984	PGSC0003DMT400015849	proteasome subunit alpha type-7-like [Solanum tuberosum]	-	up-	-	-	-	GO:0043632 modification-dependent macromolecule catabolic process; GO:0051603 proteolysis involved in cellular protein catabolic process; GO:0044265 cellular macromolecule catabolic process; GO:0044257 cellular protein catabolic process; GO:0019941 modification-dependent protein catabolic process; GO:0044267 cellular protein metabolic process; GO:0006511 ubiquitin-dependent protein catabolic proc…	GO:0019773 proteasome core complex, alpha-subunit complex; GO:1902494 catalytic complex; GO:0000502 proteasome complex; GO:0044464 cell part; GO:0005622 intracellular; GO:0005839 proteasome core complex; GO:0032991 macromolecular complex; GO:0044424 intracellular part; GO:1905368 peptidase complex; GO:0005623 cell; GO:0043234 protein complex; GO:1905369 endopeptidase complex;	GO:0004175 endopeptidase activity; GO:0004298 threonine-type endopeptidase activity; GO:0008233 peptidase activity; GO:0070003 threonine-type peptidase activity; GO:0003824 catalytic activity; GO:0070011 peptidase activity, acting on L-amino acid peptides; GO:0016787 hydrolase activity;	K02731	PSMA7; 20S proteasome subunit alpha 4 [EC:3.4.25.1]	sly03050 Proteasome - Solanum lycopersicum (tomato);
PGSC0003DMP400010988	PGSC0003DMT400015853	uncharacterized protein LOC102595706 [Solanum tuberosum]	-Up	-Up	-	-	-				K19366	SPG20; spartin	sly04144 Endocytosis - Solanum lycopersicum (tomato);
PGSC0003DMP400010997	PGSC0003DMT400015864	subtilisin-like protease SBT1.6 [Solanum tuberosum]	-	up-	up-	-	-	GO:0006508 proteolysis; GO:0008152 metabolic process; GO:0043170 macromolecule metabolic process; GO:0019538 protein metabolic process; GO:0044238 primary metabolic process; GO:0071704 organic substance metabolic process;		GO:0004252 serine-type endopeptidase activity; GO:0004175 endopeptidase activity; GO:0008233 peptidase activity; GO:0003824 catalytic activity; GO:0017171 serine hydrolase activity; GO:0008236 serine-type peptidase activity; GO:0070011 peptidase activity, acting on L-amino acid peptides; GO:0016787 hydrolase activity;
PGSC0003DMP400011122	PGSC0003DMT400016056	NtPRp27-like protein precursor [Solanum tuberosum]	-	-Up	-Up	-	-
PGSC0003DMP400011182	PGSC0003DMT400016133	F-box/LRR-repeat protein 25-like [Solanum tuberosum]	-	-	-	-	-			GO:0005515 protein binding; GO:0005488 binding;
PGSC0003DMP400011230	PGSC0003DMT400016199	protein EMSY-LIKE 3-like [Solanum tuberosum]	-	-	-	up-	-
PGSC0003DMP400011239	PGSC0003DMT400016208	probable serine/threonine-protein kinase DDB_G0276461 [Solanum tuberosum]	-	-	-	-	-				K08853
PGSC0003DMP400011268	PGSC0003DMT400016257	peptidyl-prolyl cis-trans isomerase FKBP20-1 [Solanum tuberosum]	-	up-	up-	-	down-				K01802
PGSC0003DMP400011314	PGSC0003DMT400016325	ubiquitin-fold modifier-conjugating enzyme 1 [Solanum tuberosum]	-	-	-	-	-				K12165
PGSC0003DMP400011319	PGSC0003DMT400016330	uncharacterized protein LOC102601916 [Solanum tuberosum]	-	-	-	-	-			GO:0005515 protein binding; GO:0005488 binding;
PGSC0003DMP400011346	PGSC0003DMT400016363	serine hydroxymethyltransferase, mitochondrial-like [Solanum tuberosum]	-	-	-	-	-	GO:0044281 small molecule metabolic process; GO:0044763 single-organism cellular process; GO:0006807 nitrogen compound metabolic process; GO:0044699 single-organism process; GO:0044238 primary metabolic process; GO:0006544 glycine metabolic process; GO:1901605 alpha-amino acid metabolic process; GO:0044237 cellular metabolic process; GO:0071704 organic substance metabolic process; GO:0008152 meta…		GO:0097159 organic cyclic compound binding; GO:1901363 heterocyclic compound binding; GO:0003824 catalytic activity; GO:0005488 binding; GO:0043167 ion binding; GO:0004372 glycine hydroxymethyltransferase activity; GO:0016741 transferase activity, transferring one-carbon groups; GO:0043168 anion binding; GO:0016742 hydroxymethyl-, formyl- and related transferase activity; GO:0048037 cofactor bind…	K00600	glyA; glycine hydroxymethyltransferase [EC:2.1.2.1]	sly00260 Glycine, serine and threonine metabolism - Solanum lycopersicum (tomato); sly01110 Biosynthesis of secondary metabolites - Solanum lycopersicum (tomato); sly00630 Glyoxylate and dicarboxylate metabolism - Solanum lycopersicum (tomato); sly00460 Cyanoamino acid metabolism - Solanum lycopersicum (tomato); sly01200 Carbon metabolism - Solanum lycopersicum (tomato); sly01230 Biosynthesis of …
PGSC0003DMP400011377	PGSC0003DMT400016419	multifunctional methyltransferase subunit TRM112-like protein At1g22270 [Solanum tuberosum]	-	up-	up-	-	-				K15448
PGSC0003DMP400011378	PGSC0003DMT400016422	14-3-3 protein 7 [Solanum tuberosum]	-Up	-Up	-	-	-			GO:0019904 protein domain specific binding; GO:0005515 protein binding; GO:0005488 binding;	K06630
PGSC0003DMP400011423	PGSC0003DMT400016484	perakine reductase-like [Solanum tuberosum]	-	-	-	-	-
PGSC0003DMP400011427	PGSC0003DMT400016488	perakine reductase [Solanum lycopersicum]	-	-	-	-	-
PGSC0003DMP400011445	PGSC0003DMT400016513	acireductone dioxygenase [Solanum tuberosum]	-Up	-	-	-	-	GO:0000097 sulfur amino acid biosynthetic process; GO:0016053 organic acid biosynthetic process; GO:0019509 L-methionine salvage from methylthioadenosine; GO:0009066 aspartate family amino acid metabolic process; GO:0044699 single-organism process; GO:0009058 biosynthetic process; GO:1901566 organonitrogen compound biosynthetic process; GO:0044237 cellular metabolic process; GO:0000096 sulfur ami…		GO:0016702 oxidoreductase activity, acting on single donors with incorporation of molecular oxygen, incorporation of two atoms of oxygen; GO:0010309 acireductone dioxygenase [iron(II)-requiring] activity; GO:0016701 oxidoreductase activity, acting on single donors with incorporation of molecular oxygen; GO:0003824 catalytic activity; GO:0051213 dioxygenase activity; GO:0016491 oxidoreductase acti…	K08967	mtnD; 1,2-dihydroxy-3-keto-5-methylthiopentene dioxygenase [EC:1.13.11.53 1.13.11.54]	sly00270 Cysteine and methionine metabolism - Solanum lycopersicum (tomato); sly01100 Metabolic pathways - Solanum lycopersicum (tomato);
PGSC0003DMP400011446	PGSC0003DMT400016514	1,2-dihydroxy-3-keto-5-methylthiopentene dioxygenase 1 [Solanum tuberosum]	-	-	-	-	-	GO:0000097 sulfur amino acid biosynthetic process; GO:0016053 organic acid biosynthetic process; GO:0019509 L-methionine salvage from methylthioadenosine; GO:0009066 aspartate family amino acid metabolic process; GO:0044699 single-organism process; GO:0009058 biosynthetic process; GO:1901566 organonitrogen compound biosynthetic process; GO:0044237 cellular metabolic process; GO:0000096 sulfur ami…		GO:0016702 oxidoreductase activity, acting on single donors with incorporation of molecular oxygen, incorporation of two atoms of oxygen; GO:0010309 acireductone dioxygenase [iron(II)-requiring] activity; GO:0016701 oxidoreductase activity, acting on single donors with incorporation of molecular oxygen; GO:0003824 catalytic activity; GO:0051213 dioxygenase activity; GO:0016491 oxidoreductase acti…	K08967	mtnD; 1,2-dihydroxy-3-keto-5-methylthiopentene dioxygenase [EC:1.13.11.53 1.13.11.54]	sly00270 Cysteine and methionine metabolism - Solanum lycopersicum (tomato); sly01100 Metabolic pathways - Solanum lycopersicum (tomato);
PGSC0003DMP400011468	PGSC0003DMT400016543	uncharacterized protein LOC102586028 [Solanum tuberosum]	-	-	-	up-	-	GO:0009414 response to water deprivation; GO:0001101 response to acid chemical; GO:0042221 response to chemical; GO:0006950 response to stress; GO:0009415 response to water; GO:0009628 response to abiotic stimulus; GO:1901700 response to oxygen-containing compound; GO:0010035 response to inorganic substance; GO:0050896 response to stimulus; GO:0009269 response to desiccation;
PGSC0003DMP400011471	PGSC0003DMT400016547	acetylajmalan esterase-like [Solanum tuberosum]	-Up	-Up	-	-	-			GO:0016787 hydrolase activity; GO:0003824 catalytic activity; GO:0016788 hydrolase activity, acting on ester bonds;	K21026	AAE; acetylajmaline esterase [EC:3.1.1.80]	sly00901 Indole alkaloid biosynthesis - Solanum lycopersicum (tomato); sly01110 Biosynthesis of secondary metabolites - Solanum lycopersicum (tomato);
PGSC0003DMP400011506	PGSC0003DMT400016607	60S ribosomal protein L28-1-like [Solanum pennellii]	-	-	-	-	-				K02903	RP-L28e; large subunit ribosomal protein L28e	sly03010 Ribosome - Solanum lycopersicum (tomato);
PGSC0003DMP400011528	PGSC0003DMT400016646	bifunctional L-3-cyanoalanine synthase/cysteine synthase 1, mitochondrial [Solanum tuberosum]	-Up	-Up	-	up-	-	GO:0000097 sulfur amino acid biosynthetic process; GO:0016053 organic acid biosynthetic process; GO:0044699 single-organism process; GO:0009058 biosynthetic process; GO:1901566 organonitrogen compound biosynthetic process; GO:0044237 cellular metabolic process; GO:0044272 sulfur compound biosynthetic process; GO:0000096 sulfur amino acid metabolic process; GO:0071704 organic substance metabolic p…		GO:0016829 lyase activity; GO:0004124 cysteine synthase activity; GO:0003824 catalytic activity; GO:0016835 carbon-oxygen lyase activity;	K13034	ATCYSC1; L-3-cyanoalanine synthase/ cysteine synthase [EC:2.5.1.47 4.4.1.9]	sly00920 Sulfur metabolism - Solanum lycopersicum (tomato); sly01110 Biosynthesis of secondary metabolites - Solanum lycopersicum (tomato); sly00460 Cyanoamino acid metabolism - Solanum lycopersicum (tomato); sly00270 Cysteine and methionine metabolism - Solanum lycopersicum (tomato); sly01200 Carbon metabolism - Solanum lycopersicum (tomato); sly01230 Biosynthesis of amino acids - Solanum lycope…
PGSC0003DMP400011570	PGSC0003DMT400016737	serine--tRNA ligase, chloroplastic/mitochondrial isoform X1 [Solanum pennellii]	-	-	-	-	-			GO:0097159 organic cyclic compound binding; GO:1901363 heterocyclic compound binding; GO:0000166 nucleotide binding; GO:1901265 nucleoside phosphate binding; GO:0005488 binding; GO:0036094 small molecule binding;
PGSC0003DMP400011572	PGSC0003DMT400016741	pathogenesis-related protein 5 [Solanum pennellii]	-	-	-	-	-
PGSC0003DMP400011647	PGSC0003DMT400016844	plastidial pyruvate kinase 2 [Solanum tuberosum]	-	-	down-	down-	-	GO:0006757 ATP generation from ADP; GO:0009116 nucleoside metabolic process; GO:0042278 purine nucleoside metabolic process; GO:0006165 nucleoside diphosphate phosphorylation; GO:0046031 ADP metabolic process; GO:0019362 pyridine nucleotide metabolic process; GO:0006096 glycolytic process; GO:0009167 purine ribonucleoside monophosphate metabolic process; GO:0009117 nucleotide metabolic process; G…		GO:0000287 magnesium ion binding; GO:0004743 pyruvate kinase activity; GO:0016773 phosphotransferase activity, alcohol group as acceptor; GO:0003824 catalytic activity; GO:0005488 binding; GO:0043167 ion binding; GO:0030955 potassium ion binding; GO:0046872 metal ion binding; GO:0043169 cation binding; GO:0031420 alkali metal ion binding; GO:0016740 transferase activity; GO:0016772 transferase ac…	K00873	PK; pyruvate kinase [EC:2.7.1.40]	sly00620 Pyruvate metabolism - Solanum lycopersicum (tomato); sly01110 Biosynthesis of secondary metabolites - Solanum lycopersicum (tomato); sly00230 Purine metabolism - Solanum lycopersicum (tomato); sly01200 Carbon metabolism - Solanum lycopersicum (tomato); sly00010 Glycolysis / Gluconeogenesis - Solanum lycopersicum (tomato); sly01230 Biosynthesis of amino acids - Solanum lycopersicum (tomat…
PGSC0003DMP400011714	PGSC0003DMT400016946	phosphoinositide phospholipase C 2-like [Solanum tuberosum]	down-	-	-	-	-	GO:0050794 regulation of cellular process; GO:0044700 single organism signaling; GO:0051716 cellular response to stimulus; GO:0035556 intracellular signal transduction; GO:0044699 single-organism process; GO:0044238 primary metabolic process; GO:0023052 signaling; GO:0050896 response to stimulus; GO:0071704 organic substance metabolic process; GO:0007165 signal transduction; GO:0008152 metabolic …		GO:0004435 phosphatidylinositol phospholipase C activity; GO:0003824 catalytic activity; GO:0042578 phosphoric ester hydrolase activity; GO:0004629 phospholipase C activity; GO:0005488 binding; GO:0016788 hydrolase activity, acting on ester bonds; GO:0004620 phospholipase activity; GO:0005515 protein binding; GO:0016787 hydrolase activity; GO:0008081 phosphoric diester hydrolase activity; GO:0016…	K05857	PLCD; phosphatidylinositol phospholipase C, delta [EC:3.1.4.11]	sly04933 AGE-RAGE signaling pathway in diabetic complications - Solanum lycopersicum (tomato); sly00562 Inositol phosphate metabolism - Solanum lycopersicum (tomato); sly01100 Metabolic pathways - Solanum lycopersicum (tomato); sly04070 Phosphatidylinositol signaling system - Solanum lycopersicum (tomato);
PGSC0003DMP400011772	PGSC0003DMT400017057	stress protein DDR48-like [Solanum pennellii]	down-Up	-Up	up-	up-	-	GO:0006950 response to stress; GO:0050896 response to stimulus;
PGSC0003DMP400011775	PGSC0003DMT400017060	abscisic stress-ripening protein 2-like [Nicotiana attenuata]	-	-	-	-	down-	GO:0006950 response to stress; GO:0050896 response to stimulus;
PGSC0003DMP400011796	PGSC0003DMT400017087	sucrose synthase [Solanum tuberosum]	-	-	-	-	-	GO:0044723 single-organism carbohydrate metabolic process; GO:0008152 metabolic process; GO:0005985 sucrose metabolic process; GO:0044262 cellular carbohydrate metabolic process; GO:0044710 single-organism metabolic process; GO:0044763 single-organism cellular process; GO:0044699 single-organism process; GO:0009311 oligosaccharide metabolic process; GO:0005984 disaccharide metabolic process; GO:0…		GO:0016758 transferase activity, transferring hexosyl groups; GO:0003824 catalytic activity; GO:0035251 UDP-glucosyltransferase activity; GO:0008194 UDP-glycosyltransferase activity; GO:0046527 glucosyltransferase activity; GO:0016757 transferase activity, transferring glycosyl groups; GO:0016157 sucrose synthase activity; GO:0016740 transferase activity;	K00695	E2.4.1.13; sucrose synthase [EC:2.4.1.13]	sly00500 Starch and sucrose metabolism - Solanum lycopersicum (tomato); sly01100 Metabolic pathways - Solanum lycopersicum (tomato);
PGSC0003DMP400011816	PGSC0003DMT400017120	peroxidase 2-like [Solanum tuberosum]	-	-	-	-	-	GO:0008152 metabolic process; GO:0006950 response to stress; GO:0055114 oxidation-reduction process; GO:0044710 single-organism metabolic process; GO:0006979 response to oxidative stress; GO:0044699 single-organism process; GO:0050896 response to stimulus;		GO:0097159 organic cyclic compound binding; GO:1901363 heterocyclic compound binding; GO:0020037 heme binding; GO:0003824 catalytic activity; GO:0005488 binding; GO:0016209 antioxidant activity; GO:0004601 peroxidase activity; GO:0046906 tetrapyrrole binding; GO:0016491 oxidoreductase activity; GO:0016684 oxidoreductase activity, acting on peroxide as acceptor;
PGSC0003DMP400011848	PGSC0003DMT400017173	trithorax group protein osa-like [Solanum tuberosum]	-	-	-	-	-
PGSC0003DMP400011948	PGSC0003DMT400017373	leucine aminopeptidase, chloroplastic-like [Solanum tuberosum]	-	-	-	-	-	GO:0006508 proteolysis; GO:0008152 metabolic process; GO:0043170 macromolecule metabolic process; GO:0019538 protein metabolic process; GO:0044238 primary metabolic process; GO:0071704 organic substance metabolic process;	GO:0044424 intracellular part; GO:0005623 cell; GO:0005622 intracellular; GO:0044464 cell part; GO:0005737 cytoplasm;	GO:0008233 peptidase activity; GO:0008238 exopeptidase activity; GO:0046914 transition metal ion binding; GO:0003824 catalytic activity; GO:0005488 binding; GO:0043167 ion binding; GO:0008235 metalloexopeptidase activity; GO:0043169 cation binding; GO:0046872 metal ion binding; GO:0070011 peptidase activity, acting on L-amino acid peptides; GO:0045735 nutrient reservoir activity; GO:0004177 amino…
PGSC0003DMP400012089	PGSC0003DMT400017592	aldehyde oxidase [Solanum lycopersicum]	-	-	-	-	-	GO:0044699 single-organism process; GO:0008152 metabolic process; GO:0055114 oxidation-reduction process; GO:0044710 single-organism metabolic process;		GO:0051537 2 iron, 2 sulfur cluster binding; GO:1901265 nucleoside phosphate binding; GO:0050660 flavin adenine dinucleotide binding; GO:0043167 ion binding; GO:0000166 nucleotide binding; GO:0048037 cofactor binding; GO:0016491 oxidoreductase activity; GO:0009055 electron carrier activity; GO:0016614 oxidoreductase activity, acting on CH-OH group of donors; GO:1901363 heterocyclic compound bindi…
PGSC0003DMP400012105	PGSC0003DMT400017609	T-complex protein 1 subunit theta isoform X1 [Solanum tuberosum]	-	down-	down-	-	-	GO:0006457 protein folding; GO:0009987 cellular process;		GO:0005524 ATP binding; GO:1901265 nucleoside phosphate binding; GO:0001882 nucleoside binding; GO:0043167 ion binding; GO:0005515 protein binding; GO:0000166 nucleotide binding; GO:0097159 organic cyclic compound binding; GO:1901363 heterocyclic compound binding; GO:0032549 ribonucleoside binding; GO:0097367 carbohydrate derivative binding; GO:0032553 ribonucleotide binding; GO:0005488 binding; …	K09500
PGSC0003DMP400012128	PGSC0003DMT400017646	50S ribosomal protein L1, chloroplastic [Solanum tuberosum]	-	-	up-	up-	-	GO:0006518 peptide metabolic process; GO:0043043 peptide biosynthetic process; GO:0044267 cellular protein metabolic process; GO:0006807 nitrogen compound metabolic process; GO:0009058 biosynthetic process; GO:0043603 cellular amide metabolic process; GO:0044238 primary metabolic process; GO:1901566 organonitrogen compound biosynthetic process; GO:1901576 organic substance biosynthetic process; G…	GO:0043229 intracellular organelle; GO:0005840 ribosome; GO:0043232 intracellular non-membrane-bounded organelle; GO:0005737 cytoplasm; GO:0044446 intracellular organelle part; GO:0032991 macromolecular complex; GO:0044424 intracellular part; GO:0005623 cell; GO:0044422 organelle part; GO:0043228 non-membrane-bounded organelle; GO:0043226 organelle; GO:0015934 large ribosomal subunit; GO:0044464 …	GO:0097159 organic cyclic compound binding; GO:1901363 heterocyclic compound binding; GO:0003723 RNA binding; GO:0005488 binding; GO:0003676 nucleic acid binding; GO:0005198 structural molecule activity; GO:0003735 structural constituent of ribosome;	K02863	RP-L1; large subunit ribosomal protein L1	sly03010 Ribosome - Solanum lycopersicum (tomato);
PGSC0003DMP400012170	PGSC0003DMT400017710	ATP synthase subunit O, mitochondrial [Solanum tuberosum]	-	up-	-	-	-	GO:0009116 nucleoside metabolic process; GO:0042278 purine nucleoside metabolic process; GO:0009167 purine ribonucleoside monophosphate metabolic process; GO:0009117 nucleotide metabolic process; GO:0044699 single-organism process; GO:0046129 purine ribonucleoside biosynthetic process; GO:0009163 nucleoside biosynthetic process; GO:0009058 biosynthetic process; GO:0009156 ribonucleoside monophosp…	GO:0016020 membrane;	GO:0022804 active transmembrane transporter activity; GO:0042625 ATPase coupled ion transmembrane transporter activity; GO:0015075 ion transmembrane transporter activity; GO:0022853 active ion transmembrane transporter activity; GO:0015399 primary active transmembrane transporter activity; GO:0022892 substrate-specific transporter activity; GO:0044769 ATPase activity, coupled to transmembrane mov…	K02137	ATPeF0O; F-type H+-transporting ATPase subunit O	sly00190 Oxidative phosphorylation - Solanum lycopersicum (tomato); sly01100 Metabolic pathways - Solanum lycopersicum (tomato);
PGSC0003DMP400012182	PGSC0003DMT400017726	pre-mRNA-splicing factor SYF1 [Solanum tuberosum]	-Down	-Down	-	-	-	GO:0006396 RNA processing; GO:0006725 cellular aromatic compound metabolic process; GO:1901360 organic cyclic compound metabolic process; GO:0006807 nitrogen compound metabolic process; GO:0044238 primary metabolic process; GO:0044237 cellular metabolic process; GO:0071704 organic substance metabolic process; GO:0016070 RNA metabolic process; GO:0008152 metabolic process; GO:0090304 nucleic acid …		GO:0005515 protein binding; GO:0005488 binding;	K12867	SYF1; pre-mRNA-splicing factor SYF1	sly03040 Spliceosome - Solanum lycopersicum (tomato);
PGSC0003DMP400012204	PGSC0003DMT400017754	mitochondrial outer membrane protein porin of 34 kDa [Solanum tuberosum]	-Up	up-Up	up-	up-	-	GO:0006820 anion transport; GO:0006810 transport; GO:0055085 transmembrane transport; GO:0050789 regulation of biological process; GO:0032879 regulation of localization; GO:0051049 regulation of transport; GO:0006811 ion transport; GO:0044070 regulation of anion transport; GO:0043269 regulation of ion transport; GO:0051179 localization; GO:0065007 biological regulation; GO:0051234 establishment o…	GO:0016020 membrane; GO:0043229 intracellular organelle; GO:0019867 outer membrane; GO:0044429 mitochondrial part; GO:0098588 bounding membrane of organelle; GO:0031090 organelle membrane; GO:0005741 mitochondrial outer membrane; GO:0005737 cytoplasm; GO:0044446 intracellular organelle part; GO:0031967 organelle envelope; GO:0044424 intracellular part; GO:0005623 cell; GO:0044422 organelle part; …	GO:0015075 ion transmembrane transporter activity; GO:0022803 passive transmembrane transporter activity; GO:0005253 anion channel activity; GO:0022892 substrate-specific transporter activity; GO:0015267 channel activity; GO:0022891 substrate-specific transmembrane transporter activity; GO:0005244 voltage-gated ion channel activity; GO:0008308 voltage-gated anion channel activity; GO:0022838 subs…	K15040
PGSC0003DMP400012244	PGSC0003DMT400017814	putative glucose-6-phosphate 1-epimerase [Solanum tuberosum]	-	-	-	-	-	GO:0008152 metabolic process; GO:0005975 carbohydrate metabolic process; GO:0044238 primary metabolic process; GO:0071704 organic substance metabolic process;		GO:0030246 carbohydrate binding; GO:0016853 isomerase activity; GO:0003824 catalytic activity; GO:0005488 binding;	K01792	E5.1.3.15; glucose-6-phosphate 1-epimerase [EC:5.1.3.15]	sly01110 Biosynthesis of secondary metabolites - Solanum lycopersicum (tomato); sly00010 Glycolysis / Gluconeogenesis - Solanum lycopersicum (tomato); sly01100 Metabolic pathways - Solanum lycopersicum (tomato);
PGSC0003DMP400012261	PGSC0003DMT400017832	SWI/SNF complex component SNF12 homolog [Solanum tuberosum]	-	-	-	-	-			GO:0005515 protein binding; GO:0005488 binding;	K11650
PGSC0003DMP400012273	PGSC0003DMT400017848	protease Do-like 8, chloroplastic [Solanum tuberosum]	-	-	-	down-	down-	GO:0006508 proteolysis; GO:0008152 metabolic process; GO:0043170 macromolecule metabolic process; GO:0019538 protein metabolic process; GO:0044238 primary metabolic process; GO:0071704 organic substance metabolic process;		GO:0004252 serine-type endopeptidase activity; GO:0004175 endopeptidase activity; GO:0008233 peptidase activity; GO:0003824 catalytic activity; GO:0017171 serine hydrolase activity; GO:0005488 binding; GO:0008236 serine-type peptidase activity; GO:0070011 peptidase activity, acting on L-amino acid peptides; GO:0005515 protein binding; GO:0016787 hydrolase activity;
PGSC0003DMP400012276	PGSC0003DMT400017851	NAP1-related protein 2-like [Solanum tuberosum]	-	down-	down-	-	-	GO:0044085 cellular component biogenesis; GO:0016043 cellular component organization; GO:0034728 nucleosome organization; GO:0034622 cellular macromolecular complex assembly; GO:0006333 chromatin assembly or disassembly; GO:0043933 macromolecular complex subunit organization; GO:0065004 protein-DNA complex assembly; GO:0006323 DNA packaging; GO:0006334 nucleosome assembly; GO:0051276 chromosome o…	GO:0043226 organelle; GO:0043231 intracellular membrane-bounded organelle; GO:0043229 intracellular organelle; GO:0005634 nucleus; GO:0044464 cell part; GO:0005622 intracellular; GO:0044424 intracellular part; GO:0043227 membrane-bounded organelle; GO:0005623 cell;		K11290
PGSC0003DMP400012374	PGSC0003DMT400017978	pre-mRNA-splicing factor ISY1 homolog [Solanum tuberosum]	-	-	-	-	-				K12870	ISY1; pre-mRNA-splicing factor ISY1	sly03040 Spliceosome - Solanum lycopersicum (tomato);
PGSC0003DMP400012398	PGSC0003DMT400018011	protein transport protein Sec61 subunit beta-like [Solanum tuberosum]	up-	-	-	-	-	GO:0045184 establishment of protein localization; GO:0006810 transport; GO:0046907 intracellular transport; GO:0070727 cellular macromolecule localization; GO:0051649 establishment of localization in cell; GO:0006886 intracellular protein transport; GO:0071702 organic substance transport; GO:0008104 protein localization; GO:0033036 macromolecule localization; GO:0034613 cellular protein localizat…	GO:0043229 intracellular organelle; GO:0016020 membrane; GO:0005783 endoplasmic reticulum; GO:0042175 nuclear outer membrane-endoplasmic reticulum membrane network; GO:0030867 rough endoplasmic reticulum membrane; GO:0098588 bounding membrane of organelle; GO:0031090 organelle membrane; GO:0005791 rough endoplasmic reticulum; GO:0098796 membrane protein complex; GO:0005737 cytoplasm; GO:0044446 i…		K09481	SEC61B; protein transport protein SEC61 subunit beta	sly03060 Protein export - Solanum lycopersicum (tomato); sly04141 Protein processing in endoplasmic reticulum - Solanum lycopersicum (tomato); sly04145 Phagosome - Solanum lycopersicum (tomato);
PGSC0003DMP400012424	PGSC0003DMT400018055	dynamin-related protein 5A-like [Nicotiana tomentosiformis]	-	-	-	-	-			GO:1901265 nucleoside phosphate binding; GO:0001882 nucleoside binding; GO:0043167 ion binding; GO:0016817 hydrolase activity, acting on acid anhydrides; GO:0016787 hydrolase activity; GO:0000166 nucleotide binding; GO:0017111 nucleoside-triphosphatase activity; GO:0097159 organic cyclic compound binding; GO:1901363 heterocyclic compound binding; GO:0032549 ribonucleoside binding; GO:0097367 carb…
PGSC0003DMP400012430	PGSC0003DMT400018062	transketolase, chloroplastic-like [Solanum tuberosum]	-	-Up	-	-	up-	GO:0008152 metabolic process;		GO:0016740 transferase activity; GO:0003824 catalytic activity; GO:0004802 transketolase activity; GO:0016744 transferase activity, transferring aldehyde or ketonic groups;	K00615	E2.2.1.1; transketolase [EC:2.2.1.1]	sly01110 Biosynthesis of secondary metabolites - Solanum lycopersicum (tomato); sly01200 Carbon metabolism - Solanum lycopersicum (tomato); sly00710 Carbon fixation in photosynthetic organisms - Solanum lycopersicum (tomato); sly01230 Biosynthesis of amino acids - Solanum lycopersicum (tomato); sly01100 Metabolic pathways - Solanum lycopersicum (tomato); sly00030 Pentose phosphate pathway - Solan…
PGSC0003DMP400012443	PGSC0003DMT400018077	serine-rich adhesin for platelets-like [Solanum tuberosum]	-	-	-	-	-
PGSC0003DMP400012449	PGSC0003DMT400018083	dnaJ protein homolog [Solanum tuberosum]	-	down-	down-	down-	down-	GO:0006457 protein folding; GO:0050896 response to stimulus; GO:0006950 response to stress; GO:0009987 cellular process; GO:0009408 response to heat; GO:0009628 response to abiotic stimulus; GO:0009266 response to temperature stimulus;		GO:0005524 ATP binding; GO:0031072 heat shock protein binding; GO:1901265 nucleoside phosphate binding; GO:0001882 nucleoside binding; GO:0043167 ion binding; GO:0005515 protein binding; GO:0000166 nucleotide binding; GO:0097159 organic cyclic compound binding; GO:1901363 heterocyclic compound binding; GO:0032549 ribonucleoside binding; GO:0097367 carbohydrate derivative binding; GO:0032553 ribon…	K09503	DNAJA2; DnaJ homolog subfamily A member 2	sly04141 Protein processing in endoplasmic reticulum - Solanum lycopersicum (tomato);
PGSC0003DMP400012499	PGSC0003DMT400018162	50S ribosomal protein L4, chloroplastic isoform X2 [Solanum tuberosum]	-	-	-	-	-	GO:0006518 peptide metabolic process; GO:0043043 peptide biosynthetic process; GO:0044267 cellular protein metabolic process; GO:0006807 nitrogen compound metabolic process; GO:0009058 biosynthetic process; GO:0043603 cellular amide metabolic process; GO:0044238 primary metabolic process; GO:1901566 organonitrogen compound biosynthetic process; GO:1901576 organic substance biosynthetic process; G…	GO:0005840 ribosome; GO:0043226 organelle; GO:0043229 intracellular organelle; GO:0043232 intracellular non-membrane-bounded organelle; GO:0044464 cell part; GO:0005622 intracellular; GO:0005737 cytoplasm; GO:0032991 macromolecular complex; GO:0044424 intracellular part; GO:1990904 ribonucleoprotein complex; GO:0005623 cell; GO:0030529 intracellular ribonucleoprotein complex; GO:0044444 cytoplasm…	GO:0003735 structural constituent of ribosome; GO:0005198 structural molecule activity;	K02926	RP-L4; large subunit ribosomal protein L4	sly03010 Ribosome - Solanum lycopersicum (tomato);
PGSC0003DMP400012512	PGSC0003DMT400018181	fatty-acid-binding protein 3, chloroplastic [Solanum tuberosum]	-	-	-	up-	up-	GO:0008152 metabolic process; GO:0009058 biosynthetic process; GO:0009813 flavonoid biosynthetic process; GO:0009812 flavonoid metabolic process; GO:1901576 organic substance biosynthetic process; GO:0071704 organic substance metabolic process;		GO:0016872 intramolecular lyase activity; GO:0045430 chalcone isomerase activity; GO:0016853 isomerase activity; GO:0003824 catalytic activity;
PGSC0003DMP400012515	PGSC0003DMT400018186	ribokinase [Solanum tuberosum]	-	-	-	-	-	GO:0044723 single-organism carbohydrate metabolic process; GO:0008152 metabolic process; GO:0044710 single-organism metabolic process; GO:0044281 small molecule metabolic process; GO:0005996 monosaccharide metabolic process; GO:0044699 single-organism process; GO:0044238 primary metabolic process; GO:0005975 carbohydrate metabolic process; GO:0019321 pentose metabolic process; GO:0006014 D-ribose…		GO:0019200 carbohydrate kinase activity; GO:0016301 kinase activity; GO:0016773 phosphotransferase activity, alcohol group as acceptor; GO:0003824 catalytic activity; GO:0004747 ribokinase activity; GO:0016740 transferase activity; GO:0016772 transferase activity, transferring phosphorus-containing groups;	K00852	rbsK; ribokinase [EC:2.7.1.15]	sly00030 Pentose phosphate pathway - Solanum lycopersicum (tomato);
PGSC0003DMP400012520	PGSC0003DMT400018191	trifunctional UDP-glucose 4,6-dehydratase/UDP-4-keto-6-deoxy-D-glucose 3,5-epimerase/UDP-4-keto-L-rhamnose-reductase RHM1 [Solanum tuberosum]	-	-	-	-	-			GO:0048037 cofactor binding; GO:0003824 catalytic activity; GO:0005488 binding; GO:0050662 coenzyme binding;	K12450	RHM; UDP-glucose 4,6-dehydratase [EC:4.2.1.76]	sly00520 Amino sugar and nucleotide sugar metabolism - Solanum lycopersicum (tomato);
PGSC0003DMP400012530	PGSC0003DMT400018203	gamma-glutamyl hydrolase 2-like [Solanum tuberosum]	-	-	-	-	-	GO:0009064 glutamine family amino acid metabolic process; GO:0044281 small molecule metabolic process; GO:0044763 single-organism cellular process; GO:0006541 glutamine metabolic process; GO:0006807 nitrogen compound metabolic process; GO:0044699 single-organism process; GO:0044238 primary metabolic process; GO:1901605 alpha-amino acid metabolic process; GO:0044237 cellular metabolic process; GO:…		GO:0070011 peptidase activity, acting on L-amino acid peptides; GO:0008233 peptidase activity; GO:0008238 exopeptidase activity; GO:0016787 hydrolase activity; GO:0003824 catalytic activity; GO:0008242 omega peptidase activity;	K01307	GGH; gamma-glutamyl hydrolase [EC:3.4.19.9]	sly00790 Folate biosynthesis - Solanum lycopersicum (tomato);
PGSC0003DMP400012539	PGSC0003DMT400018217	peptide-N4-(N-acetyl-beta-glucosaminyl)asparagine amidase A [Solanum tuberosum]	-	-Up	-	-	-
PGSC0003DMP400012540	PGSC0003DMT400018218	epidermis-specific secreted glycoprotein EP1-like [Solanum tuberosum]	-Up	-Up	-	-	-
PGSC0003DMP400012552	PGSC0003DMT400018235	acetolactate synthase 2, chloroplastic-like [Solanum tuberosum]	-	-	-	-	-	GO:0008652 cellular amino acid biosynthetic process; GO:0016053 organic acid biosynthetic process; GO:0044711 single-organism biosynthetic process; GO:0009082 branched-chain amino acid biosynthetic process; GO:0044281 small molecule metabolic process; GO:0044763 single-organism cellular process; GO:0006807 nitrogen compound metabolic process; GO:0044699 single-organism process; GO:0009058 biosynt…		GO:0000287 magnesium ion binding; GO:0019842 vitamin binding; GO:1901265 nucleoside phosphate binding; GO:0050660 flavin adenine dinucleotide binding; GO:0003984 acetolactate synthase activity; GO:0043167 ion binding; GO:0000166 nucleotide binding; GO:1901681 sulfur compound binding; GO:0048037 cofactor binding; GO:0030976 thiamine pyrophosphate binding; GO:1901363 heterocyclic compound binding; …	K01652	E2.2.1.6L; acetolactate synthase I/II/III large subunit [EC:2.2.1.6]	sly00650 Butanoate metabolism - Solanum lycopersicum (tomato); sly00290 Valine, leucine and isoleucine biosynthesis - Solanum lycopersicum (tomato); sly01110 Biosynthesis of secondary metabolites - Solanum lycopersicum (tomato); sly01210 2-Oxocarboxylic acid metabolism - Solanum lycopersicum (tomato); sly00770 Pantothenate and CoA biosynthesis - Solanum lycopersicum (tomato); sly00660 C5-Branched…
PGSC0003DMP400012592	PGSC0003DMT400018290	multiprotein-bridging factor 1b-like [Solanum tuberosum]	-	-	-	-	-			GO:0097159 organic cyclic compound binding; GO:1901363 heterocyclic compound binding; GO:0003677 DNA binding; GO:0043565 sequence-specific DNA binding; GO:0005488 binding; GO:0003676 nucleic acid binding;	K03627
PGSC0003DMP400012594	PGSC0003DMT400018293	uncharacterized protein LOC102582743 isoform X4 [Solanum tuberosum]	-	-	-	-	-
PGSC0003DMP400012597	PGSC0003DMT400018296	epidermis-specific secreted glycoprotein EP1-like [Solanum tuberosum]	-Up	-Up	-	-	-
PGSC0003DMP400012641	PGSC0003DMT400018375	probable aquaporin TIP1-1 [Solanum tuberosum]	down-Up	down-Up	down-	down-	-	GO:0006810 transport; GO:0051179 localization; GO:0051234 establishment of localization;	GO:0016020 membrane;	GO:0005215 transporter activity;	K09873
PGSC0003DMP400012644	PGSC0003DMT400018379	serine carboxypeptidase-like [Solanum tuberosum]	-	-	-	-	-	GO:0006508 proteolysis; GO:0008152 metabolic process; GO:0043170 macromolecule metabolic process; GO:0019538 protein metabolic process; GO:0044238 primary metabolic process; GO:0071704 organic substance metabolic process;		GO:0004180 carboxypeptidase activity; GO:0008233 peptidase activity; GO:0008238 exopeptidase activity; GO:0003824 catalytic activity; GO:0017171 serine hydrolase activity; GO:0008236 serine-type peptidase activity; GO:0070011 peptidase activity, acting on L-amino acid peptides; GO:0016787 hydrolase activity; GO:0004185 serine-type carboxypeptidase activity; GO:0070008 serine-type exopeptidase act…	K16298
PGSC0003DMP400012699	PGSC0003DMT400018456	histone H2B.1 [Solanum tuberosum]	down-Up	-Up	up-	down-	down-		GO:0043229 intracellular organelle; GO:0043232 intracellular non-membrane-bounded organelle; GO:0044446 intracellular organelle part; GO:0032991 macromolecular complex; GO:0044424 intracellular part; GO:0005623 cell; GO:0044422 organelle part; GO:0044427 chromosomal part; GO:0043228 non-membrane-bounded organelle; GO:0000786 nucleosome; GO:0043226 organelle; GO:0000785 chromatin; GO:0044464 cell …	GO:0097159 organic cyclic compound binding; GO:1901363 heterocyclic compound binding; GO:0003677 DNA binding; GO:0046982 protein heterodimerization activity; GO:0005488 binding; GO:0046983 protein dimerization activity; GO:0003676 nucleic acid binding; GO:0005515 protein binding;	K11252
PGSC0003DMP400012739	PGSC0003DMT400018513	histone-lysine N-methyltransferase, H3 lysine-9 specific SUVH1-like [Solanum tuberosum]	-	-	-	-	-	GO:0016571 histone methylation; GO:0016043 cellular component organization; GO:0016570 histone modification; GO:0044267 cellular protein metabolic process; GO:0044238 primary metabolic process; GO:0044237 cellular metabolic process; GO:0032259 methylation; GO:0018022 peptidyl-lysine methylation; GO:0071704 organic substance metabolic process; GO:0018193 peptidyl-amino acid modification; GO:001820…	GO:0043226 organelle; GO:0043231 intracellular membrane-bounded organelle; GO:0043229 intracellular organelle; GO:0005634 nucleus; GO:0044464 cell part; GO:0005622 intracellular; GO:0044424 intracellular part; GO:0043227 membrane-bounded organelle; GO:0005623 cell;	GO:0042393 histone binding; GO:0008757 S-adenosylmethionine-dependent methyltransferase activity; GO:0008168 methyltransferase activity; GO:0043167 ion binding; GO:0016279 protein-lysine N-methyltransferase activity; GO:0016278 lysine N-methyltransferase activity; GO:0016741 transferase activity, transferring one-carbon groups; GO:0005515 protein binding; GO:0008270 zinc ion binding; GO:0018024 h…	K11420	EHMT; euchromatic histone-lysine N-methyltransferase [EC:2.1.1.43]	sly00310 Lysine degradation - Solanum lycopersicum (tomato);
PGSC0003DMP400012746	PGSC0003DMT400018521	proteasome subunit alpha type-3 [Solanum tuberosum]	-Up	-	-	-	-	GO:0043632 modification-dependent macromolecule catabolic process; GO:0051603 proteolysis involved in cellular protein catabolic process; GO:0044265 cellular macromolecule catabolic process; GO:0044257 cellular protein catabolic process; GO:0019941 modification-dependent protein catabolic process; GO:0044267 cellular protein metabolic process; GO:0006511 ubiquitin-dependent protein catabolic proc…	GO:0019773 proteasome core complex, alpha-subunit complex; GO:1902494 catalytic complex; GO:0000502 proteasome complex; GO:0044464 cell part; GO:0005622 intracellular; GO:0005839 proteasome core complex; GO:0032991 macromolecular complex; GO:0044424 intracellular part; GO:1905368 peptidase complex; GO:0005623 cell; GO:0043234 protein complex; GO:1905369 endopeptidase complex;	GO:0004175 endopeptidase activity; GO:0004298 threonine-type endopeptidase activity; GO:0008233 peptidase activity; GO:0070003 threonine-type peptidase activity; GO:0003824 catalytic activity; GO:0070011 peptidase activity, acting on L-amino acid peptides; GO:0016787 hydrolase activity;	K02727	PSMA3; 20S proteasome subunit alpha 7 [EC:3.4.25.1]	sly03050 Proteasome - Solanum lycopersicum (tomato);
PGSC0003DMP400012767	PGSC0003DMT400018552	nascent polypeptide-associated complex subunit alpha-like protein 1 [Solanum tuberosum]	-	-	up-	-	down-				K03626
PGSC0003DMP400012786	PGSC0003DMT400018579	binding partner of ACD11 1 isoform X3 [Solanum tuberosum]	-	-	-	-	-
PGSC0003DMP400012787	PGSC0003DMT400018580	uncharacterized protein LOC102583832 [Solanum tuberosum]	-Up	-Up	-	-	-
PGSC0003DMP400012883	PGSC0003DMT400018755	isopentenyl-diphosphate Delta-isomerase I-like [Solanum tuberosum]	-	-	-	-	-	GO:0006720 isoprenoid metabolic process; GO:0044711 single-organism biosynthetic process; GO:0044763 single-organism cellular process; GO:0044699 single-organism process; GO:0009058 biosynthetic process; GO:0044255 cellular lipid metabolic process; GO:0044238 primary metabolic process; GO:1901576 organic substance biosynthetic process; GO:0044237 cellular metabolic process; GO:0044249 cellular bi…		GO:0016787 hydrolase activity; GO:0004452 isopentenyl-diphosphate delta-isomerase activity; GO:0016853 isomerase activity; GO:0016860 intramolecular oxidoreductase activity; GO:0003824 catalytic activity; GO:0016863 intramolecular oxidoreductase activity, transposing C=C bonds;	K01823	idi; isopentenyl-diphosphate Delta-isomerase [EC:5.3.3.2]	sly01110 Biosynthesis of secondary metabolites - Solanum lycopersicum (tomato); sly00900 Terpenoid backbone biosynthesis - Solanum lycopersicum (tomato); sly01100 Metabolic pathways - Solanum lycopersicum (tomato);
PGSC0003DMP400012889	PGSC0003DMT400018765	isoamylase 3, chloroplastic isoform X3 [Solanum pennellii]	-	-	-	-	-	GO:0008152 metabolic process; GO:0005975 carbohydrate metabolic process; GO:0044238 primary metabolic process; GO:0071704 organic substance metabolic process;		GO:0003824 catalytic activity;	K01214	ISA; isoamylase [EC:3.2.1.68]	sly01110 Biosynthesis of secondary metabolites - Solanum lycopersicum (tomato); sly00500 Starch and sucrose metabolism - Solanum lycopersicum (tomato); sly01100 Metabolic pathways - Solanum lycopersicum (tomato);
PGSC0003DMP400012890	PGSC0003DMT400018766	isoamylase isoform 3 [Solanum tuberosum]	-	down-	down-	down-	down-	GO:0008152 metabolic process; GO:0005975 carbohydrate metabolic process; GO:0044238 primary metabolic process; GO:0071704 organic substance metabolic process;		GO:0043169 cation binding; GO:0003824 catalytic activity; GO:0005488 binding; GO:0043167 ion binding;
PGSC0003DMP400012894	PGSC0003DMT400018774	nitrogen regulatory protein P-II homolog [Solanum tuberosum]	-Up	up-Up	up-	up-	up-	GO:0050789 regulation of biological process; GO:0006808 regulation of nitrogen utilization; GO:0065007 biological regulation;		GO:0030234 enzyme regulator activity; GO:0098772 molecular function regulator;
PGSC0003DMP400012943	PGSC0003DMT400018852	proteasome-like protein alpha subunit [Solanum tuberosum]	-	-	-	-	-	GO:0043632 modification-dependent macromolecule catabolic process; GO:0051603 proteolysis involved in cellular protein catabolic process; GO:0044265 cellular macromolecule catabolic process; GO:0044257 cellular protein catabolic process; GO:0019941 modification-dependent protein catabolic process; GO:0044267 cellular protein metabolic process; GO:0006511 ubiquitin-dependent protein catabolic proc…	GO:0019773 proteasome core complex, alpha-subunit complex; GO:1902494 catalytic complex; GO:0000502 proteasome complex; GO:0044464 cell part; GO:0005622 intracellular; GO:0005839 proteasome core complex; GO:0032991 macromolecular complex; GO:0044424 intracellular part; GO:1905368 peptidase complex; GO:0005623 cell; GO:0043234 protein complex; GO:1905369 endopeptidase complex;	GO:0004175 endopeptidase activity; GO:0004298 threonine-type endopeptidase activity; GO:0008233 peptidase activity; GO:0070003 threonine-type peptidase activity; GO:0003824 catalytic activity; GO:0070011 peptidase activity, acting on L-amino acid peptides; GO:0016787 hydrolase activity;	K02728	PSMA4; 20S proteasome subunit alpha 3 [EC:3.4.25.1]	sly03050 Proteasome - Solanum lycopersicum (tomato);
PGSC0003DMP400012953	PGSC0003DMT400018869	H/ACA ribonucleoprotein complex subunit 4 [Solanum tuberosum]	-	down-	down-	-	-	GO:0006396 RNA processing; GO:0006725 cellular aromatic compound metabolic process; GO:0001522 pseudouridine synthesis; GO:1901360 organic cyclic compound metabolic process; GO:0006807 nitrogen compound metabolic process; GO:0044238 primary metabolic process; GO:0009451 RNA modification; GO:0044237 cellular metabolic process; GO:0071704 organic substance metabolic process; GO:0016070 RNA metaboli…		GO:0097159 organic cyclic compound binding; GO:1901363 heterocyclic compound binding; GO:0003723 RNA binding; GO:0016853 isomerase activity; GO:0003824 catalytic activity; GO:0005488 binding; GO:0003676 nucleic acid binding; GO:0016866 intramolecular transferase activity; GO:0009982 pseudouridine synthase activity;	K11131	DKC1; H/ACA ribonucleoprotein complex subunit 4 [EC:5.4.99.-]	sly03008 Ribosome biogenesis in eukaryotes - Solanum lycopersicum (tomato);
PGSC0003DMP400012964	PGSC0003DMT400018889	uncharacterized protein LOC102592533 [Solanum tuberosum]	-	-	-	-	-
PGSC0003DMP400012967	PGSC0003DMT400018892	probable splicing factor 3A subunit 1 [Solanum tuberosum]	-	-	-	-	-	GO:0006396 RNA processing; GO:0006725 cellular aromatic compound metabolic process; GO:1901360 organic cyclic compound metabolic process; GO:0006807 nitrogen compound metabolic process; GO:0044238 primary metabolic process; GO:0044237 cellular metabolic process; GO:0071704 organic substance metabolic process; GO:0016070 RNA metabolic process; GO:0008152 metabolic process; GO:0090304 nucleic acid …		GO:0097159 organic cyclic compound binding; GO:1901363 heterocyclic compound binding; GO:0003723 RNA binding; GO:0005515 protein binding; GO:0005488 binding; GO:0003676 nucleic acid binding;	K12825	SF3A1; splicing factor 3A subunit 1	sly03040 Spliceosome - Solanum lycopersicum (tomato);
PGSC0003DMP400012978	PGSC0003DMT400018904	mitochondrial amidoxime reducing component 2-like [Solanum tuberosum]	-	-	up-	-	-			GO:0097159 organic cyclic compound binding; GO:1901363 heterocyclic compound binding; GO:0030151 molybdenum ion binding; GO:0046914 transition metal ion binding; GO:0003824 catalytic activity; GO:0005488 binding; GO:0043167 ion binding; GO:0046872 metal ion binding; GO:0043169 cation binding; GO:0043168 anion binding; GO:0048037 cofactor binding; GO:0030170 pyridoxal phosphate binding;
PGSC0003DMP400012993	PGSC0003DMT400018921	40S ribosomal protein S15-like [Solanum tuberosum]	-	up-	up-	-	-	GO:0006518 peptide metabolic process; GO:0043043 peptide biosynthetic process; GO:0044267 cellular protein metabolic process; GO:0006807 nitrogen compound metabolic process; GO:0009058 biosynthetic process; GO:0043603 cellular amide metabolic process; GO:0044238 primary metabolic process; GO:1901566 organonitrogen compound biosynthetic process; GO:1901576 organic substance biosynthetic process; G…	GO:0005840 ribosome; GO:0043229 intracellular organelle; GO:0043232 intracellular non-membrane-bounded organelle; GO:0015935 small ribosomal subunit; GO:0044446 intracellular organelle part; GO:0005737 cytoplasm; GO:0032991 macromolecular complex; GO:0044424 intracellular part; GO:0005623 cell; GO:0044422 organelle part; GO:0043228 non-membrane-bounded organelle; GO:0043226 organelle; GO:0044391 …	GO:0097159 organic cyclic compound binding; GO:1901363 heterocyclic compound binding; GO:0003723 RNA binding; GO:0005488 binding; GO:0003676 nucleic acid binding; GO:0005198 structural molecule activity; GO:0003735 structural constituent of ribosome;	K02958	RP-S15e; small subunit ribosomal protein S15e	sly03010 Ribosome - Solanum lycopersicum (tomato);
PGSC0003DMP400013023	PGSC0003DMT400018982	heterogeneous nuclear ribonucleoprotein F [Solanum tuberosum]	-	-	-	-	-			GO:0097159 organic cyclic compound binding; GO:1901363 heterocyclic compound binding; GO:1901265 nucleoside phosphate binding; GO:0005488 binding; GO:0003676 nucleic acid binding; GO:0000166 nucleotide binding; GO:0036094 small molecule binding;
PGSC0003DMP400013035	PGSC0003DMT400018996	polyadenylate-binding protein RBP47B' isoform X1 [Solanum tuberosum]	-	-	-	up-	-			GO:0097159 organic cyclic compound binding; GO:1901363 heterocyclic compound binding; GO:1901265 nucleoside phosphate binding; GO:0005488 binding; GO:0003676 nucleic acid binding; GO:0000166 nucleotide binding; GO:0036094 small molecule binding;
PGSC0003DMP400013054	PGSC0003DMT400019030	vegetative cell wall protein gp1-like [Solanum tuberosum]	-Up	-Up	-	-	-
PGSC0003DMP400013110	PGSC0003DMT400019119	protein SUPPRESSOR OF K(+) TRANSPORT GROWTH DEFECT 1 isoform X1 [Solanum tuberosum]	-	-	-	up-	-			GO:0005524 ATP binding; GO:1901265 nucleoside phosphate binding; GO:0001882 nucleoside binding; GO:0043167 ion binding; GO:0000166 nucleotide binding; GO:0097159 organic cyclic compound binding; GO:1901363 heterocyclic compound binding; GO:0032549 ribonucleoside binding; GO:0097367 carbohydrate derivative binding; GO:0032553 ribonucleotide binding; GO:0005488 binding; GO:0032550 purine ribonucleo…	K12196	VPS4; vacuolar protein-sorting-associated protein 4	sly04144 Endocytosis - Solanum lycopersicum (tomato);
PGSC0003DMP400013124	PGSC0003DMT400019147	flagellar radial spoke protein 5 isoform X2 [Solanum pennellii]	-	up-	-	-	-
PGSC0003DMP400013127	PGSC0003DMT400019150	60S acidic ribosomal protein P2-2 [Solanum tuberosum]	-	up-	up-	up-	-	GO:0006518 peptide metabolic process; GO:0006414 translational elongation; GO:0043043 peptide biosynthetic process; GO:0044267 cellular protein metabolic process; GO:0006807 nitrogen compound metabolic process; GO:0009058 biosynthetic process; GO:0043603 cellular amide metabolic process; GO:0044238 primary metabolic process; GO:1901566 organonitrogen compound biosynthetic process; GO:1901576 orga…	GO:0005840 ribosome; GO:0043226 organelle; GO:0043229 intracellular organelle; GO:0043232 intracellular non-membrane-bounded organelle; GO:0044464 cell part; GO:0005622 intracellular; GO:0005737 cytoplasm; GO:0032991 macromolecular complex; GO:0044424 intracellular part; GO:1990904 ribonucleoprotein complex; GO:0005623 cell; GO:0030529 intracellular ribonucleoprotein complex; GO:0044444 cytoplasm…	GO:0003735 structural constituent of ribosome; GO:0005198 structural molecule activity;	K02943	RP-LP2; large subunit ribosomal protein LP2	sly03010 Ribosome - Solanum lycopersicum (tomato);
PGSC0003DMP400013156	PGSC0003DMT400019200	SART-1 family protein DOT2 [Solanum tuberosum]	-	-Down	-	-	-	GO:0006396 RNA processing; GO:0006725 cellular aromatic compound metabolic process; GO:1901360 organic cyclic compound metabolic process; GO:0006807 nitrogen compound metabolic process; GO:0044238 primary metabolic process; GO:0044237 cellular metabolic process; GO:0071704 organic substance metabolic process; GO:0006397 mRNA processing; GO:0016070 RNA metabolic process; GO:0000398 mRNA splicing, …			K11984	SART1; U4/U6.U5 tri-snRNP-associated protein 1	sly03040 Spliceosome - Solanum lycopersicum (tomato);
PGSC0003DMP400013183	PGSC0003DMT400019238	ras-related protein RABF1 [Solanum tuberosum]	-	-	-	-	-	GO:0050794 regulation of cellular process; GO:0044700 single organism signaling; GO:0051716 cellular response to stimulus; GO:0007165 signal transduction; GO:0050789 regulation of biological process; GO:0007154 cell communication; GO:0035556 intracellular signal transduction; GO:0044699 single-organism process; GO:0007264 small GTPase mediated signal transduction; GO:0023052 signaling; GO:0050896…		GO:1901265 nucleoside phosphate binding; GO:0001882 nucleoside binding; GO:0043167 ion binding; GO:0000166 nucleotide binding; GO:0097159 organic cyclic compound binding; GO:1901363 heterocyclic compound binding; GO:0032549 ribonucleoside binding; GO:0097367 carbohydrate derivative binding; GO:0032553 ribonucleotide binding; GO:0005488 binding; GO:0032550 purine ribonucleoside binding; GO:0043168…	K07889	RAB5C; Ras-related protein Rab-5C	sly04144 Endocytosis - Solanum lycopersicum (tomato); sly04145 Phagosome - Solanum lycopersicum (tomato);
PGSC0003DMP400013187	PGSC0003DMT400019244	mediator of RNA polymerase II transcription subunit 15a isoform X3 [Solanum lycopersicum]	-	-	-	-	-	GO:0050794 regulation of cellular process; GO:0010468 regulation of gene expression; GO:0006355 regulation of transcription, DNA-templated; GO:0031326 regulation of cellular biosynthetic process; GO:0080090 regulation of primary metabolic process; GO:0060255 regulation of macromolecule metabolic process; GO:0019219 regulation of nucleobase-containing compound metabolic process; GO:0010556 regulat…		GO:0000989 transcription factor activity, transcription factor binding; GO:0003712 transcription cofactor activity; GO:0000988 transcription factor activity, protein binding;	K14972
PGSC0003DMP400013240	PGSC0003DMT400019322	phosphoenolpyruvate carboxylase 4 [Solanum tuberosum]	-	down-	down-	-	-	GO:0072350 tricarboxylic acid metabolic process; GO:0055114 oxidation-reduction process; GO:0044281 small molecule metabolic process; GO:0044763 single-organism cellular process; GO:0006099 tricarboxylic acid cycle; GO:0044699 single-organism process; GO:0044238 primary metabolic process; GO:0045333 cellular respiration; GO:0044237 cellular metabolic process; GO:0071704 organic substance metaboli…		GO:0016831 carboxy-lyase activity; GO:0016829 lyase activity; GO:0008964 phosphoenolpyruvate carboxylase activity; GO:0003824 catalytic activity; GO:0016830 carbon-carbon lyase activity; GO:0004611 phosphoenolpyruvate carboxykinase activity;	K01595	ppc; phosphoenolpyruvate carboxylase [EC:4.1.1.31]	sly00620 Pyruvate metabolism - Solanum lycopersicum (tomato); sly01200 Carbon metabolism - Solanum lycopersicum (tomato); sly00710 Carbon fixation in photosynthetic organisms - Solanum lycopersicum (tomato); sly01100 Metabolic pathways - Solanum lycopersicum (tomato);
PGSC0003DMP400013261	PGSC0003DMT400019359	pyruvate dehydrogenase E1 component subunit beta-3, chloroplastic-like [Solanum tuberosum]	-	-	-	-	-	GO:0008152 metabolic process;		GO:0003824 catalytic activity;	K00162	PDHB; pyruvate dehydrogenase E1 component beta subunit [EC:1.2.4.1]	sly00620 Pyruvate metabolism - Solanum lycopersicum (tomato); sly01110 Biosynthesis of secondary metabolites - Solanum lycopersicum (tomato); sly01200 Carbon metabolism - Solanum lycopersicum (tomato); sly00010 Glycolysis / Gluconeogenesis - Solanum lycopersicum (tomato); sly01100 Metabolic pathways - Solanum lycopersicum (tomato); sly00020 Citrate cycle (TCA cycle) - Solanum lycopersicum (tomato…
PGSC0003DMP400013290	PGSC0003DMT400019412	carbamoyl-phosphate synthase large chain, chloroplastic, partial [Solanum tuberosum]	-	-	down-	-	-	GO:0006807 nitrogen compound metabolic process; GO:0008152 metabolic process;		GO:0005524 ATP binding; GO:1901265 nucleoside phosphate binding; GO:0001882 nucleoside binding; GO:0043167 ion binding; GO:0000166 nucleotide binding; GO:0097159 organic cyclic compound binding; GO:1901363 heterocyclic compound binding; GO:0032549 ribonucleoside binding; GO:0097367 carbohydrate derivative binding; GO:0003824 catalytic activity; GO:0032553 ribonucleotide binding; GO:0005488 bindin…	K01955	carB; carbamoyl-phosphate synthase large subunit [EC:6.3.5.5]	sly00250 Alanine, aspartate and glutamate metabolism - Solanum lycopersicum (tomato); sly01100 Metabolic pathways - Solanum lycopersicum (tomato); sly00240 Pyrimidine metabolism - Solanum lycopersicum (tomato);
PGSC0003DMP400013302	PGSC0003DMT400019434	peroxisomal (S)-2-hydroxy-acid oxidase GLO1-like [Solanum tuberosum]	-	-	-	-	-	GO:0044699 single-organism process; GO:0008152 metabolic process; GO:0055114 oxidation-reduction process; GO:0044710 single-organism metabolic process;		GO:0097159 organic cyclic compound binding; GO:1901363 heterocyclic compound binding; GO:0097367 carbohydrate derivative binding; GO:1901265 nucleoside phosphate binding; GO:0003824 catalytic activity; GO:0032553 ribonucleotide binding; GO:0005488 binding; GO:0043167 ion binding; GO:0043168 anion binding; GO:0000166 nucleotide binding; GO:0010181 FMN binding; GO:0048037 cofactor binding; GO:00164…	K11517	HAO; (S)-2-hydroxy-acid oxidase [EC:1.1.3.15]	sly01110 Biosynthesis of secondary metabolites - Solanum lycopersicum (tomato); sly00630 Glyoxylate and dicarboxylate metabolism - Solanum lycopersicum (tomato); sly01200 Carbon metabolism - Solanum lycopersicum (tomato); sly04146 Peroxisome - Solanum lycopersicum (tomato); sly01100 Metabolic pathways - Solanum lycopersicum (tomato);
PGSC0003DMP400013343	PGSC0003DMT400019491	glutathione reductase, chloroplastic [Solanum tuberosum]	-	-	-	-	-	GO:0050794 regulation of cellular process; GO:0006790 sulfur compound metabolic process; GO:0065008 regulation of biological quality; GO:0006518 peptide metabolic process; GO:0055114 oxidation-reduction process; GO:0045454 cell redox homeostasis; GO:0044763 single-organism cellular process; GO:0019725 cellular homeostasis; GO:0044699 single-organism process; GO:0006807 nitrogen compound metabolic…		GO:0016651 oxidoreductase activity, acting on NAD(P)H; GO:1901265 nucleoside phosphate binding; GO:0050660 flavin adenine dinucleotide binding; GO:0043167 ion binding; GO:0016209 antioxidant activity; GO:0000166 nucleotide binding; GO:0016668 oxidoreductase activity, acting on a sulfur group of donors, NAD(P) as acceptor; GO:0048037 cofactor binding; GO:0004362 glutathione-disulfide reductase act…	K00383	GSR; glutathione reductase (NADPH) [EC:1.8.1.7]	sly00480 Glutathione metabolism - Solanum lycopersicum (tomato);
PGSC0003DMP400013375	PGSC0003DMT400019555	subtilisin-like protease SBT1.7 [Solanum tuberosum]	-Up	-	-	-	-	GO:0006508 proteolysis; GO:0008152 metabolic process; GO:0043170 macromolecule metabolic process; GO:0019538 protein metabolic process; GO:0044238 primary metabolic process; GO:0071704 organic substance metabolic process;		GO:0004252 serine-type endopeptidase activity; GO:0004175 endopeptidase activity; GO:0008233 peptidase activity; GO:0003824 catalytic activity; GO:0017171 serine hydrolase activity; GO:0008236 serine-type peptidase activity; GO:0070011 peptidase activity, acting on L-amino acid peptides; GO:0016787 hydrolase activity;
PGSC0003DMP400013443	PGSC0003DMT400019656	40S ribosomal protein S17-like protein [Solanum tuberosum]	up-	up-	up-	-	-	GO:0006518 peptide metabolic process; GO:0043043 peptide biosynthetic process; GO:0044267 cellular protein metabolic process; GO:0006807 nitrogen compound metabolic process; GO:0009058 biosynthetic process; GO:0043603 cellular amide metabolic process; GO:0044238 primary metabolic process; GO:1901566 organonitrogen compound biosynthetic process; GO:1901576 organic substance biosynthetic process; G…	GO:0005840 ribosome; GO:0043226 organelle; GO:0043229 intracellular organelle; GO:0043232 intracellular non-membrane-bounded organelle; GO:0044464 cell part; GO:0005622 intracellular; GO:0005737 cytoplasm; GO:0032991 macromolecular complex; GO:0044424 intracellular part; GO:1990904 ribonucleoprotein complex; GO:0005623 cell; GO:0030529 intracellular ribonucleoprotein complex; GO:0044444 cytoplasm…	GO:0003735 structural constituent of ribosome; GO:0005198 structural molecule activity;	K02962	RP-S17e; small subunit ribosomal protein S17e	sly03010 Ribosome - Solanum lycopersicum (tomato);
PGSC0003DMP400013487	PGSC0003DMT400019728	T-complex protein 1 subunit beta-like, partial [Nicotiana tabacum]	-	-	-	-	-	GO:0006457 protein folding; GO:0009987 cellular process;		GO:0005524 ATP binding; GO:1901265 nucleoside phosphate binding; GO:0001882 nucleoside binding; GO:0043167 ion binding; GO:0005515 protein binding; GO:0000166 nucleotide binding; GO:0097159 organic cyclic compound binding; GO:1901363 heterocyclic compound binding; GO:0032549 ribonucleoside binding; GO:0097367 carbohydrate derivative binding; GO:0032553 ribonucleotide binding; GO:0005488 binding; …
PGSC0003DMP400013527	PGSC0003DMT400019783	eukaryotic initiation factor 4A-3 [Solanum tuberosum]	-	-	-	-	-			GO:0005524 ATP binding; GO:1901265 nucleoside phosphate binding; GO:0001882 nucleoside binding; GO:0043167 ion binding; GO:0000166 nucleotide binding; GO:0097159 organic cyclic compound binding; GO:1901363 heterocyclic compound binding; GO:0032549 ribonucleoside binding; GO:0097367 carbohydrate derivative binding; GO:0032553 ribonucleotide binding; GO:0005488 binding; GO:0003676 nucleic acid bind…	K13025	EIF4A3; ATP-dependent RNA helicase [EC:3.6.4.13]	sly03040 Spliceosome - Solanum lycopersicum (tomato); sly03015 mRNA surveillance pathway - Solanum lycopersicum (tomato); sly03013 RNA transport - Solanum lycopersicum (tomato);
PGSC0003DMP400013565	PGSC0003DMT400019845	alpha-glucan water dikinase, chloroplastic isoform X1 [Solanum tuberosum]	-Down	-Down	down-	down-	-	GO:0016310 phosphorylation; GO:0008152 metabolic process; GO:0044237 cellular metabolic process; GO:0006793 phosphorus metabolic process; GO:0009987 cellular process; GO:0006796 phosphate-containing compound metabolic process;		GO:0005524 ATP binding; GO:1901265 nucleoside phosphate binding; GO:0001882 nucleoside binding; GO:0043167 ion binding; GO:0000166 nucleotide binding; GO:0097159 organic cyclic compound binding; GO:1901363 heterocyclic compound binding; GO:0032549 ribonucleoside binding; GO:0097367 carbohydrate derivative binding; GO:0016301 kinase activity; GO:0003824 catalytic activity; GO:0032553 ribonucleotid…	K08244
PGSC0003DMP400013580	PGSC0003DMT400019867	40S ribosomal protein S3a-like protein [Solanum tuberosum]	-	-	-	-	-	GO:0006518 peptide metabolic process; GO:0043043 peptide biosynthetic process; GO:0044267 cellular protein metabolic process; GO:0006807 nitrogen compound metabolic process; GO:0009058 biosynthetic process; GO:0043603 cellular amide metabolic process; GO:0044238 primary metabolic process; GO:1901566 organonitrogen compound biosynthetic process; GO:1901576 organic substance biosynthetic process; G…	GO:0005840 ribosome; GO:0043226 organelle; GO:0043229 intracellular organelle; GO:0043232 intracellular non-membrane-bounded organelle; GO:0044464 cell part; GO:0005622 intracellular; GO:0005737 cytoplasm; GO:0032991 macromolecular complex; GO:0044424 intracellular part; GO:1990904 ribonucleoprotein complex; GO:0005623 cell; GO:0030529 intracellular ribonucleoprotein complex; GO:0044444 cytoplasm…	GO:0003735 structural constituent of ribosome; GO:0005198 structural molecule activity;	K02984	RP-S3Ae; small subunit ribosomal protein S3Ae	sly03010 Ribosome - Solanum lycopersicum (tomato);
PGSC0003DMP400013584	PGSC0003DMT400019871	stress-induced-phosphoprotein 1 [Solanum tuberosum]	-	-	-	-	-			GO:0005515 protein binding; GO:0005488 binding;
PGSC0003DMP400013606	PGSC0003DMT400019917	60S ribosomal protein L13a-4 [Solanum tuberosum]	down-	-	-	-	-	GO:0006518 peptide metabolic process; GO:0043043 peptide biosynthetic process; GO:0044267 cellular protein metabolic process; GO:0006807 nitrogen compound metabolic process; GO:0009058 biosynthetic process; GO:0043603 cellular amide metabolic process; GO:0044238 primary metabolic process; GO:1901566 organonitrogen compound biosynthetic process; GO:1901576 organic substance biosynthetic process; G…	GO:0005840 ribosome; GO:0043229 intracellular organelle; GO:0043232 intracellular non-membrane-bounded organelle; GO:0044446 intracellular organelle part; GO:0005737 cytoplasm; GO:0032991 macromolecular complex; GO:0044424 intracellular part; GO:0005623 cell; GO:0044422 organelle part; GO:0043228 non-membrane-bounded organelle; GO:0043226 organelle; GO:0015934 large ribosomal subunit; GO:0044391 …	GO:0003735 structural constituent of ribosome; GO:0005198 structural molecule activity;	K02872	RP-L13Ae; large subunit ribosomal protein L13Ae	sly03010 Ribosome - Solanum lycopersicum (tomato);
PGSC0003DMP400013623	PGSC0003DMT400019942	alcohol dehydrogenase class III [Solanum lycopersicum]	-	down-	-	-	-	GO:0006069 ethanol oxidation; GO:0008152 metabolic process; GO:1901615 organic hydroxy compound metabolic process; GO:0044710 single-organism metabolic process; GO:0006066 alcohol metabolic process; GO:0055114 oxidation-reduction process; GO:0044281 small molecule metabolic process; GO:0006067 ethanol metabolic process; GO:0044699 single-organism process; GO:0034308 primary alcohol metabolic proc…		GO:0016614 oxidoreductase activity, acting on CH-OH group of donors; GO:0016616 oxidoreductase activity, acting on the CH-OH group of donors, NAD or NADP as acceptor; GO:0046914 transition metal ion binding; GO:0003824 catalytic activity; GO:0005488 binding; GO:0043167 ion binding; GO:0046872 metal ion binding; GO:0043169 cation binding; GO:0008270 zinc ion binding; GO:0051903 S-(hydroxymethyl)gl…	K00121	frmA; S-(hydroxymethyl)glutathione dehydrogenase / alcohol dehydrogenase [EC:1.1.1.284 1.1.1.1]	sly01110 Biosynthesis of secondary metabolites - Solanum lycopersicum (tomato); sly00350 Tyrosine metabolism - Solanum lycopersicum (tomato); sly01200 Carbon metabolism - Solanum lycopersicum (tomato); sly00010 Glycolysis / Gluconeogenesis - Solanum lycopersicum (tomato); sly01100 Metabolic pathways - Solanum lycopersicum (tomato); sly00071 Fatty acid degradation - Solanum lycopersicum (tomato);
PGSC0003DMP400013671	PGSC0003DMT400020033	methylketone synthase IIb [Solanum lycopersicum]	-	-	-	-	-
PGSC0003DMP400013679	PGSC0003DMT400020052	kirola-like [Solanum tuberosum]	-	-	-	-	-	GO:0006952 defense response; GO:0050896 response to stimulus; GO:0006950 response to stress; GO:0009607 response to biotic stimulus;
PGSC0003DMP400013702	PGSC0003DMT400020094	alpha-1,4 glucan phosphorylase L-1 isozyme, chloroplastic/amyloplastic-like [Solanum tuberosum]	-	-	down-	down-	-	GO:0008152 metabolic process; GO:0005975 carbohydrate metabolic process; GO:0044238 primary metabolic process; GO:0071704 organic substance metabolic process;		GO:0016757 transferase activity, transferring glycosyl groups; GO:0016758 transferase activity, transferring hexosyl groups; GO:0003824 catalytic activity; GO:0016740 transferase activity; GO:0008184 glycogen phosphorylase activity; GO:0004645 phosphorylase activity;	K00688	PYG; glycogen phosphorylase [EC:2.4.1.1]	sly01110 Biosynthesis of secondary metabolites - Solanum lycopersicum (tomato); sly00500 Starch and sucrose metabolism - Solanum lycopersicum (tomato); sly01100 Metabolic pathways - Solanum lycopersicum (tomato);
PGSC0003DMP400013728	PGSC0003DMT400020128	citrate synthase, glyoxysomal-like [Solanum tuberosum]	-	-	-	-	-	GO:0072350 tricarboxylic acid metabolic process; GO:0055114 oxidation-reduction process; GO:0044281 small molecule metabolic process; GO:0044763 single-organism cellular process; GO:0006099 tricarboxylic acid cycle; GO:0044699 single-organism process; GO:0044238 primary metabolic process; GO:0045333 cellular respiration; GO:0044237 cellular metabolic process; GO:0071704 organic substance metaboli…		GO:0016746 transferase activity, transferring acyl groups; GO:0046912 transferase activity, transferring acyl groups, acyl groups converted into alkyl on transfer; GO:0003824 catalytic activity; GO:0016740 transferase activity;	K01647	CS; citrate synthase [EC:2.3.3.1]	sly01110 Biosynthesis of secondary metabolites - Solanum lycopersicum (tomato); sly00630 Glyoxylate and dicarboxylate metabolism - Solanum lycopersicum (tomato); sly01210 2-Oxocarboxylic acid metabolism - Solanum lycopersicum (tomato); sly01200 Carbon metabolism - Solanum lycopersicum (tomato); sly01230 Biosynthesis of amino acids - Solanum lycopersicum (tomato); sly01100 Metabolic pathways - Sol…
PGSC0003DMP400013753	PGSC0003DMT400020180	acetyl-CoA-benzylalcohol acetyltransferase-like [Solanum tuberosum]	-Up	-Up	-Down	-	-Up			GO:0016746 transferase activity, transferring acyl groups; GO:0016747 transferase activity, transferring acyl groups other than amino-acyl groups; GO:0003824 catalytic activity; GO:0016740 transferase activity;	K13065	E2.3.1.133; shikimate O-hydroxycinnamoyltransferase [EC:2.3.1.133]	sly01110 Biosynthesis of secondary metabolites - Solanum lycopersicum (tomato); sly00941 Flavonoid biosynthesis - Solanum lycopersicum (tomato); sly00945 Stilbenoid, diarylheptanoid and gingerol biosynthesis - Solanum lycopersicum (tomato); sly00940 Phenylpropanoid biosynthesis - Solanum lycopersicum (tomato); sly01100 Metabolic pathways - Solanum lycopersicum (tomato);
PGSC0003DMP400013764	PGSC0003DMT400020199	14-3-3 protein 8 isoform X2 [Solanum tuberosum]	-	-	-	-	-			GO:0019904 protein domain specific binding; GO:0005515 protein binding; GO:0005488 binding;	K06630
PGSC0003DMP400013799	PGSC0003DMT400020252	eukaryotic translation initiation factor 5A-1/2 [Solanum tuberosum]	down-	down-	down-	down-	down-	GO:0032270 positive regulation of cellular protein metabolic process; GO:0006518 peptide metabolic process; GO:0010608 posttranscriptional regulation of gene expression; GO:0043243 positive regulation of protein complex disassembly; GO:0006449 regulation of translational termination; GO:0009891 positive regulation of biosynthetic process; GO:0009058 biosynthetic process; GO:0044237 cellular metab…		GO:0097159 organic cyclic compound binding; GO:1901363 heterocyclic compound binding; GO:0043022 ribosome binding; GO:0008135 translation factor activity, RNA binding; GO:0003723 RNA binding; GO:0003746 translation elongation factor activity; GO:0005488 binding; GO:0003676 nucleic acid binding; GO:0044877 macromolecular complex binding; GO:0043021 ribonucleoprotein complex binding;	K03263
PGSC0003DMP400013800	PGSC0003DMT400020254	leucine aminopeptidase 2, chloroplastic isoform X2 [Solanum tuberosum]	-	-	-	-	-	GO:0006508 proteolysis; GO:0008152 metabolic process; GO:0043170 macromolecule metabolic process; GO:0019538 protein metabolic process; GO:0044238 primary metabolic process; GO:0071704 organic substance metabolic process;	GO:0044424 intracellular part; GO:0005623 cell; GO:0005622 intracellular; GO:0044464 cell part; GO:0005737 cytoplasm;	GO:0008233 peptidase activity; GO:0008238 exopeptidase activity; GO:0046914 transition metal ion binding; GO:0003824 catalytic activity; GO:0005488 binding; GO:0008235 metalloexopeptidase activity; GO:0043167 ion binding; GO:0043169 cation binding; GO:0070011 peptidase activity, acting on L-amino acid peptides; GO:0046872 metal ion binding; GO:0008237 metallopeptidase activity; GO:0016787 hydrola…	K01255	CARP; leucyl aminopeptidase [EC:3.4.11.1]	sly01100 Metabolic pathways - Solanum lycopersicum (tomato); sly00480 Glutathione metabolism - Solanum lycopersicum (tomato);
PGSC0003DMP400013803	PGSC0003DMT400020260	zeatin O-glucosyltransferase-like [Solanum tuberosum]	-Up	-Up	-	-	-	GO:0008152 metabolic process;		GO:0016757 transferase activity, transferring glycosyl groups; GO:0016758 transferase activity, transferring hexosyl groups; GO:0003824 catalytic activity; GO:0016740 transferase activity;	K13495	CISZOG; cis-zeatin O-glucosyltransferase [EC:2.4.1.215]	sly00908 Zeatin biosynthesis - Solanum lycopersicum (tomato);
PGSC0003DMP400013822	PGSC0003DMT400020282	interactor of constitutive active ROPs 4-like [Solanum tuberosum]	-	-	-	-	-
PGSC0003DMP400013829	PGSC0003DMT400020293	elongation factor Ts, mitochondrial [Solanum tuberosum]	up-Down	up-Down	-	-	-	GO:0006518 peptide metabolic process; GO:0006414 translational elongation; GO:0043043 peptide biosynthetic process; GO:0044267 cellular protein metabolic process; GO:0006807 nitrogen compound metabolic process; GO:0009058 biosynthetic process; GO:0043603 cellular amide metabolic process; GO:0044238 primary metabolic process; GO:1901566 organonitrogen compound biosynthetic process; GO:1901576 orga…	GO:0005623 cell; GO:0005622 intracellular; GO:0044464 cell part;	GO:0097159 organic cyclic compound binding; GO:1901363 heterocyclic compound binding; GO:0003723 RNA binding; GO:0008135 translation factor activity, RNA binding; GO:0005515 protein binding; GO:0003746 translation elongation factor activity; GO:0005488 binding; GO:0003676 nucleic acid binding;
PGSC0003DMP400013835	PGSC0003DMT400020301	3-hydroxyisobutyryl-CoA hydrolase-like protein 5 [Solanum tuberosum]	-	-	-	-	-			GO:0016787 hydrolase activity; GO:0016289 CoA hydrolase activity; GO:0016790 thiolester hydrolase activity; GO:0003824 catalytic activity; GO:0003860 3-hydroxyisobutyryl-CoA hydrolase activity; GO:0016788 hydrolase activity, acting on ester bonds;	K05605	HIBCH; 3-hydroxyisobutyryl-CoA hydrolase [EC:3.1.2.4]	sly00410 beta-Alanine metabolism - Solanum lycopersicum (tomato); sly00640 Propanoate metabolism - Solanum lycopersicum (tomato); sly01200 Carbon metabolism - Solanum lycopersicum (tomato); sly00280 Valine, leucine and isoleucine degradation - Solanum lycopersicum (tomato); sly01100 Metabolic pathways - Solanum lycopersicum (tomato);
PGSC0003DMP400013845	PGSC0003DMT400020320	uncharacterized protein LOC102599925 [Solanum tuberosum]	-	up-	up-	up-	up-				K02116
PGSC0003DMP400013848	PGSC0003DMT400020325	ketol-acid reductoisomerase, chloroplastic-like [Solanum tuberosum]	-	down-	down-	-	-	GO:0008652 cellular amino acid biosynthetic process; GO:0016053 organic acid biosynthetic process; GO:0044711 single-organism biosynthetic process; GO:0055114 oxidation-reduction process; GO:0009082 branched-chain amino acid biosynthetic process; GO:0044281 small molecule metabolic process; GO:0044763 single-organism cellular process; GO:0006807 nitrogen compound metabolic process; GO:0044699 sin…		GO:0016614 oxidoreductase activity, acting on CH-OH group of donors; GO:0016616 oxidoreductase activity, acting on the CH-OH group of donors, NAD or NADP as acceptor; GO:0004455 ketol-acid reductoisomerase activity; GO:0003824 catalytic activity; GO:0016491 oxidoreductase activity;	K00053	ilvC; ketol-acid reductoisomerase [EC:1.1.1.86]	sly00290 Valine, leucine and isoleucine biosynthesis - Solanum lycopersicum (tomato); sly01110 Biosynthesis of secondary metabolites - Solanum lycopersicum (tomato); sly01210 2-Oxocarboxylic acid metabolism - Solanum lycopersicum (tomato); sly00770 Pantothenate and CoA biosynthesis - Solanum lycopersicum (tomato); sly01230 Biosynthesis of amino acids - Solanum lycopersicum (tomato); sly01100 Meta…
PGSC0003DMP400013890	PGSC0003DMT400020396	eukaryotic peptide chain release factor subunit 1-3 [Solanum tuberosum]	-	-	-	-	-	GO:0016043 cellular component organization; GO:0006518 peptide metabolic process; GO:0044267 cellular protein metabolic process; GO:0044699 single-organism process; GO:0009058 biosynthetic process; GO:1901566 organonitrogen compound biosynthetic process; GO:0044237 cellular metabolic process; GO:0071704 organic substance metabolic process; GO:0043241 protein complex disassembly; GO:0008152 metabo…	GO:0044424 intracellular part; GO:0005623 cell; GO:0044464 cell part; GO:0005622 intracellular; GO:0005737 cytoplasm;	GO:0097159 organic cyclic compound binding; GO:0008079 translation termination factor activity; GO:1901363 heterocyclic compound binding; GO:0003723 RNA binding; GO:0008135 translation factor activity, RNA binding; GO:0005488 binding; GO:0003676 nucleic acid binding; GO:0016149 translation release factor activity, codon specific; GO:0003747 translation release factor activity;	K03265	ETF1; peptide chain release factor subunit 1	sly03015 mRNA surveillance pathway - Solanum lycopersicum (tomato);
PGSC0003DMP400013910	PGSC0003DMT400020425	temperature-induced lipocalin-1-like [Solanum tuberosum]	-Up	down-	down-	down-	down-
PGSC0003DMP400013942	PGSC0003DMT400020462	signal recognition particle receptor subunit alpha [Solanum tuberosum]	-	-	-	-	-	GO:0046907 intracellular transport; GO:0072599 establishment of protein localization to endoplasmic reticulum; GO:0072594 establishment of protein localization to organelle; GO:0072657 protein localization to membrane; GO:0045047 protein targeting to ER; GO:0071702 organic substance transport; GO:0006613 cotranslational protein targeting to membrane; GO:0015031 protein transport; GO:0051234 estab…	GO:0043229 intracellular organelle; GO:0016020 membrane; GO:0005783 endoplasmic reticulum; GO:0042175 nuclear outer membrane-endoplasmic reticulum membrane network; GO:0030867 rough endoplasmic reticulum membrane; GO:0098588 bounding membrane of organelle; GO:0031090 organelle membrane; GO:0005791 rough endoplasmic reticulum; GO:0098796 membrane protein complex; GO:0005737 cytoplasm; GO:0044446 i…	GO:1901265 nucleoside phosphate binding; GO:0044877 macromolecular complex binding; GO:0001882 nucleoside binding; GO:0043167 ion binding; GO:0016817 hydrolase activity, acting on acid anhydrides; GO:0016787 hydrolase activity; GO:0000166 nucleotide binding; GO:0017111 nucleoside-triphosphatase activity; GO:0097159 organic cyclic compound binding; GO:1901363 heterocyclic compound binding; GO:0032…	K13431	SRPR; signal recognition particle receptor subunit alpha	sly03060 Protein export - Solanum lycopersicum (tomato);
PGSC0003DMP400013943	PGSC0003DMT400020463	nucleoid-associated protein At4g30620, chloroplastic [Solanum tuberosum]	-	-	-	-	-
PGSC0003DMP400013944	PGSC0003DMT400020464	eukaryotic translation initiation factor isoform 4G-1-like isoform X1 [Solanum tuberosum]	-	-	-	up-	-			GO:0097159 organic cyclic compound binding; GO:1901363 heterocyclic compound binding; GO:0003723 RNA binding; GO:0005515 protein binding; GO:0005488 binding; GO:0003676 nucleic acid binding;	K03260	EIF4G; translation initiation factor 4G	sly03013 RNA transport - Solanum lycopersicum (tomato);
PGSC0003DMP400014012	PGSC0003DMT400020562	annexin D5-like [Solanum tuberosum]	-	-	-	-	-			GO:0005544 calcium-dependent phospholipid binding; GO:0005488 binding; GO:0005543 phospholipid binding; GO:0043167 ion binding; GO:0008289 lipid binding; GO:0043169 cation binding; GO:0046872 metal ion binding; GO:0043168 anion binding; GO:0005509 calcium ion binding;
PGSC0003DMP400014013	PGSC0003DMT400020563	THO complex subunit 5A [Solanum tuberosum]	-	-	-	-	-				K13174	THOC5; THO complex subunit 5	sly03013 RNA transport - Solanum lycopersicum (tomato);
PGSC0003DMP400014057	PGSC0003DMT400020638	serpin-Z2B-like isoform X2 [Solanum tuberosum]	-	-	-	-	-
PGSC0003DMP400014071	PGSC0003DMT400020654	low-temperature-induced cysteine proteinase [Solanum tuberosum]	down-Up	down-Up	down-	-	-	GO:0006508 proteolysis; GO:0008152 metabolic process; GO:0043170 macromolecule metabolic process; GO:0019538 protein metabolic process; GO:0044238 primary metabolic process; GO:0071704 organic substance metabolic process;		GO:0070011 peptidase activity, acting on L-amino acid peptides; GO:0008234 cysteine-type peptidase activity; GO:0016787 hydrolase activity; GO:0008233 peptidase activity; GO:0003824 catalytic activity;
PGSC0003DMP400014096	PGSC0003DMT400020683	protein TIC 22, chloroplastic isoform X2 [Solanum tuberosum]	-	-	-	-	-
PGSC0003DMP400014117	PGSC0003DMT400020707	succinate dehydrogenase subunit 5, mitochondrial-like [Solanum tuberosum]	-	-	-	-	-
PGSC0003DMP400014118	PGSC0003DMT400020708	26S proteasome non-ATPase regulatory subunit 14 homolog [Solanum tuberosum]	-	-	-	-	-			GO:0005515 protein binding; GO:0005488 binding;	K03030	PSMD14; 26S proteasome regulatory subunit N11	sly03050 Proteasome - Solanum lycopersicum (tomato);
PGSC0003DMP400014131	PGSC0003DMT400020747	sorting and assembly machinery component 50 homolog B-like [Solanum tuberosum]	-Up	-Up	-	-	-		GO:0016020 membrane; GO:0019867 outer membrane;		K07277
PGSC0003DMP400014152	PGSC0003DMT400020768	serpin-ZX-like [Solanum tuberosum]	-	-	-	down-	-				K13963
PGSC0003DMP400014163	PGSC0003DMT400020795	4-hydroxy-3-methylbut-2-en-1-yl diphosphate synthase (ferredoxin), chloroplastic [Solanum tuberosum]	-	down-	down-	down-	-	GO:0006720 isoprenoid metabolic process; GO:0044711 single-organism biosynthetic process; GO:0055114 oxidation-reduction process; GO:0044763 single-organism cellular process; GO:0044699 single-organism process; GO:0009058 biosynthetic process; GO:0044255 cellular lipid metabolic process; GO:0044238 primary metabolic process; GO:1901576 organic substance biosynthetic process; GO:0044237 cellular m…		GO:0016725 oxidoreductase activity, acting on CH or CH2 groups; GO:0052592 oxidoreductase activity, acting on CH or CH2 groups, with an iron-sulfur protein as acceptor; GO:0005506 iron ion binding; GO:0046914 transition metal ion binding; GO:0003824 catalytic activity; GO:0005488 binding; GO:0043167 ion binding; GO:0046872 metal ion binding; GO:0043169 cation binding; GO:0046429 4-hydroxy-3-methy…	K03526	gcpE; (E)-4-hydroxy-3-methylbut-2-enyl-diphosphate synthase [EC:1.17.7.1 1.17.7.3]	sly01110 Biosynthesis of secondary metabolites - Solanum lycopersicum (tomato); sly00900 Terpenoid backbone biosynthesis - Solanum lycopersicum (tomato); sly01100 Metabolic pathways - Solanum lycopersicum (tomato);
PGSC0003DMP400014198	PGSC0003DMT400020843	proteasome subunit beta type-4 [Solanum tuberosum]	-	-	-	-	-	GO:0051603 proteolysis involved in cellular protein catabolic process; GO:0044265 cellular macromolecule catabolic process; GO:0044257 cellular protein catabolic process; GO:0044267 cellular protein metabolic process; GO:0044238 primary metabolic process; GO:0044237 cellular metabolic process; GO:0071704 organic substance metabolic process; GO:1901575 organic substance catabolic process; GO:00081…	GO:1902494 catalytic complex; GO:0000502 proteasome complex; GO:0044464 cell part; GO:0005622 intracellular; GO:0005839 proteasome core complex; GO:0032991 macromolecular complex; GO:0044424 intracellular part; GO:1905368 peptidase complex; GO:0005623 cell; GO:0043234 protein complex; GO:1905369 endopeptidase complex;	GO:0004175 endopeptidase activity; GO:0004298 threonine-type endopeptidase activity; GO:0008233 peptidase activity; GO:0070003 threonine-type peptidase activity; GO:0003824 catalytic activity; GO:0070011 peptidase activity, acting on L-amino acid peptides; GO:0016787 hydrolase activity;	K02736	PSMB4; 20S proteasome subunit beta 7 [EC:3.4.25.1]	sly03050 Proteasome - Solanum lycopersicum (tomato);
PGSC0003DMP400014208	PGSC0003DMT400020857	lactoylglutathione lyase isoform X1 [Solanum tuberosum]	-	-	-	up-	-			GO:0004462 lactoylglutathione lyase activity; GO:0046872 metal ion binding; GO:0043169 cation binding; GO:0016829 lyase activity; GO:0016846 carbon-sulfur lyase activity; GO:0003824 catalytic activity; GO:0005488 binding; GO:0043167 ion binding;	K01759	GLO1; lactoylglutathione lyase [EC:4.4.1.5]	sly00620 Pyruvate metabolism - Solanum lycopersicum (tomato);
PGSC0003DMP400014213	PGSC0003DMT400020867	protein disulfide isomerase-like 1-4 [Solanum tuberosum]	-	-	-	-	-	GO:0050794 regulation of cellular process; GO:0042592 homeostatic process; GO:0065008 regulation of biological quality; GO:0050789 regulation of biological process; GO:0045454 cell redox homeostasis; GO:0044763 single-organism cellular process; GO:0019725 cellular homeostasis; GO:0044699 single-organism process; GO:0009987 cellular process; GO:0065007 biological regulation;	GO:0043226 organelle; GO:0043231 intracellular membrane-bounded organelle; GO:0043229 intracellular organelle; GO:0005783 endoplasmic reticulum; GO:0044464 cell part; GO:0005622 intracellular; GO:0005737 cytoplasm; GO:0012505 endomembrane system; GO:0044424 intracellular part; GO:0043227 membrane-bounded organelle; GO:0005623 cell; GO:0044444 cytoplasmic part;	GO:0016853 isomerase activity; GO:0003824 catalytic activity;	K09580	PDIA1; protein disulfide-isomerase A1 [EC:5.3.4.1]	sly04141 Protein processing in endoplasmic reticulum - Solanum lycopersicum (tomato);
PGSC0003DMP400014215	PGSC0003DMT400020870	major intrinsic protein 2 [Solanum tuberosum]	-	down-	down-	down-	-	GO:0006810 transport; GO:0051179 localization; GO:0051234 establishment of localization;	GO:0016020 membrane;	GO:0005215 transporter activity;	K09872
PGSC0003DMP400014244	PGSC0003DMT400020911	DNA-directed RNA polymerases II, IV and V subunit 11 [Solanum tuberosum]	-	-	-	-	-	GO:0018130 heterocycle biosynthetic process; GO:0006725 cellular aromatic compound metabolic process; GO:0097659 nucleic acid-templated transcription; GO:0034654 nucleobase-containing compound biosynthetic process; GO:1901360 organic cyclic compound metabolic process; GO:0006807 nitrogen compound metabolic process; GO:0032774 RNA biosynthetic process; GO:0009058 biosynthetic process; GO:0044238 p…		GO:0097159 organic cyclic compound binding; GO:1901363 heterocyclic compound binding; GO:0003677 DNA binding; GO:0016779 nucleotidyltransferase activity; GO:0034062 5'-3' RNA polymerase activity; GO:0003824 catalytic activity; GO:0097747 RNA polymerase activity; GO:0005488 binding; GO:0046983 protein dimerization activity; GO:0003676 nucleic acid binding; GO:0003899 DNA-directed 5'-3' RNA polymer…	K03008	RPB11; DNA-directed RNA polymerase II subunit RPB11	sly03020 RNA polymerase - Solanum lycopersicum (tomato); sly00230 Purine metabolism - Solanum lycopersicum (tomato); sly01100 Metabolic pathways - Solanum lycopersicum (tomato); sly00240 Pyrimidine metabolism - Solanum lycopersicum (tomato);
PGSC0003DMP400014274	PGSC0003DMT400020955	isovaleryl-CoA dehydrogenase, mitochondrial [Solanum tuberosum]	-	-	-	-	-	GO:0044699 single-organism process; GO:0008152 metabolic process; GO:0055114 oxidation-reduction process; GO:0044710 single-organism metabolic process;		GO:1901265 nucleoside phosphate binding; GO:0050660 flavin adenine dinucleotide binding; GO:0043167 ion binding; GO:0000166 nucleotide binding; GO:0048037 cofactor binding; GO:0016491 oxidoreductase activity; GO:0016627 oxidoreductase activity, acting on the CH-CH group of donors; GO:1901363 heterocyclic compound binding; GO:0097159 organic cyclic compound binding; GO:0003824 catalytic activity; …	K00253	IVD; isovaleryl-CoA dehydrogenase [EC:1.3.8.4]	sly00280 Valine, leucine and isoleucine degradation - Solanum lycopersicum (tomato); sly01100 Metabolic pathways - Solanum lycopersicum (tomato);
PGSC0003DMP400014283	PGSC0003DMT400020969	elongation factor 1-alpha [Solanum tuberosum]	-	-	-	up-	up-	GO:0006518 peptide metabolic process; GO:0006414 translational elongation; GO:0043043 peptide biosynthetic process; GO:0044267 cellular protein metabolic process; GO:0006807 nitrogen compound metabolic process; GO:0009058 biosynthetic process; GO:0043603 cellular amide metabolic process; GO:0044238 primary metabolic process; GO:1901566 organonitrogen compound biosynthetic process; GO:1901576 orga…	GO:0044424 intracellular part; GO:0005623 cell; GO:0044464 cell part; GO:0005622 intracellular; GO:0005737 cytoplasm;	GO:0003723 RNA binding; GO:1901265 nucleoside phosphate binding; GO:0003746 translation elongation factor activity; GO:0001882 nucleoside binding; GO:0043167 ion binding; GO:0016817 hydrolase activity, acting on acid anhydrides; GO:0016787 hydrolase activity; GO:0000166 nucleotide binding; GO:0017111 nucleoside-triphosphatase activity; GO:1901363 heterocyclic compound binding; GO:0097159 organic …	K03231	EEF1A; elongation factor 1-alpha	sly03013 RNA transport - Solanum lycopersicum (tomato);
PGSC0003DMP400014286	PGSC0003DMT400020972	ABC transporter F family member 1 [Solanum tuberosum]	-	-	-	-	-			GO:0005524 ATP binding; GO:1901265 nucleoside phosphate binding; GO:0001882 nucleoside binding; GO:0043167 ion binding; GO:0016817 hydrolase activity, acting on acid anhydrides; GO:0016787 hydrolase activity; GO:0000166 nucleotide binding; GO:0017111 nucleoside-triphosphatase activity; GO:0016887 ATPase activity; GO:0097159 organic cyclic compound binding; GO:1901363 heterocyclic compound binding…	K06185
PGSC0003DMP400014290	PGSC0003DMT400020978	4-coumarate--CoA ligase-like 7 [Solanum tuberosum]	-	up-	up-	up-	-	GO:0008152 metabolic process;		GO:0003824 catalytic activity;	K01904	4CL; 4-coumarate--CoA ligase [EC:6.2.1.12]	sly01110 Biosynthesis of secondary metabolites - Solanum lycopersicum (tomato); sly00940 Phenylpropanoid biosynthesis - Solanum lycopersicum (tomato); sly00130 Ubiquinone and other terpenoid-quinone biosynthesis - Solanum lycopersicum (tomato); sly01100 Metabolic pathways - Solanum lycopersicum (tomato); sly00360 Phenylalanine metabolism - Solanum lycopersicum (tomato);
PGSC0003DMP400014301	PGSC0003DMT400020997	L-galactono-1,4-lactone dehydrogenase protein isoform X1 [Solanum tuberosum]	-	down-	-	-	-	GO:0044699 single-organism process; GO:0008152 metabolic process; GO:0055114 oxidation-reduction process; GO:0044710 single-organism metabolic process;	GO:0016020 membrane;	GO:0003885 D-arabinono-1,4-lactone oxidase activity; GO:1901265 nucleoside phosphate binding; GO:0050660 flavin adenine dinucleotide binding; GO:0016632 oxidoreductase activity, acting on the CH-CH group of donors, cytochrome as acceptor; GO:0043167 ion binding; GO:0000166 nucleotide binding; GO:0048037 cofactor binding; GO:0016491 oxidoreductase activity; GO:0016614 oxidoreductase activity, acti…	K00225	GLDH; L-galactono-1,4-lactone dehydrogenase [EC:1.3.2.3]	sly01110 Biosynthesis of secondary metabolites - Solanum lycopersicum (tomato); sly00053 Ascorbate and aldarate metabolism - Solanum lycopersicum (tomato); sly01100 Metabolic pathways - Solanum lycopersicum (tomato);
PGSC0003DMP400014305	PGSC0003DMT400021001	villin-2-like [Solanum tuberosum]	-	-	-	-	-	GO:0016043 cellular component organization; GO:0007010 cytoskeleton organization; GO:0009987 cellular process; GO:0006996 organelle organization; GO:0071840 cellular component organization or biogenesis;		GO:0003779 actin binding; GO:0005515 protein binding; GO:0008092 cytoskeletal protein binding; GO:0005488 binding;	K05768
PGSC0003DMP400014321	PGSC0003DMT400021030	outer envelope protein 80, chloroplastic-like isoform X1 [Solanum tuberosum]	-	down-	-	-	-		GO:0016020 membrane; GO:0019867 outer membrane;		K07277
PGSC0003DMP400014330	PGSC0003DMT400021047	zinc finger CCCH domain-containing protein 49-like [Solanum tuberosum]	-	-	-	-	-			GO:0097159 organic cyclic compound binding; GO:1901363 heterocyclic compound binding; GO:1901265 nucleoside phosphate binding; GO:0005488 binding; GO:0003676 nucleic acid binding; GO:0043167 ion binding; GO:0043169 cation binding; GO:0046872 metal ion binding; GO:0000166 nucleotide binding; GO:0036094 small molecule binding;	K12872	RBM22; pre-mRNA-splicing factor RBM22/SLT11	sly03040 Spliceosome - Solanum lycopersicum (tomato);
PGSC0003DMP400014350	PGSC0003DMT400021073	inosine-5'-monophosphate dehydrogenase 2-like [Solanum tuberosum]	-	-	-	-	-	GO:0009165 nucleotide biosynthetic process; GO:0006725 cellular aromatic compound metabolic process; GO:0009117 nucleotide metabolic process; GO:0044699 single-organism process; GO:0009058 biosynthetic process; GO:1901566 organonitrogen compound biosynthetic process; GO:0044237 cellular metabolic process; GO:0006796 phosphate-containing compound metabolic process; GO:0071704 organic substance met…		GO:0016614 oxidoreductase activity, acting on CH-OH group of donors; GO:0016616 oxidoreductase activity, acting on the CH-OH group of donors, NAD or NADP as acceptor; GO:0003938 IMP dehydrogenase activity; GO:0003824 catalytic activity; GO:0016491 oxidoreductase activity;	K00088	IMPDH; IMP dehydrogenase [EC:1.1.1.205]	sly01110 Biosynthesis of secondary metabolites - Solanum lycopersicum (tomato); sly00230 Purine metabolism - Solanum lycopersicum (tomato); sly01100 Metabolic pathways - Solanum lycopersicum (tomato);
PGSC0003DMP400014394	PGSC0003DMT400021142	17.3 kDa class II heat shock protein [Solanum tuberosum]	-	-	-Down	-Down	-				K13993	HSP20; HSP20 family protein	sly04141 Protein processing in endoplasmic reticulum - Solanum lycopersicum (tomato);
PGSC0003DMP400014406	PGSC0003DMT400021155	aminopeptidase M1 [Solanum tuberosum]	-	-	down-	down-	-			GO:0008233 peptidase activity; GO:0046914 transition metal ion binding; GO:0003824 catalytic activity; GO:0005488 binding; GO:0043167 ion binding; GO:0070011 peptidase activity, acting on L-amino acid peptides; GO:0046872 metal ion binding; GO:0043169 cation binding; GO:0016787 hydrolase activity; GO:0008237 metallopeptidase activity; GO:0008270 zinc ion binding;	K08776
PGSC0003DMP400014408	PGSC0003DMT400021160	ran-binding protein 1 homolog c-like [Solanum tuberosum]	-	up-	-	-	-	GO:0006810 transport; GO:0046907 intracellular transport; GO:0051649 establishment of localization in cell; GO:0051179 localization; GO:0051234 establishment of localization; GO:0051641 cellular localization;			K15306
PGSC0003DMP400014468	PGSC0003DMT400021261	uncharacterized protein LOC102598172 [Solanum tuberosum]	-	-	-	-	-			GO:0005515 protein binding; GO:0005488 binding;
[truncated: 1,851 more rows]
